# Supplementary material for: The translational oscillation in oocyte and early embryo development
Source: Nucleic Acids Res. 2023 Nov 10;51(22):12076–91. doi: 10.1093/nar/gkad996 (PMC10711566; doi:10.1093/nar/gkad996)
Supplement: gkad996_Supplemental_Files [file gkad996_supplemental_files.zip]

Archive with 10 entries (10 files):
- 1 S.File MousePolysome_normalized FPKM.xls
- 2 S.File (Fig. 2A) Clusters.xlsx
- 3 S.File (Fig. 2B) GO Dot plot Cluster major.xlsx
- 4 S.File (Fig.3B D E) DE genes interphase vs interphase.xlsx
- 5 S.File (Fig.3F)  GO Dot plot Oocyte interphase vs Embryo interphase.xlsx
- 6 S.File (Fig.4B C D E ) DE genes meiosis vs mitosis.xlsx
- 7 S.File (Fig.4F) GO Dot plot Oocyte meiosis vs Embryo Mitosis.xlsx
- 8 S.File (Fig.5B C D E ) DE genes M phase vs Interphase.xlsx
- 9 S.File (Fig.5F) GO Dot plot M phase vs Interphase.xlsx
- Supplementary Legends and Figures R1.pdf
