# Supplementary material for: The translational oscillation in oocyte and early embryo development
Source: Nucleic Acids Res. 2023 Nov 10;51(22):12076–91. doi: 10.1093/nar/gkad996 (PMC10711566; doi:10.1093/nar/gkad996)
Supplement: gkad996_Supplemental_Files [file gkad996_supplemental_files.zip › 1 S.File MousePolysome_normalized FPKM.xls]

## Sheet: MousePolysome_normalized FPKM
Chromosome	Start	Stop	Strand	Gene Symbol	gene_biotype	gene_name	gene_source	gene_version	havana_gene_version	F1_2cell_A	F1_2cell_B	F1_2cell_C	F1_2cell_no_A	F1_2cell_no_B	F1_2cell_no_C	F1_Mll_A	F1_Mll_B	F1_Mll_C	F1_GV_A	F1_GV_B	F1_GV_C	F1_zygote_B	F1_zygote_C	F1_zygote_D	F1_zygote_no_A	F1_zygote_no_B	F1_zygote_no_C	F6_2cell_A	F6_2cell_B	F6_2cell_C	F6_2cell_no_A	F6_2cell_no_B	F6_2cell_no_C	F6_Mll_A	F6_Mll_B	F6_Mll_C	F6_GV_A	F6_GV_B	F6_GV_C	F6_zygote_B	F6_zygote_C	F6_zygote_D	F6_zygote_no_A	F6_zygote_no_B	F6_zygote_no_C
7	45567794	45575328	-	0610005C13Rik	antisense_RNA	0610005C13Rik	havana	1	4	0.01	0.01	0.01	0.01	0.01	3.54215	0.01	0.01	0.01	0.01	0.01	0.01	0.0153239	0.01	0.01	0.01	0.01	0.01	1.07884	0.275241	0.114214	2.58168	0.313967	3.78631	0.0374922	0.01	0.01	0.01	0.01	0.01	0.01	0.01	0.01	0.01	0.01	0.01
11	51685386	51688875	-	0610009B22Rik	protein_coding	0610009B22Rik	ensembl_havana	9	1	0.0249891	0.01	5.74854	0.0569425	0.01	0.0267263	13.5458	21.061	24.9064	2.45952	0.01	2.5289	26.3828	27.938	18.8254	3.5623	2.70781	3.5109	3.04798	0.01	1.36021	0.01	0.0497803	0.01	15.5341	11.6297	14.6535	2.71213	0.0241139	4.18473	15.1921	17.4653	20.7372	3.63994	2.64815	2.9002
2	26445696	26459391	+	0610009E02Rik	processed_transcript	0610009E02Rik	havana	1	1	0.01	0.01	0.01	0.01	0.01	0.01	0.01	0.141474	0.0131446	0.01	0.01	0.01	0.01	0.01	0.01	0.01	0.01	0.01	0.01	0.0169484	0.01	0.01	0.106279	0.01	0.01	0.0876818	0.0134447	0.0441103	0.01	0.01	0.0166586	0.01	0.01	0.0493872	0.01	0.01
11	120348678	120351191	+	0610009L18Rik	bidirectional_promoter_lncRNA	0610009L18Rik	ensembl_havana	4	2	0.01	0.01	0.01	0.01	0.01	0.846007	3.46238	0.472733	2.80336	0.452903	0.01	0.947793	0.265378	0.0996353	1.31776	1.90415	0.01	0.01	0.01	1.14599	0.780669	0.01	0.01	0.01	0.401504	0.970271	0.404225	1.66611	4.02707	0.732508	0.399693	0.398685	0.403269	1.43918	3.12522	1.78267
18	38250249	38262630	+	0610009O20Rik	protein_coding	0610009O20Rik	ensembl	5	---	0.01	0.01	0.0138874	0.01	0.01	0.01	0.01	0.0130297	0.0343486	0.132003	0.386382	0.15276	0.0553554	0.559443	0.509652	0.691873	2.08384	0.01	0.01	0.01	0.01	0.01	0.01	0.01	0.13547	0.0411854	0.177654	0.819488	0.26455	0.446688	0.534915	0.491243	0.367467	0.517647	0.653801	0.817922
11	23564961	23633640	-	0610010F05Rik	protein_coding	0610010F05Rik	ensembl_havana	15	5	0.01	0.01	0.01	0.01	0.01	0.01	0.0105959	0.0105462	0.021287	0.0117364	0.464035	0.0114298	0.01	0.0624768	0.0769925	0.0263462	0.01	0.0136924	0.01	0.262863	0.01	0.01	0.01	0.01	0.01	0.0107027	0.01	0.01	0.01	0.0176373	0.01	0.0114222	0.01	0.0492209	0.022435	0.01
11	70235206	70237915	-	0610010K14Rik	protein_coding	0610010K14Rik	ensembl_havana	18	8	15.0353	42.6763	28.1522	19.1452	13.8307	18.2559	48.114	43.2853	57.6432	6.5685	9.64492	7.78892	37.6624	37.984	46.4134	21.1063	22.1436	10.828	26.1114	61.1697	31.6493	6.78062	6.01731	14.7331	42.3748	41.5963	50.8369	14.5477	28.1569	6.65341	20.6057	27.8021	26.639	22.2681	26.8534	18.265
16	31947050	31948495	-	0610012G03Rik	protein_coding	0610012G03Rik	havana	1	1	194.577	156.924	138.303	150.871	260.165	242.206	217.911	270.272	206.994	61.8227	85.4851	67.1834	67.7118	72.5276	105.111	51.2864	27.55	34.8459	59.7742	105.013	59.7426	155.177	240.329	221.574	109.056	121.72	108.236	223.103	376.407	108.684	54.104	55.1348	62.9617	70.454	124.847	68.5335
6	72347317	72353149	+	0610030E20Rik	protein_coding	0610030E20Rik	ensembl_havana	5	2	0.01	0.01	0.01	0.01	0.01	0.01	0.01	0.01	1.37611	0.180398	0.01	0.0857676	0.633585	1.56267	0.919787	0.01	0.01	0.212919	0.127257	0.0507915	0.252329	0.01	0.0218993	0.241569	1.02219	1.52443	0.721841	1.5637	0.964133	3.67737	1.10094	1.11818	1.71079	0.577579	0.01	0.0172832
6	51400966	51402220	-	0610033M10Rik	lincRNA	0610033M10Rik	havana	1	1	13.8141	0.672541	29.6015	0.075304	0.197832	0.01	31.6655	16.0136	34.387	80.9375	80.3403	65.7863	34.9706	35.2889	40.8011	73.3129	9.65391	34.8602	24.9782	36.1686	30.606	0.01	5.54402	0.01	15.7427	23.2949	17.7291	69.7728	81.5718	83.3444	41.3643	33.6983	44.6237	75.1163	57.558	82.6844
4	107889813	107899385	+	0610037L13Rik	protein_coding	0610037L13Rik	ensembl_havana	15	5	3.05319	0.0731255	2.69	0.01	3.50424	0.0160967	8.45811	13.0558	13.0935	0.728433	1.5979	0.671676	5.1055	4.03407	7.0908	0.333704	2.30034	1.17128	0.586637	0.507066	0.660733	0.0153725	0.894495	1.14812	10.164	13.9061	9.80783	0.857393	1.48648	0.418876	2.88394	3.46419	3.38126	0.607377	1.041	0.280773
8	77517056	77523899	+	0610038B21Rik	antisense_RNA	0610038B21Rik	havana	2	1	0.01	0.01	0.01	0.01	0.01	0.01	0.263203	0.27973	0.650783	0.0222164	0.01	0.0742116	0.0159735	0.117696	0.0328762	1.03052	0.0556293	0.01	0.01	0.0239059	0.0329787	0.01	0.01	0.01	0.100805	0.186323	0.0729395	0.0503444	0.0478554	0.0343977	0.0230099	0.0461374	0.0416924	0.0796774	0.0240216	0.01
2	163644850	163645802	+	0610039K10Rik	antisense_RNA	0610039K10Rik	ensembl_havana	2	1	0.01	0.01	0.060556	0.0960202	0.01	0.01	0.01	0.01	0.0552371	0.01	0.01	0.01	0.01	0.104644	0.0916961	0.01	0.01	0.01	0.215234	0.359847	0.01	0.01	9.55933	0.01	0.01	0.01	0.01	0.01	0.01	0.01	0.01	0.01	0.01	0.01	0.01	0.01
5	143329247	143332705	+	0610040B10Rik	antisense_RNA	0610040B10Rik	havana	2	2	0.01	0.01	0.01	0.175772	0.01	0.01	0.01	0.118477	0.9565	0.01	0.01	0.01	0.01	0.01	0.177714	0.01	0.01	0.01	0.01	0.01	0.01	0.01	0.01	0.01	0.174719	0.233312	0.364704	0.0468426	0.195126	0.0333361	0.0228726	0.0806164	0.0224259	0.01	0.380456	0.01
6	108577039	108660935	-	0610040F04Rik	antisense_RNA	0610040F04Rik	havana	4	2	0.01	0.01	0.01	0.01	0.36375	0.01	0.15585	0.158901	0.187096	0.0692259	0.01	0.0644252	0.0468134	0.0126849	0.0247473	0.0116058	0.0220715	0.01	0.147403	0.0633094	0.01	0.01	0.0281978	0.01	0.0643146	0.0652264	0.123587	0.0302476	0.01	0.0326037	0.0338986	0.0251354	0.0320363	0.04605	0.0133932	0.0433071
5	63812363	63899626	+	0610040J01Rik	protein_coding	0610040J01Rik	ensembl_havana	7	2	0.01	0.927474	0.563749	0.0109384	0.01	0.136396	0.343438	0.340565	0.28094	0.019566	0.01	0.0617626	0.136863	0.382742	0.659099	0.405214	0.360903	0.483687	0.205354	0.0296286	0.330309	1.06311	0.0107953	0.670322	0.244985	0.23289	0.426813	0.370127	0.247575	0.100625	0.989918	0.792977	0.785542	0.483853	0.661908	0.544626
5	109995511	109996399	-	1010001B22Rik	lincRNA	1010001B22Rik	havana	1	1	0.01	0.01	0.01	0.01	0.01	0.01	9.64183	5.80883	10.2668	1.48722	0.108089	0.01	0.01	0.0607328	3.53188	0.01	0.01	0.01	0.01	0.01	0.01	0.01	0.01	0.01	3.67592	6.95344	3.78192	0.01	0.01	0.01	0.461151	0.229992	0.155165	0.01	0.01	0.01
12	3403878	3427012	-	1110002L01Rik	antisense_RNA	1110002L01Rik	ensembl_havana	6	1	0.01	0.01	0.01	0.01	0.19836	0.01	0.01	0.01	0.0956326	0.01	0.01	0.01	0.01	0.01	0.0567962	0.01	0.01	0.01	0.01	0.01	0.01	0.0121647	0.0369979	0.01	0.01	0.01	0.0467062	0.01	0.01	0.0152323	0.0292416	0.0121111	0.0471478	0.0202138	0.01	0.01
5	65405751	65406518	+	1110003F10Rik	TEC	1110003F10Rik	havana	1	1	0.01	0.108474	0.01	0.01	0.01	0.162172	0.01	0.01	0.01	0.01	0.01	0.01	0.01	0.01	0.0604089	0.01	0.01	0.01	0.01	0.01	0.01	0.144096	2.45291	0.714307	0.0775118	0.01	0.01	0.01	0.01	0.01	0.01	0.01	0.01	0.01	0.01	0.01
16	90925809	90934928	-	1110004E09Rik	protein_coding	1110004E09Rik	ensembl_havana	9	4	2.83733	0.0265653	2.46951	0.01	0.0358298	0.01	4.71766	5.49334	2.76802	7.07173	0.573555	7.66616	5.29703	6.63004	4.06758	2.57562	0.467304	2.68894	0.438518	1.11613	0.365879	0.342725	0.0937113	0.187718	4.59817	5.15969	3.0933	5.05819	6.66291	9.00082	3.23173	3.34122	3.96338	2.07254	1.2327	2.34597
7	116039397	116105211	+	1110004F10Rik	protein_coding	1110004F10Rik	ensembl_havana	12	4	0.287227	0.0797199	0.0114626	0.0149771	0.835266	0.01	0.0877127	0.0926439	0.111354	0.237688	0.476468	0.123366	0.0764301	0.0749403	0.0358486	0.0140939	0.142019	0.0196329	0.0129687	0.0143376	0.0187485	0.01	0.100617	0.01	0.0839104	0.0657329	0.0780755	0.112597	0.0616272	0.0737584	0.0302906	0.0396826	0.0250163	0.0128722	0.0157673	0.021076
5	115631049	115631817	-	1110006O24Rik	lincRNA	1110006O24Rik	havana	1	1	1.64428	0.01	0.01	0.01	0.01	0.01	8.37592	0.840326	5.84182	0.113517	0.180122	0.265716	1.31568	3.29495	3.78575	0.0684709	0.24271	0.0650328	0.0736012	0.01	0.01	0.01	0.01	0.01	1.62817	2.52371	1.72994	0.894735	4.49833	0.430292	1.63289	1.47261	1.07303	0.01	0.195335	0.326387
2	156863128	156873564	+	1110008F13Rik	protein_coding	1110008F13Rik	ensembl_havana	3	2	21.7242	23.2509	16.3192	7.37506	23.5154	4.73204	7.6548	15.4869	20.1697	0.424067	2.54801	3.33328	40.1234	26.9982	38.0711	36.44	41.4652	22.072	16.662	27.2257	17.0101	4.54793	11.6164	28.5922	15.1376	24.8017	23.3364	10.1814	13.8348	7.14524	30.7766	27.4497	37.6649	33.268	39.1577	23.3792
12	55299577	55382534	+	1110008L16Rik	protein_coding	1110008L16Rik	ensembl_havana	14	1	0.356726	0.410142	0.498503	1.00011	0.0394128	0.01	0.393304	0.543709	1.10228	0.0996047	0.0320494	0.110613	0.344588	0.361549	0.197826	0.0154131	0.034538	0.401282	0.310293	0.35355	0.285733	0.01	0.0693942	0.178789	0.62445	0.802642	0.75528	0.192645	0.334875	0.120134	0.353168	0.418286	0.455451	0.306792	0.236485	0.213081
2	32377097	32381939	-	1110008P14Rik	protein_coding	1110008P14Rik	ensembl_havana	4	2	12.2472	12.8791	11.4111	23.451	15.2847	17.3654	8.43647	7.26896	4.69725	6.32312	5.19083	4.37029	5.60988	2.49793	5.73529	6.48339	8.59787	3.90308	5.75003	9.63982	7.70685	5.57528	16.7501	7.18335	1.47511	2.18294	1.99757	4.48435	4.2204	1.69325	1.54527	1.21028	2.81425	4.81184	5.93828	4.69731
X	70385877	70389418	+	1110012L19Rik	protein_coding	1110012L19Rik	ensembl_havana	5	1	15.7979	43.5445	30.9589	0.0562532	0.01	8.46457	41.6734	64.8309	88.3306	3.05219	7.08202	1.65998	59.0371	53.2795	44.9083	33.4895	35.3235	41.0934	18.2737	25.5531	29.3818	2.31915	0.0491961	7.76497	48.3112	38.7869	73.4179	11.1755	20.7726	12.4186	55.2214	59.0546	61.3266	81.4185	55.3478	73.2166
2	167188702	167192809	+	1110018N20Rik	processed_transcript	1110018N20Rik	havana	7	1	0.01	5.14091	1.8733	0.01	0.01	0.01	0.01	0.01	0.01	0.01	0.01	0.01	0.01	0.01	0.01	0.01	0.01	0.01	0.11704	0.01	0.01	0.01	0.01	0.01	0.01	0.01	0.01	0.01	0.01	0.01	0.01	0.01	0.01	0.01	0.01	0.01
10	95719133	95722501	-	1110019B22Rik	lincRNA	1110019B22Rik	havana	1	1	0.01	0.01	0.01	0.180202	1.33877	0.01	0.01	0.01	0.01	0.01	0.01	0.01	0.01	0.01	0.01	0.01	0.01	0.01	0.01	0.01	0.01	0.971943	0.154233	0.143661	0.01	0.01	0.01	0.01	0.01	0.01	0.01	0.01	0.01	0.01	0.01	0.01
6	13871526	14044386	+	1110019D14Rik	lincRNA	1110019D14Rik	havana	7	1	0.01	0.01	0.01	0.01	0.01	0.01	0.0260987	0.0395125	0.0197163	0.01	0.01	0.01	0.0141767	0.0253766	0.0153681	0.01	0.01	0.0351841	0.0229984	0.0108257	0.01	0.01	0.01	0.01	0.0333655	0.0108376	0.0113646	0.0104913	0.01	0.0146683	0.0125751	0.014238	0.0132315	0.0214821	0.01	0.0135142
17	84954967	84957711	-	1110020A21Rik	lincRNA	1110020A21Rik	ensembl	1	---	0.01	0.01	0.01	2.24828	0.01	0.0312675	17.5189	8.73163	13.6014	1.2848	1.35908	1.49509	3.29893	1.37269	2.37716	0.288206	0.01	0.749333	0.01	0.01	0.0290754	0.01	0.895161	0.01	4.23707	4.16092	7.90126	2.02193	4.94511	0.715797	0.99955	0.721929	1.01219	0.354439	0.25207	0.541309
11	87701396	87705332	+	1110028F11Rik	sense_intronic	1110028F11Rik	havana	1	1	0.01	0.01	0.01	0.01	0.01	0.01	0.01	0.01	0.01	0.01	0.01	0.01	0.01	0.01	0.01	0.01	0.01	0.01	0.01	0.795733	0.635031	0.01	0.01	0.01	0.0494677	0.01	0.045957	0.0423683	0.61053	0.01	0.043928	0.0472243	0.119169	0.01	0.106435	0.01
8	106587143	106594821	+	1110028F18Rik	lincRNA	1110028F18Rik	havana	1	1	0.01	0.01	0.01	0.01	0.01	0.01	0.05797	0.01	0.139006	0.01	0.01	0.01	0.0308963	0.01	0.135891	0.01	0.01	0.01	0.01	0.01	0.01	1.77822	0.01	0.01	0.0437207	0.085431	0.0284328	0.01	0.375574	0.01	0.0505828	0.01	0.0155964	0.0161549	0.01	0.226254
9	50762828	50775521	-	1110032A03Rik	protein_coding	1110032A03Rik	ensembl_havana	10	3	0.01	0.01	0.01	0.01	0.0192784	0.01	0.0947794	0.30188	0.629732	0.01	0.01	0.322515	0.057706	0.31024	0.288177	0.0596297	0.671774	0.19137	0.01	0.127361	0.01	0.01	0.01	0.01	0.302971	0.4018	0.448864	0.601524	0.147319	0.205081	0.326244	0.403019	0.641363	0.610263	0.355748	0.598433
3	68869586	68872164	+	1110032F04Rik	protein_coding	1110032F04Rik	ensembl_havana	2	1	0.01	0.01	0.01	0.01	0.01	0.01	0.01	0.01	0.01	0.01	0.01	0.01	0.01	0.01	0.01	2.33303	0.01	0.01	0.01	0.01	0.01	0.01	0.01	0.01	0.01	0.01	0.01	0.01	0.01	0.01	0.01	0.01	0.01	0.01	2.01724	0.01
2	132686931	132751056	+	1110034G24Rik	protein_coding	1110034G24Rik	ensembl_havana	10	2	0.0124466	0.312708	1.05027	0.01	1.0642	1.25679	0.230175	0.335243	0.203418	0.57782	0.404594	0.794792	0.011251	0.109761	0.104662	0.606641	0.639879	0.580127	0.169201	0.319404	0.197741	1.53774	0.271895	0.199545	0.0326103	0.0634377	0.058555	0.479541	0.258041	0.254763	0.0773343	0.0564583	0.0649466	0.385845	0.536806	0.320718
7	29155680	29156921	+	1110035H17Rik	antisense_RNA	1110035H17Rik	ensembl_havana	4	1	0.01	0.01	0.01	0.01	0.01	0.01	1.56501	0.01	0.01	0.01	0.01	0.603441	1.1469	0.0556481	0.01	0.01	0.01	0.01	0.52168	0.01	0.0730743	0.130992	0.01	0.01	0.616016	0.517874	0.086394	0.204853	0.0553049	2.19554	0.469475	0.364186	0.225883	0.472101	0.01	2.14238
17	34950238	34952472	-	1110038B12Rik	processed_transcript	1110038B12Rik	havana	7	1	0.01	0.0776183	1.38882	0.01	0.01	0.01	0.01	0.228284	0.626877	0.68615	0.01	0.01	0.01	0.01	0.01	1.83919	0.01	0.331624	0.600347	2.03329	1.27523	0.01	4.98022	10.8109	0.0795366	0.0748119	0.115586	0.0290095	0.01	0.01	0.0697765	0.01	0.0292341	1.2369	1.02943	0.318173
15	76948539	76950730	+	1110038F14Rik	protein_coding	1110038F14Rik	ensembl	5	---	0.153214	35.5858	38.386	45.7211	33.2288	126.128	13.7944	13.6209	27.1742	9.29903	20.8415	2.81108	19.5068	20.2633	15.6096	0.41991	8.35739	3.57872	4.20124	0.400883	2.44678	49.1825	24.3669	40.7328	9.48714	11.9051	14.35	8.6934	17.4508	9.43866	11.7936	13.0053	11.8162	4.43158	8.47705	4.48303
2	91275068	91444705	-	1110051M20Rik	protein_coding	1110051M20Rik	ensembl_havana	18	1	0.0648753	0.0100002	0.0622043	0.0782087	0.0116126	0.0472116	0.124591	0.117467	0.0945387	0.0275745	0.0472262	0.0976961	0.140993	0.0923271	0.125784	0.106886	0.0107024	0.018222	0.0900482	0.01	0.0276215	0.01	0.0108182	0.01	0.0732091	0.109578	0.156001	0.0956169	0.105504	0.05424	0.112153	0.0684435	0.102961	0.101374	0.194316	0.0600663
19	21581202	21652977	-	1110059E24Rik	protein_coding	1110059E24Rik	ensembl_havana	9	1	0.01	0.01	0.0354812	0.01	0.01	0.01	0.0561835	0.160515	0.0814013	0.295772	0.0967689	0.0743003	0.0256474	0.165033	0.0412434	0.01	0.0174701	0.382157	0.0998312	0.0351899	0.120848	0.01	0.01	0.159273	0.139138	0.0328624	0.0211736	0.112951	0.176031	0.112873	0.0627154	0.0977763	0.0644782	0.068598	0.123698	0.0794001
9	122945089	122951001	-	1110059G10Rik	protein_coding	1110059G10Rik	ensembl_havana	7	2	0.0188459	0.01	2.41972	0.0377034	0.0498413	0.0297422	7.45133	3.71544	3.65952	17.1958	17.1741	7.99912	0.661318	0.604377	1.21987	0.465741	0.050307	0.01	0.423107	1.13671	0.01	0.01	0.01	0.01	2.33106	1.357	0.66433	1.82017	0.643035	3.19717	0.491879	0.464348	0.264383	0.0579604	0.226684	0.0579504
4	124849080	124851197	-	1110065P20Rik	protein_coding	1110065P20Rik	ensembl_havana	10	2	1.02945	0.117033	0.98523	1.17097	19.5304	3.61278	15.5825	6.07736	11.8602	5.86745	0.01	3.65569	5.61617	7.42158	11.1623	0.120348	7.80371	3.54602	4.09628	7.08917	4.31359	1.80599	2.48996	2.16591	8.96519	8.97405	4.77788	8.62279	4.71665	4.80306	4.43263	3.08883	3.72511	3.87213	9.68918	4.3296
9	94517864	94538082	-	1190002N15Rik	protein_coding	1190002N15Rik	ensembl_havana	7	1	0.0229333	0.01	0.01	0.0140504	0.0216501	0.01	3.56031	2.17518	1.73323	2.83331	0.580833	5.72402	1.20232	1.94412	1.97397	0.785155	1.91938	0.84828	0.292666	0.751292	0.110968	0.261813	0.823483	0.0545316	1.21887	2.60244	0.591003	1.55594	2.62829	4.11106	1.75153	1.40138	1.47857	0.851454	1.32181	0.576861
8	120608602	120647633	-	1190005I06Rik	protein_coding	1190005I06Rik	ensembl_havana	15	2	12.5969	13.1882	9.97197	0.0414716	2.78899	4.36244	13.1186	13.168	14.9992	18.7955	21.1166	19.8139	6.21936	3.78659	5.06993	9.95963	18.2785	8.53091	6.92557	11.4468	5.93213	2.32364	0.678523	4.09983	12.1984	13.3993	8.91001	13.3606	15.4992	8.33811	1.72162	1.84191	1.95039	12.1089	25.5174	8.89212
10	82619851	82623229	-	1190007I07Rik	protein_coding	1190007I07Rik	ensembl_havana	11	2	0.01	0.01	1.59151	0.01	0.01	0.01	0.845557	1.02051	0.697049	0.457164	0.01	1.15822	0.01	0.090019	0.193132	0.01	0.01	0.01	0.02446	0.01	0.01	0.01	0.01	0.01	0.469872	0.338613	0.177587	0.198576	0.562224	0.117499	0.01	0.0822888	0.0736011	0.233834	0.01	0.165852
16	21794318	21809041	+	1300002E11Rik	lincRNA	1300002E11Rik	havana	8	3	0.0135521	0.01	0.765136	1.52846	0.0179991	0.140803	1.96127	1.61257	1.83817	2.73148	1.4624	3.36477	5.84826	5.41066	6.48326	3.64869	3.57884	1.91614	0.0133176	0.287919	0.486395	0.01	0.019427	0.01	0.432046	0.511547	0.638026	3.47707	5.39153	3.15604	2.91245	2.93903	3.52675	3.00789	2.74596	2.92843
9	103250521	103305083	-	1300017J02Rik	protein_coding	1300017J02Rik	ensembl_havana	10	5	0.01	0.01	0.01	0.01	0.01	0.01	0.01	0.01	0.01	0.01	0.01	0.01	0.01	0.01	0.01	0.01	0.01	0.01	0.01	0.01	0.01	0.01	0.01	0.01	0.01	0.01	0.0575543	0.01	0.01	0.0225713	0.0328434	0.0207412	0.01	0.01	0.01	0.01
3	88782943	88832548	-	1500004A13Rik	processed_transcript	1500004A13Rik	havana	7	1	0.0121085	0.0288162	0.0109703	0.0100049	0.0305585	0.011306	0.01	0.01	0.0108699	0.010008	0.01	0.010005	0.0341795	0.01	0.0179402	0.0127826	0.0570738	0.0211888	0.0114749	0.0202917	0.0122562	0.0110812	0.0142723	0.0219251	0.0131608	0.0109857	0.0128748	0.0125828	0.0100096	0.0133339	0.0299801	0.0149993	0.0187481	0.0138746	0.0129143	0.0100027
15	82252397	82260754	+	1500009C09Rik	protein_coding	1500009C09Rik	ensembl_havana	4	1	0.01	0.01	0.01	0.01	0.01	0.01	0.01	0.01	0.01	0.01	0.01	0.01	0.01	0.01	0.01	0.01	0.01	0.01	0.01	0.01	0.01	0.01	0.01	0.01	0.01	0.01	0.01	0.01	0.01	0.01	0.01	0.033376	0.0202833	0.01	0.339288	0.01
10	83722865	83762763	+	1500009L16Rik	protein_coding	1500009L16Rik	ensembl_havana	3	1	0.01	0.01	0.01	0.01	0.01	0.01	0.01	0.120001	0.01	0.01	0.01	0.01	0.01	0.01	0.01	0.01	0.01	0.0534326	0.01	0.01	0.01	0.01	0.0117394	0.01	0.01	0.01	0.01	0.01	0.01	0.01	0.0111157	0.01	0.0175388	0.01	0.01	0.0191352
5	114808196	114813977	-	1500011B03Rik	protein_coding	1500011B03Rik	ensembl_havana	7	1	19.7029	0.0361303	9.45936	4.88296	5.30673	0.01	13.8565	14.6939	16.4735	8.09377	14.3712	20.359	22.1363	35.0191	29.0034	34.2272	42.774	27.7335	7.61442	6.79174	5.49578	5.34739	0.0279996	2.75104	7.39969	9.19308	9.98208	15.7305	20.5901	15.2042	18.2123	19.0936	20.9624	29.047	20.033	29.6207
2	127791388	127792489	-	1500011K16Rik	protein_coding	1500011K16Rik	ensembl_havana	6	2	0.01	0.01	0.01	0.01	0.116967	0.01	11.0122	13.7403	23.2053	4.01754	2.10648	1.12484	4.67315	2.71059	4.36449	0.01	0.0641087	0.01	0.852933	1.34965	0.01	0.01	0.01	0.01	5.65377	6.80455	8.06542	6.25859	4.61679	2.02557	0.899462	1.51818	2.11747	0.224609	0.01	0.59852
18	61726390	61735918	+	1500015A07Rik	antisense_RNA	1500015A07Rik	havana	1	1	0.01	0.01	0.01	0.01	0.01	0.0712489	0.01	0.450938	0.0732788	0.481432	0.489942	0.705649	0.721445	0.322064	0.630859	0.014713	1.07292	0.595537	0.01	0.01	0.378071	1.04629	0.01	0.0288988	0.0371734	0.01	0.20805	0.362111	0.433799	0.577447	0.397765	0.399558	0.280585	0.496061	0.164368	0.307526
10	89686371	89700867	+	1500026H17Rik	bidirectional_promoter_lncRNA	1500026H17Rik	havana	1	1	0.01	0.01	0.01	0.01	0.01	0.01	0.0410542	0.0307015	0.0723883	0.0319374	0.01	0.01	0.01	0.0162156	0.01	0.01	0.01	0.01	0.01	0.01	0.0497194	0.01	0.01	0.0224219	0.0242885	0.0266471	0.0262719	0.01	0.01	0.0127834	0.01	0.01	0.01	0.01	0.01	0.01
5	24985842	24998169	+	1500035N22Rik	lincRNA	1500035N22Rik	ensembl_havana	6	1	0.01	0.01	0.01	0.01	0.01	0.01	0.01	0.01	0.01	0.0809428	0.01	0.0378804	0.0718234	0.01	0.041365	0.01	0.01	0.01	0.01	0.01	0.01	0.01	0.01	0.01	0.01	0.0217457	0.013827	0.0961265	0.17778	0.0689166	0.0316664	0.0535809	0.0344003	0.171012	0.0484893	0.115129
16	95831123	95929078	-	1600002D24Rik	lincRNA	1600002D24Rik	havana	7	1	0.0116017	0.0115421	0.0154047	0.01	0.01	0.01	0.0981518	0.100375	0.10936	0.0189277	0.0353425	0.0130073	0.0521762	0.0325357	0.0490761	0.0191686	0.0355433	0.0212184	0.0314422	0.0172859	0.0313743	0.0183999	0.01	0.01	0.0501756	0.0439969	0.0408227	0.0143354	0.020557	0.014119	0.0327214	0.0214673	0.0266691	0.0264028	0.03664	0.0252969
10	80172944	80175147	+	1600002K03Rik	protein_coding	1600002K03Rik	ensembl_havana	6	1	11.5234	0.0442849	3.70217	72.8683	54.1108	10.5266	0.01	3.58574	3.56786	0.01	0.01	0.01	0.0282072	0.214497	0.78222	0.01	0.01	0.0291853	2.0942	0.01	3.2651	10.7247	10.2478	0.786507	3.18318	1.36829	1.76597	0.01	0.01	0.01	0.494941	0.719408	0.75118	0.01	0.0315369	0.0283829
7	109998376	110151203	-	1600010M07Rik	antisense_RNA	1600010M07Rik	havana	6	2	0.126005	0.0931163	0.0128343	0.248986	0.284248	0.185239	0.01	0.01	0.01	0.01	0.01	0.01	0.0107874	0.0102948	0.010253	0.0102938	0.01	0.01	0.0131961	0.0106227	0.0373999	0.0860483	0.124414	0.0600755	0.01	0.01	0.01	0.0102779	0.01	0.01	0.01	0.01	0.01	0.01	0.0103105	0.010265
17	14943184	14959571	+	1600012H06Rik	protein_coding	1600012H06Rik	ensembl_havana	9	2	0.01	0.0193081	0.01	0.01	0.01	0.01	0.0149947	0.172525	0.0766298	0.0739222	0.0233401	0.328404	0.173995	0.24368	0.20819	0.0127756	0.0173221	0.01	0.0518575	0.0129035	0.668001	0.01	0.0355897	0.367147	0.0257996	0.183768	0.179852	0.110651	0.448914	0.107025	0.0344475	0.0457637	0.0309771	0.084979	0.0215813	0.0347132
7	38183217	38197569	+	1600014C10Rik	protein_coding	1600014C10Rik	ensembl_havana	15	4	0.01	0.01	0.0133535	0.01	0.01	0.01	0.01	0.017841	0.481107	0.345132	0.01	0.122891	0.166506	0.154393	0.656549	0.01	0.01	1.05838	0.01	0.01	0.01	0.0135832	0.01	0.01	0.175967	0.0839821	0.0856019	0.510067	0.202143	0.302377	0.258125	0.227785	0.366278	0.102196	0.01	0.1398
17	45732864	45733845	-	1600014C23Rik	protein_coding	1600014C23Rik	ensembl	1	---	0.01	0.01	0.01	0.01	0.01	0.01	0.01	0.01	1.76599	0.01	0.01	0.01	0.01	0.01	0.285887	0.01	0.01	0.01	0.01	0.01	0.01	0.01	0.01	0.01	0.01	0.452782	0.298536	0.01	0.01	0.01	0.01	0.0597842	0.01	0.01	0.01	0.01
6	86526247	86582467	+	1600020E01Rik	antisense_RNA	1600020E01Rik	havana	7	1	0.133719	0.0744864	0.122148	0.0493288	0.0309482	0.361892	0.0413006	0.0420266	0.0375768	0.0333327	0.0309158	0.055412	0.0592283	0.0244239	0.0574527	0.0139937	0.274913	0.01	0.0803754	0.112403	0.122656	0.232278	0.349454	0.205378	0.0339474	0.0160093	0.0217478	0.0349274	0.114233	0.0243536	0.0218766	0.0238992	0.0229931	0.0184057	0.0260347	0.0316102
X	56317608	56320665	+	1600025M17Rik	lincRNA	1600025M17Rik	havana	1	1	8.6663	7.61979	8.76364	5.55514	25.0512	13.8693	0.01	0.01	0.01	0.01	0.01	0.0260606	0.01	0.01	0.0352952	0.01	0.01	0.01	1.57588	0.01	2.32152	0.01	5.36741	1.83601	0.01	0.01	0.01	0.01	0.01	0.01	0.01	0.01	0.01	0.01	0.01	0.01
8	103343878	103347535	-	1600027J07Rik	lincRNA	1600027J07Rik	havana	1	1	0.01	0.01	0.01	0.01	0.01	0.01	0.01	0.01	0.01	0.01	0.01	0.01	0.01	0.01	0.01	0.01	0.01	0.01	0.01	0.01	0.01	0.01	0.01	0.01	0.01	0.0495925	0.01	0.207414	0.01	0.0320662	0.01	0.01	0.01	0.01	0.01	0.01
9	58202897	58208809	+	1600029O15Rik	transcribed_processed_pseudogene	1600029O15Rik	havana	8	1	0.0188459	0.01	0.0262819	0.01	0.01	0.582524	0.0169221	0.01	0.01	0.0167237	0.127866	0.0266094	0.01	0.01	0.01	0.01	0.01	0.01	0.0347864	0.01	0.0896832	0.262258	0.0804296	0.177519	0.0187587	0.01	0.01	0.0315497	0.109953	0.0304743	0.01	0.01	0.01	0.0179934	0.01	0.0168501
17	47412734	47437377	-	1700001C19Rik	protein_coding	1700001C19Rik	ensembl_havana	8	1	0.01	0.01	0.01	0.01	0.01	0.01	0.01	0.01	0.01	0.01	0.01	0.01	0.01	0.01	0.01	0.01	0.01	0.01	0.01	0.01	0.01	0.01	0.01	0.01	0.01	0.01	0.01	0.01	0.01	0.01	0.0190317	0.0199092	0.0239492	0.01	0.01	0.01
14	66295334	66297130	-	1700001G11Rik	processed_transcript	1700001G11Rik	havana	7	1	0.01	0.01	0.01	0.01	0.01	0.01	3.2684	4.29162	2.38389	1.84702	0.01	0.01	0.143999	1.08861	0.591247	0.01	0.0431702	0.0570659	0.173182	0.01	1.87523	0.0386335	0.01	0.01	0.0676632	0.869924	1.37589	0.2701	0.01	0.123518	0.381772	0.281928	0.297097	0.01	0.01	0.0564381
1	33669824	33670713	+	1700001G17Rik	TEC	1700001G17Rik	ensembl_havana	1	2	0.01	0.01	0.01	0.01	0.01	0.01	0.01	0.01	0.01	0.01	0.01	0.01	0.01	0.111351	1.70616	0.01	0.01	0.01	0.01	1.8832	0.01	0.01	0.01	0.01	0.184741	0.0642894	0.0630659	1.01316	0.01	0.327701	0.460643	0.339617	0.783344	0.541575	0.01	1.23996
15	83357526	83367283	-	1700001L05Rik	lincRNA	1700001L05Rik	ensembl_havana	8	1	0.01	0.01	0.744987	0.01	0.01	0.01	1.15924	0.232983	0.778006	0.559997	0.376015	0.518234	0.310098	0.901133	0.437967	0.691156	0.0283172	1.46981	0.205243	0.312338	0.106564	0.01	0.145137	0.01	0.201056	0.346364	0.0583505	0.197157	1.32726	0.171276	0.826637	0.936011	1.12859	0.557303	1.10898	1.0601
13	68597421	68614232	+	1700001L19Rik	protein_coding	1700001L19Rik	ensembl_havana	8	1	0.01	0.01	0.01	0.01	0.01	0.01	0.01	0.01	0.0996616	0.01	0.01	0.01	0.105438	0.157391	0.0605979	0.306504	0.01	0.01	0.0245279	0.01	0.01	0.01	0.01	0.01	0.0284813	0.0444512	0.113831	0.0681017	0.01	0.151606	0.131803	0.0710079	0.12502	0.11401	0.01	0.193083
2	30794769	30803662	-	1700001O22Rik	protein_coding	1700001O22Rik	ensembl_havana	14	1	0.01	0.01	0.810982	0.175753	0.01	6.80847	0.01	0.01	0.01	0.01	0.01	0.01	0.0145103	0.01	0.192601	0.01	0.0166989	0.01	0.01	0.01	0.28075	0.703927	0.766941	0.900924	0.01	0.01	0.0418288	0.01	0.01	0.01	0.01	0.01	0.0293271	0.0365698	0.0153352	0.01
11	97771481	97775919	-	1700001P01Rik	protein_coding	1700001P01Rik	ensembl_havana	8	1	0.01	0.01	0.01	3.31296	0.01	0.01	0.01	0.01	0.01	0.01	0.01	0.01	0.01	0.01	0.01	0.01	0.01	0.01	0.01	0.01	0.01	0.92542	0.01	0.0708612	0.01	0.01	0.0206299	0.01	0.01	0.01	0.01	0.01	0.01	0.01	0.01	0.01
11	98350718	98358284	-	1700003D09Rik	processed_transcript	1700003D09Rik	havana	1	1	0.01	0.01	0.01	0.01	0.01	0.01	0.01	0.01	0.01	0.01	0.01	0.01	0.01	0.283901	0.01	0.01	0.01	0.01	0.01	0.01	0.01	0.01	0.01	0.01	0.01	0.01	0.01	0.01	0.01	0.01	0.01	0.0229099	0.01	0.01	0.01	0.01
X	93156154	93156874	+	1700003E24Rik	lincRNA	1700003E24Rik	havana	1	1	0.264222	0.1282	0.01	0.01	0.01	0.01	0.01	0.01	0.01	0.01	0.01	0.01	0.01	0.01	0.01	0.01	0.01	0.01	0.01	0.0430411	0.01	0.01	0.01	20.2159	0.01	0.01	0.01	0.01	0.01	0.01	0.01	0.01	0.01	0.01	0.01	0.01
3	8462228	8463036	-	1700003N22Rik	processed_pseudogene	1700003N22Rik	havana	1	1	0.01	0.01	0.01	0.01	0.01	0.01	0.01	0.01	0.01	0.01	0.01	0.01	0.01	0.01	0.01	0.01	0.01	0.01	0.01	1.73018	0.01	0.51994	0.01	0.121428	0.0740861	0.01	0.01	0.01	0.01	0.01	0.01	0.19133	0.0631793	0.01	0.01	0.0601207
10	120364157	120384337	+	1700006J14Rik	antisense_RNA	1700006J14Rik	ensembl_havana	15	2	0.01	0.01	0.01	0.01	0.237605	0.01	0.0194355	0.143244	0.0292067	0.01	0.812829	0.0918111	0.367532	0.0721433	0.291275	0.01	0.0129521	0.0325384	0.014841	0.0124664	0.375373	0.01	0.01	0.01	0.0471268	0.0546954	0.0871454	0.10049	0.116921	0.153081	0.12772	0.121069	0.173794	0.01	0.206605	0.1866
11	59725917	59740155	-	1700007J10Rik	processed_transcript	1700007J10Rik	havana	7	1	0.01	0.0153048	0.01	0.01	0.01	0.01	0.01	0.01	0.01	0.01	0.01	0.01	0.071977	0.0701182	0.0643105	0.17085	0.01	0.01	0.01	0.01	0.01	0.0151511	0.01	0.01	0.01	0.0574565	0.0331935	0.01	0.141426	0.0241934	0.0257273	0.0202904	0.0250895	0.01	0.119967	0.0583535
2	28462001	28466333	-	1700007K13Rik	protein_coding	1700007K13Rik	ensembl_havana	16	3	3.16086	0.01	0.01	0.01	0.01	0.01	0.01	0.01	0.01	0.01	0.01	0.01	0.01	0.01	0.170652	0.01	0.01	0.01	0.01	0.01	0.01	0.01	0.01	0.01	0.141486	0.01	0.0753402	0.01	0.01	0.121767	0.01	0.01	0.01	0.01	0.01	0.01
16	33379855	33380728	-	1700007L15Rik	lincRNA	1700007L15Rik	ensembl	1	---	0.01	0.01	0.01	0.01	0.01	0.01	0.0568771	1.51389	10.7641	0.01	0.01	0.01	5.24778	4.29317	1.38294	0.01	0.01	4.17358	1.52069	6.05959	0.01	0.01	0.01	0.01	1.73012	3.82462	2.38769	0.204581	0.01	0.287306	2.3555	2.24772	1.78191	2.12114	2.07522	1.86556
7	127510438	127512870	-	1700008J07Rik	antisense_RNA	1700008J07Rik	havana	1	1	0.01	0.01	0.01	0.01	0.01	0.084318	0.0100778	0.01	1.4602	0.01	0.01	0.01	0.0378408	0.01	0.01	0.01	0.0344958	0.01	0.150591	0.109175	0.01	0.01	0.01	0.01	0.435835	0.665216	0.378559	0.778322	0.01	0.535934	1.0881	0.969582	1.03149	0.923272	0.0685262	2.20806
7	44360043	44385821	-	1700008O03Rik	protein_coding	1700008O03Rik	ensembl_havana	15	3	0.01	0.02465	0.01	0.01	0.785323	0.0167916	0.01	0.0332826	0.0567779	0.01	0.01	0.01	0.01	0.01	0.01	0.01	0.01	0.01	0.01	0.01	0.01	0.0818181	0.329279	0.051912	0.01	0.01	0.0134129	0.01	0.01	0.01	0.0134536	0.01	0.01	0.01	0.01	0.011571
2	173719415	173722090	+	1700010B08Rik	protein_coding	1700010B08Rik	ensembl_havana	5	1	0.01	0.01	0.01	0.01	0.01	0.01	0.01	0.01	0.01	0.01	0.01	0.01	0.909672	0.835228	0.01	0.01	0.01	0.01	0.01	0.01	0.01	0.01	0.01	0.01	0.01	0.01	0.01	0.01	0.01	0.160834	0.01	0.0830292	0.138505	0.01	0.01	0.01
15	73645852	73652348	+	1700010B13Rik	processed_transcript	1700010B13Rik	havana	1	1	0.01	0.01	0.01	0.01	0.01	0.01	0.01	0.01	0.01	0.01	0.01	0.01	0.01	0.01	0.01	0.01	0.01	0.01	0.01	0.01	0.01	0.01	0.01	0.01	0.01	0.01	0.01	0.01	0.01	0.01	0.01	0.01	0.01	0.0318243	0.01	0.01
X	95732586	95733266	-	1700010D01Rik	lincRNA	1700010D01Rik	ensembl_havana	5	1	0.01	0.01	10.1261	0.01	49.3698	34.4494	0.01	3.09916	1.02331	0.243827	0.394276	0.659818	0.01	0.805012	0.294292	0.01	0.01	0.0721547	0.01	1.54246	1.80361	0.01	0.01	4.9089	0.314597	0.790729	2.23003	0.696971	0.01	0.306677	0.664611	0.01	0.389137	0.148991	0.358866	0.01
17	8988333	9008320	+	1700010I14Rik	protein_coding	1700010I14Rik	ensembl_havana	12	4	0.01	0.0175579	1.00211	0.01	0.0158924	0.01	0.01	0.0306446	0.195303	0.276502	0.97965	0.12791	0.710379	0.251178	0.040951	0.0167402	0.01	0.0121146	0.01	0.0123805	0.080709	0.012573	0.01	0.01	0.445248	0.072783	0.0831697	0.169356	0.0173913	0.0564304	0.0589968	0.0662006	0.0185994	0.0501946	0.0266168	0.0424191
14	49219588	49245475	-	1700011H14Rik	protein_coding	1700011H14Rik	ensembl_havana	14	5	0.01	0.01	0.01	0.01	0.01	0.01	0.01	0.01	0.01	0.01	0.01	0.01	0.01	0.01	0.01	0.01	0.01	0.01	0.01	0.01	0.01	0.01	0.01	0.01	0.0680085	0.01	0.0245789	0.01	0.01	0.01	0.01	0.01	0.01	0.01	0.01	0.01
8	79210431	79248571	-	1700011L22Rik	protein_coding	1700011L22Rik	ensembl_havana	5	1	0.01	0.01	0.01	0.01	0.01	0.01	0.01	0.01	0.01	0.01	0.01	0.01	0.01	0.0218119	0.01	0.01	0.01	0.01	0.01	0.01	0.01	0.01	0.01	0.01	0.01	0.01	0.01	0.01	0.01	0.01	0.01	0.01	0.01	0.01	0.01	0.01
6	32050246	32058922	+	1700012A03Rik	protein_coding	1700012A03Rik	ensembl_havana	7	1	0.01	0.01	0.01	0.01	0.01	0.01	0.198676	0.0791769	0.357464	0.01	0.01	0.01	0.287388	0.124236	0.165974	0.01	0.01	0.01	0.11134	0.169036	0.184959	0.01	0.01	0.01	0.165178	0.154634	0.135062	0.0148948	0.01	0.0193011	0.0613065	0.0381456	0.0595262	0.146172	0.01	0.154701
11	109787651	109828047	-	1700012B07Rik	protein_coding	1700012B07Rik	ensembl_havana	13	3	0.01	0.01	0.01	0.01	0.01	0.01	0.01	0.01	0.01	0.01	0.01	0.0355234	0.01	0.01	0.01	0.01	0.01	0.01	0.01	0.01	0.01	0.01	0.01	0.315343	0.01	0.01	0.0158391	0.01	0.0148761	0.01	0.01	0.0160449	0.0121274	0.01	0.01	0.01
9	14756587	14771031	-	1700012B09Rik	protein_coding	1700012B09Rik	ensembl_havana	9	1	0.01	0.01	0.01	0.01	0.01	0.01	0.01	0.01	0.0219263	0.01	0.01	0.01	0.01	0.01	0.01	0.01	0.01	0.01	0.01	0.01	0.01	0.01	0.01	0.01	0.01	0.01	0.0197983	0.01	0.01	0.01	0.01	0.01	0.0159497	0.01	0.01	0.01
7	111083064	111122685	-	1700012D14Rik	processed_transcript	1700012D14Rik	havana	1	1	0.0113199	0.01	0.01	0.01	0.01	0.0114729	0.0296247	0.0715388	0.0719557	0.0380915	0.0110992	0.0161959	0.0241729	0.0281927	0.015855	0.01	0.01	0.0110667	0.0223282	0.0124017	0.0337797	0.0216815	0.0152545	0.0168171	0.0152277	0.0270537	0.0242881	0.0421551	0.0199429	0.0161101	0.0156174	0.0161632	0.0132535	0.057709	0.0267649	0.0365752
1	120435805	120438456	+	1700012E03Rik	lincRNA	1700012E03Rik	havana	1	1	0.01	0.01	0.01	0.01	0.01	0.01	0.01	0.01	0.01	0.01	0.01	0.01	0.01	0.01	0.01	0.01	0.01	0.01	0.01	0.01	0.01	0.01	0.01	0.01	0.01	0.01	0.01	0.01	0.01	0.01	0.01	0.01	0.01	0.277391	0.01	0.01
15	67226769	67377095	+	1700012I11Rik	lincRNA	1700012I11Rik	havana	1	1	0.0197409	0.01	0.01	0.01	0.01	0.01	0.0102722	0.0107486	0.0111459	0.01	0.01	0.01	0.0102668	0.01	0.0115432	0.01	0.01	0.01	0.01	0.01	0.01	0.01	0.01	0.01	0.0117223	0.01	0.01	0.0102825	0.01	0.0105368	0.0102961	0.01	0.0102858	0.0103144	0.01	0.01
6	7766394	7777682	+	1700012J15Rik	lincRNA	1700012J15Rik	havana	1	1	0.380638	0.659041	0.027055	2.38955	0.0308665	0.01	0.01	0.01	0.01	0.01	0.01	0.01	0.01	0.01	0.01	0.01	0.01	0.0137443	0.152798	0.149096	0.251126	1.04416	0.440348	0.464636	0.01	0.01	0.01	0.01	0.01	0.01	0.01	0.01	0.01	0.01	0.01	0.01
X	53742901	53757832	-	1700013H16Rik	protein_coding	1700013H16Rik	ensembl_havana	2	3	0.384776	0.01	0.854543	0.01	0.01	0.01	0.01	0.01	0.01	0.0126623	0.01	0.01	0.01	0.01	0.01	0.01	0.01	0.01	0.01	0.025933	0.01	0.01	0.0471826	0.01	0.01	0.01	0.01	0.01	0.01	0.01	0.01	0.01	0.01	0.01	0.01	0.01
13	59740842	59746753	-	1700014D04Rik	protein_coding	1700014D04Rik	ensembl_havana	4	4	0.01	0.01	0.0995656	0.01	0.01	0.01	0.01	0.01	0.01	0.01	0.01	0.01	0.01	0.01	0.01	0.01	0.01	0.01	0.01	0.01	0.01	0.01	0.01	0.01	0.01	0.01	0.01	0.01	0.01	0.01	0.138021	0.01	0.01	0.249843	0.01	0.01
7	52011683	52015729	-	1700015G11Rik	protein_coding	1700015G11Rik	ensembl_havana	7	2	0.01	0.01	0.01	0.01	0.01	0.01	0.01	0.0656271	0.01	0.01	0.01	0.01	0.01	0.01	0.01	0.01	0.0394482	0.01	0.01	0.01	0.01	0.01	0.01	0.01	0.01	0.01	0.0333196	0.0309922	0.01	0.01	0.01	0.01	0.01	0.01	0.01	0.01
8	120536892	120537727	-	1700016A09Rik	TEC	1700016A09Rik	havana	1	1	0.01	0.01	0.01	0.01	0.01	0.01	1.8724	0.01	0.01	0.0582417	0.01	0.01	0.0589927	0.171859	0.0563038	0.01	0.01	0.01	0.01	0.01	0.260745	0.01	0.01	0.01	0.205105	1.16601	0.574977	0.0613449	0.01	0.01	0.116619	0.01	0.01	0.01	0.482096	0.15807
7	118740449	118741182	-	1700016B15Rik	TEC	1700016B15Rik	havana	1	1	0.01	0.01	0.01	0.01	0.01	0.01	0.01	0.223012	0.01	0.01	0.01	0.01	0.01	0.0714607	0.01	0.01	0.01	0.01	0.01	0.01	0.01	0.01	0.01	0.01	0.01	0.01	0.272225	0.656036	0.0100006	0.12009	0.01	0.284685	0.01	0.01	0.01	0.01
8	11654924	11701064	-	1700016D06Rik	protein_coding	1700016D06Rik	ensembl_havana	10	1	0.01	0.01	0.0256467	0.0419472	0.01	0.01	0.01	0.01	0.017467	0.01	0.01	0.01	0.01	0.01	0.01	0.01	0.01	0.01	0.01	0.0182495	0.01	0.0345203	0.0972346	0.015854	0.0133668	0.012092	0.0110224	0.01	0.01	0.0117489	0.01	0.01	0.01	0.01	0.0120566	0.01
5	103648039	103656011	-	1700016H13Rik	protein_coding	1700016H13Rik	ensembl_havana	11	1	0.01	0.0194744	0.01	0.01	0.01	0.01	1.05722	0.282911	0.01	0.678159	0.01	0.336413	0.01	0.292556	0.296146	2.02095	0.01	0.964307	0.438901	0.01	0.01	0.01	0.01	0.0212938	0.01	0.149244	0.329554	0.585322	0.893318	1.08298	0.322689	0.120272	0.160919	0.20562	0.819411	0.345278
11	75999912	76003570	+	1700016K19Rik	protein_coding	1700016K19Rik	ensembl_havana	5	1	0.01	0.01	0.01	0.01	0.01	0.01	0.01	0.01	0.01	0.01	0.01	0.01	0.01	0.01	0.01	0.01	0.01	0.01	0.01	0.01	0.01	0.01	0.01	0.01	0.01	0.01	0.01	0.288626	0.01	0.0210301	0.01	0.01	0.0217466	0.01	0.0748521	0.01
9	57253117	57262613	-	1700017B05Rik	protein_coding	1700017B05Rik	ensembl_havana	7	1	18.2165	0.725846	17.9011	26.3898	4.94606	34.2582	18.9941	24.625	20.9252	91.9105	28.6639	78.0418	45.1762	26.2301	51.3977	38.3101	65.9668	46.5713	50.2295	69.2929	36.2336	52.1364	24.9234	58.9737	83.129	55.4516	51.7827	392.539	340.816	243.339	72.7143	65.5915	63.7622	52.7296	78.2867	62.895
19	11096816	11130877	-	1700017D01Rik	protein_coding	1700017D01Rik	ensembl_havana	7	2	0.01	0.01	0.01	0.01	0.01	0.01	0.01	0.01	0.01	0.01	0.01	0.01	0.01	0.01	0.01	0.01	0.01	0.01	0.01	0.01	0.01	0.01	0.01	0.01	0.01	0.01	0.011385	0.01	0.0822871	0.01	0.01	0.01	0.01	0.01	0.01	0.01
3	35256462	35276132	-	1700017M07Rik	lincRNA	1700017M07Rik	havana	1	1	0.01	0.01	0.411281	0.01	0.01	0.01	0.01	0.0557686	0.104145	0.01	0.01	0.01	0.0569008	0.0306129	0.0434155	0.012283	0.01	0.01	0.0795313	0.01	0.01	0.01	0.207571	0.275479	0.01	0.0149073	0.0123984	0.01	0.01	0.0223075	0.0167891	0.0174486	0.0165535	0.0244149	0.01	0.036765
13	31565492	31625793	-	1700018A04Rik	lincRNA	1700018A04Rik	ensembl_havana	14	2	0.01	0.01	0.01	0.01	0.01	0.01	0.01	0.01	0.01	0.01	0.01	0.01	0.01	0.01	0.01	0.01	0.138432	0.01	0.01	0.01	0.01	0.01	0.01	0.01	0.01	0.01	0.01	0.01	0.01	0.01	0.01	0.01	0.01	0.01	0.01	0.01
6	126822377	126825178	+	1700018A23Rik	antisense_RNA	1700018A23Rik	havana	1	1	0.01	0.01	0.01	0.0392364	0.052046	0.0519228	0.156262	0.117249	0.209983	0.01	0.01	0.01	0.0245714	0.0260838	0.01	0.01	0.0312687	0.0250893	0.01	0.01	0.01	0.01	0.01	0.01	0.139408	0.0790035	0.245794	0.01	0.01	0.01	0.01	0.027436	0.01	0.0606144	0.01	0.0244582
8	121530780	121544321	-	1700018B08Rik	protein_coding	1700018B08Rik	ensembl_havana	10	2	2.35045	1.0921	1.45662	0.01	0.0186973	0.0186194	2.17391	2.61953	2.55749	1.46897	2.15203	1.59812	2.74998	1.21437	2.003	1.41942	2.06897	0.918292	1.34829	1.33467	1.87318	0.01	0.983737	0.0964368	1.2337	1.21827	1.14924	1.54674	2.31925	0.59998	0.818679	1.06315	1.12698	1.3257	2.0948	1.27209
3	48605732	48609103	-	1700018B24Rik	lincRNA	1700018B24Rik	ensembl_havana	2	2	61.0568	69.0868	50.2095	0.131464	0.184682	14.725	55.9994	62.8588	70.9516	84.5462	68.2891	72.6293	81.8489	86.2224	92.1788	46.8073	64.4259	42.4131	30.0043	25.7262	31.5928	0.01	4.86838	9.65172	20.4861	24.521	23.7587	86.746	146.864	38.6106	30.9622	39.3443	42.6857	66.5427	85.8938	62.3961
19	29046245	29048730	+	1700018L02Rik	antisense_RNA	1700018L02Rik	havana	1	1	0.01	0.01	0.01	0.01	0.01	0.01	0.01	0.01	0.01	0.01	0.01	0.01	0.01	0.01	0.01	0.01	0.01	0.01	0.01	0.01	0.01	0.01	0.01	0.01	0.01	0.01	0.0669524	0.01	0.01	0.15613	0.01	0.167226	0.0367284	0.01	0.01	0.01
8	116357061	116359551	+	1700018P08Rik	lincRNA	1700018P08Rik	havana	1	1	0.01	0.01	0.01	0.01	0.01	0.01	0.01	0.341424	0.01	0.01	0.01	0.01	0.01	0.01	0.01	0.01	0.01	0.01	0.01	0.01	0.01	0.01	0.01	0.01	0.01	0.01	0.028946	0.01	0.01	0.01	0.01	0.01	0.01	0.01	0.01	0.01
13	35184370	35212049	-	1700019C18Rik	lincRNA	1700019C18Rik	havana	1	3	0.01	0.01	0.01	0.01	0.01	0.01	0.01	0.01	0.01	0.01	0.01	0.01	0.0317369	0.0523179	0.0113969	0.01	0.01	0.01	0.01	0.01	0.01	0.01	0.01	0.0132528	0.01	0.01	0.01	0.01	0.01	0.01	0.0164328	0.01	0.0208668	0.01	0.01	0.01
1	52922324	53020180	-	1700019D03Rik	protein_coding	1700019D03Rik	ensembl_havana	12	2	0.01	0.01	0.01	0.01	0.0316632	0.01	0.0442927	0.0490997	0.0548895	0.0847435	0.01	0.0571627	0.0194275	0.0546566	0.0261994	0.01	0.13054	0.01	0.01	0.01	0.01	0.01	0.01	0.01	0.0279915	0.0173981	0.0225344	0.0646811	0.0542836	0.0508197	0.0413873	0.0294643	0.035468	0.0500827	0.0124243	0.0298647
2	119594297	119607503	+	1700020I14Rik	lincRNA	1700020I14Rik	havana	1	1	0.528773	0.01	0.104757	0.01	0.01	0.01	0.865288	0.0611284	0.538294	0.01	0.01	0.110381	1.12772	0.443245	0.337906	0.0134004	0.348333	0.413257	0.231925	0.593661	0.0258543	0.01	0.0310197	0.01	0.123711	0.309681	0.177897	0.0903939	0.0771196	0.147488	0.242579	0.272572	0.244269	0.460884	0.286641	0.151064
10	43525133	43540995	-	1700021F05Rik	protein_coding	1700021F05Rik	ensembl_havana	11	4	0.118801	0.01	0.622919	0.01	0.01	1.95993	1.20711	1.21844	1.0933	0.51371	0.16101	0.254527	0.0378158	0.0554426	0.119688	0.01	0.01	0.01	0.0315559	0.423941	0.102397	2.43183	0.320627	1.59363	0.751042	0.658094	0.756506	0.269698	0.137284	0.124466	0.254148	0.213211	0.245676	0.01	0.01	0.0508498
2	173522586	173528502	+	1700021F07Rik	protein_coding	1700021F07Rik	ensembl_havana	3	2	0.01	0.01	0.319147	0.01	0.01	0.01	3.1367	2.52723	4.9528	0.01	0.01	0.19258	0.348999	0.276527	0.552441	0.374346	0.694755	0.01	0.01	0.01	0.160411	0.01	0.01	0.01	1.29666	1.38872	1.66864	0.182281	0.351275	0.0577411	0.0777184	0.406254	0.271474	0.033964	0.282677	0.0305363
4	117002166	117003013	-	1700021J08Rik	antisense_RNA	1700021J08Rik	havana	1	1	0.01	0.01	5.54029	10.9186	0.01	0.01	0.01	0.01	0.839604	0.01	0.01	0.0679662	0.01	0.01	0.887277	0.0633722	0.01	0.01	0.01	0.01	0.01	0.01	3.20483	0.01	0.19392	0.510294	0.121823	0.21162	0.01	0.0576364	0.115109	0.0678523	0.162715	0.346732	0.01	0.272844
4	42969604	42983641	+	1700022I11Rik	protein_coding	1700022I11Rik	ensembl_havana	12	4	0.01	0.0155097	0.01	0.01	0.01	0.01	0.0129154	0.0180169	0.01	0.0128341	0.0131433	0.01	0.01	0.01	0.0127544	0.01	0.0280185	0.013011	0.0204394	0.01	0.01	0.01	0.01	0.01	0.01	0.01	0.0167216	0.0130492	0.01	0.0157488	0.01	0.01	0.0130611	0.01	0.01	0.01
17	25985815	25988470	+	1700022N22Rik	lincRNA	1700022N22Rik	ensembl	1	---	0.01	0.01	0.01	0.01	0.01	0.01	0.302863	0.01	0.675045	0.01	0.01	0.01	0.448117	0.892349	0.01	0.01	0.01	0.01	0.70911	0.01	0.463442	0.01	1.76125	0.01	0.0685102	0.0645347	0.329835	0.01	0.01	0.01	0.177659	0.285923	0.0423683	0.01	0.01	0.01
11	103198944	103208559	-	1700023F06Rik	protein_coding	1700023F06Rik	ensembl_havana	13	6	0.01	0.01	0.415457	0.01	0.01	0.01	0.01	0.01	0.01	0.01	0.01	0.01	0.01	0.0240564	0.01	0.01	0.01	0.01	0.01	0.01	0.01	0.01	0.01	0.01	0.01	0.01	0.01	0.01	0.01	0.01	0.01	0.01	0.01	0.01	0.01	0.01
14	41943995	42003822	+	1700024B05Rik	protein_coding	1700024B05Rik	ensembl_havana	11	2	0.01	0.01	0.0448692	0.01	0.01	0.01	0.109185	0.01	0.01	0.01	0.01	0.01	0.01	0.01	0.01	0.0100002	0.01	0.01	0.01	0.01	0.01	0.01	0.01	0.01	0.01	0.0108067	0.01	0.0231121	0.0248157	0.0113488	0.0159523	0.0108163	0.01	0.0131596	0.0243809	0.01
13	63675756	63734299	-	1700024I08Rik	lincRNA	1700024I08Rik	havana	1	1	0.01	0.01	0.01	0.01	0.01	0.01	0.01	0.01	0.0114713	0.01	0.01	0.01	0.01	0.0115391	0.0113209	0.0123012	0.01	0.01	0.01	0.0124382	0.01	0.01	0.01	0.01	0.0108845	0.01	0.01	0.0121762	0.01	0.0106892	0.0107604	0.01	0.010734	0.01	0.0108104	0.01
13	98984085	98984566	-	1700024P04Rik	protein_coding	1700024P04Rik	ensembl_havana	6	2	0.01	0.01	0.01	0.01	0.01	0.01	0.01	0.01	0.01	0.01	0.01	0.01	0.01	0.01	0.01	0.01	0.01	0.01	4.68132	0.01	0.01	0.01	10.8307	0.01	0.01	0.01	0.01	0.01	0.01	0.01	0.01	0.01	0.01	0.01	0.01	0.01
15	77558239	77561893	-	1700025B11Rik	protein_coding	1700025B11Rik	havana	1	1	0.01	0.01	0.01	0.01	0.01	0.01	0.01	0.112658	0.01	0.01	0.141107	0.01	0.01	0.01	0.0205812	0.01	0.01	0.01	0.01	0.01	0.01	0.01	0.01	0.108559	0.01	0.0364167	0.01	0.01	0.01	0.0210422	0.01	0.0233657	0.01	0.01	0.01	0.01
11	114091406	114095337	+	1700025D23Rik	lincRNA	1700025D23Rik	havana	1	1	0.01	0.01	0.01	0.01	0.01	0.01	0.01	0.172221	0.0866879	0.01	0.01	0.01	0.01	0.01	0.01	0.01	0.01	0.01	0.01	0.01	0.01	0.01	0.01	0.01	0.01	0.0591104	0.0220009	0.01	0.01	0.01	0.01	0.01	0.01	0.01	0.01	0.01
10	119413444	119426865	+	1700025F24Rik	lincRNA	1700025F24Rik	havana	1	1	0.01	0.01	0.0135861	0.01	0.01	0.01	0.0191477	0.0155899	0.0196265	0.01	0.01	0.01	0.01	0.0167135	0.0128808	0.01	0.01	0.01	0.01	0.0170903	0.01	0.01	0.01	0.01	0.01	0.01	0.0135151	0.01	0.0210074	0.01	0.0199501	0.0318337	0.0196049	0.0240845	0.0241408	0.0160349
1	151852403	152090126	-	1700025G04Rik	protein_coding	1700025G04Rik	ensembl_havana	16	3	0.01	0.0246152	0.01	0.0323913	0.01	0.01	0.0141316	0.0273573	0.0362681	0.0302328	0.0101832	0.0219789	0.0147244	0.01	0.0342336	0.0105667	0.01	0.0281348	0.01	0.0154039	0.01	0.01	0.01	0.01	0.01	0.0215723	0.0203193	0.0139301	0.01	0.0502253	0.018239	0.016985	0.0233757	0.0161625	0.0111975	0.0275467
7	121589903	121591592	+	1700025J12Rik	lincRNA	1700025J12Rik	havana	1	1	0.01	0.0569454	0.0708197	0.01	0.01	0.01	0.01	0.01	0.144759	0.0345894	0.01	0.01	0.162474	0.537371	0.76738	0.0369948	0.374486	0.194226	0.0688984	0.0384357	0.301835	0.01	0.01	0.01	0.01	0.0995334	0.289311	0.0615867	0.775877	0.0343832	0.037401	0.0389155	0.113578	0.0664537	0.01	0.0832285
6	39063878	39067599	-	1700025N23Rik	antisense_RNA	1700025N23Rik	havana	1	1	0.01	0.01	0.01	0.01	0.01	0.01	0.01	0.01	0.01	0.01	0.01	0.01	0.01	0.01	0.01	0.01	0.01	0.01	0.01	0.01	0.01	0.01	0.01	0.977847	0.01	0.01	0.01	0.01	0.01	0.01	0.01	0.01	0.01	0.01	0.01	0.01
8	70948246	71085759	-	1700026F02Rik	lincRNA	1700026F02Rik	ensembl_havana	2	2	0.01	0.01	0.01	0.01	0.01	0.01	0.01	0.01	0.01	0.0102891	0.0119002	0.0107141	0.0103134	0.01	0.0100574	0.01	0.01	0.01	0.01	0.01	0.01	0.01	0.01	0.01	0.01	0.01	0.01	0.01	0.01	0.01	0.0106474	0.01	0.01	0.01	0.01	0.01
1	72984844	73025508	+	1700027A15Rik	antisense_RNA	1700027A15Rik	havana	6	1	0.691621	0.01	0.24435	0.01	0.01	0.01	0.01	0.01	0.01	0.01	0.01	0.01	0.01	0.01	0.0109508	0.01	0.01	0.01	0.016006	0.0275508	0.0331697	0.01	0.141407	0.01	0.01	0.01	0.01	0.01	0.01	0.01	0.01	0.01	0.01	0.01	0.01	0.01
7	28492550	28497714	+	1700028B04Rik	transcribed_processed_pseudogene	1700028B04Rik	havana	1	1	0.0201272	0.024642	0.01	0.0258581	0.192818	0.0213009	0.01	0.017264	0.01	0.01	0.01	0.01	0.01	0.01	0.01	0.01	0.0562074	0.01	0.0194589	0.0320597	0.01	0.01	0.0637542	0.01	0.01	0.01	0.01	0.174474	0.01	0.01	0.0272399	0.01	0.01	0.0191512	0.01	0.01
5	112206763	112210005	+	1700028D13Rik	lincRNA	1700028D13Rik	havana	6	1	0.01	0.01	0.01	0.01	0.01	0.01	0.035246	0.01	0.102986	0.01	0.01	0.01	0.108977	0.01	0.0338517	0.01	0.01	0.01	0.01	0.01	0.01	0.01	0.01	0.01	0.0579163	0.0695475	0.01	0.01	0.328973	0.01	0.106112	0.01	0.01	0.0245765	0.01	0.01
5	151368675	151432119	+	1700028E10Rik	processed_transcript	1700028E10Rik	havana	5	2	0.01	0.01	0.01	0.01	0.01	0.01	0.0132252	0.0106061	0.0127152	0.0162654	0.0573113	0.0177387	0.01	0.0476346	0.0154847	0.01	0.01	0.01	0.0138495	0.01	0.01	0.01	0.01	0.01	0.0108162	0.0115214	0.0107436	0.0120081	0.0301805	0.0360745	0.0107016	0.0192374	0.0106773	0.015214	0.0334472	0.0125533
10	82812123	82824243	+	1700028I16Rik	lincRNA	1700028I16Rik	ensembl_havana	13	1	0.01	0.01	0.0139711	0.01	0.01	0.014815	0.01	1.4306	0.724208	0.023119	0.01	0.0221528	0.853907	0.686505	0.683106	0.406444	0.01	0.0623084	0.408987	0.995343	0.580073	0.01	1.24677	0.01	0.509872	0.404229	0.679488	0.384918	0.493495	0.312943	0.549892	0.513695	0.584337	0.52858	0.471931	0.818615
7	44229930	44236123	-	1700028J19Rik	protein_coding	1700028J19Rik	ensembl_havana	6	3	2.7207	0.01	0.01	0.076116	0.162134	0.0194232	6.73039	4.6497	7.26299	0.01	0.01	0.01	6.40256	3.45808	2.97548	0.01	3.47302	0.985929	1.03534	3.45953	1.99621	0.0847347	0.0884396	0.01	6.79103	7.60842	7.05625	0.778017	2.06147	0.185908	3.35948	3.01458	2.94489	0.97147	1.70312	1.46825
5	107534709	107551543	+	1700028K03Rik	protein_coding	1700028K03Rik	ensembl_havana	9	2	1.71748	0.01	0.01	0.01	0.01	0.01	0.298235	0.122081	0.01	0.371282	0.0332839	0.0926602	0.200329	0.334905	0.018957	0.0313405	0.01	0.01	0.01	0.01	0.01	0.01	0.01	0.01	0.0684442	0.184609	0.0975971	0.320293	0.0509533	0.518781	0.244523	0.312247	0.147405	0.370234	0.436649	0.271672
19	23558760	23652813	-	1700028P14Rik	protein_coding	1700028P14Rik	ensembl	3	---	0.01	0.01	0.01	0.0108707	0.01	0.01	0.0152214	0.01	0.01	0.01	0.028059	0.01	0.01	0.01	0.01	0.01	0.01	0.01	0.01	0.01	0.01	0.01	0.01	0.01	0.01	0.01	0.01	0.01	0.01	0.01	0.01	0.01	0.0122843	0.0140196	0.01	0.0134447
13	97021864	97034363	-	1700029F12Rik	protein_coding	1700029F12Rik	ensembl_havana	7	1	2.90121	0.384657	0.01	0.01	0.01	0.01	0.638639	0.256093	0.578514	0.01	0.01	0.178908	0.491363	0.838999	0.566801	0.796811	0.372237	1.4167	1.06515	2.48051	1.13232	0.01	0.604083	0.01	0.341429	0.342078	0.655414	0.22745	1.18012	0.306985	0.643924	0.877438	0.72506	1.32574	1.49043	1.59115
2	92382538	92385709	+	1700029I15Rik	protein_coding	1700029I15Rik	ensembl_havana	10	2	0.01	0.01	0.025178	0.01	0.01	0.01	0.01	0.01	0.01	0.01	0.01	0.01	0.01	0.606698	0.01	0.01	4.40617	0.01	0.01	0.01	0.01	0.01	0.01	0.01	0.01	0.0252202	0.01	0.01	0.01	0.01	0.01	0.0562046	0.0642023	0.01	0.01	0.01
8	45953606	45975253	-	1700029J07Rik	protein_coding	1700029J07Rik	ensembl_havana	9	1	0.01	0.01	0.01	0.01	0.01	0.01	0.478844	0.2526	0.0557575	0.01	0.01	0.01	0.01	0.0245681	0.01	0.01	0.01	0.01	0.01	0.01	0.128483	0.01	0.01	0.01	0.265954	0.0768867	0.0579449	0.0158854	0.01	0.0137278	0.0840282	0.0303051	0.0774894	0.01	0.01	0.01
15	81980540	81981564	+	1700029P11Rik	protein_coding	1700029P11Rik	ensembl_havana	3	1	17.0168	0.01	0.0570013	45.4341	0.12501	17.62	0.01	6.93345	3.87919	32.2297	0.01	13.0515	17.8325	7.48912	7.48598	2.68504	0.0681774	0.0512746	5.2094	0.01	6.80845	0.01	2.78858	0.01	2.99351	0.999773	3.37311	3.61806	6.83868	4.02904	1.74881	3.0147	4.16422	3.51735	3.48504	1.67103
17	28905265	28906772	+	1700030A11Rik	antisense_RNA	1700030A11Rik	havana	1	1	0.01	0.01	0.01	0.01	0.01	0.01	3.73034	5.13761	0.01	0.01	0.01	0.01	0.01	0.63778	0.189592	0.01	0.01	0.01	2.63542	0.01	0.01	0.01	0.01	0.01	0.353607	0.01	0.291739	0.01	0.01	0.01	0.393992	0.301669	0.238103	0.01	0.01	0.01
12	20804381	20815780	-	1700030C10Rik	processed_transcript | transcribed_unprocessed_pseudogene	1700030C10Rik	ensembl_havana | havana	1 | 2	1	0.32795	0.301544	0.574159	0.01	0.01	2.35476	0.577371	0.01	0.01	0.01	0.01	0.01	0.097969	0.88738	0.440765	1.55829	0.01	0.93695	0.327097	0.01	0.951338	0.01	1.53808	0.167968	0.132651	0.0862118	0.0762172	0.885499	0.0272799	0.388739	0.318498	0.327048	0.500039	0.552127	1.95615	0.16632
11	23497753	23499662	+	1700030C12Rik	processed_transcript	1700030C12Rik	ensembl_havana	2	1	0.01	0.01	0.01	0.01	0.01	0.01	0.0314373	0.01	0.01	0.01	0.01	0.01	0.01	0.01	0.01	0.01	0.01	0.01	0.112348	0.01	0.01	0.01	0.01	0.01	0.037125	0.0356178	0.01	0.01	0.01	0.01	0.0333177	0.01	0.01	0.01	0.01	0.01
8	116969594	116978960	-	1700030J22Rik	protein_coding	1700030J22Rik	ensembl_havana	8	1	0.01	0.897066	1.74175	0.01	0.0602971	0.01	2.51366	4.6238	0.644536	0.0948826	0.0146499	1.86045	1.24337	1.38567	0.703519	0.196987	0.0163606	3.91793	3.10784	0.411319	0.17207	0.0209814	0.0322283	1.99986	3.0563	2.85447	3.1228	4.0817	2.49689	4.21454	4.98607	5.3965	4.72163	2.4117	1.52973	2.2541
8	72443880	72461002	+	1700030K09Rik	protein_coding	1700030K09Rik	ensembl_havana	13	1	2.2397	5.04325	0.23773	0.191746	0.0591896	0.0986174	3.72044	4.57753	2.2937	0.978516	1.99837	0.527838	2.30879	3.47498	5.27046	4.05681	4.27915	0.958324	1.20466	0.0132494	0.0233013	0.734605	0.01	0.924958	4.92962	3.39076	5.89183	1.85946	1.75508	1.30471	5.62802	7.00129	6.56463	1.91902	1.74104	1.46727
3	136435270	136449350	-	1700030L20Rik	lincRNA	1700030L20Rik	havana	1	1	0.0137143	0.026093	0.0202548	0.0158161	0.0350932	0.0348684	0.01	0.01	0.01	0.01	0.01	0.01	0.01	0.0131996	0.012746	0.01	0.01	0.01	0.0134692	0.01	0.01	0.0355668	0.029715	0.0291834	0.01	0.01	0.01	0.01	0.01	0.01	0.01	0.01	0.01	0.01	0.01	0.01
19	3065711	3197715	-	1700030N03Rik	lincRNA	1700030N03Rik	havana	6	2	0.0119809	0.11242	0.01	0.0112407	0.01	0.01	0.0794442	0.0298917	0.0556744	0.0482437	0.0961102	0.0178107	0.0179003	0.0526604	0.0606713	0.0293905	0.01	0.0148027	0.0122202	0.0118022	0.0254645	0.0240248	0.0352344	0.0154564	0.0276523	0.0195061	0.0300133	0.0531094	0.128255	0.0601279	0.0319189	0.0621666	0.0405981	0.0608355	0.0994973	0.0661426
10	116723067	116729178	-	1700030O20Rik	lincRNA	1700030O20Rik	havana	1	1	0.01	0.01	0.01	0.01	0.01	0.01	0.592616	0.157319	0.70063	0.01	0.01	0.01	0.0822	0.01	0.01	0.01	0.01	0.01	0.01	0.01	0.01	0.01	0.01	0.01	0.01	0.0573866	0.0331594	0.01	0.01	0.0166025	0.0172842	0.0179919	0.0170314	0.01	0.01	0.0431349
15	98398419	98416269	+	1700031M16Rik	protein_coding	1700031M16Rik	havana	6	3	0.01	0.01	0.01	0.01	0.01	0.01	0.01	0.0121015	0.0148253	0.01	0.01	0.01	0.0234825	0.01	0.0164981	0.01	0.01	0.01	0.01	0.01	0.01	0.01	0.01	0.01	0.01	0.01	0.01	0.01	0.01	0.0190416	0.01	0.01	0.01	0.0205898	0.01	0.0168063
12	52599981	52602323	-	1700031P21Rik	lincRNA	1700031P21Rik	havana	6	1	0.01	0.01	0.01	0.01	0.01	0.01	0.01	0.01	0.0651653	0.01	0.01	0.01	0.01	0.01	0.01	0.01	0.01	0.01	0.01	0.01	0.01	0.185664	0.187788	0.0484432	0.01	0.0306077	0.01	0.01	0.01	0.01	0.01	0.01	0.01	0.01	0.01	0.01
1	191886130	191907528	-	1700034H15Rik	antisense_RNA	1700034H15Rik	ensembl_havana	14	3	0.01	0.01	0.0136605	3.35101	5.00196	1.03	0.01	0.01	0.01	0.11907	0.01	0.0669009	0.170372	0.154625	0.0793659	0.325401	0.154772	0.0687639	0.112713	0.0138306	0.01	1.30538	0.418635	0.01	0.01	0.0561507	0.0499581	0.100533	0.184029	0.0404467	0.069344	0.0584428	0.0683265	0.109341	0.346197	0.126278
9	92979914	93005740	-	1700034K08Rik	lincRNA	1700034K08Rik	havana	6	1	0.01	0.01	0.01	0.01	0.01	0.01	0.263535	0.162508	0.305154	0.26858	0.306795	0.329382	0.306642	0.257704	0.170188	0.545543	0.639738	0.294757	0.0591748	0.01	0.0768829	0.01	0.01	0.01	0.120276	0.129602	0.159787	0.636502	0.261689	0.414637	0.154782	0.108335	0.176378	0.52235	0.427029	0.439657
1	9747648	9791925	+	1700034P13Rik	antisense_RNA	1700034P13Rik	havana	8	2	0.01	0.01	0.0103923	0.0612321	0.01	0.01	0.01	0.0327347	0.0406813	0.0276701	0.0109836	0.0373318	0.0309052	0.0446437	0.088026	0.144475	0.102838	0.057001	0.0776319	0.156655	0.0853371	0.01	0.01	0.01	0.0260304	0.01	0.0111708	0.01	0.0133365	0.0284775	0.0697616	0.0971264	0.0750097	0.0766465	0.126663	0.165663
16	3895179	3908690	-	1700037C18Rik	protein_coding	1700037C18Rik	ensembl_havana	15	5	0.01	0.01	0.01	0.01	0.01	0.01	0.01	0.01	0.01	0.01	0.0110361	0.01	0.01	0.01	0.01	0.01	0.01	0.01	0.01	0.01	0.01	0.01	0.0100108	0.01	0.0176651	0.0671543	0.01	0.01	0.01	0.01	0.0133067	0.0642206	0.0324208	0.01	0.143442	0.01
2	131146324	131160082	-	1700037H04Rik	protein_coding	1700037H04Rik	ensembl_havana	16	23	4.27495	8.1734	3.00802	2.379	0.061361	0.01	0.988625	1.08424	0.974112	0.862333	1.17808	1.91209	0.386089	0.759863	1.43481	6.15606	1.1748	2.70417	0.31178	2.04693	1.30355	0.0249515	1.37695	0.01	0.540688	0.536202	0.822663	1.71079	1.771	1.10683	0.255895	0.39338	0.209884	1.30838	3.87244	1.24924
3	94409395	94412920	-	1700040D17Rik	lincRNA	1700040D17Rik	havana	2	1	0.01	0.01	0.01	0.01	0.01	0.01	0.567259	0.01	0.205476	0.607667	0.01	0.399993	0.01	0.01	0.01	0.01	0.01	0.01	0.0377139	0.01	0.01	0.01	0.01	0.01	0.0246898	0.0647668	0.0902989	0.118427	0.01	0.273264	0.111024	0.190113	0.0465693	0.251312	0.01	0.147864
16	76819583	77010898	-	1700041M19Rik	lincRNA	1700041M19Rik	havana	2	2	0.01	0.01	0.01	0.01	0.01	0.01	0.0279682	0.01	0.01	0.01	0.01	0.01	0.0211118	0.01	0.0120209	0.01	0.01	0.01	0.01	0.01	0.01	0.01	0.01	0.01	0.01	0.01	0.01	0.01	0.01	0.01	0.01	0.01	0.01	0.01	0.01	0.01
14	118365878	118398171	+	1700044C05Rik	lincRNA	1700044C05Rik	havana	1	1	0.01	0.01	0.01	0.01	0.01	0.01	0.01	0.01	0.01	0.0124619	0.01	0.01	0.01	0.0211605	0.01	0.01	0.01	0.01	0.01	0.01	0.01	0.01	0.01	0.01	0.01	0.01	0.0114609	0.01	0.01	0.01	0.01	0.01	0.01	0.01	0.01	0.01
4	107689701	107758986	+	1700047F07Rik	lincRNA	1700047F07Rik	havana	7	1	0.01	0.01	0.01	0.01	0.01	0.01	0.0105907	0.01	0.0106216	0.01	0.01	0.0107086	0.0134735	0.01	0.01	0.01	0.01	0.01	0.014935	0.01	0.0258649	0.01	0.01	0.01	0.01	0.01	0.01	0.0118388	0.01	0.01	0.01	0.01	0.01	0.01	0.0106848	0.01
12	55199592	55217169	+	1700047I17Rik2	protein_coding	1700047I17Rik2	ensembl_havana	2	1	0.0946741	0.0129117	0.489103	0.0131569	0.01454	0.01	0.0454506	0.0526717	0.0105351	0.01	0.01	0.0103005	0.0100596	0.0100118	0.01	0.107431	0.01	0.0254394	0.0295626	0.010001	0.01	0.0263341	0.0106684	0.619687	0.0139	0.0100042	0.01	0.01	0.01	0.01	0.0100001	0.0101194	0.0100055	0.0100819	0.0107998	0.0100891
11	58322988	58324440	+	1700047K16Rik	processed_transcript	1700047K16Rik	havana	1	1	0.01	0.01	0.01	0.01	0.01	0.01	0.01	0.01	0.01	0.01	0.01	0.01	1.52933	0.0410267	0.01	0.01	0.01	0.01	0.110921	0.01	0.01	0.01	0.01	0.01	0.01	0.176196	0.17245	0.01	0.01	0.01	0.01	0.01	0.01	0.107638	0.01	0.01
1	182287990	182303326	+	1700047M11Rik	lincRNA	1700047M11Rik	havana	2	2	0.01	0.01	0.01	0.01	0.01	0.01	0.01	0.0784868	0.01	0.01	0.01	0.01	0.0466161	0.01	0.0377322	0.01	0.01	0.0127559	0.01	0.01	0.01	0.01	0.01	0.01	0.0471412	0.0194412	0.0192284	0.0210765	0.01	0.0178928	0.0332204	0.0195537	0.043622	0.01	0.01	0.01
16	92308716	92312469	-	1700048M11Rik	antisense_RNA	1700048M11Rik	havana	2	2	0.01	0.01	0.01	0.01	0.01	0.01	0.271703	0.01	0.296875	0.0205917	0.01	0.0492465	0.0206875	0.154047	1.04021	0.01	0.01	0.01	0.01	0.01	0.01	0.01	0.01	0.01	0.0927843	0.0871595	0.0979908	0.01	0.0231211	0.01	0.116747	0.0880788	0.0328984	0.01	0.01	0.139488
9	121937223	121947017	+	1700048O20Rik	lincRNA	1700048O20Rik	ensembl_havana	5	1	3.94799	0.0177118	2.06832	6.20578	0.01	0.01	0.895832	0.699403	1.04773	2.41098	1.05054	2.8255	1.13214	0.341188	0.453449	1.73397	3.11454	1.42546	0.874496	0.549237	0.368074	0.01	2.4758	1.01201	1.19959	0.586557	0.472411	0.85553	1.58374	0.211864	0.500858	0.438844	0.452381	1.53509	1.66967	0.859129
6	147690241	147702375	+	1700049E15Rik	lincRNA	1700049E15Rik	havana	1	1	0.01	0.01	0.01	0.01	0.01	0.01	0.01	0.01	0.01	0.01	0.01	0.0545089	0.01	0.01	0.01	0.01	0.01	0.01	0.01	0.01	0.01	0.01	0.01	0.01	0.01	0.01	0.01	0.01	0.01	0.01	0.01	0.01	0.01	0.01	0.01	0.01
14	41924949	41933042	+	1700049E17Rik1	protein_coding	1700049E17Rik1	ensembl_havana	4	2	0.01	0.01	0.01	0.01	0.01	0.01	0.01	0.01	0.01	0.0830327	0.01	0.0262547	0.01	0.114926	0.01	0.01	0.01	0.01	0.01	0.01	0.01	0.01	0.01	0.01	0.01	0.01	0.0210095	0.0793752	0.01	0.0379745	0.01	0.01	0.01	0.0100014	0.110655	0.01
8	85432686	85433324	+	1700051O22Rik	TEC	1700051O22Rik	ensembl_havana	1	1	0.01	0.722119	0.01	0.01	0.01	0.01	0.979015	0.246625	0.282285	0.136811	0.0811024	0.317821	0.39701	0.437336	0.252405	0.230147	0.01	0.01	0.01	0.387225	0.748381	0.01	0.01	0.01	0.172325	0.01	0.01	0.296015	0.636235	0.412424	0.289082	0.167535	0.144699	0.308903	0.381832	0.01
11	105177726	105181434	-	1700052K11Rik	antisense_RNA	1700052K11Rik	havana	1	1	0.01	0.01	0.0359597	0.14251	0.01	0.0886919	0.01	0.434884	0.01	0.01	0.01	0.01	0.01	0.01	0.249823	0.01	0.0260663	0.01	0.0231731	0.0998204	0.01	0.120951	0.0474308	0.131405	0.0379296	0.01	0.137227	0.01	0.01	0.17322	0.0820284	0.0231711	0.079529	0.01	0.01	0.01
10	35478827	35485397	-	1700054O05Rik	lincRNA	1700054O05Rik	havana	1	1	0.662718	0.01	0.01	0.01	0.01	0.01	0.01	0.01	0.01	0.01	0.01	0.01	0.01	0.01	0.01	0.01	0.01	0.01	0.01	0.01	0.01	0.01	0.01	0.01	0.01	0.01	0.01	0.01	0.01	0.0161413	0.01	0.01	0.01	0.01	0.01	0.01
4	45011687	45015407	+	1700055D18Rik	antisense_RNA	1700055D18Rik	ensembl_havana	4	1	0.01	0.01	0.299605	0.01	0.01	0.01	0.01	0.01	0.01	0.01	0.01	0.01	0.01	0.01	0.01	0.01	0.01	0.01	0.01	0.01	0.01	0.01	0.01	0.01	0.01	0.386246	0.01	0.01	0.01	0.198822	0.033932	0.0328379	0.102406	0.01	0.0210867	0.01
1	184033030	184034302	-	1700056E22Rik	protein_coding	1700056E22Rik	ensembl_havana	7	1	7.6572	0.0693787	0.16135	0.01	0.01	0.01	6.47673	1.04215	1.97369	1.72877	0.01	0.125796	2.34346	4.68507	7.39624	6.15276	0.01	6.38966	2.85165	1.5062	7.82853	0.01	0.01	0.01	5.05789	3.27308	4.8685	6.98772	5.42988	2.26213	2.63462	2.58246	3.6583	6.02857	3.51622	2.62069
9	110986201	110987805	+	1700061E17Rik	antisense_RNA	1700061E17Rik	havana	1	1	0.01	0.01	0.01	0.0610544	10.5129	0.01	0.01	0.01	0.949714	0.01	0.01	0.01	0.01	0.01	0.01	0.01	0.01	0.01	0.01	0.01	0.01	0.01	0.01	0.01	0.01	0.01	0.01	0.01	0.01	0.01	0.01	0.01	0.01	0.01	0.01	0.01
13	41800783	41801796	+	1700061E18Rik	antisense_RNA	1700061E18Rik	havana	1	1	0.01	0.01	0.01	0.01	0.01	0.01	0.01	0.01	0.01	0.01	0.01	0.01	0.01	0.01	0.01	0.01	0.01	0.01	0.01	0.01	0.01	0.01	0.01	0.01	0.01	0.01	0.01	0.01	0.01	0.01	0.01	0.299269	0.01	0.336554	0.01	0.01
2	9189515	9197478	+	1700061F12Rik	lincRNA	1700061F12Rik	havana	1	1	0.01	0.01	1.10398	0.01	0.01	0.01	0.01	0.372723	0.01	0.01	0.846789	0.28129	0.110742	0.343793	0.01	0.01	1.56611	0.657539	0.01	0.01	0.01	0.01	0.01	0.01	0.01	0.01	0.0929409	0.28732	0.01	0.25828	0.194472	0.175595	0.290596	0.330467	0.0874577	0.279543
17	56875477	56888905	+	1700061G19Rik	protein_coding	1700061G19Rik	ensembl_havana	9	1	0.3722	0.0774975	0.497458	0.01	0.01	1.85705	0.01	0.0127935	0.01	0.01	0.01	0.01	0.01	0.01	0.01	0.01	0.01	0.01	0.0136376	0.01	0.228291	2.93975	0.118529	1.10291	0.01	0.01	0.01	0.161804	0.01	0.01	0.0398348	0.0754669	0.0131999	0.01	0.01	0.01
11	23152140	23166376	+	1700061J23Rik	lincRNA	1700061J23Rik	havana	1	1	0.01	0.01	0.01	0.01	0.01	0.01	0.01	0.0732389	0.01	0.01	0.01	0.01	0.01	0.01	0.01	0.01	0.01	0.01	0.01	0.01	0.01	0.01	0.01	0.01	0.01	0.01	0.01	0.01	0.01	0.01	0.0131268	0.01	0.0160367	0.01	0.01	0.01
6	122391379	122392688	+	1700063H04Rik	lincRNA	1700063H04Rik	ensembl_havana	3	1	0.01	0.01	0.01	0.01	0.01	0.01	0.01	0.0386564	0.01	0.01	0.01	0.01	0.01	0.01	0.01	0.01	0.283065	0.01	1.4653	0.228086	0.01	0.01	0.01	0.01	0.01	0.01	0.01	0.01	0.01	0.01	0.01	0.0473096	0.01	0.01	0.01	0.01
12	99626053	99627975	-	1700064M15Rik	lincRNA	1700064M15Rik	havana	1	1	0.01	0.01	0.01	0.01	0.01	0.01	0.01	0.01	0.659795	0.01	0.01	0.16327	0.01	0.01	0.01	0.01	0.01	0.01	0.01	0.01	0.01	0.01	0.01	0.01	0.01	0.01	0.01	0.01	0.01	0.01	0.01	0.01	0.01	0.01	0.01	0.01
9	95855418	95858323	-	1700065D16Rik	antisense_RNA	1700065D16Rik	ensembl_havana	2	1	0.01	0.01	0.01	0.01	0.01	0.01	0.01	0.01	0.01	0.01	0.114943	0.043802	0.01	0.01	0.131293	0.01	0.01	0.01	0.497617	0.0139266	0.01	0.01	0.01	0.01	0.01	0.01	0.01	0.01	0.01	0.01	0.109771	0.134435	0.01	0.0549893	0.01	0.01
15	63817188	63821394	+	1700065I16Rik	transcribed_unprocessed_pseudogene	1700065I16Rik	havana	6	1	0.01	0.01	0.01	0.01	0.01	0.01	0.01	0.01	0.01	0.01	0.01	0.01	0.01	0.01	0.01	0.01	0.01	0.01	0.01	0.01	0.01	0.01	0.01	0.01	0.01	0.01	0.133379	0.01	0.01	0.01	0.01	0.01	0.01	0.01	0.01	0.01
18	35703225	35730870	+	1700066B19Rik	protein_coding	1700066B19Rik	ensembl_havana	3	1	0.01	0.01	0.01	0.01	0.01	0.01	0.01	0.01	0.0614078	0.01	0.01	0.01	0.01	0.01	0.01	0.01	0.01	0.01	0.01	0.01	0.129284	0.01	0.01	0.01	0.01	0.01	0.0219454	0.01	0.01	0.01	0.0244917	0.0117666	0.0255431	0.01	0.01	0.01
1	57377620	57385424	+	1700066M21Rik	protein_coding	1700066M21Rik	ensembl_havana	3	1	0.0301039	0.01	0.01	0.0204935	0.0250911	0.01	0.109635	1.07227	0.981242	4.72668	0.27229	1.37521	1.1356	1.08951	1.88769	0.01	0.0787037	1.32605	0.398062	1.98535	0.01	0.01	0.312343	0.01	1.65554	1.39531	0.336433	0.102509	0.609452	1.3801	0.529058	0.372971	0.566107	0.809324	1.00099	0.674234
8	84001502	84004771	+	1700067K01Rik	protein_coding	1700067K01Rik	ensembl_havana	13	4	22.7109	0.0331048	10.3749	0.0350509	0.01	24.7884	66.6726	78.4389	67.9483	13.167	14.9579	22.2382	33.1142	35.483	29.7676	21.5769	10.7256	23.1531	19.7784	27.7075	26.0134	15.5211	3.40659	1.8553	90.5046	78.4206	78.8203	88.4908	73.0836	38.1487	21.5791	19.9099	24.2875	21.9977	37.0207	21.3551
7	121707075	121708014	+	1700069B07Rik	antisense_RNA	1700069B07Rik	ensembl_havana	3	1	0.177083	0.01	0.01	0.01	0.01	0.01	0.01	0.01	0.01	0.348663	0.01	0.0622869	1.91843	1.16146	0.339403	0.296937	0.01	0.01	0.218076	0.719381	0.232973	0.01	0.01	0.01	0.120291	0.0613986	0.110481	0.190904	0.01	0.0529692	0.199621	0.666774	0.48231	0.890692	0.69137	0.52754
5	113692422	113724773	-	1700069L16Rik	protein_coding	1700069L16Rik	ensembl_havana	11	3	0.128008	0.01	0.01	0.01	0.01	0.01	0.01	0.01	0.0818849	0.01	0.01	0.01	0.01	0.0127851	0.0171708	0.01	0.01	0.01	0.0930427	0.0482386	0.0407415	0.01	0.0335963	0.01	0.0164025	0.01	0.0187495	0.01	0.01	0.01	0.011376	0.01	0.01	0.01	0.01	0.01
11	81572655	81573474	-	1700071K01Rik	processed_pseudogene	1700071K01Rik	havana	1	1	0.265527	2.22396	0.245569	0.01	1.97461	0.366276	0.01	0.01	0.01	0.01	0.01	0.069948	0.352824	0.01	0.01	0.284149	5.02978	0.01	0.01	1.22998	0.01	0.261164	2.21119	0.01	0.01	0.01	0.01	0.01	0.01	0.01	0.01	0.01	0.01	0.01	0.183794	0.01
4	127531622	127532886	+	1700080G11Rik	lincRNA	1700080G11Rik	havana	1	1	0.01	0.01	0.01	0.01	0.01	0.01	0.01	0.01	0.01	0.01	0.01	0.01	0.168664	0.01	0.01	0.01	0.01	0.01	0.01	0.01	0.01	0.01	0.01	0.01	0.01	0.0481829	0.084645	0.480365	0.672293	0.456893	0.0452164	0.0486379	0.0439944	0.0847737	0.01	0.106118
X	51968695	51972773	-	1700080O16Rik	protein_coding	1700080O16Rik	ensembl_havana	8	2	0.01	0.01	0.01	0.01	0.01	0.01	0.01	0.01	0.01	0.01	0.01	0.01	0.01	0.518174	0.01	0.01	0.01	0.01	1.43537	0.01	0.01	0.01	0.01	0.01	0.01	0.01	0.114115	0.01	0.01	0.01	0.01	0.0339521	0.241809	0.01	0.01	0.01
12	54862647	54863668	+	1700081N11Rik	bidirectional_promoter_lncRNA	1700081N11Rik	havana	1	1	0.01	0.231928	0.0571394	0.01	0.01	0.01	0.01	0.0467397	0.01	0.0489329	0.01	0.0580875	0.0885707	0.01	0.01	0.01	0.126697	0.0513959	0.01	0.01	0.01	0.161104	0.0779693	0.01	0.01	0.01	0.01	0.361353	0.159945	0.01	0.097196	0.01	0.0521794	0.0586186	0.0564699	0.01
9	21091755	21128394	+	1700084C06Rik	antisense_RNA	1700084C06Rik	ensembl_havana	1	1	0.01	0.01	0.01	0.01	0.01	0.0116963	0.01	0.0110238	0.01	0.0110849	0.0111887	0.01	0.0111164	0.0124761	0.01	0.01	0.011626	0.01	0.01	0.01	0.012076	0.01	0.01	0.01	0.0114133	0.01	0.01	0.0111707	0.01	0.01	0.01	0.011333	0.0111766	0.01	0.01	0.01
2	30236795	30238224	-	1700084E18Rik	antisense_RNA	1700084E18Rik	ensembl_havana	4	1	0.01	0.01	0.0773608	0.01	0.01	5.19647	0.725951	0.01	0.642876	0.01	0.01	0.01	0.01	0.01	0.01	0.0728491	0.01	0.01	0.01	0.01	0.01	0.01	0.01	3.79029	0.372362	0.111322	0.142052	0.01	0.01	0.0382352	0.0411501	0.11253	0.100208	0.27456	0.01	0.01
13	70004050	70028349	-	1700084F23Rik	lincRNA	1700084F23Rik	havana	6	1	0.01	0.01	0.01	0.01	0.01	0.01	0.01	0.01	0.01	0.0116359	0.01	0.01	0.115645	0.0396642	0.01	0.01	0.01	0.0169575	0.0843772	0.01	0.01	0.01	0.01	0.01	0.01	0.01	0.0177659	0.01	0.01	0.0116605	0.0173276	0.0200494	0.0188417	0.01	0.01	0.0249997
15	33403985	33405977	-	1700084J12Rik	transcribed_processed_pseudogene	1700084J12Rik	havana	3	1	0.01	0.048046	0.01	0.01	0.01	0.01	0.01	0.0288309	0.01	0.01	0.01	0.01	0.01	0.01	0.01	0.01	0.069813	0.01	0.01	0.0338851	0.0362766	0.01	0.01	0.01	0.01	0.01	0.01	0.01	0.01	0.01	0.01	0.01	0.0988109	0.01	0.01	0.01
11	65151910	65159892	-	1700086D15Rik	protein_coding	1700086D15Rik	ensembl_havana	10	2	0.01	0.01	0.01	0.01	0.01	0.01	0.01	0.0851916	0.01	0.01	0.01	0.01	0.01	0.01	0.01	0.01	0.01	0.01	0.01	0.01	0.01	0.01	0.01	0.01	0.01	0.01	0.01	0.01	0.01	0.01	0.01	0.01	0.01	0.01	0.01	0.01
12	74284242	74295946	+	1700086L19Rik	transcribed_unitary_pseudogene	1700086L19Rik	havana	10	2	0.01	0.01	0.927023	0.01	0.01	0.01	0.01	0.01	0.01	0.01	0.01	0.01	0.01	0.01	0.01	0.01	0.01	0.01	0.01	0.627912	0.0234167	0.01	0.01	0.01	0.0630911	0.01	0.0140307	0.01	0.01	0.01	0.01	0.01	0.01	0.01	0.01	0.01
18	38238405	38250566	-	1700086O06Rik	lincRNA	1700086O06Rik	ensembl	7	---	0.01	0.01	0.01	0.01	0.01	0.01	0.0974942	0.01	0.01	0.01	0.01	0.01	0.0495793	0.01	0.0290759	0.0136926	0.0148988	0.01	0.0863152	0.01	0.0143042	0.01	0.01	0.01	0.01	0.0179374	0.01	0.01	0.0140493	0.01	0.0173207	0.01	0.0206	0.01	0.0139015	0.01
4	129050097	129057984	-	1700086P04Rik	lincRNA	1700086P04Rik	havana	2	2	2.11196	0.01	0.01	0.01	0.01	0.01	0.01	0.01	0.375843	1.17424	0.01	1.47912	0.0150856	0.649746	0.490416	3.70517	3.39393	0.01	0.827502	0.01	0.255555	0.01	0.01	0.329634	0.16757	0.120148	0.327016	1.6038	1.17131	1.4066	0.342991	0.288651	0.227923	1.30422	1.20111	1.04208
15	79129349	79141254	-	1700088E04Rik	protein_coding	1700088E04Rik	ensembl_havana	12	2	0.01	0.01	0.257409	0.01	0.01	0.01	0.01	0.299881	0.288544	0.01	0.01	0.01	0.01	0.104605	0.01	0.01	0.01	0.01	0.01	0.01	0.181472	0.01	0.307289	0.01	0.149031	0.01	0.0734028	0.21229	0.501863	0.135399	0.0735641	0.0960759	0.273301	0.01	0.189342	0.140935
19	8740718	8741226	+	1700092M07Rik	protein_coding	1700092M07Rik	ensembl_havana	2	2	0.01	0.01	0.01	0.01	0.01	0.01	2.10445	0.231523	0.01	0.01	0.01	0.01	1.58908	3.11389	1.83663	0.01	0.01	0.01	2.70228	0.01	4.13149	0.01	0.01	0.01	0.417726	0.770051	0.102865	0.01	0.01	0.01	0.3605	0.682848	0.179169	2.05656	0.01	2.08271
11	23516203	23521156	-	1700093K21Rik	protein_coding	1700093K21Rik	ensembl_havana	12	3	0.01	0.01	0.01	0.01	0.01	0.01	1.49723	0.0175734	0.0621693	0.0902554	0.01	0.0496506	0.01	0.0554782	0.01	0.01	0.01	0.01	0.207237	0.01	0.866003	0.01	0.01	0.01	0.334092	0.0392327	0.200493	0.0528703	0.0398264	0.0914618	0.279616	0.0790224	0.088078	0.420267	0.0483168	0.0835873
6	30304605	30331780	+	1700095J07Rik	lincRNA	1700095J07Rik	havana	1	1	0.01	0.01	0.01	0.01	0.01	0.01	0.01	0.01	0.01	0.01	0.01	0.01	0.01	0.01	0.01	0.01	0.01	0.01	0.01	0.0117508	0.0157784	0.01	0.01	0.0530705	0.01	0.01	0.01	0.01	0.01	0.01	0.01	0.01	0.01	0.01	0.01	0.01
5	25530013	25531467	+	1700096K18Rik	lincRNA	1700096K18Rik	havana	1	1	0.01	0.01	0.01	4.45939	0.01	0.01	0.01	0.01	0.01	0.611452	0.01	0.01	0.01	0.01	0.86092	0.01	0.01	0.01	0.01	0.01	0.01	7.22517	0.01	0.01	0.188066	0.0763869	0.237118	0.156036	0.01	0.481745	0.224302	0.0435889	0.335074	0.302512	0.466837	0.12141
17	30622441	30626906	-	1700097N02Rik	antisense_RNA	1700097N02Rik	havana	1	1	0.01	0.01	0.01	0.01	0.01	0.01	2.46388	2.33681	3.30492	0.967202	0.01	0.509453	4.26813	0.812529	1.1139	0.01	1.69331	0.01	0.01	4.26	0.150675	0.01	0.01	2.70438	2.97556	2.45712	1.79318	0.352401	1.48043	0.0371096	2.10327	0.936719	1.18654	0.306348	1.47459	0.34559
6	129531950	129533818	-	1700101I11Rik	processed_transcript	1700101I11Rik	havana	2	2	0.01	0.01	0.01	0.192451	0.0730464	0.01	0.0333099	0.01	0.01	0.01	0.01	0.01	0.01	0.01	0.01	0.01	0.01	0.01	0.01	0.01	0.01	0.01	0.01	0.01	0.01	0.01	0.01	0.01	0.01	0.01	0.01	0.0361447	0.183749	0.01	0.0384519	0.01
9	108392805	108410935	+	1700102P08Rik	protein_coding	1700102P08Rik	ensembl_havana	9	3	0.01	0.01	0.01	0.01	0.01	0.01	0.01	0.01	0.01	0.01	0.01	0.01	0.01	0.0596974	0.01	0.01	0.01	0.01	0.01	0.0467407	0.01	0.01	0.01	0.01	0.01	0.01	0.01	0.01	0.01	0.0367058	0.019821	0.0180814	0.01	0.01	0.01	0.01
19	7382537	7384309	+	1700105P06Rik	antisense_RNA	1700105P06Rik	havana	1	1	0.01	0.01	0.01	0.01	0.01	0.01	0.01	0.01	0.01	0.01	0.01	0.01	0.01	0.01	0.01	0.166193	0.01	0.01	0.155128	0.0377193	0.01	0.01	0.01	0.01	0.01	0.01	0.01	0.01	0.01	0.102065	0.0360496	0.01	0.0351532	0.01	0.0379216	0.01
2	144331459	144332640	+	1700108N11Rik	antisense_RNA	1700108N11Rik	havana	1	1	0.01	0.01	0.01	0.01	0.01	0.01	0.01	0.01	0.01	0.01	0.01	0.01	0.01	0.01	0.01	0.01	0.01	0.01	0.01	0.01	0.01	0.01	0.01	1.99212	0.01	0.01	0.01	0.01	0.01	0.01	0.01	0.01	0.01	0.01	0.01	0.01
14	61292980	61318147	-	1700109G14Rik	antisense_RNA	1700109G14Rik	havana	1	1	0.01	0.01	0.01	0.01	0.01	0.01	0.0197565	0.01	0.01	0.01	0.01	0.0256069	0.0339065	0.01	0.0130726	0.01	0.01	0.01	0.01	0.01	0.01	0.01	0.01	0.01	0.01	0.01	0.01	0.01	0.02174	0.01	0.01	0.0138811	0.01	0.01	0.01	0.01
3	28702667	28781109	-	1700112D23Rik	antisense_RNA	1700112D23Rik	havana	2	2	0.01	0.01	0.01	0.01	0.01	0.01	0.01	0.01	0.01	0.01	0.01	0.0206404	0.01	0.01	0.01	0.01	0.01	0.0105388	0.01	0.01	0.01	0.0106556	0.0108847	0.0226255	0.01	0.0118458	0.01	0.0121655	0.01	0.01	0.01	0.013113	0.0105478	0.0130122	0.01	0.0198092
1	184527841	184557692	-	1700112H15Rik	lincRNA	1700112H15Rik	havana	1	1	0.01	0.01	0.01	0.01	0.01	0.01	0.01	0.0464418	0.0128854	0.0139949	0.01	0.01	0.0167184	0.0130184	0.0281331	0.01	0.01	0.01	0.014909	0.01	0.013507	0.01	0.01	0.01	0.01	0.01	0.0163215	0.0114226	0.01	0.0154066	0.0114912	0.0214525	0.0171972	0.01	0.0243048	0.0222099
7	67204082	67222537	-	1700112J16Rik	lincRNA	1700112J16Rik	havana	2	1	0.01	0.0713896	0.01	0.249617	0.175919	0.01	0.0210874	0.0181303	0.0146671	0.0121539	0.01	0.0179812	0.01	0.01	0.012095	0.01	0.0358244	0.01	0.0444077	0.0615624	0.0950875	0.168833	0.404833	0.0392714	0.0240291	0.0204607	0.0176688	0.0238068	0.0580293	0.0121863	0.01	0.01	0.0123283	0.0228033	0.0177127	0.0143888
3	88171556	88177786	-	1700113A16Rik	antisense_RNA	1700113A16Rik	havana	5	1	0.01	0.130933	0.01	0.01	0.01	0.01	0.220202	0.149221	0.0660891	0.01	0.01	0.10457	0.253255	0.0533875	0.140924	0.01	0.01	0.01	0.127606	0.078734	0.220044	0.01	0.01	0.01	0.0764932	0.102963	0.214943	0.221314	2.42079	0.301439	0.136569	0.0178392	0.0934909	0.154122	0.251113	0.170687
16	50783409	50784092	+	1700116B05Rik	lincRNA	1700116B05Rik	havana	2	2	0.01	0.01	0.01	0.01	0.01	0.01	2.28687	2.8659	6.75675	2.45439	0.711412	2.09466	2.4178	1.46112	2.10452	0.01	1.23113	0.01	2.51308	3.63243	2.76893	0.01	0.01	0.01	0.540704	0.99929	1.32235	3.55412	8.95024	1.19149	1.44382	1.86915	1.33115	0.217571	2.23294	0.247174
15	99251788	99262045	+	1700120C14Rik	processed_transcript	1700120C14Rik	havana	1	1	0.0202045	0.296852	0.11672	0.144184	0.147833	0.0614112	0.222023	0.138374	0.169952	0.103154	0.128927	0.139469	0.0211481	0.0187844	0.0779334	0.0758025	0.0564648	0.030693	0.0922283	0.062557	0.12627	1.35424	2.07954	0.407275	0.0758103	0.0241347	0.0836701	0.196726	0.203721	0.0533266	0.0273593	0.0242844	0.0309461	0.0331398	0.0517021	0.0298988
8	84847188	84848416	+	1700122E12Rik	processed_transcript	1700122E12Rik	havana	1	1	0.01	0.01	0.01	0.01	0.01	0.01	0.343255	0.804211	0.676327	0.01	0.01	0.649705	0.565274	0.156745	0.891582	0.01	0.01	0.388597	0.01	0.01	0.606744	0.01	0.01	0.01	0.0943348	0.0886046	0.470999	0.14833	1.41352	0.01	0.0824976	0.0497706	0.184955	0.01	0.24182	0.207871
5	138561840	138564713	-	1700123K08Rik	protein_coding	1700123K08Rik	ensembl_havana	5	1	0.01	0.01	0.01	0.01	0.01	0.01	0.01	0.01	0.01	0.01	0.01	0.01	0.01	0.01	0.01	0.01	0.01	0.01	0.01	0.01	0.01	0.01	0.01	0.01	0.01	0.01	0.01	0.01	0.01	0.01	0.01	0.0439981	0.01	0.37187	0.01	0.01
4	11966565	11994281	+	1700123M08Rik	processed_transcript	1700123M08Rik	havana	1	1	0.01	0.01	0.01	0.01	0.01	0.01	0.01	0.0411285	0.0488456	0.01	0.01	0.0330288	0.01	0.0429633	0.0475217	0.01	0.01	0.01	0.01	0.01	0.01	0.01	0.01	0.01	0.0361561	0.0221894	0.0542548	0.0421768	0.01	0.01	0.0132121	0.0117621	0.019302	0.0185252	0.01	0.01
14	54686216	54690742	+	1700123O20Rik	protein_coding	1700123O20Rik	ensembl_havana	7	1	0.01	13.4605	0.01	0.186221	0.539472	0.01	0.0286042	0.01	0.01	0.247133	0.01	0.584936	0.0454488	0.228983	0.01	0.0199217	0.181113	0.01	3.0858	0.0205124	0.01	8.27041	19.1454	6.47499	0.0443227	0.137963	0.38514	1.65202	0.01	0.277442	0.324722	0.0639531	0.01	0.01	0.01	0.01
6	83761756	83762866	-	1700124L16Rik	antisense_RNA	1700124L16Rik	havana	6	1	0.01	0.01	0.01	0.01	0.01	0.01	0.01	0.01	0.01	0.01	0.01	0.01	0.384261	0.01	0.01	0.01	0.01	0.01	0.01	0.01	0.01	0.01	0.01	0.172223	0.01	0.01	0.01	0.0865176	0.01	0.0463496	0.01	0.01	0.01	0.01	0.01	0.462607
3	27154026	27157020	+	1700125G22Rik	lincRNA	1700125G22Rik	havana	1	1	0.01	0.01	0.01	0.01	0.01	0.01	0.01	0.0475864	0.0819201	0.01	0.01	0.01	0.01	0.01	0.0358274	0.01	0.01	0.01	0.01	0.01	0.01	0.01	0.01	0.01	0.01	0.02612	0.0257567	0.01	0.01	0.01	0.01	0.0589362	0.0243517	0.01	0.01	0.0505787
11	85170404	85181146	+	1700125H20Rik	protein_coding	1700125H20Rik	ensembl_havana	12	1	0.01	0.01	0.01	0.01	0.01	0.01	0.01	0.01	0.01	0.01	0.01	0.0831296	0.01	0.01	0.01	0.01	0.01	0.01	0.01	0.01	0.01	0.01	0.01	0.01	0.01	0.01	0.01	0.0179068	0.124605	0.0137561	0.0224316	0.01	0.01	0.01	0.01	0.01
6	143201397	143221449	-	1700126G02Rik	antisense_RNA	1700126G02Rik	havana	1	1	0.01	0.01	0.01	0.01	0.01	0.01	0.01	0.01	0.01	0.01	0.0121719	0.01	0.086012	0.01	0.01	0.01	0.01	0.163865	0.01	0.01	0.01	0.01	0.0207751	0.01	0.01	0.01	0.017058	0.0121179	0.01	0.01	0.0188796	0.0319202	0.0142857	0.01	0.01	0.01
15	95097542	95162395	-	1700129L04Rik	sense_intronic	1700129L04Rik	havana	6	1	0.01	0.01	0.01	0.01	0.01	0.01	0.01	0.0394986	0.0133203	0.01	0.01	0.01	0.01	0.01	0.0105962	0.01	0.01	0.01	0.01	0.01	0.01	0.01	0.01	0.01	0.0115969	0.0114884	0.0129097	0.021132	0.01	0.014355	0.01	0.01	0.0153005	0.01	0.0297529	0.01
1	98131456	98144656	+	1810006J02Rik	lincRNA	1810006J02Rik	havana	6	1	0.01	0.01	0.01	0.01	0.01	0.01	0.01	0.01	0.01	0.01	0.01	0.01	0.01	0.0134129	0.01	0.0168039	0.01	0.01	0.01	0.01	0.0298269	0.01	0.01	0.01	0.01	0.01	0.01	0.0164344	0.01	0.01	0.01	0.01	0.01	0.0171601	0.01	0.01
12	49476991	49480863	-	1810007C17Rik	lincRNA	1810007C17Rik	havana	1	1	0.01	0.01	0.01	0.01	0.01	0.01	0.01	0.126254	0.01	0.01	0.01	0.01	0.01	0.01	0.0699127	0.01	0.01	0.01	0.01	0.01	0.01	0.01	0.01	0.01	0.0233733	0.01	0.01	0.10871	0.01	0.0204205	0.0214963	0.01	0.0765841	0.144253	0.01	0.01
7	65803111	65806450	+	1810008I18Rik	lincRNA	1810008I18Rik	havana	1	1	0.01	1.07316	0.01	0.01	0.01	0.01	0.01	0.01	0.01	0.01	0.01	0.01	0.274279	0.225876	0.0794765	0.01	0.01	0.01	0.01	0.01	0.01	0.01	0.01	0.01	0.01	0.01	0.0241287	0.18806	0.245967	0.239594	0.0499942	0.112386	0.151557	0.01	0.294192	0.0342573
19	8888853	8890882	+	1810009A15Rik	protein_coding	1810009A15Rik	ensembl_havana	9	2	13.5418	1.6479	21.8094	89.3275	23.1115	0.0330222	31.6016	21.8621	23.9733	14.0166	9.17529	12.9075	11.9956	7.38154	7.57504	18.5565	23.4109	8.27974	11.3701	10.7044	7.85531	44.3093	14.8402	24.8839	15.0792	11.9271	22.3772	24.8084	33.9508	18.4512	11.1311	11.6151	14.9804	12.46	12.3567	18.4164
11	107025681	107030444	+	1810010H24Rik	protein_coding	1810010H24Rik	ensembl_havana	5	3	0.01	0.0258576	0.01	0.01	0.01	0.01	1.10978	0.687296	2.08055	1.00314	0.01	0.515096	0.82686	3.7461	1.36562	0.01	0.935563	0.01	0.01	0.01	0.0209895	0.01	0.01	0.01	0.586196	0.62811	1.11932	0.580629	0.01	0.120125	0.626816	0.532938	0.91214	1.34943	0.199265	0.724212
2	26138546	26139544	+	1810012K08Rik	lincRNA	1810012K08Rik	havana	1	1	0.01	0.01	0.01	0.01	0.01	0.01	0.01	0.01	0.01	0.01	0.01	0.01	0.01	0.0693656	0.01	0.01	0.01	0.01	0.0639309	0.01	0.01	0.01	0.01	0.01	0.01	0.01	0.01	0.01	0.01	0.01	0.01	0.079383	0.01	0.01	0.347284	0.0529773
3	157925220	157938356	+	1810013D15Rik	antisense_RNA	1810013D15Rik	ensembl_havana	13	2	2.2753	3.08615	2.06912	4.11204	5.06654	2.3779	0.2125	0.189903	0.11491	0.545615	1.1273	0.634183	0.526036	0.277506	0.569234	0.58773	0.504331	0.296358	1.70934	3.57771	2.32511	9.34868	12.203	5.45892	0.0573035	0.105527	0.0926004	0.388248	1.84313	0.197365	0.16249	0.0508969	0.114675	0.837429	1.08634	0.715994
16	8830100	8858917	+	1810013L24Rik	protein_coding	1810013L24Rik	ensembl	5	---	0.0952955	0.180366	0.606251	0.444791	0.565812	2.86745	0.12219	0.181825	0.095184	0.113456	0.0976558	0.476831	0.409475	0.128814	0.142828	0.0240247	0.561972	0.144934	0.189673	0.0991583	0.21162	0.834468	0.891395	0.722348	0.0441413	0.142311	0.0787572	0.176527	0.0168353	0.204621	0.133576	0.0642328	0.172529	0.114954	0.489118	0.060592
10	86685525	86694807	+	1810014B01Rik	transcribed_unprocessed_pseudogene	1810014B01Rik	havana	2	1	0.01	0.0354484	0.0466766	0.01	0.0240539	0.01	0.036586	0.106991	0.0893812	0.305741	0.064942	0.0628953	0.0144295	0.01	0.0224963	0.01	0.0235599	0.01	0.01	0.01	0.01	0.01	0.0483158	0.0390995	0.0323148	0.0256017	0.0354124	0.0877789	0.0371552	0.0143469	0.0435698	0.01	0.0424049	0.030365	0.01	0.018726
8	106135400	106138526	+	1810019D21Rik	processed_transcript	1810019D21Rik	havana	7	1	19.8682	6.43703	0.0715858	0.402952	0.349071	15.2996	0.0230914	0.165997	1.29123	0.01	0.01	0.01	0.074156	0.01	1.09842	0.01	0.08623	0.01	0.01	0.01	0.730009	0.01	0.387397	0.01	0.672592	0.596693	0.538198	0.0779259	0.104517	0.0229072	0.451433	0.478698	0.669791	0.947279	0.0251778	0.605933
6	87675593	87690848	-	1810020O05Rik	lincRNA	1810020O05Rik	havana	1	1	0.01	0.01	0.01	0.01	0.01	0.01	0.01	0.216506	0.01	0.01	0.01	0.01	0.01	0.01	0.01	0.01	0.01	0.01	0.01	0.01	0.01	0.01	0.01	0.01	0.01	0.01	0.01	0.01	0.01	0.01	0.01	0.0132015	0.0128167	0.01	0.01	0.01
15	89071196	89075853	-	1810021B22Rik	processed_transcript	1810021B22Rik	havana	8	1	0.01	0.01	0.01	0.01	0.01	0.01	0.01	0.146932	0.01	0.01	0.01	0.01	0.01	0.01	0.01	0.01	0.01	0.01	0.01	0.01	0.01	0.01	0.01	0.01	0.01	0.0203636	0.01	0.01	0.01	0.01	0.01	0.01	0.01	0.01	0.01	0.01
3	14606284	14611286	-	1810022K09Rik	protein_coding	1810022K09Rik	ensembl_havana	8	2	0.435576	0.829429	0.285838	0.01	2.68307	6.56019	1.55863	0.43606	0.482891	0.772994	0.520473	0.301553	0.328798	0.0550327	0.172322	0.0311761	0.01	0.01	0.145476	0.309189	0.146037	1.11245	0.479548	0.349991	0.304976	0.227699	0.127183	0.111881	0.01	0.110224	0.064053	0.0392913	0.0400215	0.141216	0.0194854	0.13954
2	127186355	127208281	-	1810024B03Rik	protein_coding	1810024B03Rik	ensembl_havana	2	1	0.160265	0.189127	0.01	0.622522	0.01	0.233573	0.080925	0.045927	0.0905297	0.01	0.0119863	0.0458277	0.0118294	0.0120547	0.01	0.01	0.01	0.01	0.01	0.01	0.01	0.31725	0.01	0.01	0.0288932	0.0430178	0.0379706	0.0177474	0.01	0.01	0.01	0.01	0.01	0.01	0.01	0.01
7	73539203	73558396	-	1810026B05Rik	processed_transcript	1810026B05Rik	havana	6	3	0.01	0.01	0.0125076	0.01	0.01	0.87961	0.01	0.01	0.0122438	0.01	0.01	0.0572491	0.01	0.01	0.01	0.01	0.01	0.01	0.113689	0.014958	0.01	0.01	0.01	0.258622	0.0207918	0.01	0.01	0.01	0.01	0.0310223	0.01	0.01	0.01	0.01	0.0322483	0.01
X	12654879	12673669	-	1810030O07Rik	protein_coding	1810030O07Rik	ensembl_havana	6	2	0.01	0.01	0.01	0.01	0.01	0.01	0.01	0.01	0.01	0.01	0.01	0.01	0.01	0.01	0.01	0.01	0.01	0.01	0.0203982	0.01	0.01	0.01	0.106025	0.0579159	0.01	0.01	0.0551922	0.01	0.01	0.01	0.014738	0.0177975	0.01	0.01	0.01	0.01
11	116671660	116675800	+	1810032O08Rik	protein_coding	1810032O08Rik	ensembl_havana	17	5	0.01	7.85487	8.92672	0.01	0.038447	6.903	0.01	0.01	0.01	0.01	0.01	0.01	0.01	0.01	0.01	0.01	0.01	0.01	0.01	0.124926	1.45133	0.01	0.01	0.0325881	0.01	0.01	0.01	0.01	0.01	0.0294918	0.01	0.01	0.01	0.01	0.01	0.01
13	64248700	64271853	+	1810034E14Rik	antisense_RNA	1810034E14Rik	havana	3	2	0.01	0.01	0.01	0.01	0.01	0.01	0.01	0.01	0.01	0.01	0.01	0.01	0.0117324	0.01	0.01	0.01	0.01	0.01	0.01	0.01	0.01	0.01	0.0729434	0.15388	0.01	0.01	0.01	0.01	0.01	0.01	0.0234581	0.01	0.0229911	0.01	0.01	0.01
3	122924203	122926185	+	1810037I17Rik	protein_coding	1810037I17Rik	ensembl_havana	9	4	77.4529	23.5225	22.7876	0.092635	0.366521	0.039444	31.0228	34.0388	46.7478	123.513	103.79	176.087	48.9843	32.2638	38.9468	45.9579	38.7539	34.2998	27.9571	14.8455	12.7392	8.93556	6.66255	5.55195	6.85499	10.8704	9.60186	39.6918	45.2285	43.5745	13.0137	11.9362	18.1124	61.3582	55.8821	50.0083
14	121876725	121879410	-	1810041H14Rik	antisense_RNA	1810041H14Rik	havana	1	1	0.01	0.01	0.01	0.01	0.01	0.01	0.0709665	0.01	0.298709	0.0248047	0.01	0.0648574	0.0249387	0.01	0.01	0.01	0.01	0.01	0.01	0.01	0.01	0.01	0.01	0.01	0.01	0.01	0.0275701	0.199798	0.413484	0.0701088	0.0763144	0.0463786	0.05801	0.01	0.0276707	0.01
15	84379203	84447098	-	1810041L15Rik	protein_coding	1810041L15Rik	ensembl_havana	10	2	0.427484	0.01	0.140434	0.01	0.01	0.01	0.0106028	0.0862434	0.090556	0.0135128	0.0202632	0.107623	0.129336	0.238256	0.210451	0.45909	0.109151	0.177455	0.103526	0.187297	0.199652	0.01	0.01	0.01	0.0504216	0.057627	0.0405726	0.0200078	0.160135	0.0403078	0.156204	0.13732	0.236568	0.188184	0.126003	0.119751
10	77978524	77986906	+	1810043G02Rik	protein_coding	1810043G02Rik	ensembl_havana	16	2	11.1781	17.6896	8.19809	0.0979291	0.01	0.0448115	22.9662	23.1641	19.5906	6.14187	23.9213	13.4881	19.2848	18.7674	16.6435	19.7626	12.8245	25.741	9.60788	16.9257	18.6255	0.0161353	0.0596755	1.63194	37.8675	30.7115	32.4852	28.3824	20.6371	21.3824	15.4427	13.6615	16.4602	27.1518	33.0164	24.216
6	91440987	91441756	+	1810044D09Rik	lincRNA	1810044D09Rik	havana	1	1	1.30212	0.01	9.64837	0.01	0.01	25.6602	12.9949	9.27804	11.2665	0.01	0.01	0.01	2.82659	0.478668	1.06583	0.01	0.01	0.01	2.93185	0.01	8.31409	12.181	6.50748	0.127079	2.97279	6.72543	5.83794	0.396568	0.01	0.272341	0.762505	0.772106	1.29516	0.01	0.0716981	0.01
9	51289686	51328918	-	1810046K07Rik	protein_coding	1810046K07Rik	ensembl_havana	11	2	0.01	0.01	0.01	0.01	0.01	0.01	0.01	0.0941401	0.0791563	0.166035	0.01	0.0713217	0.01	0.0455978	0.157827	0.01	0.0115185	0.01	0.01	0.0948935	0.01	0.01	0.01	0.01	0.0799537	0.0235322	0.0893635	0.0836076	0.01	0.0562801	0.0497118	0.0423663	0.0560006	0.0678185	0.0849806	0.01
15	12321438	12321900	-	1810049J17Rik	protein_coding	1810049J17Rik	ensembl	1	---	0.230712	0.01	3.44769	0.187254	0.01	0.01	0.128938	0.01	0.01	0.01	0.01	0.165443	6.85393	2.24689	8.90668	0.729417	6.25312	1.82104	1.93298	7.51695	13.363	0.01	0.0100034	0.01	0.139871	0.01	0.125734	0.01	0.0217264	0.218954	1.13546	0.851103	1.34852	1.47394	7.96349	0.19617
16	93343281	93359544	-	1810053B23Rik	processed_transcript	1810053B23Rik	havana	6	1	0.10004	0.01	0.01	0.01	0.01	0.01	0.01	0.01	0.0682578	0.0931038	0.01	0.0522655	0.01	0.0127701	0.0290192	0.222614	0.0466314	0.01	0.01	0.01	0.01	0.01	0.01	0.01	0.013184	0.0218707	0.0129008	0.028279	0.0947824	0.0521765	0.0510566	0.0280182	0.0258528	0.111703	0.103357	0.0647836
19	3708333	3717882	+	1810055G02Rik	protein_coding	1810055G02Rik	ensembl	1	---	0.0154767	0.0574582	5.29218	2.23973	0.490999	14.9524	10.3427	7.28518	7.79421	0.642745	0.01	0.102549	2.90833	4.44006	2.00614	2.95386	0.0224775	2.64355	5.38615	4.04593	4.37877	5.0831	1.18006	3.44202	8.71347	3.93211	8.79398	0.810514	0.541163	0.381832	11.4822	8.73533	10.4451	4.08294	0.993796	3.65728
6	35252654	35263497	+	1810058I24Rik	lincRNA	1810058I24Rik	ensembl_havana	12	1	8.83147	6.79464	6.59707	5.96133	0.585657	7.42119	8.73595	6.56221	8.04083	4.28088	3.3397	7.07377	6.42444	6.04698	9.15979	10.0903	8.19637	4.69141	5.42931	10.1507	5.16562	4.9709	3.81806	3.43931	3.34334	3.6421	3.34706	12.7425	20.4646	6.6745	4.24252	5.22128	6.07709	8.07281	7.26496	6.86348
2	18054193	18056614	-	1810059C17Rik	processed_transcript	1810059C17Rik	havana	1	1	0.01	0.01	0.01	0.01	0.01	0.01	0.01	0.257905	0.0455768	0.01	0.01	0.01	0.01	0.251908	0.0898506	0.01	0.01	0.01	0.01	0.01	0.139722	0.01	0.01	0.01	0.01	0.0498705	0.068458	0.0450824	0.538843	0.01	0.01	0.01	0.01	0.01	0.01	0.0267276
3	36475937	36482300	+	1810062G17Rik	protein_coding	1810062G17Rik	ensembl_havana	6	1	1.8757	0.01	0.01	0.01	0.01	0.01	0.01	0.186856	0.01	1.00329	0.01	0.395804	0.01	0.01	0.149755	0.01	0.0193625	0.01	0.01	0.01	0.01	0.01	0.01	0.01	0.01	0.01	0.01	0.116786	0.01	0.0226821	0.0589698	0.102104	0.0707764	0.01	0.0174565	0.213665
11	59921499	59921890	+	1810063I02Rik	lincRNA	1810063I02Rik	havana	1	1	0.01	0.01	0.01	0.01	0.01	0.01	0.01	1.64092	1.33171	0.01	0.01	0.01	0.52292	0.355658	0.405536	0.01	0.01	0.01	0.01	0.01	0.01	0.01	0.01	0.01	0.01	0.01	0.130654	0.01	0.01	0.01	0.01	0.01	0.01	0.01	0.131345	0.01
11	57795499	57801418	-	2010001A14Rik	processed_transcript	2010001A14Rik	havana	7	1	0.01	0.01	0.01	0.01	0.01	0.01	0.01	0.01	0.0682068	0.211472	0.01	0.126128	0.104872	0.116557	0.238624	0.01	0.01	0.01	0.01	0.01	0.01	0.01	0.01	0.01	0.01	0.01	0.01	0.0386989	0.01	0.0509002	0.0175204	0.0512555	0.0462974	0.01	0.01	0.01
13	46979908	47011196	+	2010001K21Rik	processed_transcript	2010001K21Rik	ensembl_havana	5	1	0.01	0.01	0.0653776	0.01	0.01	0.01	0.7348	0.172162	0.698001	0.267906	0.200697	0.435255	0.180882	0.786904	0.538062	0.497093	0.737345	0.689474	0.175483	0.0887379	0.0988892	0.0129486	0.01	0.01	0.37606	0.381666	0.486463	1.00168	0.737104	1.1479	0.396954	0.643426	0.607634	0.424459	0.112492	0.40607
19	4496790	4498584	-	2010003K11Rik	protein_coding	2010003K11Rik	ensembl	6	---	0.01	0.01	0.01	0.01	0.01	0.01	0.01	0.01	0.01	0.01	0.01	0.01	0.01	0.01	0.01	0.01	0.01	0.01	2.21541	0.01	0.01	0.01	0.01	0.01	0.01	0.84398	0.01	0.341406	0.01	0.257396	0.406999	0.0644463	0.704592	0.800251	3.15719	0.867807
16	36221468	36257445	+	2010005H15Rik	protein_coding	2010005H15Rik	ensembl_havana	7	1	0.0114536	0.01	0.01	0.01	0.01	0.01	0.021375	0.0266823	0.043517	0.110545	0.0523686	0.102799	0.0111149	0.0275309	0.0185974	0.01	0.01	0.01	0.01	0.01	0.01	0.01	0.01	0.01	0.0301502	0.01	0.01	0.033608	0.149612	0.0257009	0.0149491	0.0113575	0.0219434	0.0113135	0.01	0.0212565
18	75288655	75297330	-	2010010A06Rik	transcribed_processed_pseudogene	2010010A06Rik	havana	1	1	0.01	0.01	0.01	0.01	0.01	0.01	0.01	0.01	0.01	0.01	0.01	0.01	0.139463	0.01	0.01	0.01	0.01	0.01	0.01	0.01	0.01	0.01	0.01	0.01	0.0279072	0.01	0.01	0.01	0.01	0.01	0.0151312	0.01	0.01	0.01	0.01	0.01
11	88039578	88047361	-	2010015M23Rik	lincRNA	2010015M23Rik	ensembl	1	---	0.796169	0.01	0.01	0.01	0.01	0.01	0.01	0.01	0.01	0.01	0.01	0.01	0.01	0.01	0.0149677	0.01	0.01	0.01	0.0790355	0.254529	0.01	0.01	0.01	0.01	0.01	0.01	0.01	0.01	0.01	0.01	0.01	0.01	0.01	0.01	0.01	0.01
12	111961375	111966978	-	2010107E04Rik	protein_coding	2010107E04Rik	ensembl_havana	6	1	6.06761	3.66314	3.52328	19.6095	28.7853	9.56101	12.58	11.967	11.7007	35.1989	23.8492	23.6694	8.63625	5.12373	7.01403	2.19798	0.392769	0.764332	0.986392	2.10746	1.99049	7.44439	4.72892	1.61689	1.692	1.77583	1.17192	8.56709	17.526	2.84725	1.36058	1.4395	1.86588	1.57877	1.36487	1.74468
8	86885688	86886567	+	2010110E17Rik	lincRNA	2010110E17Rik	havana	1	1	0.01	0.01	0.01	0.103164	0.01	0.01	0.01	0.01	0.01	0.01	0.01	0.233424	0.01	0.01	0.01	0.01	0.01	0.394666	0.01	0.01	0.01	0.01	0.01	0.01	0.01	0.01	0.0636696	0.01	0.01	0.01	0.01	0.121122	0.01	0.01	0.01	0.01
18	34751809	34758686	+	2010110K18Rik	lincRNA	2010110K18Rik	ensembl	1	---	0.01	0.01	0.198962	0.01	0.01	6.09443	1.10495	0.833643	0.191606	0.223868	0.01	0.445501	0.809058	0.599583	0.55535	0.01	0.434475	0.0407294	0.322522	0.169128	0.672184	2.33564	0.01	0.01	0.175653	0.178434	0.291256	0.0717526	0.045803	0.262285	0.320695	0.414796	0.422382	0.202409	0.0651936	0.274998
13	62964893	63326097	+	2010111I01Rik	protein_coding	2010111I01Rik	ensembl_havana	17	3	0.0156466	0.0141821	0.0888822	0.0102267	0.0103261	0.0101616	0.21473	0.146979	0.252987	0.122581	0.082223	0.10746	0.108609	0.157424	0.093278	0.0794962	0.0591494	0.01	0.0799141	0.0709882	0.0421706	0.0112814	0.01	0.0209675	0.207834	0.194794	0.227852	0.108641	0.0889359	0.137454	0.163799	0.138314	0.150373	0.0822192	0.0811942	0.10104
X	7411817	7445144	-	2010204K13Rik	processed_transcript	2010204K13Rik	havana	6	1	0.01	0.01	0.01	0.01	0.01	0.01	0.01	0.0583986	0.0487665	0.01	0.01	0.01	0.0954513	0.01	0.01	0.01	0.01	0.01	0.01	0.01	0.01	0.01	0.01	0.01	0.01	0.0317226	0.0340641	0.01	0.01	0.01	0.014007	0.0217234	0.0241824	0.01	0.01	0.01
1	37611677	37720086	-	2010300C02Rik	protein_coding	2010300C02Rik	ensembl_havana	16	2	0.01	0.01	0.01	0.01	0.01	0.01	0.212337	0.01	0.0167533	0.01	0.01	0.01	0.0740084	0.0590364	0.016063	0.01	0.01	0.01	0.01	0.01395	0.01	0.01	0.01	0.0299321	0.01	0.01	0.0317582	0.01	0.01	0.01	0.0264243	0.013604	0.01436	0.01	0.0275062	0.0122414
11	96712982	96747437	-	2010300F17Rik	lincRNA	2010300F17Rik	ensembl	1	---	0.01	0.01	0.01	0.01	0.01	0.01	0.01	0.0187206	0.01	0.01	0.0227154	0.01	0.01	0.0217677	0.0133738	0.01	0.011729	0.01	0.01	0.01	0.0191887	0.01	0.01	0.01	0.0130198	0.012821	0.0127384	0.0768377	0.0157168	0.0769439	0.0905638	0.0242222	0.0262123	0.0881787	0.011377	0.0135261
8	70776815	70777824	+	2010320M18Rik	lincRNA	2010320M18Rik	havana	1	1	0.01	0.01	0.01	114.203	55.8023	0.01	3.7414	3.65331	7.05246	0.01	13.9084	0.01	0.566536	0.590435	1.50443	0.01	0.01	0.01	0.01	0.01	0.01	16.4214	47.2602	10.0931	4.26953	3.21479	2.20748	0.515062	0.01	0.769775	0.75998	1.8009	0.98947	0.993545	2.31411	0.01
7	127897568	127898277	+	2200002A13Rik	TEC	2200002A13Rik	havana	1	1	0.01	0.01	0.01	0.01	0.01	0.01	0.01	0.01	0.0707415	0.01	0.01	0.01	0.01	0.01	0.0645327	0.01	0.01	0.01	0.01	0.01	0.01	0.01	0.01	0.01	0.0830347	0.01	0.01	0.0698974	0.0794548	0.01	0.0727836	0.0788834	0.676654	0.01	0.143839	0.01
7	29246561	29248467	-	2200002D01Rik	protein_coding	2200002D01Rik	ensembl_havana	5	2	0.596467	0.01	0.202125	1.27843	2.20145	1.07691	1.22898	1.09289	1.07293	0.118443	0.0829292	0.175435	0.277268	0.106225	0.217276	0.01	0.01	0.123674	0.202244	0.31744	0.158505	1.24597	1.42062	0.784257	0.909111	1.13524	0.634959	0.255394	0.687432	0.0952518	0.151499	0.01	0.0554445	0.0647579	0.113419	0.0949895
7	30698926	30700537	+	2200002J24Rik	protein_coding	2200002J24Rik	ensembl_havana	8	1	0.01	0.01	3.5353	0.01	0.01	0.01	0.01	0.01	0.01	0.01	0.01	0.01	0.01	0.01	0.01	0.01	0.01	0.01	0.01	0.01	0.01	0.01	0.01	0.01	0.0421425	0.01	0.01	0.01	0.01	0.01	0.01	0.01	0.01	0.01	0.01	0.01
11	77489854	77491410	+	2210008F06Rik	lincRNA	2210008F06Rik	ensembl	1	---	0.01	0.01	0.01	0.01	0.01	0.01	2.85047	0.01	0.01	0.01	0.01	0.01	0.0357779	0.01	0.01	0.01	0.01	0.01	0.01	0.01	0.0436395	0.01	0.01	0.01	0.01	0.01	0.01	0.01	0.01	0.01	0.153038	0.166935	0.12046	0.01	0.01	0.01
8	84010222	84012172	-	2210011C24Rik	protein_coding	2210011C24Rik	ensembl_havana	8	4	16.6378	0.01	43.0795	0.01	3.15055	0.01	16.3795	13.0139	11.4059	3.19004	0.054668	2.80477	13.1333	5.13885	9.07119	0.0330285	5.0814	0.01	4.2934	3.66994	2.5332	7.81617	26.2028	6.98186	4.07286	5.95009	6.05815	3.10249	6.92933	2.18259	4.50701	3.01543	3.49158	4.32371	9.32884	2.89674
13	58379817	58385226	-	2210016F16Rik	protein_coding	2210016F16Rik	ensembl_havana	6	2	6.16885	0.01	0.01	14.7562	16.514	0.01	2.25706	4.71884	8.14703	0.01	0.01	0.754312	3.28764	4.24938	4.49181	0.01	1.54092	1.55715	0.786619	0.335463	0.01	5.39121	0.0228298	0.01	1.80977	4.45354	5.78376	2.85214	3.03252	1.64361	2.64345	2.76387	1.97216	0.831253	0.694188	1.33521
5	114942158	114949784	+	2210016L21Rik	protein_coding	2210016L21Rik	ensembl_havana	15	5	0.01	0.01	0.01	0.01	0.0408851	0.01	0.219287	0.108377	0.01	0.020425	0.01	0.145201	0.0573372	0.01	0.01	0.01	0.01	0.01	0.01	0.01	0.01	0.023487	0.2102	1.81635	0.0235803	0.187206	0.0854893	0.461069	0.487841	0.300997	0.01	0.01	0.0269036	0.0161968	0.0162216	0.01
5	36447611	36464854	-	2210406O10Rik	lincRNA	2210406O10Rik	ensembl_havana	6	1	0.01	0.518116	0.291915	0.01	0.01	0.19276	3.51307	2.57703	3.81131	1.25948	1.66436	1.31125	2.12915	2.76379	1.90697	2.3226	3.87608	0.424244	0.602053	0.553588	0.644442	0.01	0.102566	0.0778792	0.850853	1.37032	1.23843	1.31778	1.5493	0.763469	1.53827	2.44583	2.28018	1.50914	1.63069	2.5794
13	77135540	77613785	+	2210408I21Rik	protein_coding	2210408I21Rik	ensembl_havana	6	2	0.01	0.01	0.01	0.01	0.01	0.01	0.0106846	0.0206672	0.0140522	0.0201403	0.0281219	0.0136958	0.0101677	0.010471	0.01	0.01	0.0101246	0.0101768	0.01	0.01	0.01	0.01	0.01	0.01	0.0114076	0.0120183	0.0102959	0.01	0.0103089	0.0111811	0.0105585	0.0106127	0.0108985	0.01	0.01	0.01
11	88972657	88973003	+	2210409E12Rik	transcribed_processed_pseudogene	2210409E12Rik	havana	3	1	24.8299	0.228898	8.89388	30.3715	69.0126	22.4154	1.62223	0.813584	2.54715	2.41881	0.515476	0.748902	3.23532	1.7434	3.16667	0.401254	0.488612	0.255474	2.26325	1.6676	11.5164	26.9216	20.0242	32.4846	0.01	0.570124	0.419997	2.07052	1.47818	0.437592	0.526864	0.332117	2.3525	0.01	0.01	0.48016
5	148741840	148743140	+	2210417A02Rik	lincRNA	2210417A02Rik	havana	1	1	0.01	0.01	0.01	0.01	0.100593	0.0548907	0.545157	0.01	2.09703	8.05183	5.77217	8.84753	2.2932	7.9112	10.0328	1.63351	5.64659	3.45624	0.385736	0.0465994	0.0905277	0.01	0.01	0.148514	0.049832	0.0471256	1.38898	5.66141	17.6998	4.04481	2.40688	2.48948	2.22455	5.28097	4.17063	3.2498
2	176226569	176240329	+	2210418O10Rik	protein_coding	2210418O10Rik	ensembl_havana	9	3	0.741626	0.0127445	0.01	0.01	0.01	0.01	0.0130412	0.01	0.0355911	0.01	0.01	0.0209561	0.020911	0.016208	0.0647923	0.01	0.01	0.01	0.0117749	0.01	0.256518	0.01	0.0125217	0.01	0.0171847	0.0345365	0.0168729	0.0129316	0.0155206	0.0114661	0.0116175	0.0232167	0.0131227	0.0151516	0.011724	0.0129431
17	35567450	35568953	+	2300002M23Rik	protein_coding	2300002M23Rik	ensembl_havana	5	1	0.0447951	39.609	16.3413	0.01	0.0883571	32.237	4.85659	16.4072	3.96414	89.1392	120.054	119.832	26.4567	19.463	29.2844	28.6027	7.30312	18.9913	2.64241	7.41754	9.58706	17.0835	2.36478	20.5567	2.04268	1.74401	0.386652	11.4533	22.4858	10.8554	8.24338	4.55914	6.67118	6.29835	14.5941	1.97695
9	63394447	63399247	-	2300009A05Rik	protein_coding	2300009A05Rik	ensembl_havana	8	1	0.01	0.01	0.01	0.01	0.132678	0.01	0.0185258	0.977804	0.556919	0.01	1.5343	1.04235	0.498506	0.213568	0.868877	0.544822	1.21389	0.01	0.211836	1.4141	0.55524	0.01	2.52563	0.0287571	0.0963026	0.130658	0.422787	1.51729	1.06457	0.715481	0.34906	0.294849	0.310637	0.628244	0.880521	0.544357
2	163471957	163473006	+	2310001K24Rik	antisense_RNA	2310001K24Rik	ensembl_havana	5	1	0.01	0.0849482	0.01	0.01	0.234539	0.01	0.0984977	0.01	0.01	0.01	0.01	0.01	0.531265	0.313094	1.44925	0.0534888	0.937739	0.01	0.01	0.01	0.059898	0.01	0.01	0.01	0.114462	0.01	0.100975	0.0504836	3.10448	0.01	0.0958664	0.196912	0.0939794	0.325347	0.01	0.127759
12	80507206	80517955	+	2310002D06Rik	lincRNA	2310002D06Rik	havana	1	1	0.01	0.01	0.345679	0.01	0.01	0.01	0.01	0.01	0.01	0.01	0.01	0.01	0.01	0.01	0.01	0.01	0.01	0.01	0.01	0.01	0.01	0.01	0.01	0.01	0.01	0.01	0.01	0.01	0.01	0.01	0.01	0.01	0.01	0.01	0.01	0.01
5	87969459	87972871	+	2310003L06Rik	protein_coding	2310003L06Rik	ensembl_havana	3	2	0.01	0.01	0.01	0.01	0.01	0.01	0.0699703	0.0869573	1.37316	1.67598	0.086585	0.0531689	0.0335113	0.524941	0.01	0.01	0.01	0.01	0.01	0.01	0.01	0.01	0.01	0.01	0.01	0.01	0.01	0.01	0.0677296	0.305633	0.01	0.0672548	0.0351869	0.01	0.01	0.01
1	93151349	93160949	-	2310007B03Rik	protein_coding	2310007B03Rik	ensembl_havana	12	3	0.01	0.01	0.01	0.01	0.01	0.01	0.01	0.01	0.01	0.01	0.01	0.01	0.01	0.310338	0.01	0.01	0.01	0.01	0.01	0.01	0.01	0.01	0.01	0.01	0.01	0.01	0.01	0.01	0.01	0.01	0.01	0.01	0.01	0.01	0.01	0.01
8	26814593	26884381	-	2310008N11Rik	lincRNA	2310008N11Rik	havana	2	2	0.01	0.01	0.01	0.01	0.01	0.01	0.0891641	0.11965	0.109969	0.01	0.01	0.0177387	0.103109	0.0823001	0.0759279	0.0222257	0.234507	0.0875197	0.0589941	0.0720408	0.0520016	0.01	0.01	0.01	0.0530351	0.0528773	0.0857103	0.0185193	0.059393	0.0221412	0.0635785	0.0463901	0.0789591	0.032346	0.0875036	0.0285694
9	73039718	73042780	+	2310009A05Rik	processed_transcript	2310009A05Rik	havana	2	2	0.01	0.01	0.01	0.01	0.01	0.0290588	1.26631	1.1738	0.01	1.15241	0.01	1.10026	0.140994	0.31897	0.197455	0.0246655	0.01	0.299866	0.01	0.864546	0.01	0.01	0.213974	0.01	0.162199	0.530037	0.456797	1.11919	0.650197	0.628453	0.155374	0.137598	0.0941977	0.1026	0.01	0.01
1	138851983	138856853	-	2310009B15Rik	protein_coding	2310009B15Rik	ensembl_havana	2	3	0.01	0.01	0.01	0.0268155	0.01	0.01	1.3041	0.01	0.01	0.85072	0.01	0.584651	0.31474	0.01	0.0735132	0.01	0.303587	0.929941	0.01	0.01	0.01	0.01	0.679742	1.69236	0.105695	0.188386	0.116557	0.236725	1.10205	0.291691	0.0374211	0.0701704	0.0541159	0.0294074	0.156137	0.317681
7	90124822	90129985	-	2310010J17Rik	bidirectional_promoter_lncRNA	2310010J17Rik	havana	2	1	0.01	0.01	0.01	0.01	0.01	0.01	0.01	0.0317962	0.01	0.01	0.01	0.01	0.0177688	0.01	0.01	0.01	0.01	0.01	0.0194607	0.01	0.0708286	0.01	0.01	0.01	0.01	0.0193479	0.01	0.0182253	0.0195378	0.01	0.01	0.0194593	0.01	0.01	0.01	0.0178438
10	80318254	80320538	-	2310011J03Rik	protein_coding	2310011J03Rik	ensembl_havana	8	1	28.0361	19.6861	31.7239	129.91	218.742	194.63	27.1193	36.5686	25.6345	1.69818	0.067204	0.912841	28.1434	14.3694	15.4315	8.20863	30.8923	9.33647	6.4472	17.071	12.6832	156.719	80.9221	56.3009	34.1532	33.0378	27.2537	6.36893	4.75324	3.56077	9.05303	10.8938	10.3383	8.94827	6.53276	6.44634
7	112612560	112680082	-	2310014F06Rik	bidirectional_promoter_lncRNA	2310014F06Rik	havana	3	3	0.01	0.01	0.01	0.01	0.01	0.01	0.0245459	0.01	0.01	0.01	0.01	0.01	0.01	0.01	0.01	0.01	0.01	0.01	0.01	0.01	0.017752	0.01	0.01	0.01	0.01	0.01	0.01	0.01	0.01	0.01	0.0132962	0.01	0.01	0.01	0.01	0.01
12	80120546	80132845	-	2310015A10Rik	processed_transcript	2310015A10Rik	havana	2	1	0.01	0.01	0.01	0.01	0.01	0.01	0.01	0.153347	0.01	0.01	0.01	0.01	0.01	0.01	0.01	0.01	0.01	0.01	0.01	0.01	0.01	0.01	0.01	0.01	0.0394716	0.01	0.0406858	0.01	0.01	0.0165612	0.0136193	0.01	0.01	0.01	0.01	0.01
1	80225044	80228793	+	2310015K22Rik	lincRNA	2310015K22Rik	havana	1	1	0.0239496	0.0301466	0.01	0.01	0.01	0.01	0.01	0.560311	0.01	2.33205	0.0448503	0.01	0.288173	0.106134	1.4332	3.49561	0.01	0.0212737	1.09141	0.01	0.01	0.01	0.01	0.0340155	0.01	0.0743682	0.26167	0.621692	0.01	0.236009	0.235595	0.322649	0.147537	0.0226052	0.794647	0.01
7	27553233	27582100	+	2310022A10Rik	protein_coding	2310022A10Rik	ensembl_havana	15	3	5.07905	0.0178494	0.980356	1.09651	0.063037	0.0221297	1.18666	1.51476	1.51679	1.57842	0.0281043	1.28221	1.33418	1.51288	1.7485	3.78079	2.76506	3.14327	2.77827	4.69258	3.70903	6.10085	0.995645	1.88759	2.40471	1.77722	2.44012	2.48003	2.86735	1.92628	2.10715	2.18232	2.10286	3.54602	4.42964	3.08375
8	124635756	124663370	-	2310022B05Rik	protein_coding	2310022B05Rik	ensembl_havana	7	1	0.01	0.01	0.01	0.01	0.01	0.01	0.011482	0.196102	0.0926568	0.218728	0.01	0.539841	0.312128	0.0507861	0.10941	0.01	0.01	0.164588	0.01	0.327034	0.0403284	0.01	0.01	0.01	0.171267	0.328096	0.237217	0.160713	0.273925	0.166342	0.0728677	0.13734	0.153157	0.210227	0.0821636	0.102393
9	50739691	50746537	-	2310030G06Rik	protein_coding	2310030G06Rik	ensembl_havana	2	1	0.01	0.01	0.01	0.01	0.01	0.01	0.01	0.01	0.01	0.01	0.01	0.01	0.01	0.01	0.01	0.01	0.01	0.01	0.352477	0.01	0.01	0.01	0.01	0.01	0.01	0.01	0.01	0.01	0.01	0.01	0.01	0.01	0.01	0.01	0.01	0.01
11	46440362	46447249	-	2310031A07Rik	lincRNA	2310031A07Rik	ensembl	1	---	0.01	0.119668	0.0219266	0.348166	0.128908	0.01	0.156802	0.144298	0.086805	0.0329243	0.01	0.01	0.0357378	0.0315881	0.0206913	0.01	0.01	0.01	0.01	0.01	0.0175994	0.01	0.01	0.01	0.169653	0.0193999	0.040759	0.0297918	0.0212746	0.0840221	0.0442238	0.0849131	0.055094	0.0302636	0.01	0.027443
11	59208321	59210739	+	2310033P09Rik	protein_coding	2310033P09Rik	ensembl_havana	6	1	0.01	0.01	0.0498092	0.116928	0.163776	0.01	17.8486	11.4418	7.42558	36.6863	57.8903	75.7269	24.9261	25.8361	19.6245	10.02	4.96216	2.36972	3.80807	1.85965	0.0316472	0.01	1.7894	4.10584	11.4597	9.2741	9.32761	75.6666	53.8916	160.194	21.7343	16.7999	23.957	0.659512	0.947427	0.866619
19	46348201	46350303	-	2310034G01Rik	protein_coding	2310034G01Rik	havana	2	2	5.13521	0.01	0.01	0.01	0.01	0.01	0.01	0.527519	3.43149	0.634057	0.01	0.19686	0.01	0.01	1.94134	0.01	0.01	0.01	0.01	0.01	0.01	0.01	0.01	0.01	0.305613	0.01	0.01	0.01	0.01	0.01	0.0735303	0.404982	0.377955	0.01	0.01	0.01
1	105663861	105755192	+	2310035C23Rik	protein_coding	2310035C23Rik	ensembl_havana	13	1	1.02008	0.979224	0.613917	0.0117933	0.01	0.010639	0.0104481	0.0810541	0.0863886	0.0121762	0.0176296	0.136868	0.129456	0.104708	0.0671503	0.0159002	0.0106523	0.044245	0.146914	0.0183353	0.137804	0.01	0.165767	0.0671763	0.0610269	0.0617874	0.0373763	0.0695178	0.0110784	0.0550614	0.0280333	0.0543834	0.0358761	0.0358713	0.0344162	0.0264063
17	46772635	46773408	+	2310039H08Rik	protein_coding	2310039H08Rik	ensembl	5	---	0.01	27.3687	0.01	0.01	0.01	0.01	18.8042	15.6356	17.448	3.19827	0.01	2.55061	0.01	4.1479	2.61092	0.0680927	0.01	0.01	1.46337	14.0437	4.47913	0.01	0.01	0.01	4.69915	6.75312	4.83131	18.2495	28.6132	7.73511	1.73756	2.09495	2.34466	0.927018	4.55203	2.52472
10	95336276	95366203	+	2310039L15Rik	lincRNA	2310039L15Rik	havana	2	2	0.0117475	0.0125238	0.0116082	0.01	0.01	0.01195	0.01	0.0200274	0.0445366	0.01	0.01	0.01	0.0113403	0.0235482	0.01	0.01	0.01	0.01	0.0116322	0.01	0.01	0.023747	0.0267681	0.0190254	0.0151908	0.01	0.0115764	0.01	0.01	0.01	0.01	0.01	0.01	0.01	0.01	0.01
6	86483376	86488228	-	2310040G24Rik	lincRNA	2310040G24Rik	havana	1	1	4.27827	1.62894	5.17803	74.4065	56.9051	26.579	0.229295	0.0795797	0.231897	0.223008	0.0459038	0.41476	0.01	0.019285	0.0179686	0.01	0.0222782	0.0796871	0.29188	0.363019	1.1751	14.2973	11.824	9.67771	0.0206722	0.119418	0.0780604	0.0362576	0.101342	0.0266315	0.01	0.0200656	0.0277118	0.0197397	0.01	0.01
15	38549343	38594935	-	2310043O21Rik	lincRNA	2310043O21Rik	havana	2	2	0.01	0.01	0.01	0.01	0.0590798	0.01	0.01	0.01	0.01	0.01	0.01	0.01	0.01	0.0109881	0.010848	0.01	0.01	0.01	0.01	0.01	0.01	0.01	0.01	0.01	0.01	0.01	0.01	0.01	0.01	0.01	0.01	0.01	0.01	0.01	0.0110407	0.0108883
7	34389732	34393613	+	2310043P16Rik	TEC	2310043P16Rik	havana	1	1	0.01	0.01	0.01	0.01	0.01	0.01	0.645508	0.01	0.01	0.01	0.01	0.01	0.258041	0.01	0.0398869	0.01	0.01	0.01	0.513435	0.01	0.01	0.01	0.01	0.01	0.01	0.01	0.0343111	0.01	0.0226883	0.01	0.29674	0.173591	0.220361	0.01	0.0222252	0.469132
7	131338220	131362760	-	2310057M21Rik	protein_coding	2310057M21Rik	ensembl_havana	10	1	0.229503	0.01	1.02985	0.01	0.0147991	0.300125	0.837147	1.07083	0.571575	0.125008	0.0437194	1.10439	0.292767	1.33912	0.778862	0.291804	0.0124276	0.01	0.119475	0.0623487	0.01	0.134056	0.236458	0.0760396	0.828715	1.08186	1.01541	0.196898	0.495612	0.804136	1.12919	0.792129	1.06234	0.0716228	0.01	0.0974641
11	58965748	58978051	-	2310058D17Rik	processed_transcript	2310058D17Rik	havana	1	1	0.0610091	0.0713913	0.013912	0.116499	0.0195725	0.01	0.0532422	0.0923216	0.0555055	0.0584644	0.0383192	0.0459161	0.0360817	0.0649265	0.0854229	0.01	0.01	0.0340475	0.0497023	0.0834784	0.0312724	0.0267197	0.0325625	0.0395719	0.01	0.0492288	0.0521793	0.0376143	0.0220077	0.0132795	0.0244724	0.0258785	0.072866	0.0407288	0.0717031	0.0297501
17	35892677	35897432	-	2310061I04Rik	protein_coding	2310061I04Rik	ensembl_havana	15	3	19.9392	7.82505	19.8184	0.130555	27.1803	16.7627	6.29276	9.75269	3.20709	29.9545	33.1198	41.9311	10.6133	7.54213	7.0028	29.9001	28.939	39.7867	50.9212	54.8331	58.6049	4.64966	2.3889	31.2521	6.82709	2.55765	5.17898	40.8705	45.9391	40.9774	5.96387	4.60112	5.63978	57.6324	79.8538	35.6441
15	99972164	99973288	-	2310068J16Rik	antisense_RNA	2310068J16Rik	havana	1	1	0.01	0.01	0.01	0.01	1.16256	1.77528	0.628953	1.71202	0.546406	2.50137	5.59433	1.53883	1.50879	0.931856	1.76431	0.01	4.61728	0.536435	0.01	0.771944	0.242842	0.01	0.81263	2.73345	0.839242	0.138816	0.597597	5.71512	8.24644	2.09202	0.485234	0.531405	0.927486	1.52357	2.36142	1.95561
16	88626786	88627667	-	2310079G19Rik	protein_coding	2310079G19Rik	ensembl_havana	3	1	0.01	0.01	0.01	0.01	0.01	0.01	0.01	0.01	0.01	0.01	0.01	0.01	0.01	0.01	0.01	0.01	0.01	0.01	3.61383	0.01	0.01	0.01	0.01	0.01	0.01	0.01	0.01	0.01	0.01	0.01	0.212105	0.0654351	0.302637	0.01	0.01	0.01
7	44246722	44252320	+	2410002F23Rik	protein_coding	2410002F23Rik	ensembl_havana	16	7	0.01	0.0369845	5.46089	0.346977	34.5125	22.7463	2.3201	0.0770082	1.78703	0.0526051	0.0177798	0.816888	1.32109	1.10275	4.2438	0.0180217	0.0485149	0.0271509	0.254316	3.24509	1.86136	11.4462	0.133967	10.7492	3.31225	2.86372	2.87506	1.9293	0.430735	1.6317	3.70735	2.67961	2.25601	1.67471	1.08639	2.76075
11	97598511	97622894	+	2410003L11Rik	processed_transcript	2410003L11Rik	havana	1	1	0.01	0.01	0.01	0.01	0.01	0.01	0.01	0.01	0.0612204	0.01	0.01	0.01	0.01	0.01	0.01	0.01	0.01	0.01	0.01	0.01	0.01	0.01	0.01	0.01	0.01	0.01	0.01	0.01	0.01	0.01	0.0118256	0.01	0.01	0.01	0.01	0.01
3	145938014	145944830	+	2410004B18Rik	protein_coding	2410004B18Rik	ensembl_havana	13	3	0.677524	5.40656	0.0170612	19.786	10.6363	0.01	2.86794	0.582354	0.471238	0.558203	2.585	1.52989	0.504318	0.955166	2.10882	1.66366	0.0537014	1.59743	1.26411	1.09896	1.79931	5.23105	1.91393	13.8136	1.3091	2.11302	2.5432	2.02246	2.05458	1.75629	1.37492	1.55053	1.76255	1.43131	0.845313	0.984412
11	102958300	102964388	-	2410004I01Rik	lincRNA	2410004I01Rik	havana	1	1	0.01	0.01	0.01	0.01	0.01	0.01	0.01	0.367367	0.01	0.01	0.01	0.01	0.01	0.01	0.01	0.01	0.01	0.01	0.01	0.01	0.01	0.01	0.01	0.01	0.01	0.01	0.01	0.01	0.01	0.01	0.0538701	0.138353	0.129985	0.103148	0.01	0.01
12	17003319	17011728	-	2410004P03Rik	protein_coding	2410004P03Rik	ensembl_havana	8	2	0.01	0.018982	0.01	0.0294771	0.01	0.0238799	0.01	0.01	0.849908	0.01	0.01	0.01	0.01	0.01	0.0145979	0.01	0.01	0.01	0.01	1.86021	0.01	0.01	0.01	0.01	0.01	0.153487	0.0548811	0.186758	0.01	0.0723766	0.295852	0.143581	0.01	0.133636	0.01	0.01
11	62602877	62604808	+	2410006H16Rik	processed_transcript	2410006H16Rik	havana	1	1	3.25995	19.7236	12.2479	21.2144	0.01	11.4942	2.89225	2.80731	1.34814	11.6202	5.21992	10.6889	0.965503	0.196642	1.33149	0.149531	0.0717024	0.01	0.844754	7.37726	4.29285	0.143158	4.82572	4.0198	0.86811	1.75957	1.23153	2.6051	9.95559	1.55622	0.194417	0.288209	0.188017	0.279201	0.0345706	0.534308
14	70852933	70873955	+	2410012E07Rik	lincRNA	2410012E07Rik	havana	1	1	0.01	0.01	0.01	0.01	0.01	0.01	0.01	0.01	0.01	0.01	0.01	0.01	0.0424363	0.01	0.01	0.01	0.01	0.01	0.0192942	0.01	0.01	0.01	0.01	0.01	0.01	0.039846	0.01	0.01	0.01	0.01	0.0227048	0.01	0.032484	0.01	0.01	0.01
17	56607452	56609772	-	2410015M20Rik	protein_coding	2410015M20Rik	ensembl	5	---	7.94472	12.9347	18.4112	35.4139	67.119	44.9607	21.689	33.9156	31.6225	3.91652	0.89229	1.49139	5.88824	2.6509	7.67607	2.9521	0.112713	4.2183	1.63117	4.21419	2.01799	10.0735	8.95379	8.93578	15.6114	23.6007	16.3588	3.21335	3.02404	1.10566	2.29324	2.66243	2.60295	2.90245	1.03254	1.40647
12	22953997	23010285	-	2410018L13Rik	lincRNA	2410018L13Rik	ensembl_havana	11	2	0.0174778	0.011768	0.0117101	0.01	0.01	0.01	0.0106386	0.0105854	0.0110081	0.0103103	0.0123788	0.0131111	0.0121913	0.0110546	0.0117456	0.0121023	0.0107957	0.0123085	0.0103811	0.0108453	0.0112253	0.01	0.0136987	0.0115995	0.01	0.0106404	0.0116762	0.0116479	0.0123065	0.0103148	0.0115816	0.0160736	0.010671	0.0118437	0.0106338	0.0141333
17	69275362	69277209	-	2410021H03Rik	antisense_RNA	2410021H03Rik	havana	1	1	0.01	0.01	0.14029	0.01	0.01	0.01	1.58314	0.01	0.196533	0.074565	0.01	0.461898	0.01	0.01	0.01	1.27426	0.01	0.01	0.036446	0.525205	0.180037	0.01	0.01	0.01	0.01	0.140653	0.137709	0.538829	0.703194	0.315833	0.01	0.115768	0.242642	0.01	0.035688	0.0319261
14	56811989	56813900	+	2410022M11Rik	bidirectional_promoter_lncRNA	2410022M11Rik	havana	2	2	14.0489	0.405236	0.01	0.01	0.01	0.01	0.01	0.01	0.01	0.01	0.01	0.01	0.01	0.410765	0.151625	0.01	0.01	0.01	0.01	0.01	0.0647807	0.01	0.0463143	0.01	0.01	0.01	0.306236	0.01	0.01	0.01	0.103173	0.01	0.01	0.01	0.01	0.01
3	103198226	103198976	-	2410024N13Rik	pseudogene	2410024N13Rik	ensembl	7	---	0.01	0.01	4.75876	19.118	0.01	0.01	0.01	0.01	0.01	0.01	0.01	0.01	0.01	0.01	0.01	0.01	0.01	0.01	3.13613	0.01	0.01	0.01	1.02782	0.610226	0.01	0.01	0.01	0.01	0.01	0.01	0.01	0.01	0.01	0.01	0.01	0.01
15	8169106	8271159	+	2410089E03Rik	protein_coding	2410089E03Rik	ensembl_havana	7	2	0.020249	0.01	0.113283	0.01	0.01	0.01	0.01	0.0103676	0.011266	0.0349285	0.0138408	0.0528176	0.0221841	0.0325137	0.020608	0.0280409	0.0105838	0.20258	0.0128718	0.0720073	0.0320547	0.0427543	0.0963608	0.0144111	0.01	0.0152022	0.0109245	0.0129129	0.0128952	0.0151397	0.0235216	0.0157427	0.0243155	0.0442667	0.0383597	0.0401589
16	92478742	92497367	+	2410124H12Rik	sense_overlapping	2410124H12Rik	ensembl_havana	8	2	0.01	0.01	0.01	0.01	0.01	0.01	0.01	0.01	0.01	0.01	0.01	0.01	0.01	0.01	0.01	0.01	0.01	0.01	0.0519614	0.01	0.01	0.01	0.01	0.01	0.01	0.01	0.0125329	0.01	0.01	0.01	0.01	0.01	0.01	0.01	0.01	0.01
5	118245227	118266094	+	2410131K14Rik	protein_coding	2410131K14Rik	ensembl_havana	7	1	3.26055	2.49303	2.77316	0.178751	4.09617	0.01	15.2071	12.5467	10.2321	0.440518	0.876143	0.628805	2.74528	4.28687	5.38145	0.440399	3.22464	2.75044	1.24595	4.32854	1.54013	0.0445024	1.46332	3.78532	12.7749	13.6792	8.00636	0.925813	0.956308	0.24203	2.17733	2.74365	2.376	1.85571	4.24368	2.30396
17	36977701	36981238	-	2410137M14Rik	protein_coding	2410137M14Rik	ensembl_havana	10	2	0.01	0.01	0.01	0.01	0.01	0.01	0.0331404	0.317556	0.837953	0.01	0.01	0.01	0.180103	0.239266	0.217693	0.606711	0.01	0.01	0.01	0.01	0.01	0.01	0.01	0.01	0.01	0.214679	0.170053	0.01	0.01	0.01	0.01	0.258541	0.0950388	0.0768038	0.01	0.113047
13	66418114	66441119	-	2410141K09Rik	protein_coding	2410141K09Rik	ensembl_havana	11	3	0.0236397	0.01	0.0183685	0.01	0.01	0.060735	0.109619	0.192623	0.217079	0.0139127	0.01	0.138052	0.12859	0.237461	0.061236	0.0618869	0.01	0.334396	0.0691595	0.0141364	0.0122753	0.050719	0.01	0.0178273	0.166601	0.216337	0.0371287	0.0548998	0.0337961	0.0240311	0.0678946	0.0151918	0.0156653	0.0264336	0.0718724	0.0337805
19	6617671	6674549	-	2410152P15Rik	processed_transcript	2410152P15Rik	havana	1	1	0.01	0.01	0.01	0.01	0.01	0.01	0.01	0.01	0.01	0.01	0.01	0.01	0.01	0.0282173	0.01	0.01	0.01	0.01	0.01	0.01	0.01	0.01	0.01	0.01	0.01	0.0125456	0.01	0.01	0.01	0.01	0.01	0.01	0.01	0.01	0.01	0.01
8	57488054	57508878	+	2500002B13Rik	processed_transcript	2500002B13Rik	havana	2	1	2.95083	1.87068	1.01077	0.155504	0.01	0.556475	4.7226	3.30826	6.47689	3.63305	3.04671	2.50448	5.33005	4.9404	5.45195	2.45324	4.00084	1.89148	1.38689	1.80816	1.88262	1.40035	0.0999784	0.152678	0.937513	1.36816	1.52332	2.69989	4.07736	1.08148	2.16898	2.28728	2.97515	4.61225	3.78534	4.1776
2	153341157	153346074	-	2500004C02Rik	processed_transcript	2500004C02Rik	havana	4	2	0.01	0.01	3.85682	0.0599642	0.01	0.01	0.0266458	0.0405155	0.01	0.01	0.01	0.0499409	0.01	0.01	0.0178633	0.0282655	0.0584635	0.01	0.01	0.0487059	0.01	0.0413763	0.306386	0.083243	0.0205311	0.01	0.01	0.0272737	0.0801045	0.059235	0.01	0.0199325	0.0711719	0.0292219	0.0678961	0.0347087
16	18836578	18840161	+	2510002D24Rik	protein_coding	2510002D24Rik	ensembl_havana	10	5	4.91422	0.01	0.01	0.01	0.01	0.01	0.01	0.01	0.01	0.01	0.01	0.0922172	0.01	0.01	0.01	0.01	0.01	0.01	0.01	0.01	0.01	0.01	0.01	0.01	0.024452	0.01	0.01	0.01	0.01	0.01	0.01	0.01	0.0459773	0.01	0.01	0.01
4	147940895	147947315	+	2510039O18Rik	protein_coding	2510039O18Rik	ensembl_havana	6	1	7.69978	0.25706	1.09703	18.9777	0.0283444	0.01909	0.01	0.01	0.01	0.393883	0.01	1.61599	1.43448	0.01	0.106358	0.01	0.0935145	0.0165834	1.34146	4.43442	0.14045	8.2205	17.2078	0.024024	0.01	0.01	0.201054	2.71547	0.01	2.3982	0.39828	0.321896	0.016693	0.179301	0.187368	0.01
7	126648543	126649595	-	2510046G10Rik	antisense_RNA	2510046G10Rik	ensembl_havana	2	1	0.01	0.01	0.01	0.01	0.01	0.01	0.0494411	0.298642	0.0926136	0.01	0.01	2.1141	0.0483211	0.0534674	0.527829	0.01	0.128185	0.01	0.01	0.01	0.01	0.01	0.01	0.01	0.504486	0.149192	0.324997	0.903039	7.37312	1.01009	0.137451	0.568837	0.790512	1.3163	0.43045	0.820383
2	29868723	29870318	-	2600006K01Rik	antisense_RNA	2600006K01Rik	ensembl_havana	2	2	0.01	0.01	0.01	0.01	0.01	0.01	0.01	0.01	0.01	0.01	0.01	0.01	0.01	0.01	0.01	0.01	0.01	0.01	0.01	0.0398302	0.01	0.0422419	0.01	0.01	0.01	0.01	0.01	0.01	0.01	0.01	0.01	0.01	0.01	0.01	0.01	0.441635
6	13867735	13871519	-	2610001J05Rik	protein_coding	2610001J05Rik	havana	7	3	12.4485	30.4494	12.3602	0.0532829	0.01	0.01	10.5654	0.337133	4.55103	18.3516	5.00504	17.163	6.76217	8.39152	8.51109	17.1937	7.17333	9.79441	3.88255	3.69412	4.18748	0.01	0.37679	0.0337933	2.00792	2.36959	3.11431	2.98406	0.439448	3.27282	4.29195	3.70127	4.71114	7.40326	0.787389	7.59793
X	107782751	107816335	-	2610002M06Rik	protein_coding	2610002M06Rik	ensembl_havana	7	2	0.01	0.01	0.01	0.01	0.01	0.01	0.408465	0.01	0.161315	0.01	0.01	0.0143858	0.0374696	0.01	0.01	0.01	0.01	0.383772	0.01	0.01	0.01	0.01	0.138114	0.01	0.01	0.01	0.0170235	0.0137935	0.190352	0.0184098	0.0166272	0.0216337	0.0151178	0.0128143	0.01	0.0461757
8	20385782	20424815	-	2610005L07Rik	transcribed_unprocessed_pseudogene	2610005L07Rik	havana	12	2	0.01	0.01	0.464992	0.016294	0.221205	0.996456	0.0225813	0.0186491	0.01	0.0110184	0.0211576	0.0137735	0.0439108	0.0123854	0.01	0.01	0.01	0.01	0.01	0.01	0.01	0.107495	0.0526695	0.247986	0.0116831	0.01	0.0222315	0.0219678	0.0850343	0.0151685	0.0134212	0.0175669	0.0133025	0.0337673	0.01	0.0110375
6	148831452	148833113	+	2610017A05Rik	TEC	2610017A05Rik	havana	1	1	0.01	4.83007	0.01	0.01	0.01	0.01	4.4202	8.04973	4.31398	2.28351	0.0624399	0.601179	0.710301	0.308349	0.568656	0.01	0.0458662	0.01	0.01	0.01	0.829336	0.01	0.01	0.01	1.53757	1.55001	1.4869	0.598048	2.23351	0.0585828	0.170795	0.333433	0.37217	0.436764	0.01	0.131907
16	11203383	11225797	+	2610020C07Rik	lincRNA	2610020C07Rik	ensembl	1	---	0.01	0.188234	0.0507984	0.01	1.14172	0.395338	0.0264323	0.01	0.147146	0.39839	0.01	0.0319048	0.01	0.014043	0.103149	0.0120035	0.01	0.01	0.01	0.01	0.0240117	0.104069	0.0192884	0.0300843	0.0515842	0.100437	0.0520948	0.0232627	0.01	0.0118001	0.0139719	0.0252524	0.0119171	0.01	0.01	0.0172272
7	41599230	41628534	+	2610021A01Rik	protein_coding	2610021A01Rik	havana	2	3	0.01	0.0125775	0.01	0.0155891	0.01	0.01	0.01	0.294176	0.0291802	0.01	0.741205	0.0234036	0.664266	0.375279	0.0983997	1.01066	0.231592	0.0345191	0.0816751	0.0798166	0.0814482	0.01	0.01	0.01	0.0347387	0.01	0.0325382	0.0114492	0.0116804	0.0347838	0.269664	0.268324	0.231414	0.151114	0.128194	0.139906
11	85791661	85832224	-	2610027K06Rik	processed_transcript	2610027K06Rik	havana	7	1	0.01	0.01	0.01	0.01	0.01	0.01	0.01	0.01	0.01	0.01	0.0213562	0.01	0.01	0.01	0.01	0.01	0.01	0.01	0.01	0.01	0.01	0.01	0.01	0.01	0.0329783	0.01	0.01	0.0110497	0.01	0.0109967	0.0121986	0.01	0.01	0.0123301	0.01	0.01
4	125887851	125922418	-	2610028E06Rik	lincRNA	2610028E06Rik	havana	7	2	0.01	0.01	0.01	0.01	0.01	0.443882	0.01	0.01	0.01	0.01	0.01	0.0227832	0.01	0.0126066	0.0334888	0.01	0.01	0.01	0.0905452	0.01	0.01	0.01	0.01	0.01	0.01749	0.01	0.0195533	0.0198284	0.01	0.0135017	0.0164387	0.0142386	0.0187014	0.0441778	0.01	0.0228872
10	76449081	76461111	+	2610028H24Rik	protein_coding	2610028H24Rik	ensembl_havana	17	1	0.01	0.01	0.01	0.01	0.01	0.0585103	0.01	0.01	0.01	0.01	0.01	0.01	0.01	0.01	0.01	0.01	0.01	0.01	0.01	0.01	0.101372	0.01	0.286894	0.623697	0.01	0.01	0.01	0.01	0.01	0.01	0.01	0.01	0.01	0.01	0.01	0.01
11	113043895	113201839	-	2610035D17Rik	lincRNA	2610035D17Rik	havana	7	1	0.01	0.0104782	0.01	0.01	0.01	0.01	0.224278	0.0800616	0.124792	0.0258555	0.01	0.01	0.288331	0.131224	0.0983703	0.131687	0.01	0.071012	0.01	0.0103012	0.0580533	0.01	0.01	0.16334	0.0804872	0.112672	0.117826	0.0331233	0.01	0.0156201	0.12386	0.116678	0.143849	0.0453057	0.01	0.0330764
15	96134819	96284496	-	2610037D02Rik	lincRNA	2610037D02Rik	havana	2	3	0.01	0.01	0.01	0.01	0.01	0.0103899	0.01	0.0302998	0.01	0.01	0.01	0.010328	0.0893219	0.0714012	0.0428059	0.01	0.01	0.0419085	0.01	0.0719864	0.01	0.01	0.01	0.01	0.01	0.0138694	0.0122063	0.01	0.01	0.0207827	0.0373606	0.0550282	0.0280859	0.057359	0.0309212	0.0297513
8	129216354	129234407	-	2610044O15Rik8	protein_coding	2610044O15Rik8	ensembl_havana	10	3	0.0186906	0.01	0.01	0.01	0.01	0.01	0.302426	0.01	0.01	0.01	0.01	0.01	0.01	0.01	0.01	0.01	0.01	0.01	0.01	0.01	0.0592899	0.01	0.01	0.01	0.0243415	0.01	0.0152263	0.01	0.01	0.01	0.01	0.0235264	0.0219008	0.01	0.01	0.01
9	41327260	41655484	+	2610203C20Rik	processed_transcript	2610203C20Rik	ensembl_havana	12	5	0.01	0.01	0.01	0.01	0.01	0.01	0.01	0.0117143	0.01	0.01	0.01	0.01	0.01	0.01	0.0110602	0.01	0.01	0.01	0.01	0.01	0.01	0.01	0.01	0.01	0.01	0.01	0.01	0.013364	0.01	0.0102459	0.0106781	0.01	0.0105237	0.01	0.01	0.0104935
1	9560832	9631176	-	2610203C22Rik	processed_transcript	2610203C22Rik	havana	8	3	0.01	0.01	0.023684	0.01	0.01	0.01	0.01	0.0334632	0.01	0.01	0.01	0.01	0.01	0.0176852	0.0264891	0.01	0.01	0.01	0.01	0.0120291	0.01	0.0107311	0.01	0.0215192	0.0129445	0.0161749	0.0160358	0.0148297	0.0331012	0.0111472	0.0112656	0.0120828	0.0209951	0.0153744	0.0221407	0.0123028
7	84689640	84779054	+	2610206C17Rik	antisense_RNA	2610206C17Rik	ensembl_havana	3	2	0.01	0.01	0.0105383	0.01	0.01	0.01	0.01	0.01	0.01	0.01	0.01	0.01	0.01	0.01	0.01	0.01	0.01	0.01	0.01	0.01	0.01	0.01	0.01	0.01	0.01	0.0105398	0.0105276	0.01	0.01	0.0104512	0.01	0.01	0.01	0.011057	0.0105306	0.0109058
6	86848399	86849441	-	2610306M01Rik	bidirectional_promoter_lncRNA	2610306M01Rik	havana	1	1	1.16435	0.01	11.9268	0.01	0.01	0.01	34.5713	45.117	71.7173	0.01	0.01	0.01	9.24847	3.81467	10.0284	0.0530956	14.6462	0.01	11.6355	24.8498	6.94218	0.01	0.01	12.8843	41.3557	38.0833	40.1229	0.01	4.6886	0.861878	7.22957	9.99326	8.95842	8.17339	3.74374	3.62446
13	28460034	28885621	-	2610307P16Rik	processed_transcript	2610307P16Rik	havana	7	2	0.01	0.01	0.01	0.01	0.01	0.01	0.01	0.01	0.01	0.0129889	0.01	0.01	0.01	0.0102117	0.01	0.01	0.01	0.01	0.01	0.01	0.0114759	0.01	0.01	0.01	0.01	0.01	0.0108868	0.0102994	0.01	0.0103792	0.0102092	0.0103443	0.0106058	0.0103331	0.0106689	0.01
3	45280437	45378261	-	2610316D01Rik	processed_transcript	2610316D01Rik	havana	6	1	0.01	0.01	0.01	0.01	0.01	0.01	0.0924131	0.0778717	0.0751551	0.0347872	0.01	0.0501516	0.0489525	0.0436186	0.0459666	0.090792	0.01	0.0709196	0.01	0.0391825	0.0158858	0.01	0.01	0.01	0.0285267	0.0257878	0.0336302	0.0490707	0.0553049	0.0537203	0.0386673	0.0434495	0.0407473	0.0447819	0.01194	0.0253174
16	17113399	17125141	-	2610318N02Rik	protein_coding	2610318N02Rik	ensembl_havana	10	1	0.776061	4.27205	0.678029	0.01	0.01	0.01	0.01	0.0387516	0.01	0.0492433	0.013709	0.01	0.01	0.01	0.01	0.588666	0.01	0.427179	2.23334	0.496057	1.00987	0.0143796	0.0395506	3.32909	0.01	0.01	0.01	0.01	0.01	0.01	0.01	0.0266371	0.01	0.01	0.179709	0.01
11	78261752	78290624	+	2610507B11Rik	protein_coding	2610507B11Rik	ensembl_havana	7	2	0.258154	0.423331	0.566774	0.415599	0.0181581	0.0281914	0.521688	0.569966	0.484332	0.0196375	1.60139	0.564369	0.596263	0.991466	0.534943	1.82352	1.93512	1.4812	2.4665	3.18392	0.682598	1.24257	0.221517	1.71575	0.628753	0.835784	0.444633	2.36636	2.09933	1.23419	1.58567	1.65418	1.15298	1.52729	1.88667	3.83083
11	59199836	59202386	-	2610507I01Rik	processed_transcript	2610507I01Rik	havana	1	1	0.01	0.01	0.01	0.01	0.01	0.01	0.01	0.01	0.550433	0.01	0.01	0.01	0.01	0.01	0.01	0.01	0.01	0.01	0.01	0.01	0.01	0.01	0.118857	0.01	0.01	0.085707	0.01	0.01	0.01	0.01	0.01	0.01	0.01	0.232386	0.01	0.01
5	114821935	114823469	-	2610524H06Rik	protein_coding	2610524H06Rik	ensembl_havana	1	1	39.7334	37.0363	28.5299	17.8937	0.240321	37.7867	26.6078	38.2302	22.6658	39.2775	46.5622	46.8029	26.236	45.8474	51.4246	48.0187	37.7273	17.6159	1.37921	8.07427	15.0911	1.14981	0.91478	23.4282	10.4743	10.7685	11.5733	18.3922	16.0598	20.9468	27.7799	28.5677	38.0191	45.23	35.5584	39.5833
14	37102140	37114023	-	2610528A11Rik	protein_coding	2610528A11Rik	ensembl_havana	2	1	0.01	0.01	0.01	2.16013	0.01	0.01	0.01	0.01	0.01	0.01	0.01	0.01	0.01	0.142692	0.01	0.01	0.01	0.01	0.01	0.01	0.01	0.01	0.01	0.01	0.01	0.01	0.01	0.01	0.01	0.01	0.013746	0.0387695	0.013616	0.01	0.01	0.0372642
4	118526999	118530229	+	2610528J11Rik	protein_coding	2610528J11Rik	ensembl_havana	12	1	0.01	0.01	0.01	0.01	0.01	0.01	1.25165	0.660349	0.01	8.02164	0.01	4.03811	0.792338	0.553956	0.321225	1.42807	0.01	1.94661	0.524166	0.01	0.739237	0.01	0.01	0.01	0.523006	0.278959	0.565007	1.7718	1.0467	0.434716	0.147813	0.100721	0.0898184	1.19508	2.38964	1.32648
9	57075216	57076014	-	2700012I20Rik	lincRNA	2700012I20Rik	ensembl	1	---	0.01	0.01	0.01	0.01	0.01	0.01	0.01	0.01	0.01	0.01	0.01	0.01	0.01	0.01	0.01	0.01	0.01	0.01	0.01	0.01	0.01	5.68101	0.01	0.01	0.01	0.01	0.01	0.0632171	0.01	0.01	0.01	0.0712009	0.01	0.01	0.01	1.07572
4	139376549	139380380	-	2700016F22Rik	lincRNA	2700016F22Rik	ensembl	1	---	0.01	0.01	0.01	0.11688	0.0714829	2.06641	0.01	0.01	0.01	0.01	0.01	0.01	0.01	0.01	0.01	0.01	0.01	0.01	0.120285	0.01	0.01	0.0100099	0.036268	0.0805043	0.01	0.01	0.01	0.01	0.01	0.01	0.01	0.01	0.01	0.01	0.0223847	0.031142
5	23850597	23855039	+	2700038G22Rik	lincRNA	2700038G22Rik	havana	5	1	0.0688665	0.01	0.259206	1.41111	0.089539	0.115102	0.01	0.01	0.01	0.01	0.0884355	0.032106	0.01	0.020142	0.01	0.01	0.01	0.0956341	0.350886	0.331336	0.587399	2.49909	1.33794	0.658601	0.0216573	0.01	0.01	0.01	0.0432576	0.0826665	0.0601053	0.0209947	0.0293467	0.073832	0.0954495	0.110287
19	32389216	32391185	+	2700046G09Rik	lincRNA	2700046G09Rik	ensembl	1	---	0.01	0.01	0.01	0.01	0.01	0.01	0.280192	0.01	0.01	0.01	0.01	0.01	0.01	0.01	0.01	0.01	0.01	0.01	0.01	0.01	0.01	0.01	0.01	0.01	0.0362984	0.01	0.01	0.01	0.01	0.0304916	0.01	0.01	0.0536454	0.01	0.01	0.01
12	71136848	71243304	+	2700049A03Rik	protein_coding	2700049A03Rik	ensembl_havana	17	3	0.0566692	0.01	0.631644	0.0107692	0.0111063	1.56795	1.25396	1.11712	0.569076	1.44126	1.01191	1.00988	0.776368	1.14921	0.733832	0.120096	0.473356	1.5401	0.0724016	0.208887	0.347298	0.01	0.015215	0.121637	0.659848	0.842816	0.197894	0.730452	0.849099	0.981412	0.347021	0.482068	0.297385	0.312303	0.148608	0.288084
18	24470861	24477766	+	2700062C07Rik	protein_coding	2700062C07Rik	ensembl	7	---	0.0175738	0.01	4.20213	0.0218597	0.01	0.135489	15.438	9.83675	15.0987	3.67594	1.60925	2.70146	5.50084	6.42987	3.58284	8.37613	4.07803	6.92729	2.55563	3.73446	4.68951	0.01	2.412	2.39467	15.4292	9.48872	14.18	4.37105	1.61728	6.15183	8.58741	10.2863	11.7468	5.56259	2.87905	7.09773
4	106554669	106557898	-	2700068H02Rik	antisense_RNA	2700068H02Rik	havana	1	1	0.01	0.01	0.01	0.0353612	0.0829456	0.01	0.01	0.01	0.01	0.01	0.01	0.01	0.01	0.01	0.01	0.01	0.01	0.01	0.01	0.142615	0.01	0.01	0.0314917	0.01	0.01	0.01	0.01	0.01	2.48056	0.01	0.01	0.01	0.01	0.01	0.01	0.01
3	5177586	5220842	-	2700069I18Rik	antisense_RNA	2700069I18Rik	havana	8	1	0.01	0.01	0.01	0.01	0.01	0.01	0.01	0.01	0.01	0.01	0.01	0.0224855	0.01	0.014166	0.01	0.01	0.01	0.01	0.01	0.01	0.01	0.01	0.01	0.01	0.01	0.0211576	0.0350841	0.039453	0.01	0.0109328	0.0141163	0.01	0.0149668	0.01437	0.01	0.0146811
7	16889406	16891068	-	2700080J24Rik	TEC	2700080J24Rik	havana	1	1	0.01	0.01	0.01	0.0592727	0.01	0.185565	0.01	0.01	0.01	0.0339173	0.01	0.01	0.01	0.01	0.01	0.01	0.01	0.01	0.01	0.01	0.041494	0.288479	0.0935098	0.335032	0.01	0.01	0.01	0.01	0.01	0.01	0.01	0.01	0.01	0.01	0.01	0.01
19	7417625	7425905	+	2700081O15Rik	protein_coding	2700081O15Rik	ensembl_havana	10	4	0.597394	0.01	0.01	0.01	0.01	0.01	0.01	0.01	0.01	0.01	0.01	0.01	0.01	0.01	0.01	0.01	0.01	0.01	0.01	0.01	0.01	0.01	0.0351437	0.042621	0.01	0.01	0.01	0.01	0.01	0.01	0.01	0.01	0.01	0.01	0.01	0.01
12	55045661	55080111	-	2700097O09Rik	protein_coding	2700097O09Rik	ensembl_havana	5	3	0.459345	0.01	0.385814	0.0575421	0.01	0.121803	0.0123758	0.235394	0.0462527	0.135771	0.508091	0.01	0.01	0.36439	0.124476	0.01	0.0117293	0.187894	0.01	0.01	0.01	0.0114928	0.124822	0.01	0.0220247	0.0968598	0.093533	0.0371199	0.130071	0.0381089	0.11983	0.153183	0.0985571	0.0456656	0.01	0.0605484
17	94750100	94775133	+	2700099C18Rik	transcribed_unprocessed_pseudogene	2700099C18Rik	havana	7	1	0.0183565	0.01	0.01	0.01	0.01	0.01	0.0165392	0.144862	0.116662	0.598344	0.01	0.180634	0.0340345	0.105382	0.0115445	0.207324	0.01	0.504695	0.01	0.01	0.01	0.01	0.01	0.01	0.0596448	0.0234959	0.0307299	0.133314	0.0552442	0.138944	0.0295601	0.0275586	0.0494793	0.0496435	0.0194767	0.0552974
11	64079484	64083260	+	2810001G20Rik	antisense_RNA	2810001G20Rik	havana	7	1	0.01	1.33017	2.40627	0.01	0.0411893	0.01	0.01	0.0795388	0.0442154	0.936389	0.448281	0.27005	0.01	0.0219308	0.829145	2.37659	0.01	0.01	0.01	0.577019	0.01	0.01	0.0835134	0.01	0.284267	0.150597	0.109948	1.24713	1.92705	0.40536	0.269348	0.268677	0.0441384	0.347907	0.185911	0.396099
2	94406151	94411683	+	2810002D19Rik	processed_transcript	2810002D19Rik	havana	5	1	0.01	0.01	0.01	0.01	0.01	0.01	0.01	0.321915	1.15437	0.886638	0.0178816	0.349771	0.161866	0.156586	0.913626	0.01	0.01	0.223924	0.0982967	0.01	0.01	0.01	0.01	0.01	0.27257	0.0886875	0.402277	0.217859	0.0189016	0.433781	0.4767	0.257193	0.50711	0.642143	0.01	1.45216
8	124836945	124863121	-	2810004N23Rik	protein_coding	2810004N23Rik	ensembl_havana	8	1	0.883082	0.01	1.36143	4.93424	6.54282	1.56838	0.124129	0.0257634	0.143264	0.035816	0.0166552	0.0550159	0.0483083	0.0527538	0.190202	0.0151466	0.01	0.371623	0.258185	0.287844	0.153975	0.939263	1.33823	2.47273	0.0733027	0.111409	0.11453	0.0538041	0.0288124	0.116358	0.0614286	0.0734361	0.0379062	0.0600161	0.0136251	0.0161885
5	124328089	124341845	+	2810006K23Rik	protein_coding	2810006K23Rik	ensembl_havana	6	1	0.0138018	0.01	0.517324	0.01	0.0185614	0.01	0.01	0.13271	0.0319148	0.108249	0.01	0.156336	0.552347	0.0722247	0.0268641	0.01	0.01	0.01	0.01	0.01	0.154594	0.0137384	0.257197	0.808498	0.0702286	0.195952	0.119743	0.136574	0.0457978	0.370774	0.278583	0.244322	0.244274	0.174898	0.0824311	0.195471
8	123042466	123044603	+	2810013P06Rik	bidirectional_promoter_lncRNA	2810013P06Rik	havana	1	1	3.90108	0.01	0.01	0.01	0.01	12.2988	1.52286	1.29138	1.88418	0.01	0.01	0.653297	0.892165	0.558113	0.01	0.01	0.01	0.01	1.38143	0.01	0.01	0.130322	0.01	1.94803	0.155386	0.574614	0.738496	0.725406	2.01476	1.36941	0.301619	0.398513	0.472464	0.120569	0.0544041	0.540618
11	58867216	58883289	+	2810021J22Rik	protein_coding	2810021J22Rik	ensembl_havana	15	2	0.01	0.01	0.01	0.01	0.01	0.01	0.01	0.080014	0.01	0.01	0.01	0.413214	0.242083	0.0128029	0.0797596	0.01	0.01	0.01	0.01	0.01	0.01	0.01	0.01	0.01	0.296727	0.25022	0.103418	0.342891	0.01	0.230906	0.0271326	0.131541	0.076834	0.356937	0.101509	0.0200784
1	157412352	157420237	+	2810025M15Rik	transcribed_processed_pseudogene	2810025M15Rik	ensembl_havana	13	3	3.69102	7.71045	4.17897	0.0203857	0.024936	6.14554	9.01951	7.07429	7.97292	2.04099	6.067	2.77429	5.22376	5.63739	5.22695	10.0501	9.69282	5.85235	7.02199	11.8359	7.33049	0.01	2.14867	4.47376	7.33884	6.3206	10.5041	4.64105	7.5207	4.96799	7.0832	6.87885	7.91663	14.531	18.9064	9.66993
12	111572317	111574403	-	2810029C07Rik	bidirectional_promoter_lncRNA	2810029C07Rik	havana	2	1	0.0350705	0.01	12.3307	0.01	0.01	0.01	0.01	0.01	0.01	0.0290559	0.01	0.01	0.01	0.01	0.01	0.01	0.0385588	0.01	0.01	0.01	5.68091	0.01	0.01	0.01	0.01	0.01	0.01	0.01	0.01	0.01	0.394105	0.01	0.01	0.01	0.01	0.01
8	13200720	13207715	+	2810030D12Rik	bidirectional_promoter_lncRNA	2810030D12Rik	havana	1	1	0.0174763	0.01	2.3425	0.01	0.01	0.01	0.01	0.294216	0.01	0.669194	0.0162261	0.248643	0.107481	0.274057	0.750662	0.01	0.01	1.00696	0.01	0.01	0.01	0.01	0.01	0.01	0.461562	0.01	0.225814	0.501758	0.601343	0.269566	0.194545	0.163602	0.212712	0.01	0.851069	0.0389475
12	5375870	5416632	+	2810032G03Rik	lincRNA	2810032G03Rik	ensembl_havana	7	1	0.01	0.01	0.01	0.01	0.01	0.01	0.01	0.01	0.01	0.01	0.01	0.01	0.01	0.01	0.01	0.01	0.01	0.01	0.01	0.01	0.0703533	0.01	0.01	0.01	0.01	0.01	0.01	0.01	0.0148323	0.0109898	0.0121841	0.0159907	0.0110541	0.01	0.01	0.0437794
15	75642129	75653644	+	2810039B14Rik	transcribed_unitary_pseudogene	2810039B14Rik	havana	7	1	0.01	0.0165592	0.131211	0.01	0.01	0.025204	0.0171079	0.270608	0.817833	0.01	0.0553857	0.261563	0.0274166	0.506868	0.020073	0.0138998	2.12082	0.0136704	0.12029	0.067847	0.51002	0.0859217	0.612663	0.299297	0.243838	0.383029	0.419688	0.467311	1.36136	0.290316	0.296062	0.319613	0.237625	0.014104	0.0553238	1.14949
7	8086326	8093042	-	2810047C21Rik1	transcribed_unprocessed_pseudogene	2810047C21Rik1	havana	4	3	0.01	0.01	0.01	0.01	0.01	0.01	0.01	0.01	0.01	0.01	0.01	0.01	0.01	0.251343	0.01	0.01	0.01	0.01	0.01	0.01	0.01	0.01	0.01	0.01	0.01	0.01	0.0289856	0.01	0.01	0.01	0.0333581	0.01	0.141989	0.01	0.01	0.100626
13	83891208	83928711	+	2810049E08Rik	lincRNA	2810049E08Rik	havana	1	1	0.01	0.01	0.01	0.01	0.01	0.01	0.01	0.01	0.01	0.01	0.01	0.01	0.01	0.01	0.0368047	0.01	0.01	0.01	0.01	0.01	0.01	0.01	0.01	0.01	0.01	0.01	0.01	0.01	0.01	0.01	0.01	0.0113023	0.0111457	0.01	0.01	0.01
14	20641009	20644049	+	2810402E24Rik	antisense_RNA	2810402E24Rik	havana	1	1	0.01	0.01	0.01	0.01	0.01	0.01	0.01	0.306141	0.01	0.01	0.01	0.252257	0.01	0.143374	0.467859	0.01	1.65612	0.496606	0.331354	0.103906	0.01	0.01	0.01	0.01	0.299568	0.216389	0.242774	0.121756	0.01	0.355082	0.0685704	0.218848	0.320959	0.10327	0.290929	0.756007
3	88685803	88712925	+	2810403A07Rik	protein_coding	2810403A07Rik	ensembl_havana	14	1	0.0234975	0.0322785	1.93715	3.29509	0.465937	0.121887	0.01	0.386191	0.318044	1.06818	0.74865	1.12692	0.579371	0.598009	1.05065	1.6872	1.25102	0.555418	0.402609	0.0240341	0.22615	1.58945	0.14561	0.066433	0.494939	0.442415	0.31961	0.205724	0.334998	0.588697	0.351377	0.353931	0.368048	0.659908	0.492821	0.932775
X	108833800	108974907	+	2810403D21Rik	processed_transcript	2810403D21Rik	havana	8	2	0.085977	0.2225	0.0737826	0.0413388	0.0751004	0.0377093	0.0424822	0.0570528	0.0606631	0.224377	0.151357	0.205197	0.0930024	0.0329872	0.0880907	0.0399144	0.10837	0.0666104	0.0643473	0.141165	0.0864147	0.224294	0.186557	0.0840143	0.0246787	0.0243654	0.0230387	0.0798222	0.20473	0.0283001	0.0311358	0.0176144	0.0297933	0.107456	0.0943962	0.135992
16	95806029	95808318	-	2810404F17Rik	lincRNA	2810404F17Rik	havana	1	1	0.01	0.01	0.01	0.01	0.01	0.01	0.778773	0.01	0.706126	0.01	0.01	0.567681	0.500647	0.265858	0.01	0.01	0.01	0.01	0.01	0.01	1.3363	0.01	0.01	0.01	0.01	0.284103	0.380975	0.362502	0.01	0.0452539	0.282254	0.607411	0.272807	0.216453	0.01	1.54922
11	69897352	69900988	-	2810408A11Rik	protein_coding	2810408A11Rik	ensembl_havana	17	5	0.01	0.01	0.01	0.01	0.01	0.01	0.01	0.01	0.01	0.01	0.01	0.01	0.01	0.01	0.01	0.01	0.01	0.102993	0.01	0.01	0.01	0.01	0.01	0.01	0.337551	0.01	0.01	0.01	0.01	0.01	0.10794	0.0368638	0.0454529	0.01	0.01	0.01
1	64679871	64690660	-	2810408I11Rik	processed_transcript	2810408I11Rik	havana	2	2	10.1803	9.74017	10.0351	0.0327708	3.56226	0.0200471	4.16223	2.95452	3.62123	11.7141	20.537	12.2085	2.80044	6.54331	4.17321	9.25189	8.9584	6.17059	4.50455	3.03928	3.27164	0.0147665	0.106483	0.886166	1.56928	1.817	1.28217	2.39831	0.926683	3.62483	0.963066	0.964971	1.2725	12.8894	5.20972	8.6543
10	77486664	77516431	+	2810425M01Rik	lincRNA	2810425M01Rik	ensembl	1	---	0.01	0.01	0.0169364	0.01	0.0535206	0.01	0.0168943	0.04191	0.0304877	0.0113354	0.01	0.0132988	0.0127172	0.0130371	0.0152153	0.01	0.01	0.01	0.0119487	0.01	0.0177242	0.0187448	0.01	0.0132612	0.0171692	0.102069	0.0356795	0.011461	0.0985286	0.0316874	0.0298018	0.0214848	0.0234966	0.01	0.01	0.0113605
3	135425237	135427933	-	2810428J06Rik	TEC	2810428J06Rik	havana	1	1	0.165184	0.402216	0.242077	0.01	0.0536835	0.594445	0.01	0.01	0.01	0.01	0.01	0.01	0.01	0.01	0.01	0.01	0.01	0.01	0.100589	0.0452961	0.12649	1.07819	0.910921	0.644512	0.01	0.0458036	0.01	0.025752	0.01	0.01	0.01	0.01	0.01	0.01	0.0627958	0.01
13	3478230	3501394	+	2810429I04Rik	lincRNA	2810429I04Rik	havana	8	2	0.0190307	0.01	0.01	0.01	0.01	0.0125193	0.01	0.113652	0.208931	0.046037	0.01	0.101141	0.0723369	0.0275037	0.0467208	0.01	0.01	0.0318953	0.0247608	0.012054	0.152359	0.01	0.01	0.01	0.0524732	0.0308355	0.0792441	0.0759999	0.0142517	0.0552879	0.0811018	0.102768	0.104609	0.0752833	0.116509	0.0222381
11	102619796	102624417	-	2810433D01Rik	lincRNA	2810433D01Rik	havana	7	1	0.01	0.01	0.405783	0.01	0.01	0.01	0.01	0.01	0.01	0.01	0.01	0.01	0.01868	0.01	0.0267339	0.01	0.01	0.01	0.01	0.01	0.01	0.01	0.01	0.01	0.01	0.01	0.01	0.120281	0.01	0.0187315	0.01	0.0734127	0.0471945	0.388383	0.01	0.237859
1	162004969	162016495	+	2810442N19Rik	antisense_RNA	2810442N19Rik	havana	1	3	0.01	0.01	0.01	0.01	0.01	0.01	0.01	0.01	0.01	0.01	0.01	0.01	0.01	0.01	0.01	0.01	0.0255059	0.01	0.01	0.01	0.01	0.01	0.01	0.01	0.01	0.01	0.0181859	0.0321069	0.01	0.01	0.01	0.01	0.032368	0.01	0.01	0.0135136
6	134897961	134901109	+	2810454H06Rik	antisense_RNA	2810454H06Rik	havana	1	1	0.01	0.01	0.01	0.01	0.01	0.01	0.360998	0.0934112	0.146803	0.111018	0.0515038	0.0723855	0.0482246	0.0672436	0.304767	0.0813241	0.01	0.0502781	0.0255164	0.0855705	0.0432548	0.74512	1.17837	0.01	0.437675	0.0253314	0.0549577	0.387727	0.354141	0.176622	0.207964	0.01	0.173795	0.400305	0.0552152	0.01
1	86045863	86055457	+	2810459M11Rik	protein_coding	2810459M11Rik	ensembl_havana	11	2	0.01	0.01	0.416345	0.01	0.01	0.01	0.01	0.01	0.01	0.01	0.01	0.01	0.01	0.01	0.01	0.01	0.01	0.01	0.01	0.0744704	0.511934	0.01	0.01	0.01	0.01	0.01	0.01	0.01	0.01	0.0226167	0.01	0.01	0.01	0.01	0.01	0.01
17	25570811	25575044	+	2810468N07Rik	processed_transcript	2810468N07Rik	havana	2	2	0.01	0.01	0.01	0.01	0.01	0.01	0.01	1.50761	0.874774	2.20741	0.01	1.06548	4.4446	4.56509	3.9193	4.00939	5.61131	0.01	0.0215393	0.01	2.91588	0.01	0.01	0.01	0.01	1.85707	1.86002	0.160486	0.777793	0.782075	1.95543	3.42511	3.09588	2.42141	5.13231	2.48788
6	149309414	149335664	+	2810474O19Rik	protein_coding	2810474O19Rik	ensembl_havana	16	7	2.34892	0.01	2.13686	0.231496	0.499029	0.105596	2.07567	0.541587	0.631787	2.20272	2.01585	2.64536	0.697605	0.921311	1.09258	3.88985	0.248295	6.2444	0.410069	0.0915643	0.727847	0.0119591	0.0919541	0.232941	0.288141	1.06903	0.137599	0.270466	0.221981	0.245171	0.284712	0.292797	0.137679	0.314245	0.378722	0.12725
5	25100983	25110110	+	2900005J15Rik	processed_transcript	2900005J15Rik	ensembl_havana	6	1	0.01	0.01	0.01	0.01	0.01	0.01	0.01	0.01	0.01	0.01	0.01	0.01	0.01	0.014936	0.01	0.01	0.01	0.01	0.01	0.01	0.01	0.01	0.01	0.01	0.146163	0.01	0.0151688	0.01	0.01	0.0144207	0.0246314	0.0207019	0.0335394	0.149798	0.01	0.01
1	127753616	127774093	-	2900009J06Rik	antisense_RNA	2900009J06Rik	havana	1	1	0.01	0.01	0.01	0.01	0.01	0.01	0.0999335	0.178532	0.302335	0.01	0.224811	0.0363745	0.0511348	0.0650016	0.0458749	0.01	0.01	0.01	0.01	0.114559	0.0483428	0.01	0.01	0.0583652	0.0504603	0.0524251	0.0491652	0.0659953	0.01	0.0159112	0.0273906	0.0362354	0.030984	0.01	0.01	0.01
16	13986604	14101501	+	2900011O08Rik	protein_coding	2900011O08Rik	ensembl_havana	12	5	0.01	0.01	0.01	0.01	0.01	0.01	0.01	0.01	0.140437	0.0836909	0.01	0.0121366	0.01	0.01	0.0133651	0.01	0.01	0.01	0.01	0.01	0.01	0.01	0.01	0.01	0.0221683	0.032263	0.0256024	0.0140657	0.01	0.016321	0.0107748	0.0193514	0.0126178	0.0104113	0.0104129	0.0258611
5	113086323	113221237	-	2900026A02Rik	protein_coding	2900026A02Rik	ensembl_havana	10	4	0.01	0.01	0.01	0.010607	0.01	0.01	0.211109	0.103143	0.011596	0.0789448	0.0106456	0.0798719	0.214842	0.198666	0.476839	0.391444	0.778328	0.44232	0.583489	0.0325704	0.127944	0.01	0.0105144	0.01	0.0871461	0.450012	0.117	0.0172398	0.0417549	0.0180748	0.218192	0.312629	0.219567	0.222267	0.256172	0.154683
11	120229802	120231586	-	2900052L18Rik	processed_transcript	2900052L18Rik	ensembl_havana	6	2	0.01	0.01	0.01	0.01	0.01	0.01	0.01	0.01	0.01	0.01	0.01	0.918191	0.01	0.01	0.01	0.01	0.01	0.01	0.749257	0.01	0.01	0.01	0.01	0.01	0.242204	0.226427	0.01	0.628918	0.01	0.01	0.0599031	0.20163	0.01	0.089468	0.249357	0.01
1	118458652	118459268	-	2900060B14Rik	antisense_RNA	2900060B14Rik	ensembl_havana	1	2	7.7357	0.01	0.01	7.85348	4.59847	14.2205	0.843478	1.41056	0.0977103	0.01	0.187398	0.01	8.40973	6.37268	12.061	1.54087	0.01	0.01	0.109482	2.52942	1.92889	28.7283	33.4691	65.6354	0.346244	0.323398	0.0865838	1.31987	0.249822	0.01	3.33406	2.15064	2.10264	1.00731	0.01	0.996141
7	81523550	81531499	+	2900076A07Rik	lincRNA	2900076A07Rik	havana	7	1	0.01	0.01	0.01	0.01	0.01	0.01	0.01	0.0666278	0.01	0.01	0.01	0.01	0.01	0.01	0.01	0.01	0.0174945	0.01	0.01	0.01	0.01	0.01	0.01	0.01	0.01	0.01	0.0337391	0.01	0.01	0.01	0.0267997	0.016144	0.0532446	0.384536	0.01	0.122083
5	144241690	144256187	-	2900089D17Rik	antisense_RNA	2900089D17Rik	havana	1	1	0.01	0.01	0.01	0.01	0.01	0.01	0.01	0.01	0.0248533	0.0264519	0.01	0.0370938	0.01	0.0162152	0.012667	0.0192927	0.01	0.01	0.0571712	0.01	0.01	0.01	0.105739	0.01	0.0171438	0.01	0.0132542	0.0334351	0.01	0.0294824	0.0192116	0.01	0.01	0.0230391	0.042728	0.0351518
2	163419795	163420362	+	2900093K20Rik	antisense_RNA	2900093K20Rik	havana	1	1	0.01	0.01	19.9578	50.849	0.01	50.4428	0.948287	2.45782	4.94699	3.58544	0.01	1.0491	0.646672	1.28127	2.39665	0.01	0.01	0.0845418	0.182295	0.01	3.14873	20.5077	38.3189	5.09128	2.74977	1.62729	0.509213	2.70633	7.56587	0.792766	0.873578	0.268404	0.0857829	1.01015	0.344715	0.01
2	156388065	156392980	-	2900097C17Rik	lincRNA	2900097C17Rik	ensembl_havana	2	1	0.637777	0.0253672	11.236	0.0266615	0.01	0.01	2.90174	4.0656	3.79232	1.90925	0.01	4.22535	4.77845	4.45581	4.32266	1.99059	1.90968	5.72022	5.87224	4.94531	2.00864	0.188368	1.09719	4.41983	1.59521	3.72684	3.10365	3.12426	2.11532	3.05558	3.59319	4.00364	3.90065	5.85016	5.7474	6.26808
9	109827943	109832707	-	3000002C10Rik	transcribed_processed_pseudogene	3000002C10Rik	ensembl_havana	6	2	8.21021	0.0575628	0.01	0.0271896	0.0613535	0.01	0.01	0.01	0.01	0.01	0.01	0.0924473	0.851947	0.01	0.01	0.01	6.76233	0.0188718	0.491895	0.609234	0.01	0.01	0.374172	0.01	0.564337	0.982559	0.921032	2.56838	0.01	0.391121	1.96284	1.19918	1.0292	2.96604	1.26487	2.86636
X	152368573	152416699	+	3010001F23Rik	processed_transcript	3010001F23Rik	havana	7	1	0.01	0.01	0.01	0.01	0.01	0.01	0.0601704	0.01	0.01	0.01	0.01	0.01	0.01	0.01	0.01	0.01	0.01	0.01	0.01	0.01	0.01	0.01	0.01	0.0249664	0.01	0.0140114	0.0109803	0.0170593	0.01	0.01	0.0118499	0.01	0.0108928	0.01	0.01	0.01
6	148944867	148947130	+	3010003L21Rik	antisense_RNA	3010003L21Rik	ensembl_havana	2	1	0.01	0.01	2.17933	17.0179	0.01	0.01	1.31204	0.37548	0.0480607	0.43157	3.10844	3.35514	1.88879	1.06731	0.334618	1.31967	0.01	0.813095	3.37719	5.18212	0.0562598	0.01	0.101997	13.1789	0.2617	0.265925	0.347323	2.16808	1.7367	2.93486	0.462413	0.646304	1.05978	1.32559	2.35818	1.63849
16	13671929	13678389	+	3110001I22Rik	protein_coding	3110001I22Rik	ensembl_havana	4	2	0.333821	4.12555	4.59195	16.7812	19.353	3.97583	18.275	16.3523	4.94816	36.5531	20.7743	11.1737	13.4691	19.803	6.82029	12.6266	8.11611	22.5487	4.40308	3.0371	2.45489	0.0179606	0.0207425	4.79717	8.71284	8.05394	7.20319	1.39762	2.14051	1.98544	2.74558	2.59069	2.42639	18.923	6.29685	17.4633
18	12168717	12189998	+	3110002H16Rik	protein_coding	3110002H16Rik	ensembl_havana	14	3	0.0517767	0.0454916	0.0552322	0.160076	0.440539	0.0346803	0.011923	0.177453	0.283196	1.63694	1.7335	0.414879	1.00939	0.01	0.62045	0.0121101	0.0183982	0.593899	0.0283622	0.0904873	0.0535885	0.0767419	0.478938	2.23612	1.00276	0.40008	1.05633	0.514874	0.0658237	0.692547	0.139686	0.257852	0.0725927	0.285357	0.0374771	0.567256
1	120121187	120188190	+	3110009E18Rik	protein_coding	3110009E18Rik	ensembl_havana	15	5	0.0139026	0.01	0.0207747	0.0112222	0.0117577	0.01	0.188957	0.123088	0.243959	0.56233	0.486443	0.451124	0.197373	0.114217	0.145028	0.131307	0.0757949	0.100835	0.0486374	0.023492	0.0389045	0.01	0.0245001	0.0677804	0.067189	0.0971581	0.095898	0.259088	0.296628	0.159944	0.0558402	0.0581072	0.0625865	0.194788	0.182072	0.178631
4	108719649	108781905	+	3110021N24Rik	protein_coding	3110021N24Rik	ensembl	1	---	0.01	0.01	0.0562929	0.01	0.01	0.01	0.0235117	0.0107386	0.0299897	0.0292956	0.0246906	0.0100006	0.0693471	0.053283	0.0100003	0.0677045	0.0166984	0.0466134	0.0364098	0.119342	0.01	0.01	0.01	0.01	0.01	0.01	0.01	0.01	0.01	0.0330014	0.0198973	0.01	0.0100003	0.0121483	0.01	0.0242325
7	81782182	81789479	-	3110040N11Rik	protein_coding	3110040N11Rik	ensembl_havana	14	2	0.655023	0.0203508	0.01	0.01	0.01	0.01	0.811987	1.88119	3.32093	0.810785	4.81455	1.4768	2.30218	2.17085	1.80622	2.85314	2.72866	1.22056	0.01	0.01	1.17206	0.01	0.01	0.355478	1.28733	1.76936	1.53576	1.77341	2.54067	1.17117	1.32155	1.16118	1.44681	0.877814	1.12186	0.781434
4	35191285	35226176	-	3110043O21Rik	protein_coding	3110043O21Rik	ensembl_havana	14	3	0.0114989	0.01	1.12182	0.01	0.01	0.01	0.43811	0.457239	0.166755	0.0521532	0.0749069	0.298469	0.107715	0.150739	0.193759	0.103513	0.0936637	0.401266	0.01	0.157274	0.0475046	0.01	0.0239227	0.01	0.0393408	0.12481	0.188475	0.148754	0.0452838	0.659899	0.835432	0.660878	0.556748	0.0858474	0.105188	0.0842839
1	169969409	169972397	+	3110045C21Rik	antisense_RNA	3110045C21Rik	havana	2	1	4.45559	0.01	0.01	0.01	0.01	0.01	0.201744	0.273633	0.874774	0.156337	1.6133	0.157884	0.614071	0.55278	0.605224	0.581089	0.508441	0.222175	0.01	0.01	0.745745	0.01	0.01	0.01	0.252618	0.333047	0.262614	0.166339	0.01	0.13153	0.307949	0.271517	0.498937	0.326312	0.200545	0.782543
12	20874125	20921263	-	3110053B16Rik	transcribed_unprocessed_pseudogene	3110053B16Rik	havana	8	1	0.01	0.01	0.01	0.01	0.01	0.01	0.01	0.01	0.01	0.01	0.01	0.01	0.01	0.01	0.01	0.01	0.01	0.01	0.0200262	0.0250932	0.01	0.01	0.01	0.0234404	0.01	0.01	0.0169386	0.01	0.01	0.0108626	0.01	0.01	0.0136186	0.01	0.01	0.01
12	70991615	71015833	-	3110056K07Rik	processed_transcript	3110056K07Rik	havana	9	2	0.01	0.0131187	0.0875061	0.01	0.01	0.01	0.01	0.01	0.01	0.01	0.01	0.01	0.01	0.01	0.01	0.0118542	0.01	0.01	0.01	0.01	0.01	0.01	0.0529825	0.731223	0.01	0.01	0.01	0.01	0.01	0.0366566	0.01	0.01	0.01	0.01	0.01	0.01
6	34871771	34878061	-	3110062M04Rik	protein_coding	3110062M04Rik	ensembl_havana	13	3	0.01	0.01	0.01	0.01	0.01	0.01	0.01	0.957609	0.667283	0.01	0.01	0.0568337	1.08282	0.86653	0.80909	2.47403	0.01	0.01	0.01	0.380649	0.01	0.01	0.0210329	0.0243138	0.0593942	0.531765	0.705887	0.0188055	1.57847	0.317902	0.398544	0.305049	0.501854	0.0400521	0.394696	0.01
13	119487261	119488384	-	3110070M22Rik	protein_coding	3110070M22Rik	ensembl	2	---	0.01	0.01	0.0528578	0.0829219	0.01	0.01	3.90923	9.32894	2.77087	5.00014	0.01	2.28343	7.05227	8.39432	15.6403	0.01	0.01	13.6342	0.0969915	13.4395	4.15829	0.01	0.01	0.01	1.25497	0.74061	1.06021	5.03894	5.40354	5.25561	8.29435	8.05549	11.527	8.04747	5.96713	7.76331
1	87470271	87475483	+	3110079O15Rik	protein_coding	3110079O15Rik	ensembl_havana	5	1	0.01	0.01	0.01	0.01	0.01	0.01	0.01	0.01	0.125679	0.01	0.01	0.01	0.01	0.01	0.01	0.01	0.01	0.01	0.01	0.01	0.01	0.01	0.01	0.01	0.0298701	0.01926	0.01	0.01	0.01	0.01	0.01	0.01	0.01	0.01	0.01	0.01
5	139359739	139460528	-	3110082I17Rik	protein_coding	3110082I17Rik	ensembl_havana	11	2	0.0131133	0.0107494	0.0119101	0.011625	0.01	0.010579	0.43918	0.328209	0.539405	0.392167	0.0138889	0.161985	0.439802	0.481201	0.41202	0.726431	0.179638	0.141321	0.0846336	0.198354	0.0676459	0.01	0.0106885	0.180619	0.520683	0.403137	0.512283	0.185702	0.114556	0.36709	0.55105	0.683545	0.636722	0.205519	0.291504	0.175945
14	57999323	58003698	+	3110083C13Rik	bidirectional_promoter_lncRNA	3110083C13Rik	havana	2	1	4.75558	0.01	3.45331	0.028718	0.01	0.01	3.34003	0.661623	1.22076	1.98163	3.0561	1.27812	2.51289	1.19419	0.575594	5.89137	0.0917011	2.6087	3.5269	0.477635	1.15855	0.0217545	0.01	0.01	2.22329	2.82306	1.22848	0.728303	1.41695	1.14436	1.40391	1.39422	1.34572	3.48811	1.89699	3.0369
2	115493513	115527745	-	3110099E03Rik	lincRNA	3110099E03Rik	havana	7	2	0.01	0.01	0.01	0.01	0.01	0.01	0.01	0.01	0.01	0.01	0.0265391	0.01	0.01	0.0968587	0.01	0.01	0.01	0.01	0.01	0.01	0.01	0.01	0.01	0.01	0.01	0.0551164	0.0348061	0.0162029	0.01	0.0430026	0.0178021	0.0128534	0.0263179	0.0113805	0.018316	0.0218303
18	37655451	37661743	+	3222401L13Rik	lincRNA	3222401L13Rik	ensembl_havana	3	1	0.01	0.01	0.01	0.01	0.01	0.01	0.01	0.01	0.01	0.01	0.01	0.01	0.01	0.01	0.01	0.01	0.01	0.01	0.110921	0.01	0.01	0.01	0.01	0.01	0.01	0.01	0.01	0.01	0.01	0.01	0.01	0.01	0.01	0.01	0.01	0.01
2	150310935	150362766	-	3300002I08Rik	protein_coding	3300002I08Rik	ensembl_havana	10	1	0.0200899	0.01	0.01	0.01	0.01	0.01	0.01	0.0114474	0.0108309	0.01	0.01	0.013789	0.0270251	0.01	0.01	0.01	0.01	0.01	0.01	0.01	0.0170691	0.01	0.01	0.01	0.010999	0.01	0.01	0.0142411	0.01	0.01	0.0117176	0.0130619	0.0124871	0.0154705	0.01	0.01
7	3421665	3423446	-	3300002P13Rik	lincRNA	3300002P13Rik	havana	1	1	0.01	0.01	0.01	0.01	0.01	0.01	0.01	0.01	0.01	0.01	0.01	0.01	0.01	0.01	0.01	0.01	0.01	0.01	0.01	0.01	0.01	0.01	0.01	0.01	0.184447	0.01	0.01	0.01	0.01	0.01	0.01	0.147109	0.01	0.01	0.01	0.01
14	49675952	49783384	-	3632451O06Rik	protein_coding	3632451O06Rik	ensembl_havana	15	3	0.01	0.01	0.01	0.01	0.01	0.01	0.01	0.0134916	0.01	0.01	0.01	0.012285	0.01	0.01	0.0114396	0.01	0.01	0.0155078	0.01	0.0131001	0.01	0.01	0.01	0.01	0.01	0.0203326	0.0104391	0.0151388	0.01	0.0145068	0.01	0.0118184	0.0104	0.0121994	0.01	0.01
12	12722861	12726401	+	3732407C23Rik	TEC	3732407C23Rik	havana	1	1	0.01	0.01	0.01	0.01	0.01	0.01	0.01	0.01	0.01	0.01	0.01	0.01	0.01	0.01	0.130141	0.01	0.01	0.01	0.01	0.01	0.01	0.01	0.01	0.01	0.01	0.01	0.01	0.01	0.01	0.01	0.01	0.01	0.0221381	0.01	0.01	0.01
14	12284173	12303232	+	3830406C13Rik	protein_coding	3830406C13Rik	ensembl_havana	16	1	0.01	0.0456665	0.0125253	0.01	0.01	0.01	0.327787	0.604385	0.54325	0.01	0.0191403	0.0666736	0.0305111	0.534752	0.0850593	0.306873	0.0256288	0.0920511	0.148253	0.0174892	0.435284	0.0126982	0.0136411	0.01	0.148562	0.0631784	0.106534	0.054564	0.097847	0.14331	0.124443	0.115062	0.102435	0.255472	0.0647672	0.177863
13	107022553	107055498	+	3830408C21Rik	processed_transcript	3830408C21Rik	ensembl_havana	2	1	0.01	0.01	0.01	0.01	0.01	0.0117714	0.01	0.01	0.01	0.01	0.01	0.01	0.01	0.01	0.01	0.01	0.01	0.01	0.0218612	0.01	0.0131776	0.01	0.01	0.01	0.01	0.0202547	0.01	0.01	0.01	0.0332695	0.0127023	0.0188945	0.0139128	0.0415572	0.01	0.0481066
1	119529480	119536166	-	3830432H09Rik	lincRNA	3830432H09Rik	havana	1	1	0.01	0.01	0.01	0.01	0.01	0.01	0.01	0.01	0.01	0.01	0.01	0.01	0.01	0.01	0.0157828	0.01	0.01	0.01	0.01	0.01	0.01	0.01	0.01	0.01	0.01	0.01	0.01	0.01	0.01	0.01	0.01	0.01	0.164241	0.01	0.01	0.01
19	28893042	28967801	-	4430402I18Rik	protein_coding	4430402I18Rik	ensembl_havana	15	3	0.01	0.01	0.01	0.0245279	0.01	0.01	0.0110948	0.01	0.0146479	0.0116047	0.01	0.0119752	0.01	0.0305568	0.0504475	0.01	0.0188274	0.0128268	0.0113068	0.01	0.0114003	0.0198758	0.01	0.01	0.0321647	0.0235573	0.0409208	0.0304763	0.0159462	0.0337765	0.0340088	0.0609556	0.0462345	0.0144249	0.0157204	0.0116299
2	93027956	93044733	+	4631405J19Rik	antisense_RNA	4631405J19Rik	ensembl_havana	10	2	0.01	0.01	0.01	0.01	0.01	0.01	0.01	0.01	0.01	0.01	0.01	0.01	0.01	0.01	0.01	0.01	0.01	0.01	0.01	0.01	0.01	0.01	0.01	0.01	0.01	0.01	0.01	0.027719	0.01	0.0244298	0.01	0.012911	0.01	0.01	0.01	0.01
1	193507238	193510175	-	4631405K08Rik	lincRNA	4631405K08Rik	havana	2	2	0.01	0.01	0.01	0.01	0.01	0.01	0.01	0.01	0.01	0.01	0.01	0.01	0.01	0.01	0.01	0.01	0.01	0.01	0.01	0.01	0.01	0.01	0.01	0.01	0.01	0.01	0.01	0.01	0.01	0.01	0.191874	0.0266286	0.01	0.01	0.01	0.01
3	89767511	89773241	-	4632404H12Rik	lincRNA	4632404H12Rik	ensembl_havana	2	1	0.0282538	0.01	0.0267991	0.0385833	0.174427	0.0303693	0.01	0.01	0.866805	0.01	0.01	0.0185685	0.241002	0.0650358	0.705001	0.01	0.0307936	2.65065	0.171967	0.0764282	0.0282698	0.25232	0.337	0.18284	0.335329	0.279533	0.0429324	0.0174114	0.01	0.0522493	0.180907	0.214558	0.129983	0.125462	0.0845222	0.335111
5	29378699	29390489	+	4632411P08Rik	lincRNA	4632411P08Rik	havana	1	1	0.01	0.01	0.01	0.01	0.01	0.01	0.0655369	0.0513609	0.0611383	0.01	0.01	0.0807935	0.132474	0.0329266	0.0788666	0.01	0.01	0.01	0.01	0.151244	0.0144396	0.01	0.0158861	0.0329094	0.014392	0.0550293	0.10203	0.01	0.01	0.01	0.0251021	0.0431388	0.0209336	0.0340494	0.01	0.0477839
3	19894886	19898985	+	4632415L05Rik	lincRNA	4632415L05Rik	ensembl_havana	5	1	0.26517	0.01	0.01	0.01	0.01	0.01	0.01	0.623137	0.01	0.01	0.01	0.01	0.01	0.01	0.01	0.01	0.01	0.01	0.01	0.01	0.01	0.01	0.01	0.01	0.01	0.01	0.0560362	0.01	0.01	0.177338	0.0425788	0.0338294	0.0519311	0.01	0.01	0.01
7	92734166	92741469	-	4632427E13Rik	bidirectional_promoter_lncRNA	4632427E13Rik	ensembl_havana	5	2	0.01	0.01	0.0165903	9.57503	0.01	0.01	0.01	0.01	0.01	0.01	0.01	0.01	0.01	0.01	0.01	0.01	0.760484	0.0157874	0.01	0.205451	0.01	0.01	0.0195025	0.01	0.01	0.01	0.0293793	0.01	0.01	0.01	0.0526667	0.01	0.0923723	0.0682381	0.01	0.043272
16	30008667	30021431	+	4632428C04Rik	lincRNA	4632428C04Rik	ensembl	1	---	0.01	0.01	0.01	0.01	0.01	0.01	0.01	0.01	0.01	0.01	0.01	0.01	0.01	0.01	0.01	0.01	0.01	0.01	0.01	0.01	0.284756	0.01	0.01	0.01	0.01	0.01	0.01	0.01	0.01	0.01	0.01	0.01	0.01	0.01	0.01	0.01
6	148212253	148215732	+	4732416N19Rik	TEC	4732416N19Rik	havana	1	1	6.32353	0.0317102	4.10911	0.01	0.01	0.0938717	5.68301	2.42521	2.48076	2.45513	1.85147	1.05432	5.72678	4.11494	4.25758	4.76846	0.0271238	1.3342	0.978771	0.01	1.12336	0.01	0.01	0.217034	1.84074	1.06613	2.68851	1.23067	4.56774	1.4713	3.77171	4.6987	6.07431	4.15244	2.83302	3.3392
8	123744631	123754727	-	4732419C18Rik	lincRNA	4732419C18Rik	havana	2	1	0.01	0.0174811	0.0147672	0.01	0.0333302	0.0157803	0.0221604	0.0181856	0.0270625	0.01	0.0143137	0.0153569	0.01	0.01	0.0176592	0.01	0.139816	0.01	0.01	0.0288507	0.01	0.0303747	0.0581157	0.0189178	0.0438988	0.0339022	0.0249032	0.0894727	0.117457	0.0259858	0.014409	0.01	0.0185121	0.0146808	0.01	0.0862136
1	6209866	6215294	-	4732440D04Rik	antisense_RNA	4732440D04Rik	ensembl_havana	2	2	0.01	0.01	0.01	0.01	0.01	1.57969	0.01	0.01	0.01	0.01	0.01	0.01	0.018377	0.01	0.01	0.0170798	0.0209753	0.0487455	0.0729919	0.01	0.299294	0.01	0.01	0.01	0.01	0.01	0.01	0.01	0.01	0.0245182	0.01	0.01	0.01	0.01	0.01	0.01
12	84039469	84053808	-	4732463B04Rik	antisense_RNA	4732463B04Rik	havana	1	1	0.333824	0.01	0.01	0.01	0.01	0.01	0.0442482	0.111996	0.0632735	0.0351273	0.0130373	0.116346	0.0320192	0.0573022	0.198014	1.14787	0.01	0.664129	0.01	0.01	0.01	0.01	0.01	0.01	0.0280562	0.114845	0.0421698	0.262628	0.0268469	0.348007	0.0994757	0.127074	0.0887874	0.340511	0.256282	0.239487
10	95746077	95797237	+	4732465J04Rik	lincRNA	4732465J04Rik	havana	6	1	0.01	0.01	0.01	0.162065	0.01	0.01	0.01	0.0151325	0.01	0.01	0.01	0.01	0.01	0.01	0.01	0.01	0.01	0.01	0.01	0.0165101	0.01	0.01	0.01	0.01	0.01	0.01	0.01	0.01	0.01	0.01	0.0195709	0.0281378	0.0360367	0.01	0.01	0.0155411
7	25376819	25566418	+	4732471J01Rik	antisense_RNA	4732471J01Rik	ensembl_havana	8	2	0.01	0.0103984	0.01	0.01	0.01	0.01	0.0151802	0.0114685	0.0131522	0.016832	0.0433068	0.0187314	0.0169079	0.012707	0.0245981	0.01	0.01	0.0104673	0.0158103	0.0110038	0.0197657	0.0102712	0.01	0.01	0.0108432	0.0125455	0.0113259	0.0146238	0.0128924	0.0132915	0.0116434	0.0149849	0.0149855	0.0184689	0.0155371	0.0135571
12	86290761	86306007	-	4732487G21Rik	lincRNA	4732487G21Rik	havana	1	1	0.01	0.01	0.01	0.01	0.01	0.01	0.01	0.01	0.01	0.0555013	0.01	0.172808	0.01	0.01	0.01	0.01	0.01	0.0167532	0.01	0.01	0.01	0.01	0.01	0.01	0.01	0.01	0.01	0.01	0.01	0.01	0.01	0.01	0.01	0.01	0.016224	0.01
11	113203315	113209670	-	4732490B19Rik	lincRNA	4732490B19Rik	havana	1	1	0.01	0.01	0.01	0.01	0.01	9.76234	0.01	0.0277079	0.01	0.01	0.01	0.01	0.0668046	0.01	0.016084	0.0665296	0.01	0.01	0.01	0.01	0.01	0.01	0.01	0.01	0.01	0.0251891	0.0174234	0.01	0.01	0.016349	0.0520269	0.01	0.01	0.247958	0.01	0.0482353
17	12318885	12327251	+	4732491K20Rik	lincRNA	4732491K20Rik	ensembl	1	---	0.01	0.01	0.01	0.01	0.01	0.01	0.01	0.866399	0.138693	0.01	0.01	0.0334747	0.283284	0.570037	0.01	0.01	0.01	0.01	0.01	0.01	0.0162566	0.01	0.01	0.01	0.319476	0.0619208	0.342699	0.0709141	0.0217723	0.0678743	0.371812	0.249346	0.492797	0.286786	0.0440276	0.193948
6	48755338	48756369	+	4833403J16Rik	lincRNA	4833403J16Rik	havana	1	1	0.01	0.01	0.01	0.01	0.01	0.01	0.01	0.01	0.01	0.01	0.01	0.01	0.01	0.01	0.01	0.01	0.01	0.01	0.01	0.01	0.01	0.01	0.01	0.01	0.01	0.01	0.01	0.01	0.01	0.0491349	0.0531751	0.01	0.01	0.01	0.01	0.245679
12	29104487	29106851	-	4833405L11Rik	lincRNA	4833405L11Rik	havana	1	1	0.0984891	0.01	0.01	0.01	0.01	0.01	0.01	0.01	0.01	0.01	0.01	0.01	0.0609015	0.0671709	0.598787	0.01	0.01	0.01	0.0513246	0.0301266	0.01	0.01	0.01	0.01	0.01	0.275407	0.149691	0.602817	0.01	0.01	0.687871	0.50582	0.119058	0.01	0.01	0.01
7	67784538	67804140	-	4833412C05Rik	lincRNA	4833412C05Rik	havana	2	1	0.01	0.0138532	0.407763	0.01	0.01	0.01	0.01	0.01	0.01	0.01	0.01	0.01	0.01	0.01	0.01	0.01	0.01	0.163088	0.01	0.01	0.01	0.01	0.119749	0.01	0.0522664	0.01	0.01722	0.01	0.01	0.0223502	0.0122709	0.014983	0.01	0.01	0.01	0.0471878
5	3629777	3631723	-	4833413G10Rik	antisense_RNA	4833413G10Rik	havana	1	1	0.01	0.01	0.01	0.01	0.01	0.01	0.01	0.01	0.01	0.0514858	0.0773933	0.0604598	0.0306117	0.01	0.01	0.01	0.0763784	0.01	0.0602012	0.0633368	0.01	0.01	0.01	0.01	0.01	0.0348013	0.01	0.01	0.01	0.01	0.01	0.0601935	0.0983225	0.034507	0.01	0.01
11	95858865	95861045	+	4833417C18Rik	processed_transcript	4833417C18Rik	havana	1	1	0.01	0.01	0.0320777	0.01	0.01	0.01	0.01	0.01	0.01	0.01	0.01	0.01	0.01	0.01	0.01	0.01	0.01	0.01	0.01	0.01	0.01	0.01	1.02471	0.01	0.01	0.01	0.01	0.01	0.01	0.01	0.112095	0.0996116	0.01	0.01	0.423519	0.01
17	87274886	87282815	-	4833418N02Rik	lincRNA	4833418N02Rik	havana	8	1	0.01	0.0957317	0.01	0.01	0.01	0.01	0.01	0.01	0.01	0.01	0.01	0.01	0.01	0.01	0.01	0.01	0.01	0.681638	0.0716039	0.430046	0.01	0.0164858	0.01	0.01	0.01	0.01	0.01	0.01	0.01	0.0608867	0.0324561	0.0284784	0.0154192	0.01	0.16558	0.153011
13	119462768	119486121	+	4833420G17Rik	protein_coding	4833420G17Rik	ensembl_havana	8	1	0.0122394	5.11039	0.42219	0.0240267	0.0402584	3.55102	5.03586	2.24431	1.48529	5.10458	5.13661	4.15593	2.30638	2.45419	1.95702	2.57899	0.33908	1.47597	0.371851	0.256524	0.592758	0.0144042	0.0278298	0.0138553	1.12311	0.913138	0.842286	1.7503	2.17137	1.64099	0.703827	0.675036	0.722069	1.08858	0.660137	0.360298
15	96231870	96254685	-	4833422M21Rik	lincRNA	4833422M21Rik	ensembl	7	---	0.01	0.01	0.01	0.01	0.01	0.01	0.01	0.021509	0.01	0.01	0.01	0.01	0.0135161	0.01	0.208275	0.01	0.01	0.01	0.01	0.233141	0.01	0.01	0.01	0.01	0.0145393	0.01	0.0472194	0.01	0.01	0.0188424	0.0314617	0.0399687	0.0759177	0.0120713	0.0703081	0.01
2	85483594	85519025	-	4833423E24Rik	protein_coding	4833423E24Rik	ensembl_havana	1	1	0.01	0.01	0.01	0.01	0.01	0.01	0.01	0.01	0.01	0.01	0.01	0.01	0.01	0.01	0.01	0.01	0.01	0.01	0.01	0.01	0.01	0.01	0.01	0.01	0.01	0.01	0.01	0.01	0.01	0.0191102	0.0263325	0.01	0.01	0.01	0.01	0.01
13	54551218	54565436	-	4833439L19Rik	protein_coding	4833439L19Rik	ensembl_havana	18	7	0.01	0.0843716	1.33116	2.57157	0.0762657	0.01	0.335249	0.896793	0.588531	2.8152	0.0222524	1.76088	0.0889907	1.53867	3.14952	0.136335	5.70423	2.13842	4.33184	2.93815	4.41417	0.01	0.0197618	1.18149	0.811235	0.479477	0.222353	1.68047	3.6236	3.89212	2.12848	2.68332	2.69126	2.57843	3.69984	2.70475
9	108567533	108569175	+	4833445I07Rik	lincRNA	4833445I07Rik	havana	1	2	0.01	1.25196	0.01	0.01	0.01	0.01	0.01	0.01	0.01	0.01	0.01	0.01	0.01	0.01	0.692854	0.01	0.263968	2.19791	1.73537	0.64748	0.01	0.01	0.01	0.01	0.01	0.01	0.0961917	0.01	0.01	0.157435	0.01	0.0397432	0.140843	0.01	0.01	0.01
2	19462837	19553915	-	4921504E06Rik	protein_coding	4921504E06Rik	ensembl_havana	9	4	0.01	0.01	0.01	0.01	0.01	0.01	0.01	0.01	0.0152013	0.01	0.01	0.01	0.0108808	0.01	0.01	0.01	0.01	0.01	0.0276981	0.01	0.01	0.01	0.01	0.01	0.01	0.01	0.01	0.01	0.01	0.01	0.01	0.01	0.0109436	0.01	0.01	0.01
12	110841029	110843805	+	4921507G05Rik	bidirectional_promoter_lncRNA	4921507G05Rik	havana	1	1	0.01	0.01	0.01	0.01	0.01	0.01	0.01	0.01	0.01	0.01	0.01	0.01	0.01	1.61664	0.01	0.01	0.01	0.01	0.0803829	0.01	0.01	0.01	0.01	0.01	0.01	0.01	0.111965	0.866688	0.01	0.01	0.01	0.379454	0.0254787	0.01	0.01	0.01
4	141115660	141118088	+	4921514A10Rik	antisense_RNA	4921514A10Rik	ensembl_havana	7	1	0.0755426	0.55514	0.0499516	0.182238	0.35059	0.402436	0.0965455	0.0256133	0.0998065	0.0427434	0.01	0.0504426	0.110509	0.105084	0.2056	0.0843814	0.134935	0.0274074	0.0303155	0.0694768	0.0542534	0.225505	0.157223	0.125362	0.075056	0.01	0.0495461	0.0838913	0.0509663	0.01	0.0654415	0.01	0.0998625	0.01	0.249412	0.0777276
13	59687402	59694109	-	4921517D22Rik	protein_coding	4921517D22Rik	ensembl_havana	6	1	0.01	0.01	0.01	0.01	0.01	0.01	0.626266	0.01	0.01	0.01	0.01	0.01	0.01	0.157773	0.01	0.01	0.01	0.01	0.01	0.01	0.01	0.01	0.01	0.01	0.0872053	0.01	0.0733041	0.316974	0.01	0.0460949	0.063095	0.0245634	0.0932855	0.179102	0.01	0.112648
12	57585975	57618603	-	4921518K17Rik	antisense_RNA	4921518K17Rik	havana	1	1	0.01	0.01	0.01	0.01	0.01	0.01	0.01	0.01	0.01	0.01	0.01	0.01	0.01	0.01	0.011185	0.01	0.01	0.01	0.0129941	0.01	0.01	0.01	0.01	0.0127594	0.01	0.01	0.01	0.01	0.0115092	0.01	0.01	0.01	0.01	0.01	0.0492619	0.01
8	85408759	85432834	-	4921524J17Rik	protein_coding	4921524J17Rik	ensembl_havana	9	1	0.0121723	2.74867	0.555765	0.789738	0.0344591	0.552977	4.65205	2.54027	1.04566	0.478693	0.23243	0.477011	0.771032	1.06898	0.478942	0.453466	0.100654	0.835115	0.0668092	0.415024	0.0295675	0.138164	0.187813	0.01	0.941315	0.970253	0.231427	0.311113	0.334989	0.498585	0.357603	0.360829	0.472262	0.551617	0.159777	0.20681
9	114237697	114317029	-	4921528I07Rik	processed_transcript	4921528I07Rik	ensembl_havana	6	1	0.0139553	0.01	0.01	0.01	0.01	0.01	0.01	0.01	0.01	0.01	0.01	0.01	0.01	0.01	0.01	0.01	0.01	0.01	0.01	0.0169907	0.01	0.01	0.01	0.01	0.0139163	0.01	0.01	0.01	0.01	0.01	0.01	0.01	0.01	0.01	0.01	0.01
2	179975993	179979014	+	4921531C22Rik	processed_transcript	4921531C22Rik	havana	1	1	0.01	0.01	0.01	0.01	0.945617	0.01	0.01	0.581173	0.01	0.01	0.01	0.497561	0.248989	1.54599	1.04666	0.01	0.01	0.01	0.931618	2.87641	2.86885	0.01	0.01	8.26535	0.0957027	0.872699	0.525324	2.93393	2.17795	1.86646	1.01196	0.979976	0.522043	3.71735	2.16163	3.22728
11	3886088	3895099	-	4921536K21Rik	protein_coding	4921536K21Rik	ensembl_havana	4	1	3.3181	8.71884	4.096	0.01	0.01	0.01	0.0145415	0.921658	1.39598	0.186453	0.01	1.00165	3.07692	2.67475	1.79494	4.58977	2.07931	2.08316	6.46061	2.95631	6.01629	0.01	0.01	0.01	1.55006	1.15084	1.48113	1.10809	1.44178	0.515974	4.6634	4.79573	5.80372	5.19668	1.66858	6.14912
2	130706200	130906407	-	4930402H24Rik	protein_coding	4930402H24Rik	ensembl_havana	18	5	0.146354	0.05678	0.01	0.010409	0.01	0.0102915	0.4738	0.143777	0.122384	0.107884	0.0104351	0.207167	0.221764	0.132636	0.0493962	0.0104486	0.0909365	0.195353	0.0117078	0.0104753	0.045295	0.0701059	0.0134662	0.0437278	0.0645731	0.0991947	0.046052	0.0611202	0.0277093	0.0906126	0.150963	0.128798	0.113448	0.0824645	0.0474435	0.0563217
2	153492790	153493842	+	4930404H24Rik	protein_coding	4930404H24Rik	havana	1	1	0.01	1.15874	0.01	0.01	0.01	0.01	0.01	0.01	0.01	0.01	0.01	0.01	0.01	0.01	0.01	0.01	0.01	0.01	0.01	0.01	0.01	0.01	0.01	0.01	0.01	0.01	0.01	0.0907363	0.01	0.01	0.01	0.01	0.01	0.01	0.145302	0.125487
16	91011249	91016744	+	4930404I05Rik	processed_transcript	4930404I05Rik	havana	1	1	0.01	0.01	0.01	0.01	0.01	0.01	0.01	0.01	0.01	0.01	0.01	0.01	0.0358296	0.01	0.0100682	0.01	0.01	0.01	0.01	0.01	0.01	0.0238045	0.01	0.01	0.0108706	0.01	0.0100005	0.01	0.01	0.01	0.01	0.01	0.01	0.01	0.389912	0.01
10	81363067	81365817	-	4930404N11Rik	protein_coding	4930404N11Rik	ensembl_havana	10	2	0.01	0.01	0.0861868	5.99818	0.01	0.01	0.781368	0.01	0.01	0.01	0.01	0.01	0.01	0.01	0.226038	0.01	0.01	0.0253692	0.01	0.01	0.01	0.01	0.0109642	0.01	0.01	0.214762	0.0443095	0.0872132	0.01	0.01	0.01	0.01	0.01	0.01	0.01	0.01
2	156714540	156720910	-	4930405A21Rik	processed_transcript	4930405A21Rik	havana	7	1	0.01	0.01	0.01	0.01	0.01	0.01	1.07003	1.86495	1.59877	1.64495	1.55515	2.27603	1.33232	0.837462	2.26791	0.686757	1.15097	0.016635	0.0636766	0.01	0.01	0.01	0.01	0.01	0.798511	1.36622	1.18754	7.94345	7.74052	2.892	0.49916	0.531351	0.623842	0.477377	0.196208	0.753832
5	113320454	113321654	-	4930405N21Rik	TEC	4930405N21Rik	havana	1	1	0.01	0.01	0.01	0.01	0.01	0.01	0.01	0.01	0.01	0.01	0.01	0.01	0.01	0.01	0.01	0.01	0.01	0.01	0.01	0.01	0.01	0.01	0.01	0.01	0.01	0.01	0.01	0.01	0.01	0.01	0.01	0.01	0.0816149	0.01	0.01	0.01
17	63305446	63312974	-	4930405O22Rik	sense_intronic	4930405O22Rik	havana	7	1	0.01	0.01	0.01	0.01	0.01	0.01	0.01	0.01	0.01	0.01	0.01	0.01	0.01	0.105751	0.133264	0.01	0.01	0.01	0.01	0.01	0.01	0.01	0.01	0.01	0.01	0.01	0.0225334	0.01	0.01	0.01	0.01	0.01	0.01	0.01	0.01	0.0584163
4	9770585	9823412	+	4930412C18Rik	processed_transcript	4930412C18Rik	havana	7	1	0.0278194	0.01	0.01	0.01	0.01	0.01	0.01	0.01	0.0157066	0.0130099	0.01	0.042529	0.0790943	0.0117056	0.0817254	0.01	0.01	0.01	0.01	0.01	0.01	0.01	0.01	0.01	0.0266636	0.0191361	0.0233953	0.01	0.01	0.0161102	0.0175837	0.0321879	0.024641	0.0502553	0.0189814	0.0122998
11	60112219	60115231	-	4930412M03Rik	lincRNA	4930412M03Rik	ensembl_havana	5	1	0.01	0.01	0.01	0.01	0.01	0.01	0.01	0.01	0.152981	0.01	0.01	0.01	0.01	0.01	0.793029	0.01	0.01	0.01	0.01	0.01	0.01	0.01	0.01	0.01	0.0959588	0.122166	0.01	0.461179	0.01	0.10377	0.335132	0.237004	0.266786	0.01	0.01	0.440253
7	122969058	122970051	-	4930413G21Rik	TEC	4930413G21Rik	havana	1	1	0.01	0.01	3.79055	0.0924685	0.365803	0.01	0.01	0.0477756	0.443693	0.0900615	0.360867	0.108887	0.171572	0.0553683	0.126809	2.40678	0.189981	0.0525631	2.23964	1.54327	0.01	9.83958	0.638973	0.01	0.16644	0.01	0.342557	0.3949	0.456315	0.17253	0.0548273	0.01	0.183087	0.485901	0.201121	0.050783
6	125265476	125287287	+	4930417O13Rik	processed_transcript	4930417O13Rik	havana	2	1	0.01	0.01	0.01	0.01	0.01	0.01	0.0137532	0.0117201	0.0672604	0.020935	0.01	0.01	0.011839	0.01	0.015318	0.0120589	0.01	0.01	0.01	0.0121823	0.01	0.01	0.01	0.0141279	0.0302942	0.0387663	0.0164896	0.0119471	0.0145155	0.01	0.026327	0.0144783	0.0395509	0.01	0.0426297	0.0155702
11	101952421	101960574	+	4930417O22Rik	antisense_RNA	4930417O22Rik	ensembl_havana	9	1	0.01	0.01	0.01	0.01	0.01	0.01	0.01	0.01	0.01	0.01	0.01	0.01	0.383898	0.01	0.01	0.01	0.01	0.01	0.01	0.01	0.568548	0.01	0.01	0.01	0.149727	0.19351	0.01	0.01	0.01	0.113926	0.124655	0.135795	0.152299	0.01	0.01	0.288163
8	116181451	116187370	-	4930422C21Rik	lincRNA	4930422C21Rik	havana	1	1	0.01	0.0482816	0.01	0.01	0.01	0.01	0.01	0.01	0.01	0.01	0.01	0.01	0.131978	0.306837	0.0230643	0.01	0.01	1.21676	0.01	0.0260768	0.01	0.01	0.01	0.01	0.219961	0.01	0.0578212	0.0315242	0.01	0.248585	0.310818	0.183273	0.184228	0.137743	0.0821427	0.201575
12	81781358	81783032	+	4930423D22Rik	bidirectional_promoter_lncRNA	4930423D22Rik	havana	1	1	0.0412408	4.88288	1.21754	0.01	0.01	0.01	0.718954	1.24245	2.86561	0.01	0.01	0.244635	1.54349	0.978832	0.587414	2.47793	0.01	0.01	0.243432	1.82904	0.01	0.01	0.01	0.01	0.22653	0.0388311	0.20727	0.771062	0.392416	0.347439	0.329093	0.38927	0.343689	0.26407	0.775255	1.12283
4	5632328	5642285	+	4930423M02Rik	lincRNA	4930423M02Rik	havana	7	1	0.01	0.01	0.01	0.01	0.01	0.01	0.01	0.01	0.01	0.01	0.01	0.01	0.0623686	0.01	0.01	0.01	0.01	0.01	0.328868	0.01	0.01	0.01	0.01	0.01	0.01	0.155415	0.01	0.01	0.01	0.0464701	0.103882	0.113003	0.0531545	0.190352	0.01	0.0466052
12	76402751	76403983	-	4930426I24Rik	lincRNA	4930426I24Rik	havana	2	1	5.14632	0.01	0.01	0.01	0.01	0.01	0.01	0.01	0.01	0.01	0.01	0.01	0.01	0.01	0.01	0.01	0.01	0.01	0.01	0.01	0.01	0.01	0.01	0.01	0.01	0.01	0.01	0.01	0.129911	0.01	0.01	0.128924	0.01	0.01	0.01	0.01
2	18998343	18999802	+	4930426L09Rik	protein_coding	4930426L09Rik	ensembl	1	---	0.01	0.01	0.01	0.01	0.01	0.01	0.01	0.01	0.01	0.01	0.01	0.01	0.01	0.01	0.01	0.01	0.01	0.01	0.512184	0.01	0.01	0.01	0.01	0.01	0.01	0.01	0.01	0.01	0.01	0.01	0.01	0.0434738	0.01	0.01	0.01	0.370841
14	24617557	24788521	+	4930428N03Rik	lincRNA	4930428N03Rik	havana	2	3	0.01	0.01	0.01	0.01	0.01	0.01	0.0102394	0.0106582	0.01	0.01	0.0120379	0.01	0.01	0.01	0.01	0.01	0.01	0.01	0.01	0.01	0.01	0.01	0.01	0.01	0.01	0.0102823	0.0111038	0.01	0.01	0.01	0.01	0.0111427	0.01	0.0207802	0.01	0.01
5	107698212	107703481	-	4930428O21Rik	lincRNA	4930428O21Rik	havana	1	1	0.01	0.01	0.01	0.01	0.01	0.01	0.01	0.01	0.01	0.01	0.01	0.01	0.01	0.01	0.120069	0.01	0.01	0.01	0.01	0.01	0.01	0.01	0.01	0.01	0.01	0.01	0.01	0.01	0.01	0.01	0.01	0.019269	0.0344651	0.01	0.01	0.01
5	103230375	103299030	-	4930429D17Rik	lincRNA	4930429D17Rik	havana	1	1	0.01	0.01	0.01	0.01	0.01	0.01	0.0105961	0.0149174	0.0225455	0.010579	0.01	0.0121454	0.0152581	0.0191867	0.0161947	0.0119622	0.01	0.0112312	0.0114229	0.01	0.013812	0.01	0.01	0.01	0.01	0.011406	0.0120614	0.0143299	0.0243452	0.01	0.0106484	0.0142682	0.0125035	0.0168833	0.0113822	0.0164886
9	79793641	79803236	+	4930429F24Rik	lincRNA	4930429F24Rik	havana	1	1	0.01	0.01	0.01	0.01	0.01	0.01	0.01	0.01	0.01	0.01	0.01	0.0509358	0.01	0.01	0.01	0.01	0.01	0.01	0.01	0.01	0.01	0.01	0.01	0.01	0.01	0.01	0.01	0.01	0.01	0.01	0.01	0.01	0.01	0.0346258	0.01	0.01
4	6352105	6357531	-	4930430E12Rik	antisense_RNA	4930430E12Rik	havana	7	1	0.0389147	0.01	0.0188701	0.0401848	0.0317049	0.053021	0.01	0.01	0.01	0.01	0.01	0.01	0.01	0.01	0.01	0.01	0.01	0.01	0.0280043	0.0275375	0.0389401	0.0763436	0.163476	0.0597792	0.01	0.01	0.01	0.01	0.01	0.01	0.01	0.01	0.01	0.01	0.01	0.01
10	100572265	100590424	-	4930430F08Rik	protein_coding	4930430F08Rik	ensembl_havana	10	2	0.01	0.0183187	0.01	0.01	0.01	0.01	0.01	0.01	0.0360875	0.01	0.01	0.0370375	0.01	0.01	0.022775	0.01	0.01	0.01	0.01	0.01	0.01	0.01	0.01	0.01	0.0185547	0.0365781	0.0281854	0.01	0.01	0.0299974	0.0394159	0.01	0.0170988	0.01	0.01	0.01
10	44730769	44738901	-	4930431F10Rik	lincRNA	4930431F10Rik	havana	1	1	0.01	0.01	0.01	0.01	0.01	0.01	0.01	0.01	0.0100293	0.0596198	0.01	0.01	0.01	0.01	0.01	0.01	0.01	0.01	0.01	0.01	0.01	0.01	0.01	0.01	0.0354705	0.01	0.01	0.0315917	0.01	0.01	0.0101149	0.01	0.01	0.0274337	0.01	0.0101046
3	33866813	33897585	-	4930431L21Rik	lincRNA	4930431L21Rik	havana	1	2	0.01	0.01	0.01	0.01	0.01	0.01	0.112402	0.0490081	0.0575834	0.01	0.01	0.01	0.0425867	0.0173201	0.01	0.01	0.01	0.01	0.01	0.01	0.01	0.01	0.01	0.01	0.0251447	0.0225473	0.031463	0.0169003	0.01	0.01	0.0114466	0.0163484	0.0169818	0.0130714	0.0130837	0.0126321
7	109752320	109755279	+	4930431P19Rik	transcribed_processed_pseudogene	4930431P19Rik	havana	1	1	0.01	0.01	4.27153	0.0376753	0.01	0.01	1.40686	0.567746	0.01	0.01	0.01	0.01	0.01	0.0861249	0.01	0.01	0.01	1.36125	0.01	0.01	0.01	0.01	0.01	0.01	0.143042	0.0426213	0.185374	0.01	0.01	0.01	0.0400869	0.01	0.01	0.01	0.01	0.01
10	11244790	11281222	-	4930432B10Rik	lincRNA	4930432B10Rik	havana	1 | 2	1	0.01	0.01	0.01	0.01	0.01	0.01	0.01	0.0202962	0.0111821	0.01	0.01	0.01	0.0144039	0.0124731	0.0110613	0.01	0.0132704	0.0111601	0.01	0.01	0.01	0.01	0.01	0.01	0.01	0.0139742	0.01	0.0111657	0.0235165	0.0111075	0.0112218	0.0113405	0.0111794	0.01	0.01	0.01
7	29558579	29582170	+	4930432E11Rik	transcribed_unitary_pseudogene	4930432E11Rik	havana	9	2	0.01	0.01	0.01	0.01	0.01	0.01	0.01	0.0274907	0.0282552	0.01	0.01	0.01	0.0151007	0.0138193	0.0149167	0.01	0.01	0.01	0.0203526	0.01	0.01	0.01	0.01	0.01	0.01	0.0161375	0.01	0.01	0.01	0.01	0.026982	0.0211587	0.01	0.01	0.01	0.01
5	106364561	106366850	-	4930432H08Rik	lincRNA	4930432H08Rik	havana	1	1	0.01	0.01	0.01	0.01	0.01	0.01	0.260298	0.01	0.104071	0.01	0.01	0.01	0.01	0.246177	0.01	0.01	0.01	0.01	0.01	0.134716	0.01	0.01	0.01	0.01	0.0326219	0.01	0.0718291	0.01	0.01	0.01	0.0877869	0.01	0.0850877	0.01	0.01	0.01
8	84148025	84172591	+	4930432K21Rik	protein_coding	4930432K21Rik	ensembl_havana	14	2	0.563499	0.01	0.311714	1.72009	1.1366	1.74891	2.30888	2.59056	1.95764	0.534269	0.119915	0.785454	2.06401	1.96856	1.90336	0.626023	0.063351	0.0117205	0.0477786	0.0158104	0.061137	0.393087	1.52132	0.101625	5.35974	3.50116	5.78069	3.24263	1.18666	1.08579	4.2392	3.04773	2.95027	0.565942	1.62076	1.28265
10	121199141	121202650	-	4930432O09Rik	lincRNA	4930432O09Rik	havana	1	1	0.01	0.01	0.01	0.01	0.01	0.01	0.01	0.01	0.230913	0.01	0.01	0.01	0.01	0.01	0.01	0.01	0.01	0.01	0.01	0.01	0.01	0.01	0.01	0.01	0.01	0.01	0.0368884	0.01	0.01	0.01	0.0480566	0.01	0.01	0.0234674	0.01	0.01
9	3133847	3199800	-	4930433N12Rik	processed_transcript	4930433N12Rik	ensembl_havana	12	1	0.0139647	0.01	0.027514	0.01	0.01	0.01	0.0180665	0.0145501	0.0191417	0.0341084	0.0344325	0.0241442	0.0148653	0.0161477	0.0111725	0.0168087	0.0316786	0.0221759	0.019628	0.0107214	0.0107936	0.01	0.0184177	0.020921	0.0154959	0.0209767	0.0164376	0.0222341	0.020453	0.0112235	0.0113499	0.0122215	0.0119545	0.0272448	0.0186327	0.0290351
3	96829826	96832097	-	4930442L01Rik	antisense_RNA	4930442L01Rik	havana	2	2	0.01	0.01	0.01	0.01	0.01	0.01	0.442483	0.043035	0.256523	0.01	0.01	0.139716	0.169019	0.228211	0.36764	0.326376	0.0886971	0.01	0.01	0.01	0.0560969	0.01	0.01	0.01	0.101205	0.031252	0.0723192	0.178298	0.0750508	0.134367	0.108036	0.225052	0.27489	0.342942	0.260704	0.277487
2	85073614	85086462	-	4930443O20Rik	processed_transcript	4930443O20Rik	havana	1	1	0.01	0.01	0.01	0.01	0.01	0.01	0.01	0.01	0.01	0.01	0.01	0.01	0.01	0.01	0.01	0.01	0.01	0.01	0.01	0.01	0.01	0.01	0.01	0.01	0.01	0.01	0.01	0.01	0.01	0.01	0.01	0.01	0.0200332	0.0504597	0.01	0.01
1	54681729	54767525	+	4930444A19Rik	antisense_RNA	4930444A19Rik	havana	6	1	0.01	0.01	0.0105637	0.01	0.01	0.01	0.01	0.01	0.01	0.01	0.01	0.01	0.0104738	0.01	0.01	0.0105353	0.01	0.01	0.01	0.01	0.0106267	0.01	0.01	0.01	0.01	0.0111398	0.0105499	0.0125094	0.010574	0.01	0.01	0.0105813	0.0110078	0.01	0.0111316	0.01
14	76514558	76520856	-	4930444M15Rik	lincRNA	4930444M15Rik	ensembl	1	---	0.01	0.01	0.01	0.43909	0.01	0.01	0.01	0.01	0.126246	0.01	0.01	0.0489785	0.0163687	0.01	0.0345562	0.01	0.01	0.01	0.01	0.01	0.633329	0.01	0.01	0.01	0.01	0.0406531	0.14483	0.01	0.01	0.157349	0.165493	0.0565274	0.132807	0.0175035	0.01	0.01
1	16065979	16093326	-	4930444P10Rik	protein_coding	4930444P10Rik	ensembl_havana	13	2	0.01	0.01	0.01	0.01	0.01	0.01	0.01	0.01	0.01	0.01	0.01	0.01	0.01	0.01	0.01	0.01	0.01	0.01	0.01	0.01	0.01	0.01	0.037914	0.01	0.01	0.01	0.01	0.01	0.01	0.01	0.01	0.01	0.01	0.01	0.01	0.0396175
12	72881109	72940775	-	4930447C04Rik	protein_coding	4930447C04Rik	ensembl_havana	14	5	0.01	0.01	0.0414592	0.01	0.01	0.01	0.01	0.01	0.01	0.01	0.01	0.01	0.0106722	0.01	0.01	0.01	0.01	0.01	0.01	0.01	0.01	0.01	0.01	0.01	0.01	0.01	0.01	0.01	0.01	0.01	0.01	0.01	0.01	0.01	0.01	0.01
9	108133718	108138568	+	4930447F24Rik	processed_transcript	4930447F24Rik	havana	5	1	0.01	0.01	0.01	0.01	0.01	0.01	0.01	0.01	0.942351	0.01	0.01	0.01	0.555832	0.641639	0.576004	2.22288	0.01	0.01	1.13798	0.01	0.0315847	0.01	0.01	0.01	0.01	0.01	0.223992	0.01	0.182606	0.101511	0.505615	0.523558	0.444119	0.253593	0.01	0.6947
13	34084155	34113273	-	4930447K03Rik	processed_transcript	4930447K03Rik	havana	1	1	0.01	0.01	0.01	0.01	0.01	0.01	0.01	0.01	0.0307061	0.01	0.01	0.01	0.01	0.01	0.01	0.01	0.01	0.01	0.01	0.01	0.01	0.01	0.01	0.01	0.01	0.01	0.0116202	0.01	0.01	0.01	0.0130577	0.01	0.0114757	0.01	0.01	0.01
7	126740629	126742182	+	4930448A20Rik	lincRNA	4930448A20Rik	havana	1	1	0.01	0.01	0.01	0.748234	0.01	0.01	0.01	0.01	0.01	0.01	0.01	0.01	0.01	0.01	0.01	0.01	0.01	0.01	0.01	0.01	0.01	0.01	0.01	0.01	0.01	0.01	0.01	0.01	0.01	0.01	0.01	0.01	0.01	0.01	0.01	0.01
9	46326393	46329528	-	4930448E22Rik	processed_transcript	4930448E22Rik	havana	2	1	0.01	0.01	0.01	0.01	0.01	0.01	0.01	0.01	0.119897	0.01	0.01	0.01	0.01	0.01	0.01	0.01	0.01	0.01	0.01	0.01	0.01	0.01	0.01	0.01	0.0595517	0.364084	0.01	0.01	0.01	0.01	0.251381	0.01	0.01	0.01	0.01	0.01
3	59777809	59846818	+	4930449A18Rik	transcribed_unprocessed_pseudogene	4930449A18Rik	ensembl_havana	4	1	0.01	0.01	0.01	0.01	0.01	0.01	0.01	0.01	0.01	0.01	0.01	0.01	0.0594049	0.01	0.01	0.01	0.01	0.01	0.01	0.01	0.01	0.01	0.01	0.01	0.01	0.01	0.01	0.01	0.01	0.0146774	0.01	0.01	0.01	0.01	0.01	0.01
13	55775136	55784506	-	4930451E10Rik	antisense_RNA	4930451E10Rik	havana	10	1	0.01	0.01	0.01	0.01	0.01	0.01	0.01	0.01	0.01	0.01	0.014648	0.01	0.039965	0.01	0.01	0.01	0.01	0.01	0.030852	0.01	0.01	0.01	0.01	0.01	0.01	0.01	0.0200695	0.01	0.01	0.0186122	0.0195013	0.01	0.0145858	0.01	0.01	0.01
16	4968936	4978963	+	4930451G09Rik	protein_coding	4930451G09Rik	ensembl	8	---	0.01	0.01	0.01	0.01	0.01	0.01	0.01	0.01	0.01	0.01	0.01	0.01	0.01	0.01	0.01	0.01	0.01	0.01	0.01	0.01	0.01	2.54359	0.01	0.01	0.356002	0.0677599	0.0335243	0.01	0.01	0.12267	0.22309	0.01	0.0957064	0.104259	0.01	0.01
7	126830468	126831640	-	4930451I11Rik	protein_coding	4930451I11Rik	ensembl_havana	4	1	4.82918	1.81446	1.32411	0.0798731	0.01	0.01	23.8938	21.7101	31.7581	9.16754	2.90847	1.89514	18.0802	14.54	17.7253	3.68828	2.6532	2.24587	3.71928	5.32815	1.97509	0.01	0.01	0.701387	6.63733	10.758	7.2554	4.64807	6.60661	0.83624	3.12443	5.38555	4.22623	4.64699	4.78697	2.39424
14	8431192	8666241	-	4930452B06Rik	protein_coding	4930452B06Rik	ensembl_havana	12	2	0.01	0.0813365	0.0102048	0.01	0.01	0.01	0.124737	0.0285123	0.0341851	0.0253895	0.01	0.0467631	0.0408871	0.0266749	0.0453658	0.0205077	0.0637318	0.01	0.0164421	0.0164775	0.0331597	0.01	0.01	0.01	0.0137451	0.019856	0.016824	0.0277061	0.011257	0.0202995	0.0315893	0.0318168	0.0301089	0.0401577	0.0134315	0.0227498
8	9144669	9149051	+	4930453L07Rik	lincRNA	4930453L07Rik	havana	1	1	0.01	0.01	0.01	0.01	0.01	0.01	0.01	0.01	0.01	0.01	0.01	0.01	0.01	0.0202809	0.01	0.01	0.01	0.01	0.01	0.01	0.01	0.01	0.01	0.01	0.0218169	0.01	0.0315315	0.0293826	0.01	0.0560384	0.01	0.01	0.01	0.01	0.01	0.0377254
16	64751751	64771162	-	4930453N24Rik	protein_coding	4930453N24Rik	ensembl_havana	9	3	1.5403	0.01	1.42078	0.0943761	0.653125	1.17045	1.46468	1.34531	1.32562	0.01	0.242339	0.144056	1.27232	2.10568	0.901749	1.52062	0.313838	2.12859	1.94762	0.637442	1.88126	0.939908	1.58295	2.67699	3.69932	2.1731	3.23012	0.401544	0.560238	1.30702	3.02071	3.43174	4.05427	2.86559	1.56211	4.12002
14	8666386	8673379	+	4930455B14Rik	lincRNA	4930455B14Rik	havana	8	1	0.01	0.01	0.01	0.01	0.01	0.01	0.162155	0.01	0.01	0.01	0.01	0.01	0.01	0.01	0.01	0.01	0.01	0.01	0.01	0.01	0.01	0.01	0.01	0.01	0.01	0.01	0.01	0.01	0.01	0.0215396	0.01	0.01	0.0161446	0.01	0.01	0.01
10	21319088	21342058	-	4930455C13Rik	antisense_RNA	4930455C13Rik	havana	1	1	0.01	0.0572046	0.01	0.01	0.01	0.01	0.01	0.0116331	0.01	0.01	0.01	0.0195646	0.01	0.0120155	0.01	0.01	0.01	0.01	0.01	0.01	0.01	0.01	0.01	0.01	0.01	0.0121202	0.0120538	0.01	0.01	0.0117665	0.0139264	0.012166	0.01	0.01	0.01	0.01
18	32663642	32837288	-	4930455D15Rik	lincRNA	4930455D15Rik	ensembl	1	---	0.01	0.01	0.0152662	0.01	0.01	0.01	0.0102357	0.01	0.010248	0.01	0.01	0.01	0.0102315	0.01	0.0113359	0.01	0.01	0.01	0.0111252	0.01	0.0139187	0.01	0.01	0.01	0.01	0.0105559	0.01	0.01	0.01	0.01	0.01	0.01	0.01	0.01	0.01	0.01
4	142017898	142028997	+	4930455G09Rik	antisense_RNA	4930455G09Rik	havana	1	2	0.01	0.01	0.01	0.01	0.01	0.0152579	0.378716	0.0809735	0.0526816	0.01	0.01	0.01	0.364159	0.103357	0.18766	0.01	0.01	0.01	0.01	0.01	0.01	0.431637	0.01	0.01	0.01	0.114362	0.180018	0.0253049	0.0144367	0.0172706	0.0942224	0.133207	0.211314	0.0738665	0.292136	0.152301
5	106351535	106364235	+	4930458A03Rik	lincRNA	4930458A03Rik	havana	1	1	0.01	0.11705	0.01	0.01	0.01	0.01	0.0647798	0.0129536	0.067647	0.01	0.01	0.01	0.01	0.0596622	0.01	0.01	0.01	0.01	0.0330767	0.01	0.01	0.01	0.01	0.01	0.0222319	0.0214008	0.0211438	0.0534704	0.01	0.0290621	0.01	0.01	0.0269169	0.01	0.01	0.01
5	100840797	100847168	-	4930458D05Rik	antisense_RNA	4930458D05Rik	havana	1	1	0.465476	0.01	0.01	0.01	10.1414	0.01	0.01	0.101855	0.454369	0.01	0.01	0.01	0.351014	0.0174681	0.0174452	0.01	0.01	0.01	0.0253338	0.0249362	0.01	0.01	0.01	0.151318	0.0181681	0.0261217	0.245999	0.343286	0.01	0.237991	0.344227	0.183152	0.413829	0.129184	0.01	0.341029
10	96226020	96248867	+	4930459C07Rik	lincRNA	4930459C07Rik	havana	1	2	0.01	0.01	0.01	0.01	0.01	0.01	0.01	0.01	0.01	0.01	0.01	0.01	0.01	0.047465	0.0489226	0.01	0.01	0.01	0.01	0.01	0.01	0.01	0.01	0.01	0.030398	0.01	0.01	0.01	0.01	0.01	0.0314317	0.0121376	0.01	0.0224105	0.01	0.01
16	58404878	58408277	-	4930461C15Rik	processed_transcript	4930461C15Rik	havana	1	1	0.01	0.01	0.01	0.01	0.01	0.01	0.01	0.01	0.01	0.01	0.01	0.168891	0.01	0.01	0.01	0.01	0.01	0.01	0.01	0.01	0.01	0.01	0.01	0.01	0.01	0.01	0.01	0.0599762	0.01	0.01	0.0623843	0.01	0.0479249	0.01	0.01	0.01
9	58455122	58469636	+	4930461G14Rik	lincRNA	4930461G14Rik	havana	2	1	0.01	0.01	0.01	0.01	0.01	0.01	0.01	0.01	0.01	0.01	0.01	0.01	0.01	0.01	0.01	0.01	0.01	0.01	0.01	0.01	0.01	0.01	0.01	0.01	0.01	0.0698552	0.01	0.01	0.01	0.01	0.01	0.01	0.01	0.01	0.01	0.01
10	84488293	84497436	+	4930463O16Rik	lincRNA	4930463O16Rik	ensembl_havana	2	2	0.01	0.01	0.01	0.01	0.01	0.01	0.01	0.01	0.01	0.01	0.01	0.01	0.01	0.01	0.01	0.01	0.01	0.01	0.01	0.01	0.01	2.06298	0.0251803	0.01	0.01	0.01	0.01	0.01	0.01	0.01	0.01	0.01	0.0146997	0.01	0.01	0.01
18	77714210	77715450	+	4930465K10Rik	pseudogene	4930465K10Rik	ensembl	8	---	0.01	0.01	0.980348	0.01	0.01	0.01	0.01	0.01	0.01	0.0420569	0.01	0.01	0.01	1.09994	0.103541	0.01	0.01	0.01	1.74324	0.01	0.0522121	0.01	0.01	0.082608	0.218797	0.321376	0.124135	0.0442478	0.01	2.0274	0.871552	0.403857	0.495133	0.962762	0.890043	0.663186
5	97392417	97642180	+	4930467D21Rik	lincRNA	4930467D21Rik	havana	7	1	0.01	0.01	0.0101927	0.01	0.01	0.0209817	0.01	0.01	0.0106897	0.01	0.01	0.0101966	0.0114453	0.01	0.0101548	0.01	0.01	0.01	0.01	0.01	0.0106287	0.01	0.0144456	0.0132443	0.01	0.0103865	0.0107555	0.01	0.01	0.0111308	0.0105347	0.0109777	0.0112043	0.01	0.01	0.0101621
11	33973961	34098555	-	4930469K13Rik	protein_coding	4930469K13Rik	havana	2	2	0.01	0.01	0.0177258	0.01	0.01	0.01	0.01	0.0103011	0.0110369	0.0125523	0.0173405	0.0123644	0.0128974	0.0121695	0.0115516	0.0103604	0.0186066	0.01	0.010392	0.01	0.0116804	0.01	0.01	0.01	0.0104156	0.01	0.01	0.0151127	0.0139523	0.0161529	0.0107145	0.01	0.0110346	0.0103793	0.0103808	0.01
13	21440471	21445935	+	4930470G03Rik	bidirectional_promoter_lncRNA	4930470G03Rik	havana	1	1	0.01	0.01	0.01	0.01	0.01	0.01	0.01	0.01	0.01	0.01	0.01	0.01	0.01	0.01	0.01	0.01	0.01	0.01	0.01	0.01	0.0387388	0.01	0.070009	0.01	0.01	0.01	0.01	0.048861	0.01	0.01	0.01	0.01	0.01	0.0445952	0.03605	0.0174117
2	170579418	170602018	-	4930470P17Rik	protein_coding	4930470P17Rik	ensembl_havana	1	1	0.01	0.01	0.01	0.01	0.01	0.01	0.0281079	0.0249381	0.110995	0.0152766	0.01	0.0230347	0.105839	0.203359	0.0271078	0.01	0.01	0.01	0.271519	0.142632	0.0377927	0.01	0.01	0.01	0.200171	0.125319	0.154032	0.0588562	0.01	0.0403503	0.0946939	0.126693	0.0784461	0.127097	0.01	0.0565901
10	120632672	120699204	-	4930471E19Rik	lincRNA	4930471E19Rik	havana	1	1	0.01	0.01	0.0591912	0.01	0.01	0.01	0.01	0.01	0.01	0.01	0.01	0.01	0.0136172	0.01	0.0163924	0.0126998	0.01	0.01	0.01	0.01	0.01	0.01	0.01	0.01	0.0154481	0.0107254	0.0121272	0.0151064	0.01	0.0118193	0.0120072	0.0166065	0.0190417	0.0142617	0.0114263	0.0124348
6	91430460	91440913	-	4930471M09Rik	lincRNA	4930471M09Rik	havana	2	1	0.01	0.01	0.01	0.01	0.01	0.01	0.01	0.01	0.01	0.01	0.01	0.01	0.01	0.01	0.01	0.01	0.01	0.01	0.01	0.01	0.01	0.01	0.01	0.01	0.01	0.01	0.01	0.140006	0.01	0.01	0.0142584	0.01	0.01	0.01	0.01	0.01
2	130543791	130563750	-	4930473A02Rik	processed_transcript	4930473A02Rik	ensembl_havana	13	1	0.507843	0.01	0.01	0.01	0.01	0.01	0.288718	0.156594	0.01	0.01	0.01	0.01	0.01	0.01	0.01	0.01	0.01	0.01	0.251125	0.01	0.232386	0.01	0.01	0.01	0.0800487	0.0365993	0.0974542	0.0227664	0.01	0.0241508	0.141585	0.102983	0.162853	0.06496	0.0599204	0.143916
12	100076908	100097219	-	4930477G07Rik	lincRNA	4930477G07Rik	havana	1	1	0.01	0.01	0.01	0.01	0.01	0.01	0.01	0.01	0.01	0.01	0.01	0.01	0.0534458	0.01	0.0290358	0.01	0.01	0.01	0.01	0.01	0.01	0.01	0.01	0.01	0.01	0.01	0.016968	0.01	0.01	0.01	0.0143832	0.0196181	0.0163466	0.01	0.01	0.01
10	119320234	119331863	+	4930477N07Rik	lincRNA	4930477N07Rik	havana	1	1	0.01	0.01	0.01	0.01	0.01	0.01	0.01	0.01	0.01	0.01	0.01	0.01	0.01	0.01	0.113068	0.01	0.01	0.0172689	0.01	0.2964	0.01	0.01	0.01	0.01	0.01	0.0473522	0.038397	0.01	0.323356	0.0134696	0.0597615	0.0309985	0.0284749	0.01	0.01	0.01
12	108313779	108328031	-	4930478K11Rik	antisense_RNA	4930478K11Rik	havana	1	1	0.0136695	0.01	0.01	0.01	0.01	0.0140947	0.01	0.01	0.01	0.01	0.01	0.01	0.01	0.01	0.0154257	0.01	0.01	0.01	0.01	0.01	0.01	0.0172166	0.0684311	0.01	0.01	0.01	0.01	0.0129797	0.01	0.012831	0.01	0.01	0.0160299	0.01	0.01	0.01
5	31451219	31452332	-	4930478M09Rik	TEC	4930478M09Rik	havana	1	1	0.01	0.01	0.01	0.01	0.01	0.01	0.01	0.01	0.01	0.01	0.01	0.01	1.87445	0.01	0.01	0.01	0.01	0.01	0.01	0.01	0.01	0.01	0.01	0.01	0.01	0.01	0.01	0.01	0.01	0.01	0.01	0.01	0.01	0.01	0.01	0.01
14	69732784	69767114	+	4930480K23Rik	lincRNA	4930480K23Rik	ensembl	7	---	0.01	0.01	0.01	0.01	0.01	0.01	0.01	0.01	0.0727232	0.01	0.01	0.01	0.01	0.01	0.01	0.01	0.01	0.01	0.01	0.01	0.01	0.01	0.01	0.01	0.01	0.01	0.01	0.0198962	0.01	0.01	0.01	0.01	0.0237681	0.01	0.01	0.01
12	26211267	26240708	+	4930480M12Rik	lincRNA	4930480M12Rik	havana	1	1	0.01	0.01	0.01	0.01	0.01	0.01	0.01	0.01	0.0217022	0.01	0.01	0.01	0.01	0.01	0.0126265	0.01	0.0120235	0.01	0.01	0.01	0.01	0.01	0.01	0.01	0.01	0.0132786	0.01	0.01	0.01	0.01	0.01	0.0116589	0.01	0.0116051	0.01	0.01
19	5406740	5422848	+	4930481A15Rik	antisense_RNA	4930481A15Rik	havana	8	3	0.01	0.01	0.01	0.01	0.01	0.01	0.01	0.01	0.162393	0.01	0.01	0.01	0.01	0.01	0.185256	0.01	0.01	0.01	0.158587	0.01	0.01	0.01	0.01	0.01	0.0935809	0.219736	0.121291	0.01	0.01	0.0250291	0.0210538	0.113086	0.063351	0.01	0.01	0.0275989
3	95015625	95020139	+	4930481B07Rik	processed_transcript	4930481B07Rik	havana	1	1	0.01	0.01	0.01	0.01	0.01	0.01	1.7416	4.54724	7.46112	1.7536	0.01	2.94671	9.66883	5.99813	6.7937	2.6164	0.01	1.33957	1.16784	2.80319	0.01	0.01	0.01	0.01	3.22197	5.32387	6.84492	5.22198	3.34817	1.43121	4.96033	6.30683	4.20789	3.74743	4.76089	1.62488
15	81190774	81192764	+	4930483J18Rik	processed_transcript	4930483J18Rik	ensembl_havana	7	1	0.01	0.01	1.96903	0.01	0.01	0.01	0.01	0.01	0.01	0.01	0.01	0.01	0.01	0.01	0.903733	0.01	0.01	0.01	0.01	0.01	0.01	0.01	0.01	0.01	0.01	0.01	0.0337063	0.116702	0.01	0.253305	0.233686	0.279961	0.528218	0.01	0.01	0.01
10	126788864	126793711	-	4930484H19Rik	lincRNA	4930484H19Rik	havana	1	1	0.01	0.01	0.01	0.01	0.01	0.01	0.01	0.01	0.01	0.370846	0.01	0.01	0.01	0.01	0.0179768	0.01	0.01	0.01	0.01	0.01	0.01	0.01	0.01	0.01	0.01	0.0199573	0.0489318	0.01	0.01	0.01	0.01	0.0603799	0.0631903	0.01	0.01	0.01
13	60842612	60864476	-	4930486L24Rik	protein_coding	4930486L24Rik	ensembl_havana	9	1	0.01	0.01	0.01	0.01	0.01	0.01	0.01	0.01	0.01	0.01	0.01	0.01	0.151155	0.01	0.01	0.01	0.01	0.01	0.01	0.01	0.01	0.01	0.01	0.01	0.01	0.01	0.01	0.01	0.01	0.01	0.01	0.01	0.01	0.01	0.01	0.01
5	139523749	139541340	+	4930500L23Rik	lincRNA	4930500L23Rik	havana	1	1	0.01	0.01	0.01	0.01	0.01	0.01	0.01	0.01	0.01	0.01	0.01	0.01	0.0122802	0.01	0.0121979	0.0227638	0.01	0.01	0.01	0.01	0.01	0.01	0.01	0.01	0.01	0.01	0.01	0.01	0.01	0.01	0.01	0.01	0.01	0.01	0.0126972	0.0146043
1	170214860	170216423	+	4930500M09Rik	antisense_RNA	4930500M09Rik	ensembl_havana	4	2	0.01	3.882	0.01	0.01	0.01	0.01	0.01	0.01	0.172175	0.126463	0.01	0.138119	0.963939	1.03872	1.19975	0.01	2.384	0.8179	0.372879	2.30236	1.29564	0.01	3.83092	0.01	0.01	0.178549	0.0953044	0.0902745	0.272184	0.01	0.225525	0.92066	0.934538	1.38692	3.70621	1.49072
14	44163169	44213255	-	4930503E14Rik	protein_coding	4930503E14Rik	ensembl_havana	3	2	0.01	0.01	0.01	0.01	0.01	0.01	0.01	0.01	0.01	0.01	0.01	0.01	0.01	0.0108995	0.01	0.01	0.01	0.0108629	0.01	0.01	0.01	0.01	0.01	0.01	0.01	0.01	0.01	0.01	0.01	0.0148335	0.01	0.01	0.0108579	0.01	0.01	0.0116171
10	124469074	124524489	+	4930503E24Rik	transcribed_processed_pseudogene	4930503E24Rik	havana	1	1	0.0166061	0.0223536	0.0169482	0.0114778	0.0243308	0.0110871	0.0107385	0.0120312	0.0131086	0.0185864	0.013156	0.0153165	0.0157905	0.0148778	0.0113954	0.0132414	0.0186653	0.0130513	0.0135258	0.0194446	0.0118891	0.0155681	0.0137569	0.0164989	0.0118689	0.01	0.01	0.0146216	0.0108886	0.0129549	0.01	0.0108813	0.01	0.0142855	0.0168066	0.0187705
18	70452212	70472510	-	4930503L19Rik	protein_coding	4930503L19Rik	ensembl_havana	5	1	0.01	0.01	1.16949	0.01	0.01	0.01	0.132985	0.239155	0.328251	0.875589	0.01	0.351055	0.5633	0.291872	1.01764	0.350697	1.3366	0.311924	0.11107	0.0381284	0.221456	0.01	0.01	0.01	0.303373	0.316728	0.086697	0.281985	0.213786	0.32407	0.227107	0.349255	0.380458	0.522195	0.951996	0.373117
11	58446149	58452924	-	4930504O13Rik	protein_coding	4930504O13Rik	ensembl_havana	3	1	0.01	0.01	0.01	0.01	0.01	0.01	0.626121	0.214858	0.664726	0.01	0.01	0.01	0.01	0.01	0.01	0.01	0.01	0.01	0.01	0.01	0.01	0.01	0.01	0.01	0.18579	0.209464	0.420828	0.01	0.01	0.0457326	0.0428513	0.0172086	0.0226845	0.01	0.01	0.045865
11	30426006	30471828	-	4930505A04Rik	protein_coding	4930505A04Rik	ensembl_havana	13	2	0.01	0.01	0.01	0.01	0.01	0.01	0.01	0.01	0.01	0.01	0.01	0.01	0.01	0.0385119	0.01	0.01	0.01	0.01	0.01	0.01	0.01	0.01	0.01	0.01	0.01	0.01	0.01	0.01	0.01	0.01	0.01	0.01	0.01	0.0151566	0.01	0.01
7	120156115	120166001	+	4930505K13Rik	lincRNA	4930505K13Rik	havana	1	1	0.01	0.01	0.01	0.01	0.01	0.01	0.0141396	0.0479438	0.01	0.01	0.01	0.0596635	0.0221719	0.01	0.01	0.01	0.01	0.01	0.01	0.01	0.01	0.01	0.01	0.01	0.01	0.01	0.01	0.01	0.01	0.01	0.01	0.01	0.01	0.0434613	0.01	0.01
19	45998137	46013387	+	4930505N22Rik	lincRNA	4930505N22Rik	ensembl	1	---	0.01	0.01	0.01	0.01	0.01	0.01	0.0126835	0.0542755	0.0467118	0.01	0.01	0.01	0.0836452	0.01	0.01	0.0129446	0.01	0.01	0.093278	0.122318	0.161022	0.01	0.01	0.01	0.0405596	0.041648	0.0285609	0.0350627	0.01	0.0179373	0.0245946	0.016405	0.0128176	0.044087	0.100225	0.0524892
17	8293366	8311081	-	4930506C21Rik	processed_transcript	4930506C21Rik	havana	1	1	0.0159209	0.01	0.0863291	0.01	0.01	0.01	0.01	0.01	0.01	0.01	0.01	0.01	0.01	0.01	0.01	0.01	0.01	0.01	0.01	0.01	0.01	0.01	0.01	0.01	0.01	0.01	0.01	0.01	0.01	0.01	0.01	0.01	0.0124256	0.01	0.01	0.01
10	62449489	62451323	+	4930507D05Rik	protein_coding	4930507D05Rik	ensembl	1	---	0.01	0.01	0.01	0.01	0.01	0.01	0.01	0.0918129	0.01	0.01	0.01	0.0907653	0.01	0.0348219	0.0313281	0.01	0.01	0.01	0.01	0.01	0.01	0.01	0.01	0.01	0.01	0.01	0.01	0.0803022	0.01	0.01	0.01	0.0641544	0.01	0.0357995	0.01	0.0321878
16	11178176	11192293	+	4930509G22Rik	lincRNA	4930509G22Rik	ensembl	1	---	0.01	0.01	0.01	0.01	0.01	0.01	0.01	0.01	0.01	0.01	0.01	0.01	0.01	0.01	0.01	0.01	0.01	0.01	0.01	0.0538145	0.01	0.01	0.01	0.01	0.01	0.01	0.01	0.01	0.01	0.01	0.01	0.01	0.0343502	0.01	0.01	0.01
4	40313232	40317720	+	4930509K18Rik	lincRNA	4930509K18Rik	havana	1	1	0.01	1.39	0.578372	0.01	0.01	0.01	0.01	0.01	0.01	0.01	0.01	0.01	0.01	0.01	0.01	0.0200057	0.01	0.01	0.01	0.01	0.01	0.01	0.01	0.0501221	0.01	0.01	0.01	0.01	0.01	0.01	0.01	0.01	0.01	0.01	0.01	0.01
12	109911785	109913519	+	4930511J24Rik	lincRNA	4930511J24Rik	havana	1	1	0.01	0.01	0.981468	0.01	0.01	0.01	0.01	0.139797	0.357705	0.01	0.01	0.01	0.819609	1.80268	5.67353	0.01	1.41861	2.08182	0.01	0.01	0.372235	0.01	0.01	0.01	0.60725	4.60252	1.39752	0.401855	1.48673	0.545182	4.63078	5.78385	3.67747	3.11686	2.1716	4.7277
12	69790288	69840480	+	4930512B01Rik	processed_transcript	4930512B01Rik	ensembl_havana	5	2	0.0110419	0.01	0.0128767	0.024684	0.021732	0.0123254	0.01	0.0107474	0.011716	0.0123759	0.01	0.01	0.01	0.01	0.0123109	0.01	0.01	0.01	0.0138927	0.0118959	0.0120857	0.0274179	0.032122	0.018969	0.01	0.01	0.0118798	0.0125383	0.0109811	0.0108039	0.01	0.01	0.01	0.0109415	0.0109453	0.0108069
6	89269511	89285726	-	4930512J16Rik	lincRNA	4930512J16Rik	havana	1	1	0.01	0.01	0.01	0.01	0.01	0.01	0.01	0.01	0.134828	0.01	0.01	0.01	0.01	0.01	0.01	0.01	0.116546	0.01	0.01	0.01	0.287613	0.01	0.01	0.01	0.0131934	0.0397646	0.0274563	0.012619	0.01	0.01	0.0209808	0.0190358	0.0232497	0.01	0.0480386	0.0124975
8	95806744	95821729	+	4930513N10Rik	antisense_RNA	4930513N10Rik	ensembl_havana	9	2	0.01	0.0150404	0.01	0.01	0.0744837	0.01	0.01	0.342932	0.01	0.0153266	0.01	0.0470446	0.622964	0.686438	0.628081	0.216519	0.895382	0.0353845	0.212098	0.01	0.198624	0.01	0.01	0.0304959	0.0307334	0.325635	0.0351855	0.0723477	0.0132862	0.322161	0.330204	0.459391	0.623637	0.442046	0.253799	0.239716
5	114773737	114774984	-	4930515G01Rik	antisense_RNA	4930515G01Rik	havana	1	2	0.01	0.01	0.01	0.141341	0.01	0.01	0.01	0.551461	2.11666	0.01	0.01	0.01	0.01	1.49122	1.90461	0.01	11.8101	12.1195	0.558388	0.01	0.01	0.01	0.288254	0.804205	0.0515249	1.90647	1.03144	0.282444	0.01	0.624766	2.7977	2.59665	3.24904	3.72386	0.01	2.05599
6	67565191	67566447	-	4930515G16Rik	processed_pseudogene	4930515G16Rik	havana	1	1	0.01	0.01	0.01	0.01	0.01	0.01	0.01	0.01	0.35288	0.01	0.01	0.01	0.01	0.01	0.01	0.01	0.01	0.01	0.01	0.01	0.01	0.01	0.01	0.01	0.01	0.01	0.01	0.01	0.01	0.01	0.50617	0.01	0.01	0.348625	0.01	0.01
2	156856616	156857947	-	4930518I15Rik	protein_coding	4930518I15Rik	ensembl	2	---	0.01	0.01	0.01	0.01	0.01	0.01	0.01	0.01	0.01	0.01	0.01	0.01	0.01	0.01	0.01	0.01	0.01	0.01	0.01	0.01	0.01	0.01	0.218555	4.60978	0.01	0.01	0.01	0.01	0.01	0.01	0.01	0.01	0.01	0.01	0.01	0.01
1	156303489	156304967	+	4930518J20Rik	antisense_RNA	4930518J20Rik	havana	1	1	0.01	0.01	0.01	0.01	0.01	0.01	0.0653772	0.01	0.244054	0.01	0.01	0.01	0.01	0.16275	0.1937	0.01	0.01	0.01	0.01	0.01	0.01	0.01	0.01	0.01	0.01	0.01	0.105756	0.01	0.110768	0.0373568	0.0702348	0.01	0.126471	0.01	0.01	0.01
13	50753391	50765249	-	4930518P08Rik	lincRNA	4930518P08Rik	havana	1	1	0.01	0.01	0.01	0.01	0.01	0.01	0.01	0.01	0.01	0.01	0.01	0.01	0.01	0.01	0.01	0.01	0.01	0.01	0.01	0.01	0.01	0.01	0.01	0.01	0.01	0.01	0.01	0.01	0.01	0.01	0.01	0.01	0.01	0.01	0.0900233	0.01
10	28880921	28923508	-	4930519F09Rik	transcribed_processed_pseudogene	4930519F09Rik	havana	1	1	0.01	0.01	0.01	0.01	0.0182962	0.0113703	0.01	0.01	0.01	0.01	0.01	0.01	0.01	0.01	0.01	0.01	0.0113989	0.01	0.01	0.01	0.01	0.01	0.0214067	0.01	0.01	0.01	0.01	0.01	0.01	0.01	0.0100154	0.01	0.01	0.01	0.01	0.01
X	103182971	103311783	-	4930519F16Rik	transcribed_unitary_pseudogene	4930519F16Rik	ensembl_havana	15	6	0.0376077	0.01	0.0107473	0.01	0.01	0.01	0.01	0.01	0.0196956	0.0217265	0.0103381	0.01	0.01	0.0173445	0.0106003	0.01	0.01	0.0267339	0.0145504	0.0107387	0.01	0.0127946	0.01	0.0386572	0.01	0.0103747	0.0114649	0.01	0.01	0.0150117	0.0103456	0.0107583	0.0116679	0.0140355	0.01	0.0106288
5	114853664	114883881	+	4930519G04Rik	protein_coding	4930519G04Rik	ensembl_havana	12	3	0.01	0.01	0.01	0.01	0.01	0.01	0.01	0.0683455	0.01	0.0165775	0.01	0.01	0.105574	0.105418	0.131556	0.01	0.01	0.01	0.01	0.01	0.0810217	0.01	0.01	0.01	0.0219956	0.0115972	0.0256123	0.017027	0.01	0.0273586	0.0232582	0.0698014	0.0796785	0.0631733	0.0429736	0.0234022
2	154612937	154613438	-	4930519P11Rik	protein_coding	4930519P11Rik	ensembl	1	---	0.01	0.01	0.01	0.01	0.01	0.01	0.01	0.01	0.01	1.20014	0.01	0.01	1.21091	0.01	0.01	0.01	0.01	0.01	1.17996	0.01	0.01	0.01	0.01	0.01	0.01	0.202668	0.104163	0.01	1.38606	0.251605	0.365398	0.204963	0.438831	0.575952	1.61994	0.818334
9	114368303	114377230	+	4930520O04Rik	processed_transcript	4930520O04Rik	havana	10	1	0.01	0.01	0.01	0.0191734	0.01	0.01	0.01	0.01	0.01	0.01	0.01	0.01	0.01	0.01	0.01	0.01	0.01	0.01	0.01	0.01	0.0334538	0.01	0.126607	0.01	0.01	0.01	0.01	0.01	0.01	0.01	0.01	0.01	0.01	0.01	0.01	0.0145365
4	109505337	109531298	-	4930522H14Rik	protein_coding	4930522H14Rik	ensembl_havana	14	1	0.01	0.01	0.01	0.01	0.01	0.01	0.01	0.0634615	0.0564481	0.01	0.0334859	0.0402592	0.0285403	0.136679	0.0725505	0.01	0.01	0.01	0.01	0.01	0.01	0.01	0.01	0.01	0.0259567	0.0248725	0.0463434	0.0378088	0.0574206	0.0302043	0.0528658	0.0833676	0.0646194	0.033664	0.0337585	0.151954
5	109735990	109751887	-	4930522L14Rik	protein_coding	4930522L14Rik	havana	9	2	2.6942	0.01	0.01	0.01	0.01	0.01	0.01	0.763546	0.365812	0.542607	0.01	0.107264	0.385948	1.05855	0.24196	0.01	0.240062	1.4375	0.443242	0.01	0.01	0.01	0.01	0.01	0.343533	0.25288	0.196958	0.177333	0.019293	0.119138	0.108004	0.136184	0.043172	0.117017	0.01	0.129732
11	31965592	31979652	+	4930524B15Rik	protein_coding	4930524B15Rik	ensembl_havana	6	2	0.01	0.01	0.893169	0.01	0.01	0.01	0.164264	1.04516	0.604221	0.0213088	0.0657556	0.593162	0.666144	0.352847	0.400486	0.01	0.01	0.01	0.01	0.409313	1.004	0.01	0.01	0.01	0.116804	0.219392	0.533428	0.2909	0.353233	0.469153	0.671688	0.353883	0.697625	1.2536	0.283336	0.830896
5	99979061	99979664	+	4930524J08Rik	protein_coding	4930524J08Rik	ensembl	1	---	0.01	0.01	0.01	0.01	0.01	0.01	0.01	0.01	1.29554	0.01	0.01	0.172844	0.01	0.75711	0.01	0.01	0.01	0.01	0.01	0.01	3.04815	0.01	0.01	2.10034	0.353493	0.0900385	0.01	0.01	0.01	0.01	0.01	0.01	0.01	0.01	0.01	0.815921
X	154339225	154343393	-	4930524N10Rik	protein_coding	4930524N10Rik	ensembl_havana	1	1	0.01	0.01	0.01	0.01	0.01	0.01	0.01	0.01	0.01	0.01	0.01	0.01	0.01	0.01	0.01	0.01	0.01	0.01	0.01	0.01	0.01	0.01	0.01	0.01	0.01	0.01	0.01	0.01	0.01	0.01	0.0313597	0.0685872	0.01	0.01	0.01	0.388935
9	106891547	106895183	+	4930524O07Rik	antisense_RNA	4930524O07Rik	havana	2	3	0.01	2.40344	0.01	0.01	0.01	0.01	0.01	0.0760022	0.01	0.01	0.01	0.01	0.01	0.01	0.192499	0.147767	0.01	0.01	0.0779109	0.01	0.01	0.01	0.01	0.307142	0.0709331	0.01	0.01	0.01	0.01	0.0704303	0.01	0.0369574	0.0937594	0.187067	0.340723	0.155243
9	89826519	89864029	+	4930524O08Rik	lincRNA	4930524O08Rik	havana	7	1	0.01	0.01	0.01	0.01	0.01	0.01	0.01	0.01	0.01	0.01	0.01	0.01	0.01	0.01	0.01	0.01	0.01	0.01	0.01	0.01	0.01	0.01	0.01	0.01	0.0196633	0.01	0.0112577	0.01	0.01	0.01	0.0111867	0.01	0.01	0.01	0.01	0.01
17	28075050	28076678	-	4930526A20Rik	transcribed_processed_pseudogene	4930526A20Rik	havana	3	1	2.19001	1.76863	3.15772	2.33011	0.01	0.01	0.122826	1.01053	0.176734	0.681568	2.83724	0.866772	0.01	0.0663354	0.01	0.01	0.01	0.01	0.894612	0.330919	0.940859	0.50967	0.0964038	0.321486	0.0436582	0.0405738	0.105216	0.124705	0.934603	0.375575	0.0377274	0.0699979	0.115575	0.0693988	0.01	0.0370983
19	11196817	11299887	+	4930526L06Rik	antisense_RNA	4930526L06Rik	havana	1	1	0.0120296	0.0107328	0.0114009	0.0107945	0.01	0.01	0.01	0.01	0.01	0.01	0.01	0.01	0.01	0.01	0.01	0.01	0.01	0.01	0.01	0.01	0.01	0.01	0.01	0.01	0.01	0.01	0.01	0.01	0.01	0.01	0.0108638	0.01	0.01	0.01	0.01	0.01
13	59733630	59739186	+	4930528D03Rik	lincRNA	4930528D03Rik	havana	2	1	0.01	0.01	0.01	0.01	0.01	0.01	0.886516	0.165284	0.289044	0.932933	0.0883861	0.416494	0.269894	0.0991933	0.0308767	0.406036	0.01	0.223	0.01	0.01	0.01	0.01	0.01	0.01	0.0659196	0.201107	0.145855	0.506827	0.0631786	0.25691	0.0660826	0.150643	0.0486689	0.197123	0.0783165	0.112046
9	102692885	102693835	+	4930533D04Rik	lincRNA	4930533D04Rik	havana	1	1	0.01	0.01	0.01	0.01	0.01	0.01	0.01	0.01	0.01	0.01	0.01	0.01	0.01	0.01	0.01	0.01	0.01	0.01	0.01	0.01	0.01	0.01	0.01	0.01	0.01	0.01	0.01	0.01	0.01	0.01	0.197425	0.626905	0.01	0.407954	0.01	0.43629
3	131302643	131316662	+	4930534D22Rik	antisense_RNA	4930534D22Rik	havana	1	1	0.01	0.01	0.01	0.01	0.01	0.01	0.01	0.0264855	0.0468528	0.0565339	0.01	0.0152897	0.0162413	0.037899	0.0129454	0.01	0.01	0.0441541	0.01	0.01	0.0409981	0.01	0.01	0.01	0.0386867	0.025226	0.0577279	0.0303315	0.01	0.067434	0.0240412	0.0517493	0.0566701	0.028661	0.013472	0.0173991
4	123917504	123918023	-	4930535I16Rik	protein_coding	4930535I16Rik	ensembl	1	---	0.01	0.01	0.01	0.01	0.01	0.01	0.0888511	0.01	0.01	0.01	0.345656	0.1046	0.01	0.0968029	0.0848677	0.01	0.125185	0.824358	0.01	0.01	0.01	0.01	0.01	0.01	0.01	0.01	0.01	0.01	0.01	0.01	0.01	0.104101	0.0927917	0.01	0.377229	0.01
3	90292301	90293984	-	4930537H20Rik	antisense_RNA	4930537H20Rik	havana	1	1	0.01	0.01	0.01	0.01	0.01	0.01	0.01	0.01	0.01	0.0808565	0.01	0.01	0.01	0.0367681	0.01	0.01	0.01	0.01	0.764598	0.01	0.01	0.01	0.01	0.01	0.01	0.01	0.0380307	0.01	0.273334	0.01	0.0364489	0.0390186	0.0355311	0.066158	0.01	0.130313
17	28896392	28915325	-	4930539E08Rik	protein_coding	4930539E08Rik	ensembl_havana	5	2	1.53198	0.0139893	0.01	0.01	0.01	2.85192	0.102945	0.840148	1.03131	0.209456	2.28268	0.204491	1.0269	1.09266	0.775799	0.01	0.0131466	0.0189294	0.159636	0.22612	0.441284	0.01	0.01	0.0147554	0.518708	0.978681	0.540735	0.173741	0.01	0.0739329	0.397933	0.347919	0.500217	0.556627	0.373368	0.388601
3	135436209	135438666	-	4930539J05Rik	antisense_RNA	4930539J05Rik	havana	2	1	0.01	0.01	0.01	0.01	0.01	0.01	0.409744	0.01	0.01	0.124004	0.01	0.01	0.01	0.0283357	0.01	0.01	0.01	0.01	0.01	0.01	0.01	0.01	0.01	0.01	0.0310751	0.01	0.01	0.01	0.01	0.01	0.01	0.01	0.01	0.01	0.01	0.01
9	78394956	78396159	-	4930542C12Rik	antisense_RNA	4930542C12Rik	ensembl_havana	1	1	0.01	0.01	0.01	0.690725	0.01	0.01	0.01	0.01	0.01	0.01	0.01	0.01	0.01	0.01	0.01	0.01	0.01	2.18826	0.01	0.168202	0.119264	0.01	0.01	0.01	0.01	0.01	0.01	0.32771	0.01	1.04973	0.01	0.01	0.01	0.01	0.01	0.01
6	65952609	65954015	+	4930544G11Rik	protein_coding	4930544G11Rik	ensembl_havana	8	1	0.0471956	0.117521	0.01	0.01	0.763867	0.01	0.01	0.01	0.01	0.0665441	0.01	0.01	0.15264	0.01	0.01	0.01	0.645566	7.70551	0.01	0.0776802	0.01	0.01	0.355503	0.01	0.01	1.58902	0.311978	0.161022	0.150095	0.526547	0.643194	0.496299	0.223928	0.01	0.144981	0.0676067
7	135396335	135399545	+	4930544L04Rik	TEC	4930544L04Rik	ensembl_havana	3	1	0.01	0.01	0.01	0.01	0.01	0.01	0.01	0.01	0.01	0.01	0.01	0.01	0.01	0.01	0.01	0.01	0.01	0.01	0.01	0.01	0.01	0.01	0.01	0.01	0.01	0.01	0.01	0.01	0.01	0.01	0.01	0.01	0.01	0.01	0.290832	0.01
2	103804452	103810623	-	4930547E08Rik	processed_transcript	4930547E08Rik	havana	1	1	0.01	0.01	0.353168	0.01	0.964227	0.01	0.01	0.01	0.01	0.01	0.01	0.01	0.01	0.01	0.0475923	0.01	0.01	0.01	0.01	0.01	0.01	0.176669	0.01	0.01	0.01	0.01	0.01	0.01	0.01	0.01	0.01	0.01	0.0378522	0.01	0.01	0.01
13	69771518	69772633	-	4930547H16Rik	lincRNA	4930547H16Rik	havana	1	1	0.01	0.01	0.01	0.01	0.01	0.01	0.01	0.01	0.01	0.01	0.01	0.01	0.01	0.01	0.01	0.01	0.01	0.01	0.01	0.01	0.01	0.01	0.01	0.01	0.01	0.01	0.22155	0.01	0.01	0.01	0.01	0.01	0.164149	0.01	0.01	0.01
10	39899329	39907932	+	4930547M16Rik	bidirectional_promoter_lncRNA	4930547M16Rik	havana	2	1	0.01	0.01	0.01	0.01	0.01	0.01	0.01	0.01	0.01	0.01	0.01	0.01	0.01	0.01	0.01	0.01	0.01	0.01	0.01	0.01	1.7501	0.01	0.01	0.01	0.01	0.01	0.114189	0.0939177	0.01	0.26326	0.01	0.0327076	0.0149946	0.01	0.01	0.01
5	31485740	31488477	+	4930548H24Rik	protein_coding	4930548H24Rik	ensembl_havana	4	2	0.01	0.01	1.2672	0.01	0.01	0.0100547	2.40666	1.71092	2.31005	0.01	0.01	0.01	1.45843	0.629408	0.831383	0.0264069	0.01	0.01	0.01	0.0495834	0.458685	0.774241	0.01	0.01	0.719491	2.41443	1.02942	0.30994	0.709821	0.0472843	0.393039	1.10862	1.46876	0.637799	0.557005	0.743813
9	53402325	53434403	+	4930550C14Rik	protein_coding	4930550C14Rik	ensembl_havana	4	1	0.01	0.01	0.704677	0.01	0.01	0.01	0.0125515	0.102381	0.167076	0.228096	0.01	0.0926504	0.0950273	0.0352794	0.136557	0.0757948	0.0322858	0.714902	0.0678633	0.379326	0.01	0.01	0.0251436	0.01	0.097169	0.184529	0.0835327	0.0603073	0.20496	0.159679	0.0446916	0.0571971	0.0876918	0.0924986	0.0632468	0.156447
13	56222224	56243941	-	4930550C17Rik	lincRNA	4930550C17Rik	havana	1	1	0.01	0.01	0.01	0.01	0.01	0.01	0.01	0.01	0.01	0.01	0.01	0.01	0.01	0.0597867	0.01	0.01	0.01	0.01	0.01	0.01	0.01	0.01	0.01	0.01	0.01	0.0122224	0.01	0.01	0.01	0.01	0.01	0.01	0.01	0.01	0.01	0.01
X	58909360	58920305	+	4930550L24Rik	protein_coding	4930550L24Rik	ensembl_havana	11	1	0.01	0.01	0.01	0.01	0.01	0.01	0.01	0.0168545	0.01	0.01	0.01	0.01	0.0246589	0.01	0.0170651	0.0141028	0.01	0.01	0.01	0.0143471	0.01	0.01	0.0163405	0.018226	0.01	0.01	0.0875844	0.01	0.01	0.17589	0.168614	0.121554	0.206295	0.01	0.01	0.0211003
5	128735360	128736030	-	4930553I04Rik	TEC	4930553I04Rik	havana	1	1	0.01	0.01	0.01	0.01	0.01	0.01	0.01	0.01	0.01	0.01	0.01	0.01	0.668528	0.01	0.01	0.01	5.25604	0.01	0.01	0.01	0.01	0.01	0.01	0.01	0.01	0.01	0.01	0.32692	0.01	0.01	0.01	0.01	0.0741327	0.01	0.01	0.01
10	8860864	8861444	-	4930553I21Rik	TEC	4930553I21Rik	havana	1	1	0.01	0.01	0.01	0.01	0.01	0.01	0.01	0.01	1.79203	0.01	0.01	0.01	0.01	0.01	0.01	0.01	0.01	0.01	0.01	0.01	0.01	0.01	0.01	0.01	0.01	0.01	0.01	0.01	0.01	0.01	0.0867475	0.01	0.01	0.01	0.01	0.01
6	86004380	86009356	+	4930553P18Rik	lincRNA	4930553P18Rik	havana	1	1	0.01	0.01	0.01	0.01	0.01	0.01	0.01	0.01	0.01	0.01	0.01	0.01	0.01	0.01	0.01	0.01	0.01	0.01	0.01	0.01	0.01	0.01	2.59006	0.01	0.01	0.01	0.01	0.01	0.01	0.01	0.01	0.01	0.01	0.01	0.01	0.01
3	107874795	107875481	+	4930554G22Rik	TEC	4930554G22Rik	havana	1	1	0.01	0.01	0.01	0.01	0.01	0.01	0.01	2.52533	0.01	0.01	0.01	0.01	0.01	0.01	0.01	0.01	0.01	0.01	0.864444	0.01	0.01	0.01	0.01	0.01	0.9158	1.13567	0.903998	0.690962	0.01	0.598164	1.95666	1.57624	1.51329	0.561102	2.01573	1.01358
7	63344690	63444530	-	4930554H23Rik	lincRNA	4930554H23Rik	havana	1	1	0.01	0.01	0.01	0.0715169	0.01	0.01	0.01	0.01	0.01	0.01	0.0104362	0.01	0.01	0.01	0.01	0.01	0.01	0.01	0.01	0.01	0.01	0.01	0.01	0.01	0.01	0.01	0.01	0.01	0.01	0.01	0.01	0.01	0.01	0.01	0.01	0.01
2	57181831	57188258	+	4930555B11Rik	processed_transcript	4930555B11Rik	havana	1	1	0.01	0.01	0.01	0.01	0.01	0.01	0.01	0.01	0.01	0.01	0.01	0.01	0.222191	0.150192	0.0220316	0.01	0.01	0.01	0.01	0.01	0.01	0.0180015	0.01	0.01	0.01	0.0550567	0.0173402	0.0166076	0.01	0.0539453	0.162372	0.139182	0.183828	0.157058	0.01	0.167529
8	49370886	49548995	+	4930555F03Rik	lincRNA	4930555F03Rik	ensembl_havana	15	2	0.027911	0.01	0.0118916	0.01	0.01	0.01	0.01	0.0108424	0.01	0.0144636	0.01	0.01	0.0127024	0.0105059	0.0102171	0.0170595	0.01	0.0118984	0.01	0.01	0.014996	0.01	0.01	0.01	0.0111629	0.010271	0.0105297	0.0157224	0.0221651	0.0109061	0.0107498	0.0108226	0.0102413	0.0171638	0.0145286	0.0138654
14	5050629	5059244	+	4930555G01Rik	protein_coding	4930555G01Rik	ensembl_havana	1	1	0.0524932	0.0144356	0.0289179	0.01	0.0516625	0.01	0.01	0.01	0.01	0.01	0.01	0.01	0.01	0.01	0.01	0.01	0.01	0.171735	0.0114343	0.01	0.011537	0.0160401	0.01	0.0126437	0.01	0.01	0.015476	0.01	0.01	0.0287339	0.0113071	0.021338	0.0199754	0.01	0.066647	0.01
1	71983681	72038732	-	4930556G22Rik	lincRNA	4930556G22Rik	havana	1	1	0.01	0.01	0.01	0.01	0.01	0.01	0.0211507	0.0236278	0.0389447	0.01	0.01	0.01	0.01	0.01	0.0135116	0.01	0.01	0.01	0.0135491	0.01	0.01	0.01	0.01	0.01	0.0137624	0.0170136	0.0151417	0.01	0.01	0.0121988	0.0116172	0.0126614	0.0131221	0.0134337	0.0212041	0.0122069
1	37614259	37615373	+	4930556I23Rik	antisense_RNA	4930556I23Rik	havana	1	1	0.01	0.01	0.01	0.01	0.01	0.01	0.01	0.582433	0.01	0.01	0.01	0.01	0.01	0.293083	0.565313	0.01	0.01	0.01	0.01	2.48719	0.01	0.01	0.01	0.01	0.242413	0.31327	0.518175	0.01	0.01	0.154876	0.769208	0.667607	0.202859	0.900841	0.946991	0.264473
11	3937541	3976779	-	4930556J24Rik	protein_coding	4930556J24Rik	havana	1	1	0.01	0.01	0.01	0.01	0.01	0.01	0.01	0.0501516	0.0791458	0.01	0.0210993	0.0175076	0.036578	0.0719995	0.0730632	0.01	0.01	0.120946	0.01	0.01	0.0260078	0.01	0.0135372	0.01	0.0403526	0.0911808	0.106184	0.01	0.01	0.0225253	0.0168067	0.0411167	0.0351869	0.0184306	0.0426479	0.0120642
2	151747578	151749979	-	4930556L07Rik	lincRNA	4930556L07Rik	havana	1	1	0.01	0.01	0.01	0.01	0.01	0.01	0.01	0.01	0.0638097	0.01	0.01	0.01	0.0434114	0.0662899	0.171031	0.01	0.01	0.01	0.01	0.01	0.01	0.01	0.01	0.01	0.01	0.0502026	0.0492966	0.0984366	0.01	0.01	0.0285396	0.01	0.01	0.01	0.01	0.01
15	10714836	10790124	+	4930556M19Rik	lincRNA	4930556M19Rik	ensembl_havana	2	1	0.01	0.01	0.01	0.01	0.01	0.01	0.01	0.0209612	0.01	0.0242554	0.01	0.0576053	0.0281138	0.0243611	0.0151354	0.01	0.0717197	0.01	0.01	0.01	0.0225143	0.01	0.01	0.0111959	0.0168778	0.0189747	0.0313045	0.0466642	0.124462	0.054481	0.0383797	0.032704	0.0345413	0.0351073	0.023234	0.0164548
11	88851604	88881396	+	4930556N13Rik	antisense_RNA	4930556N13Rik	havana	1	2	0.01	0.01	0.01	0.01	0.0139531	0.01	0.01	0.0125182	0.0143366	0.01	0.01	0.01	0.01	0.01	0.01	0.01	0.01	0.01	0.01	0.01	0.01	0.01	0.01	0.01	0.01	0.01	0.01	0.01	0.01	0.01	0.01	0.01	0.0143269	0.0131725	0.01	0.0127187
3	95386461	95402842	-	4930558C23Rik	protein_coding	4930558C23Rik	havana	1	2	1.08908	1.11659	0.503604	0.01	0.01	0.01	0.452189	0.909939	1.27981	0.0585325	0.273206	0.0669471	0.406672	0.428027	0.423048	0.01	0.111829	0.0151603	0.364841	0.419539	0.272018	0.01	0.01	0.01	0.455712	0.319361	0.531262	0.0281473	0.208405	0.0863561	0.303478	0.382675	0.448057	0.520621	0.392324	0.38825
1	57359222	57377545	-	4930558J18Rik	lincRNA	4930558J18Rik	havana	2	1	0.01	0.01	0.01	0.01	0.01	0.01	0.01	0.01	0.01	0.01	0.01	0.01	0.01	0.01	0.01	0.01	0.01	0.01	0.01	0.01	0.01	0.01	0.01	0.01	0.01	0.01	0.01	0.01	0.01	0.01	0.01	0.055312	0.01	0.01	0.01	0.0188408
13	23755822	23757621	-	4930558J22Rik	antisense_RNA	4930558J22Rik	ensembl_havana	7	2	0.01	0.01	0.201701	0.01	0.01	0.01	0.359825	0.136805	0.282711	0.01	0.01	0.01	0.170241	0.01	0.0747229	0.01	0.01	0.01	0.0652916	0.0375419	0.01	0.01	0.01	0.01	0.01	0.0637872	0.0901903	0.0595633	0.01	0.01	0.0354076	0.01	0.0359283	0.01	0.01	0.01
1	161942086	161979637	-	4930558K02Rik	protein_coding	4930558K02Rik	ensembl_havana	2	3	0.01	0.01	0.01	0.01	0.01	0.01	0.01	0.01	0.01	0.01	0.01	0.01	0.01	0.01	0.01	0.01	0.01	0.01	0.01	0.01	0.01	0.01	0.01	0.01	0.01	0.0151411	0.0137689	0.01	0.01	0.0132235	0.01	0.01	0.0111443	0.01	0.01	0.01
7	39790967	39797743	-	4930558N11Rik	lincRNA	4930558N11Rik	havana	2	4	0.01	0.01	0.194676	0.372565	0.844267	0.457847	0.0341581	0.0432153	0.0290669	0.01	0.0164273	0.01	0.0277584	0.0232971	0.186885	0.01	0.01	0.0162375	0.0820864	0.269804	0.419412	1.80869	4.90531	2.42827	0.0329257	0.031368	0.0169622	0.116544	0.0972079	0.0278637	0.01	0.01	0.0353654	0.051845	0.0240041	0.0390297
16	4835416	4867692	+	4930562C15Rik	protein_coding	4930562C15Rik	ensembl_havana	15	6	0.01	0.01	0.01	0.0226861	0.01	0.01	0.01	0.01	0.657136	0.01	0.01	0.0115212	0.01	0.0113958	0.408903	0.01	0.279481	0.265351	0.156797	0.371163	0.01	0.01	0.0121501	0.01	0.0581301	0.306075	0.28771	0.0126315	0.0130514	0.0212509	0.197565	0.400392	0.310873	0.0597812	0.15994	0.215775
1	159134272	159166388	+	4930562F17Rik	lincRNA	4930562F17Rik	havana	1	1	0.0686217	0.0782015	0.0714429	0.0252992	0.013667	0.0408907	0.01	0.01	0.01	0.01	0.01	0.01	0.01	0.01	0.0112039	0.01	0.01	0.01	0.0160837	0.0322222	0.0409664	0.0564363	0.0467338	0.0352306	0.01	0.01	0.01	0.01	0.01	0.01	0.01	0.01	0.01	0.01	0.01	0.01
11	72215138	72218451	+	4930563E22Rik	processed_transcript	4930563E22Rik	ensembl_havana	4	3	0.01	0.01	0.01	0.01	0.01	0.01	0.01	0.01	0.01	0.01	0.01	0.01	0.01	0.01	0.01	0.01	0.01	0.01	0.01	0.01	1.93918	0.01	0.01	0.01	0.01	0.01	0.01	0.01	0.01	0.01	0.01	0.01	0.01	0.01	0.01	0.01
5	131880269	131883769	+	4930563F08Rik	antisense_RNA	4930563F08Rik	havana	1	1	0.01	0.01	0.01	0.01	0.01	0.01	0.01	0.361431	0.01	0.01	0.01	0.01	0.01	0.01	0.01	0.01	0.01	0.01	0.01	0.01	0.01	0.01	0.01	0.01	0.01	0.01	0.01	0.01	0.01	0.01	0.01	0.01	0.01	0.01	0.01	0.01
3	105066844	105078807	+	4930564D02Rik	protein_coding	4930564D02Rik	ensembl_havana	4	1	0.01	0.01	0.339901	0.01	0.01	0.01	0.01	0.01	0.01	0.01	0.01	0.01	0.0837631	0.01	0.0552471	0.01	0.01	0.01	0.01	0.01	0.01	0.01	0.01	0.01	0.0402993	0.01	0.0139435	0.01	0.01	0.0133727	0.0137209	0.0140824	0.0351427	0.01	0.01	0.0336966
3	84349376	84379922	-	4930565D16Rik	lincRNA	4930565D16Rik	havana	1	1	0.01	0.01	0.01	0.01	0.01	0.01	0.01	0.01	0.01	0.01	0.01	0.0389319	0.01	0.01	0.01	0.01	0.01	0.01	0.01	0.01	0.01	0.01	0.01	0.01	0.01	0.01	0.01	0.01	0.01	0.01	0.01	0.01	0.01	0.01	0.01	0.01
5	31486629	31495180	-	4930566F21Rik	antisense_RNA	4930566F21Rik	havana	1	2	0.291331	0.01	0.0803906	0.144075	0.285455	0.583257	0.377122	0.508548	0.0393251	0.0378918	0.213725	0.130626	0.170252	0.0277476	0.292013	0.01	0.01	0.0198854	0.118023	0.887597	0.0316594	0.902029	0.423897	0.0942324	0.10991	0.0502795	0.16368	0.26164	0.131529	0.0829994	0.0487723	0.0124608	0.0204562	0.383809	0.182078	0.116228
1	34477167	34485934	-	4930568A12Rik	lincRNA	4930568A12Rik	havana	6	2	0.01	0.01	0.01	0.01	0.01	0.01	0.01	0.01	0.01	0.218569	0.01	0.01	0.0237255	0.01	0.0144101	0.01	0.0235904	0.0148209	0.01	0.01	0.01	0.01	0.01	0.01	0.01	0.01	0.0207621	0.01	0.01	0.01	0.01	0.0211414	0.01	0.01	0.01	0.01
2	35354218	35367730	-	4930568D16Rik	protein_coding	4930568D16Rik	ensembl_havana	1	2	0.01	0.01	0.01	0.01	0.01	0.01	0.01	0.01	0.01	0.01	0.01	0.01	0.01	0.01	0.01	0.01	0.01	0.01	0.01	0.01	0.01	0.01	0.01	0.01	0.01	0.0350032	0.01	0.01	0.01	0.01	0.036355	0.01	0.01	0.01	0.01	0.01
9	13091256	13105859	-	4930568E12Rik	lincRNA	4930568E12Rik	havana	1	1	0.01	0.01	0.01	0.01	0.01	0.01	0.200565	0.0921994	0.01	0.01	0.01	0.01	0.01	0.01	0.10002	0.01	0.01	0.01	0.0635186	0.01	0.01	0.01	0.01	0.01	0.0986489	0.0463552	0.0519971	0.0536218	0.01	0.018289	0.01	0.01	0.0305973	0.0132361	0.0717319	0.057145
3	51276759	51278384	+	4930577N17Rik	TEC	4930577N17Rik	havana	2	19	0.01	0.01	0.01	0.01	0.01	0.01	0.724744	0.01	0.01	0.01	0.01	0.288896	0.0372465	0.01	0.0353018	0.01	0.0505584	0.642714	0.01	0.01	0.01	0.01	0.180823	0.01	0.01	0.1991	0.01	0.157936	0.01	0.0893492	0.0931514	0.0409699	0.0368673	0.01	0.01	0.01
X	18414881	18461398	-	4930578C19Rik	protein_coding	4930578C19Rik	ensembl_havana	6	1	0.01	0.01	0.01	0.01	0.01	0.01	0.01	0.01	0.0118516	0.01	0.01	0.01	0.01	0.01	0.01	0.01	0.01	0.01	0.0205006	0.01	0.01	0.01	0.01	0.01	0.01	0.0276382	0.01	0.01	0.01	0.01	0.01	0.0183992	0.0118474	0.01	0.01	0.01
4	42735545	42846249	+	4930578G10Rik	protein_coding	4930578G10Rik	ensembl_havana	11	1	0.01	0.01	0.0104348	0.0884116	0.01	0.01065	0.01	0.01	0.01	0.01	0.01	0.01	0.01	0.01	0.01	0.01	0.01	0.01	0.01	0.01	0.01	0.01	0.01	0.01	0.01	0.01	0.01	0.01	0.01	0.01	0.01	0.01	0.01	0.01	0.01	0.01
8	105859303	105860423	-	4930578M07Rik	processed_transcript	4930578M07Rik	havana	1	1	0.01	0.01	0.01	1.03364	0.01	0.01	0.01	0.01	0.0484515	0.01	0.01	0.01	0.01	0.01	0.01	0.01	0.01	0.01	0.01	0.01	0.01	0.01	0.195884	0.492325	0.01	0.01	0.473332	0.01	0.01	0.01	0.01	0.01	0.01	0.01	0.01	0.01
9	89113111	89177888	-	4930579C12Rik	lincRNA	4930579C12Rik	ensembl_havana	9	1	0.012422	0.01	0.04715	0.220917	0.01	0.0550453	0.01	0.01	0.01	0.0106137	0.01	0.01	0.01	0.01	0.01	0.01	0.01	0.01	0.01	0.01	0.0148483	0.01	0.01	0.01	0.01	0.01	0.01	0.01	0.01	0.01	0.01	0.01	0.01	0.0107295	0.0136622	0.0106252
3	138164078	138193826	-	4930579F01Rik	protein_coding	4930579F01Rik	ensembl_havana	8	1	0.537401	0.428932	0.45654	0.497251	1.17789	0.598523	0.01	0.01	0.0186861	0.01	0.01	0.0644646	0.0113483	0.01	0.01	0.01	0.0120026	0.01	0.0576175	0.096368	0.0803819	0.276222	0.236283	0.270284	0.0117407	0.01	0.01	0.01	0.01	0.01	0.01	0.01	0.01	0.01	0.01	0.01
14	54650511	54654608	+	4930579G18Rik	antisense_RNA	4930579G18Rik	ensembl_havana	7	1	0.01	0.01	0.01	0.01	0.01	0.01	0.01	0.01	0.01	0.01	0.01	0.01	0.01	0.01	0.01	0.01	0.01	0.01	0.01	0.01	0.01	0.01	0.552029	0.01	0.01	0.01	0.0215147	0.01	0.01	0.0789374	0.01	0.01	0.0204879	0.0215345	0.01	0.01
3	79629079	79632821	+	4930579G24Rik	protein_coding	4930579G24Rik	ensembl_havana	9	2	13.3149	0.0503686	4.39591	0.0318844	0.01	0.01	0.01	0.01	0.942209	0.156588	0.01	0.63979	0.749608	0.461786	0.01	0.01	0.0259203	0.01	2.42338	2.39532	0.508631	0.0512286	2.84744	0.01	0.01	0.100284	0.0856424	0.01	0.01	0.01	0.244611	0.375439	0.0943451	0.01	0.01	0.572766
9	98562229	98563612	-	4930579K19Rik	processed_transcript	4930579K19Rik	ensembl_havana	4	2	0.01	0.01	0.01	0.01	0.01	0.01	0.01	0.01	0.01	0.01	0.01	0.01	0.01	0.238022	0.01	0.01	0.01	0.01	0.01	0.01	0.01	0.01	0.01	0.01	0.01	0.01	0.146444	0.01	0.01	0.01	0.01	0.01	0.01	0.01	0.01	0.01
9	35116728	35130923	+	4930581F22Rik	processed_transcript	4930581F22Rik	ensembl_havana	12	2	0.01	0.01	0.01	0.01	0.01	0.01	0.01	0.01	0.01	0.0128003	0.0161361	0.0134588	0.01	0.01	0.01	0.01	0.01	0.01	0.01	0.0133518	0.01	0.01	0.01	0.01	0.01	0.01	0.01	0.01	0.0134691	0.0156848	0.0194076	0.01	0.013027	0.01	0.0133484	0.01
17	64832523	64836072	-	4930583I09Rik	protein_coding	4930583I09Rik	ensembl	3	---	0.01	0.01	0.01	0.01	0.01	0.01	0.01	0.210821	0.252692	0.01	0.01	0.01	0.416868	0.0353878	0.01	0.01	0.01	0.01	0.01	0.01	0.01	0.01	0.01	0.01	0.0829523	0.01	0.26256	0.12966	0.01	0.123689	0.0852554	0.0237611	0.082644	0.01	0.55812	0.01
5	26460070	26493315	-	4930584F24Rik	lincRNA	4930584F24Rik	ensembl_havana	9	1	0.01	0.01	0.0621177	0.01	0.01	0.01	0.0173858	0.01	0.0190678	0.01	0.01	0.01	0.01	0.0208409	0.01	0.01	0.01	0.01	0.01	0.01	0.01	0.01	0.01	0.01	0.01	0.01	0.01	0.01	0.01	0.0112137	0.011339	0.01	0.0112925	0.0114215	0.01	0.01
3	79568192	79572581	+	4930589L23Rik	lincRNA	4930589L23Rik	ensembl_havana	1	1	0.01	0.01	0.01	0.01	0.01	0.01	0.01	0.01	0.294554	0.01	2.1831	0.01	0.16536	0.01	0.01	0.01	0.01	0.01	0.01	0.01	0.01	0.01	0.01	0.01	0.01	0.01	0.01	0.12611	0.01	0.01	0.01	0.0767646	0.0197901	0.01	0.01	0.01
5	65493096	65494016	+	4930589O11Rik	TEC	4930589O11Rik	havana	1	1	0.01	0.01	0.01	0.01	0.01	0.01	0.01	0.01	0.01	0.01	0.01	0.01	0.01	0.01	0.0946973	0.01	0.01	0.01	0.487839	0.01	0.01	0.01	0.01	0.01	0.01	0.01	0.01	0.01	0.01	0.01	0.01	0.01	0.01	0.267874	0.01	0.01
10	38175780	38181904	+	4930591E09Rik	lincRNA	4930591E09Rik	havana	1	1	0.01	0.01	0.01	0.01	0.01	0.01	0.01	0.01	0.01	0.01	0.01	0.01	0.01	0.01	0.01	0.01	0.01	0.01	0.01	0.01	0.01	0.01	0.01	0.01	0.026911	0.025762	0.0408136	0.01	0.01	0.01	0.0172687	0.0418996	0.01	0.01	0.01	0.01
3	157527515	157534091	-	4930592C13Rik	antisense_RNA	4930592C13Rik	havana	1	1	0.01	0.01	0.01	0.01	0.01	0.01	0.01	0.283804	0.01	0.421045	0.01	0.278781	0.0892936	0.01	0.01	0.01	0.0190593	0.01	0.01	0.01	0.01	0.01	0.01	0.01	0.01	0.01	0.01	0.236027	0.01	0.0406783	0.0303073	0.069414	0.01	0.01	0.01	0.01
3	58692589	58797332	+	4930593A02Rik	lincRNA	4930593A02Rik	havana	4	3	0.0104993	0.01	0.01	0.01	0.01	0.01	0.0107814	0.0246832	0.0104112	0.010759	0.0104158	0.0114062	0.0103829	0.0186021	0.01	0.01	0.01	0.01	0.01	0.01	0.01	0.01	0.01	0.01	0.01	0.0113823	0.0140535	0.01	0.01	0.011926	0.0116999	0.0127976	0.0116409	0.01	0.01	0.0134797
3	37613913	37615277	+	4930594O21Rik	lincRNA	4930594O21Rik	havana	7	2	0.01	0.01	0.01	0.01	0.01	0.01	0.01	0.01	0.01	0.01	0.01	0.01	0.01	0.01	0.01	0.01	0.01	0.01	0.01	0.01	0.01	0.01	0.01	0.01	0.01	0.186918	0.0791725	0.01	0.01	0.01	0.0752691	0.0458052	0.45103	0.425751	0.01	0.158451
X	81419575	81458122	-	4930595M18Rik	protein_coding	4930595M18Rik	ensembl_havana	2	1	0.01	0.01	0.01	0.01	0.01	0.01	0.01	0.01	0.01	0.01	0.01	0.01	0.01	0.01	0.01	0.01	0.01	0.01	0.01	0.01	0.01	0.01	0.01	0.01	0.01	0.01	0.01	0.01	0.01	0.0194205	0.0134644	0.01	0.01	0.01	0.01	0.01
6	66894652	66896522	-	4930597O21Rik	processed_transcript	4930597O21Rik	ensembl_havana	4	1	0.262539	0.01	0.01	0.01	0.01	0.01	0.01	0.01	0.01	0.01	0.01	0.823914	2.00479	0.660465	0.6736	0.01	0.01	0.01	0.01	0.01	0.01	0.01	0.01	0.01	0.093072	0.0358092	0.136138	0.0781293	0.01	0.228617	0.295648	0.01	0.56415	0.01	0.01	0.343905
10	10184800	10258700	+	4930598N05Rik	processed_transcript	4930598N05Rik	havana	1	4	0.01	0.01	0.01	0.01	0.01	0.01	0.01	0.01	0.01	0.01	0.01	0.01	0.01	0.01	0.01	0.01	0.01	0.01	0.01	0.01	0.01	0.01	0.01	0.01	0.01	0.01	0.0112767	0.01	0.01	0.0143679	0.01	0.0119826	0.01	0.01	0.01	0.01
6	39118473	39148313	+	4930599N23Rik	antisense_RNA	4930599N23Rik	ensembl_havana	4	2	0.01	0.01	0.01	0.01	0.01	0.01	0.0113714	0.01	0.0239279	0.01	0.01	0.0149361	0.039572	0.0190585	0.0644194	0.01	0.111818	0.0142826	0.01	0.01	0.0518939	0.01	0.01	0.01	0.0134706	0.0164696	0.0210667	0.0455791	0.062808	0.0265931	0.01	0.0165467	0.0143199	0.0226694	0.01318	0.0195001
19	26768801	26823908	-	4931403E22Rik	processed_transcript	4931403E22Rik	havana	1	1	0.01	0.01	0.01	0.01	0.01	0.01	0.01	0.01	0.01	0.01	0.01	0.01	0.01	0.0124525	0.01	0.01	0.01	0.01	0.01	0.01	0.01	0.01	0.01	0.01	0.0137586	0.01	0.01	0.01	0.01	0.0114644	0.0124233	0.0108862	0.0123392	0.0117151	0.01	0.01
12	69847635	69853672	+	4931403G20Rik	lincRNA	4931403G20Rik	ensembl	1	---	0.01	0.01	0.01	0.01	0.01	0.01	0.01	0.01	0.01	0.0429224	0.0172194	0.01	0.0232882	0.0174624	0.01	0.0174384	0.01	0.01	0.01	0.01	0.365485	0.01	0.01	0.01	0.01	0.01	0.01	0.01	0.01	0.01	0.01	0.01	0.01	0.01	0.01	0.01
9	15283337	15306449	-	4931406C07Rik	protein_coding	4931406C07Rik	ensembl_havana	15	2	0.0213138	0.222419	0.0162473	1.99421	0.0150957	0.01505	0.0666615	0.146333	0.101304	0.0684769	0.194667	0.626054	0.193961	0.321877	0.0974582	0.0818895	0.0177328	0.82012	0.0205672	0.117049	0.152679	0.414962	0.505433	0.0567466	0.0637711	0.0475882	0.124306	0.110674	0.291245	0.165373	0.139042	0.10509	0.175465	0.141649	0.102379	0.0765847
16	91044656	91056678	+	4931406G06Rik	processed_transcript	4931406G06Rik	havana	1	1	0.01	0.01	0.01	0.01	0.01	0.01	0.01	0.01	0.01	0.01	0.01	0.0181679	0.01	0.01	0.01	0.01	0.01	0.01	0.117469	0.01	0.01	0.01	0.01	0.01	0.01	0.01	0.0169468	0.01	0.01	0.0828547	0.0545524	0.0140624	0.0885797	0.01	0.01	0.01
7	34236707	34313552	-	4931406P16Rik	protein_coding	4931406P16Rik	ensembl_havana	13	2	1.79833	0.0552126	1.87152	0.0686117	0.0115341	0.107206	0.663597	0.610083	0.289092	1.30402	0.0655391	0.833046	0.148663	0.423438	0.372763	0.844719	0.489878	1.0115	1.00365	0.298775	0.621536	0.093634	0.0479291	0.0418862	0.261344	0.390605	0.126642	0.551054	0.143418	0.366943	0.289785	0.28226	0.192846	0.687688	0.490975	0.536473
1	26681814	26687461	-	4931408C20Rik	protein_coding	4931408C20Rik	ensembl_havana	3	1	0.01	0.01	0.01	0.01	0.01	0.01	0.01	0.01	1.96996	0.01	0.01	0.01	0.01	0.01	0.01	0.01	0.01	0.01	0.01	0.01	0.01	0.01	0.01	0.01	0.01	0.78775	0.302394	0.01	0.0361608	0.01	0.270129	0.01	0.200229	0.01	0.01	0.01
5	24543432	24556810	-	4931409K22Rik	protein_coding	4931409K22Rik	ensembl_havana	12	2	0.01	0.01	0.01	0.01	0.01	0.01	0.01	0.01	0.1613	0.01	0.01	0.01	0.01	0.0739829	0.0533514	0.01	0.161406	0.01	0.01	0.01	0.01	0.01	0.01	0.01	0.01	0.172345	0.0487899	0.0385697	0.01	0.13064	0.0466011	0.01	0.0132119	0.0135324	0.116397	0.0251359
17	33783340	33785725	-	4931413I07Rik	lincRNA	4931413I07Rik	havana	1	1	0.623969	0.01	0.01	5.74411	0.01	0.01	0.01	0.01	0.01	0.01	0.01	0.01	0.68271	0.23667	0.01	0.01	0.01	0.01	0.01	0.01	1.17318	0.01	4.49096	0.538501	0.01	0.0302362	0.128681	0.01	0.01	0.01	0.19664	0.0714318	0.442392	0.01	0.547122	0.01
11	75589665	75594772	-	4931413K12Rik	processed_transcript	4931413K12Rik	havana	1	1	0.01	0.01	0.01	0.01	0.01	0.01	0.01	0.01	0.0943269	0.01	0.01	0.01	0.01	0.01	0.01	0.01	0.01	0.01	0.01	0.149747	0.01	0.01	0.01	0.151036	0.01	0.01	0.01	0.01	0.01	0.01	0.01	0.01	0.01	0.01	0.01	0.01
14	54583663	54605994	-	4931414P19Rik	protein_coding	4931414P19Rik	ensembl_havana	5	1	0.01	0.01	0.01	0.01	0.01	0.01	0.01	0.01	0.01	0.01	0.01	0.01	0.01	0.01	0.157168	0.01	0.01	0.01	0.01	0.01	0.01	0.01	0.01	0.01	0.144492	0.01	0.043801	0.01	0.01	0.01	0.0119934	0.0340572	0.01	0.01	0.0142493	0.01
8	12672186	12679230	+	4931415C17Rik	processed_transcript	4931415C17Rik	ensembl_havana	5	1	0.01	0.01	0.01	0.01	0.01	0.01	0.01	0.01	0.762	0.01	0.01	0.01	0.175133	0.01	0.01	0.01	0.01	0.01	0.01	0.01	0.01	0.01	0.01	0.01	0.0173512	0.01	0.01	0.299385	0.01	0.101648	0.01	0.01	0.0588006	0.01	0.01	0.222721
8	105280409	105289865	-	4931428F04Rik	protein_coding	4931428F04Rik	ensembl_havana	15	1	0.01	0.01	0.01	0.990475	0.01	0.01	0.01	0.0338015	0.01	0.111306	0.01	0.508451	0.905019	0.559897	1.2162	4.17955	4.86739	1.10954	0.01	0.01	0.0155354	0.01	0.0109013	0.01	2.03436	0.970269	0.868269	0.984558	0.0568687	0.580604	0.819685	0.81867	0.531203	1.00634	0.835299	0.296943
1	31135226	31222685	-	4931428L18Rik	protein_coding	4931428L18Rik	ensembl_havana	7	5	0.501287	1.05895	1.59892	0.0118727	0.0140397	0.0133363	3.46934	2.46509	3.60289	1.99007	1.54897	1.73408	2.46885	2.73727	2.8645	0.391758	1.71817	1.26078	1.81569	3.08719	1.41746	0.15038	0.0107935	0.105713	1.7665	1.45121	1.61935	2.26	3.11049	2.06176	1.80778	2.34263	2.44595	1.50475	1.96592	1.23845
9	46303361	46319987	-	4931429L15Rik	protein_coding	4931429L15Rik	ensembl_havana	12	2	0.01	0.01	0.01	0.0247765	0.01	0.0310602	0.01	0.01	0.01	0.01	0.01	0.01	0.0124125	0.01	0.01	0.01	0.01	0.01	0.01	0.01	0.01	0.01	0.01	0.01	0.01	0.01	0.01	0.01	0.01	0.01	0.01	0.01	0.01	0.01	0.01	0.01
13	47960330	48018609	-	4931429P17Rik	lincRNA	4931429P17Rik	ensembl_havana	5	1	0.01	0.01	0.0157809	0.01	0.01	0.01	0.01	0.0106436	0.0136948	0.0270518	0.0540901	0.0150547	0.0148177	0.010773	0.0106634	0.01	0.0120444	0.0172522	0.01	0.01	0.01	0.01	0.01	0.01	0.01	0.01	0.01	0.0172869	0.0159147	0.0196926	0.0145828	0.011676	0.0114746	0.0108109	0.0108141	0.0120847
5	35581227	35588764	-	4931431C16Rik	antisense_RNA	4931431C16Rik	havana	5	1	0.01	0.01	0.01	0.01	0.01	0.01	0.156602	0.01	0.01	0.01	0.01	0.0203233	0.0153647	0.01	0.01	0.01	0.01	0.01	0.01	0.01	0.01	0.01	0.01	0.01	0.01	0.024135	0.0298799	0.0435779	0.0737458	0.0209086	0.0280978	0.0240296	0.0216862	0.01627	0.0180997	0.01
3	65507257	65529380	-	4931440P22Rik	transcribed_processed_pseudogene	4931440P22Rik	havana	11	4	0.171816	0.293942	0.226364	0.085225	0.0531344	0.0287725	0.0621791	0.0760619	0.10512	0.328429	0.698205	0.467173	0.0452107	0.181982	0.0648224	0.141658	0.143148	0.156607	0.0552266	0.080874	0.103325	0.0286569	0.025246	0.313235	0.0568767	0.0494202	0.0380074	0.206611	0.314253	0.128022	0.0725507	0.0410311	0.0451287	0.221931	0.141566	0.094352
X	126812462	126815869	-	4932411N23Rik	protein_coding	4932411N23Rik	ensembl_havana	5	1	0.01	0.01	1.22489	0.01	0.01	0.01	0.01	0.01	0.01	0.01	0.01	0.01	0.01	0.01	0.01	0.01	0.01	0.01	0.01	0.01	0.01	0.01	0.01	0.01	0.01	0.01	0.01	0.01	0.01	0.01	0.01	0.0530041	0.01	0.01	0.01	0.01
16	42725702	42875763	-	4932412D23Rik	processed_transcript	4932412D23Rik	ensembl_havana	6	7	0.01	0.01	0.01	0.01	0.01	0.01	0.01	0.01	0.01	0.01	0.0123218	0.01	0.01	0.0109006	0.01	0.01	0.01	0.01	0.01	0.01	0.01	0.01	0.01	0.01	0.01	0.01	0.01	0.01	0.01	0.0102689	0.01	0.0103255	0.01	0.01	0.01	0.01
11	21494730	21511179	-	4932414J04Rik	lincRNA	4932414J04Rik	ensembl_havana	4	1	0.01	0.01	0.01	0.01	0.01	0.01	0.01	0.01	0.01	0.01	0.01	0.01	0.01	0.01	0.01	0.01	0.01	0.01	0.01	0.01	0.01	0.01	0.01	0.01	0.01	0.01	0.01	0.01	0.01	0.01	0.01	0.01	0.01	0.0502212	0.01	0.01
8	104794928	104799053	+	4932416K20Rik	lincRNA	4932416K20Rik	ensembl_havana	6	1	0.01	0.01	0.01	0.01	0.209853	0.01	0.01	0.01	0.01	0.01	0.01	0.01	0.01	0.01	0.01	0.01	0.01	0.01	0.01	0.0330687	0.01	0.0474005	0.0772937	0.01	0.01	0.01	0.01	0.01	0.01	0.01	0.01	0.01	0.01	0.01	0.01	0.01
5	123138931	123141570	+	4932422M17Rik	lincRNA	4932422M17Rik	havana	1	2	0.088172	0.01	0.01	0.01	0.01	0.01	0.01	0.01	0.01	0.0401254	0.01	0.01	0.01	0.01	0.259065	0.01	0.01	1.19516	0.01	0.01	0.01	0.01	0.01	0.01	0.01	0.101442	0.01	0.01	0.01	0.01	0.0268676	0.01	0.01	0.101821	0.01	0.01
5	92804220	92809489	-	4932430I15Rik	lincRNA	4932430I15Rik	ensembl	1	---	0.01	0.01	0.01	0.01	0.01	0.01	0.01	0.149854	0.01	0.01	0.01	0.103872	0.0176689	0.0229202	0.032214	0.0747465	0.0214039	0.0180809	0.0146695	0.01	0.01	0.01	0.01	0.01	0.034751	0.01	0.01	0.0140598	0.01	0.0215716	0.0270421	0.0193533	0.0264309	0.0190489	0.0417499	0.0138715
11	114413401	114448861	-	4932435O22Rik	lincRNA	4932435O22Rik	havana	3	1	0.01	0.01213	0.183732	0.01	0.01	0.01	0.01	0.01	0.01	0.01	0.01	0.01	0.01	0.0138114	0.01	0.01	0.01168	0.01	0.01	0.01	0.01	0.01	0.01	0.01	0.01	0.01	0.01	0.01	0.01	0.01	0.01	0.01	0.01	0.01	0.01	0.01
3	36863104	37053034	+	4932438A13Rik	protein_coding	4932438A13Rik	ensembl_havana	18	30	0.123252	0.272552	0.329462	0.0324206	0.0112401	0.01	0.0190496	0.0666825	0.0961633	0.0763451	0.0251339	0.172856	0.105878	0.084954	0.0893915	0.0308061	0.0194098	0.396313	0.113385	0.0242857	0.0122047	0.01	0.0352112	0.0455528	0.0149074	0.0384604	0.0139741	0.0339246	0.0356679	0.02657	0.0184373	0.0146285	0.0373745	0.0261728	0.0152459	0.0379323
16	91053935	91095123	-	4932438H23Rik	protein_coding	4932438H23Rik	ensembl_havana	11	3	0.01	0.01	0.01	0.01	0.01	0.01	0.01	0.01	0.01	0.01	0.01	0.01	0.015843	0.01	0.01	0.0176318	0.01	0.01	0.0106516	0.01	0.01	0.01	0.01	0.01	0.01	0.01	0.0194261	0.01	0.01	0.028899	0.0294182	0.01	0.0256639	0.01	0.01	0.01
8	4162522	4206883	-	4932443L11Rik	antisense_RNA	4932443L11Rik	ensembl_havana	9	1	0.01	0.01	0.01	0.01	0.01	0.0113155	0.167495	0.0688266	0.102655	0.285076	0.01	0.0741926	0.10835	0.0889325	0.160399	0.0131844	0.01	0.0160737	0.0781374	0.011131	0.01	0.01	0.01	0.01	0.0383778	0.0231219	0.0240729	0.0475642	0.163188	0.045472	0.0337326	0.040826	0.0306369	0.10689	0.150937	0.0990339
13	24905593	24914273	+	4932702P03Rik	antisense_RNA	4932702P03Rik	havana	2	3	0.01	0.01	0.01	0.01	0.01	0.01	0.01	0.01	0.01	0.01	0.01	0.01	0.01	0.01	0.01	0.01	0.0231402	0.01	0.0268822	0.01	0.01	0.01	0.01	0.01	0.01	0.0439979	0.0263049	0.0150135	0.01	0.01	0.01	0.13941	0.01	0.01	0.01	0.0341519
7	6039131	6042655	+	4933402C05Rik	lincRNA	4933402C05Rik	havana	1	1	2.2212	0.867317	0.201206	2.40353	0.01	0.341203	0.01	0.01	0.01	0.0212799	0.01	0.0239323	0.01	0.01	0.01	0.0227428	0.01	0.01	0.0931653	0.172018	1.5993	0.652092	0.0887703	0.239939	0.01	0.01	0.01	0.01	0.01	0.01	0.01	0.01	0.01	0.01	0.01	0.01
5	59963119	59986005	-	4933402J10Rik	lincRNA	4933402J10Rik	havana	4	2	0.01	0.01	0.01	0.01	0.0614597	0.01	0.01	0.01	0.01	0.01	0.01	0.01	0.01	0.01	0.01	0.01	0.01	0.01	0.01	0.01	0.01	0.01	0.01	0.01	0.01	0.01	0.01	0.01	0.01	0.01	0.01	0.01	0.01	0.01	0.01	0.01
5	11918043	11922822	+	4933402N22Rik	protein_coding	4933402N22Rik	ensembl_havana	12	1	0.167698	0.01	0.0670576	0.01	0.01	0.01	0.01	0.01	0.01	0.01	0.01	0.0580192	0.01	0.01	0.01	0.01	0.01	0.01	0.01	0.01	0.01	0.01	0.0208582	0.01	0.01	0.01	0.0198714	0.01	0.01	0.01	0.01	0.01	0.01	0.0219653	0.01	0.171951
7	40262705	40269754	+	4933404I11Rik	lincRNA	4933404I11Rik	havana	1	1	0.01	0.01	1.42336	0.01	0.01	0.01	0.01	0.01	0.01	0.01	0.01	0.01	0.01	0.01	0.01	0.01	0.01	0.01	0.01	0.0504987	0.01	0.01	0.01	0.01	0.01	0.01	0.01	0.01	0.01	0.01	0.01	0.01	0.01	0.01	0.01	0.01
10	43824200	43833393	+	4933404K13Rik	lincRNA	4933404K13Rik	havana	1	2	0.01	0.01	0.01	0.01	0.01	0.01	0.01	0.01	0.679902	0.01	0.01	0.01	0.01	0.01	0.01	0.0686172	0.01	0.01	0.01	0.512032	0.01	0.01	0.01	0.01	0.01	0.01	0.01	0.01	0.01	0.014389	0.0342106	0.0471879	0.0473927	0.01	0.01	0.01
5	136919146	136937113	+	4933404O12Rik	lincRNA	4933404O12Rik	havana	7	1	0.804629	0.01	0.01	0.01	0.01	0.01	0.01	0.01	0.01	0.01	0.01	0.01	0.103763	0.0300593	0.0143039	0.01	0.01	0.01	0.439545	0.129166	0.01	0.353468	0.338309	1.26277	0.082051	0.01	0.0126257	0.0218181	0.01	0.01	0.0124775	0.034464	0.062614	0.104688	0.01	0.016762
8	105707655	105710247	+	4933405L10Rik	protein_coding	4933405L10Rik	ensembl_havana	6	1	0.01	0.01	0.01	0.01	0.01	0.01	0.01	0.01	0.01	0.01	0.01	0.01	0.01	0.01	0.01	0.01	0.01	0.01	0.198448	0.01	0.01	0.01	0.01	0.01	0.01	0.01	0.01	0.01	0.01	0.01	0.01	0.160736	0.20893	0.447565	0.01	0.025624
7	50599190	50600531	+	4933405O20Rik	protein_coding	4933405O20Rik	havana	2	2	0.01	0.122647	0.01	0.01	0.01	0.01	0.01	0.01	0.01	0.01	0.01	0.01	0.01	0.01	0.01	0.01	0.01	0.01	0.01	0.01	0.01	0.01	0.01	0.01	0.01	0.01	0.01	0.01	0.01	0.01	0.01	0.0828386	0.106127	0.01	0.01	0.01
12	80583011	80597141	-	4933406B15Rik	antisense_RNA	4933406B15Rik	havana	1	1	1.62369	4.20609	0.0134062	22.1201	5.41929	13.0445	0.0128962	0.01	0.01	0.01	0.0161644	0.0134747	0.0241933	0.0259415	0.01	0.01	0.01	0.0129912	0.262352	0.525188	0.31376	10.4043	0.240831	3.80124	0.01	0.01	0.01	0.01	0.01	0.01	0.01	0.01	0.01	0.0635111	0.01	0.01
12	32919384	32953790	-	4933406C10Rik	lincRNA	4933406C10Rik	havana	7	1	0.01	0.01	0.01	0.01	0.01	0.01	0.029031	0.01	0.0150068	0.01	0.0125316	0.012854	0.01	0.01	0.01	0.01	0.01	0.01	0.01	0.01	0.01	0.01	0.01	0.01	0.0265552	0.0520827	0.0360518	0.0137029	0.01	0.0111727	0.0811575	0.0497452	0.0212399	0.0621934	0.016895	0.0664983
11	19065276	19075741	+	4933406G16Rik	lincRNA	4933406G16Rik	havana	1	1	0.01	0.01	0.01	0.01	0.01	0.01	0.01	0.01	0.01	0.01	0.01	0.0146916	0.029164	0.01	0.01	0.01	0.01	0.01	0.01	0.01	0.01	0.01	0.01	0.01	0.0198961	0.01	0.01	0.01	0.01	0.01	0.0185071	0.0193336	0.0223179	0.01	0.01	0.01
10	20310506	20312295	-	4933406P04Rik	lincRNA	4933406P04Rik	ensembl_havana	2	1	0.01	0.01	0.01	0.01	0.01	0.01	1.38251	0.01	0.01	0.01	0.01	0.01	0.01	0.01	0.636745	0.01	0.01	0.01	0.01	0.01	0.01	0.01	0.01	0.01	0.675722	0.01	0.01	0.271118	0.01	0.01	0.01	0.01	0.0820552	0.01	0.01	0.802294
18	42935470	42938888	+	4933407I08Rik	antisense_RNA	4933407I08Rik	havana	1	1	0.01	0.01	0.01	0.01	0.01	0.01	0.01	0.01	0.01	0.01	0.01	0.01	0.01	0.01	0.01	0.01	0.01	0.01	0.0242907	0.121361	0.01	0.01	0.01	0.01	0.01	0.01	0.0376042	0.01	0.01	0.01	0.01	0.181463	0.01	0.01	0.01	0.01
5	72644410	72646553	+	4933408A14Rik	lincRNA	4933408A14Rik	havana	2	3	0.01	0.01	0.01	0.01	0.01	0.01	0.01	0.01	0.01	0.01	0.01	0.01	0.01	0.01	0.172377	0.0309546	0.01	0.01	0.01	0.01	0.01	0.01	0.01	0.01	0.01	0.01	0.01	0.01	0.01	0.01	0.01	0.01	0.01	0.01	0.01	0.198976
18	34579846	34597469	-	4933408B17Rik	protein_coding	4933408B17Rik	ensembl_havana	11	1	0.0129675	0.01	0.01	0.01	0.01	0.01	0.01	0.01	0.01	0.01	0.01	0.01	0.01	0.01	0.01	0.01	0.01	0.01	0.01	0.0396982	0.122866	0.01	0.01	0.01	0.01	0.01	0.01	0.01	0.01	0.01	0.01	0.01	0.01	0.01	0.01	0.01
10	93589413	93605246	+	4933408J17Rik	lincRNA	4933408J17Rik	ensembl_havana	1	1	0.01	0.01	0.01	0.01	0.10679	0.01	0.01	0.01	0.01	0.0125155	0.0761004	0.0317234	0.01	0.0185361	0.01	0.01	0.01	0.01	0.01	0.01	0.01	0.01	0.01	0.01	0.01	0.01	0.01	0.042204	0.01	0.0227418	0.01	0.0130846	0.01	0.0637685	0.01	0.0305526
8	114341160	114351480	-	4933408N05Rik	antisense_RNA	4933408N05Rik	havana	1	1	0.121486	0.902889	0.858792	0.851131	0.01	0.01	1.48516	0.606108	1.64166	1.02687	0.799157	0.63799	1.30815	0.826326	1.09648	1.46334	1.05485	1.04615	0.809896	1.29169	1.46059	0.0149831	0.0368979	0.01	0.160528	0.22045	0.297991	0.232212	1.3222	0.244582	0.324873	0.369662	0.484657	1.3059	1.61911	1.19903
1	136603033	136605469	-	4933409D19Rik	lincRNA	4933409D19Rik	havana	1	1	0.01	0.01	0.01	0.01	0.01	0.01	0.01	0.01	0.01	0.01	0.01	0.01	0.01	0.01	0.01	0.01	0.01	0.01	0.01	0.068595	0.01	0.01	0.15244	0.0469597	0.01	0.01	0.01	0.01	0.01	0.01	0.01	0.01	0.01	0.01	0.01	0.01
10	117925459	117948293	+	4933411E08Rik	lincRNA	4933411E08Rik	havana	1	1	0.01	0.135695	0.01	0.01	0.01	0.01	0.01	0.212062	0.168427	0.01	0.01	0.01	0.0978303	0.171783	0.0997422	0.0217997	0.907493	0.01	0.01	0.0954316	0.01	0.01	0.01	0.01	0.152868	0.0691824	0.19181	0.0806734	0.0250961	0.0665445	0.22054	0.283772	0.27157	0.473588	0.128438	0.414372
19	60226334	60227679	+	4933412A08Rik	pseudogene	4933412A08Rik	ensembl	7	---	0.01	0.01	0.01	0.0708857	0.01	0.01	0.164448	0.559249	0.111827	0.01	0.01	0.761914	0.235505	0.150735	0.163351	0.148096	0.01	0.51633	0.01	0.01	0.01	0.01	0.01	0.01	0.087806	0.336479	0.0450748	0.305161	0.24868	0.349488	0.01	0.0484664	0.144122	0.0826852	0.01	0.0761076
10	116949757	116963280	+	4933412E12Rik	bidirectional_promoter_lncRNA	4933412E12Rik	havana	1	1	0.0177345	0.01	0.01	0.01	0.01	0.01	0.01	0.01	0.01	0.0834869	0.01	0.0644599	0.0604234	0.0599712	0.0328728	0.01	0.01	0.0568815	0.01	0.01	0.01	0.01	0.01	0.01	0.0750955	0.0207069	0.01	0.0445441	0.505238	0.0786242	0.0791255	0.053338	0.0862593	0.01	0.0205256	0.0908573
14	26356574	26400457	+	4933413J09Rik	lincRNA	4933413J09Rik	ensembl_havana	12	5	0.01	0.01	0.01	0.01	0.01	0.01	0.0379769	0.0553044	0.0718267	0.01	0.01	0.0301388	0.0374209	0.0449047	0.0884146	0.01	0.01	0.01	0.0723331	0.0316846	0.01	0.01	0.01	0.01	0.0347798	0.0561923	0.0562264	0.0448386	0.01	0.0118389	0.0495604	0.0790011	0.0452501	0.0778438	0.0164871	0.0570655
11	43587040	43589049	+	4933415A04Rik	protein_coding	4933415A04Rik	ensembl	2	---	0.01	0.01	0.01	0.01	0.01	0.01	0.01	0.01	0.01	0.01	0.01	0.01	0.01	0.01	0.01	0.01	0.01	0.01	0.01	0.436294	0.01	1.57146	0.01	0.01	0.01	0.01	0.01	0.01	0.01	0.01	0.01	0.01	0.01	0.01	0.01	0.01
2	159947341	159981289	+	4933416E03Rik	processed_transcript	4933416E03Rik	havana	1	1	0.0115405	0.0923199	0.0128355	0.01	0.01	0.01	0.01	0.01	0.01	0.01	0.01	0.01	0.01	0.01	0.01	0.0126456	0.01	0.01	0.01	0.01	0.01	0.01	0.01	0.0153042	0.01	0.01	0.01	0.01	0.01	0.01	0.01	0.01	0.01	0.01	0.01	0.01
8	27142910	27146305	+	4933416M07Rik	antisense_RNA	4933416M07Rik	havana	2	1	0.01	0.01	0.01	0.01	0.01	0.0100002	0.0629173	0.0492905	0.0630494	0.01	0.01	0.01	0.0242431	0.01	0.01	0.0961134	0.01	0.0273709	0.01	0.0629383	0.01	0.01	0.01	0.401929	0.075909	0.024793	0.0257876	0.01	0.0413903	0.0362809	0.01	0.0720908	0.0365686	0.0883217	0.0254102	0.111968
8	123235091	123242360	+	4933417D19Rik	antisense_RNA	4933417D19Rik	havana	1	1	0.01	0.01	0.01	0.01	0.01	0.01	0.01	0.01	0.01	0.01	0.01	0.01	0.01	0.01	0.01	0.01	0.01	0.01	0.01	0.01	0.01	0.01	0.01	0.01	0.01	0.01	0.01	0.01	0.01	0.0155507	0.01	0.0269121	0.01	0.0830096	0.01	0.01
1	71958998	72005196	-	4933417E11Rik	lincRNA	4933417E11Rik	havana	1	1	0.01	0.01	0.0162508	0.01	0.01	0.01	0.250061	0.239786	0.0985589	0.0599054	0.01	0.0355062	0.0160776	0.101666	0.0376181	0.01	0.01	0.211272	0.063923	0.0388371	0.0451234	0.01	0.01	0.01	0.106394	0.0883528	0.171343	0.0403351	0.01	0.0833633	0.150677	0.174916	0.201601	0.148095	0.106539	0.168666
3	55847105	55848401	+	4933417G07Rik	transcribed_processed_pseudogene	4933417G07Rik	havana	1	1	0.0503527	0.417953	0.01	0.01	0.282995	0.01	0.01	0.0389438	0.01	0.132687	0.0436044	0.0478838	0.01	0.0447614	0.0398331	0.0446494	0.331772	0.01	0.01	0.01	0.0503881	0.01	0.117094	0.01	0.01	0.01	0.01	0.075536	0.0479965	0.103398	0.01	0.01	0.01	0.01	0.01	0.01
7	143322773	143364626	-	4933417O13Rik	antisense_RNA	4933417O13Rik	havana	2	2	0.01	0.01	0.01	0.01	0.01	0.01	0.01	0.01	0.01	0.01	0.01	0.01	0.01	0.01	0.01	0.01	0.01	0.01	0.01	0.01	0.01	0.01	0.01	0.01	0.01	0.01	0.0223989	0.01	0.01	0.01	0.0142543	0.01	0.01308	0.01	0.01	0.01
4	33027142	33031324	-	4933421O10Rik	processed_transcript	4933421O10Rik	havana	1	1	0.22259	0.01	0.01	0.01	0.150807	0.01	0.01	0.01	0.730852	0.01	0.01	0.174362	0.0291824	0.01	0.01	0.01	0.01	0.01	0.43048	0.01	0.01	0.0222969	0.01	0.01	0.146202	0.0792442	0.100245	0.01	0.01	0.01	0.0312882	0.0567129	0.0305495	0.0326002	0.01	0.0196838
2	90479236	90488426	+	4933423P22Rik	antisense_RNA	4933423P22Rik	havana	1	1	0.01	0.01	0.01	0.01	0.01	0.01	0.01	0.0181635	0.01	0.01	0.01	0.01	0.01	0.01	0.0142071	0.01	0.01	0.01	0.01	0.01	0.0213913	0.01	0.01	0.01	0.01	0.0940274	0.01	0.01	0.01	0.0363426	0.01	0.01	0.0193512	0.01	0.01	0.01
1	36710149	36757954	+	4933424G06Rik	protein_coding	4933424G06Rik	havana	4	4	0.01	0.0652984	0.01	0.01	0.01	0.01	0.01	0.01	0.0271164	0.01	0.01	0.01	0.0116781	0.01	0.01	0.0156361	0.01	0.01	0.01	0.01	0.01	0.01	0.01	0.01	0.021915	0.01	0.01	0.0117767	0.0192708	0.011688	0.0109311	0.0120432	0.01	0.01	0.0159549	0.01
5	149441861	149443582	+	4933425D22Rik	sense_intronic	4933425D22Rik	havana	1	1	0.01	0.01	0.01	0.01	0.01	0.01	0.01	0.01	0.01	0.01	0.01	0.01	0.01	0.01	0.01	0.01	0.01	0.01	0.01	0.01	0.01	0.01	0.01	0.01	0.01	0.01	0.01	0.01	0.01	0.01	0.01	0.01	0.01	0.28459	0.01	0.01
3	85887691	85889235	+	4933425M03Rik	TEC	4933425M03Rik	havana	1	1	0.01	0.01	0.01	0.01	0.01	0.01	0.01	0.01	0.0936769	0.01	0.01	0.01	0.01	0.01	0.01	0.01	0.01	0.01	0.01	6.78942	0.01	0.01	0.01	0.01	0.01	0.01	0.01	0.01	0.01	0.01	0.52894	0.01	0.204807	0.01	1.11625	0.01
6	88950683	89110032	+	4933427D06Rik	lincRNA	4933427D06Rik	ensembl_havana	13	2	0.236126	0.055977	0.186993	0.01	0.0114781	0.013296	0.216482	0.235279	0.109186	0.191604	0.0488097	0.21582	0.198533	0.28056	0.300677	0.307869	0.616405	0.182669	0.253081	0.068224	0.359501	0.0116136	0.0522436	0.112267	0.113661	0.178097	0.0994078	0.372447	0.304503	0.777713	0.278172	0.259786	0.336282	0.322874	0.148751	0.134022
11	72153929	72207460	-	4933427D14Rik	protein_coding	4933427D14Rik	ensembl_havana	14	2	0.01	0.01	0.0108991	0.01	0.01	0.01	0.01	0.01	0.01	0.0924253	0.01	0.0934631	0.01	0.01	0.147231	0.01	0.01	0.01	0.0720483	0.102437	0.0833355	0.01	0.01	0.01	0.0109673	0.0857339	0.01	0.0107933	0.01	0.0567314	0.0241363	0.018211	0.0637804	0.01	0.01	0.0190783
15	74709161	74710375	+	4933427E11Rik	antisense_RNA	4933427E11Rik	ensembl_havana	2	1	0.01	0.01	0.01	0.01	0.01	0.01	0.01	0.01	0.01	0.01	0.01	0.01	0.01	0.01	0.01	0.01	0.01	0.01	0.01	0.01	1.77776	0.01	0.01	0.01	0.01	0.01	0.01	1.47921	0.01	0.01	0.01	0.130688	0.01	0.01	0.01	0.01
5	23815618	23831898	-	4933427G23Rik	transcribed_processed_pseudogene	4933427G23Rik	havana	1	1	0.132154	0.0146431	0.01	0.01	0.0172353	0.0135856	0.01	0.01	0.01	0.01	0.01	0.0130173	0.01	0.01	0.0313826	0.01	0.01	0.01	0.01	0.01	0.01	0.01	0.0185254	0.01	0.01	0.01	0.01	0.01	0.01	0.01	0.0182101	0.01	0.0126404	0.01	0.01	0.01
2	128955671	128957862	-	4933427J07Rik	antisense_RNA	4933427J07Rik	havana	1	1	0.01	0.01	0.01	0.01	0.01	0.01	0.01	0.01	0.01	0.01	0.01	0.01	0.01	0.01	0.01	0.01	0.01	0.01	0.01	0.01	0.01	0.737612	0.01	0.215463	0.01	0.01	0.01	0.01	0.01	0.01	0.01	0.01	0.01	0.01	0.01	0.01
4	40482840	40525549	-	4933428C19Rik	lincRNA	4933428C19Rik	havana	1	1	0.01	0.01	0.01	0.01	0.01	0.01	0.01	0.01	0.01	0.01	0.01	0.01	0.01	0.01	0.01	0.01	0.01	0.01	0.01	0.01	0.01	0.01	0.01	0.01	0.01	0.01	0.01	0.01	0.01	0.01	0.01	0.01	0.01	0.01	0.0288855	0.01
X	139179228	139181010	+	4933428M09Rik	protein_coding	4933428M09Rik	ensembl_havana	5	1	0.01	0.01	0.172051	0.01	0.01	0.01	0.01	0.01	0.01	0.01	0.01	0.01	0.01	0.01	0.01	0.01	0.01	0.01	0.01	0.01	0.773702	0.01	0.126829	0.01	0.01	0.01	0.01	0.01	0.01	0.01	0.01	0.01	0.01	0.01	0.01	0.01
10	62577694	62579070	+	4933428P19Rik	antisense_RNA	4933428P19Rik	havana	1	2	0.01	0.01	0.01	0.01	0.01	0.01	0.01	0.01	0.01	0.01	0.089218	0.01	0.01	0.01	0.01	0.01	0.01	0.01	0.01	0.01	0.01	0.01	0.01	0.01	0.01	0.01	0.0480926	0.0509562	0.01	0.116956	0.01	0.0935396	0.01	0.01	0.01	0.01
3	30792570	30793565	-	4933429H19Rik	antisense_RNA	4933429H19Rik	ensembl_havana	3	2	0.298721	0.01	0.178289	0.01	0.13534	0.0700388	0.01	0.160799	0.01	0.206485	0.660472	0.230434	0.01	0.179928	0.01	0.01	0.0761649	0.01	0.01	0.01	0.01	0.01	3.31116	0.01	0.01	0.117419	0.243763	0.433772	0.01	0.0588708	0.01	0.067321	0.0721133	0.112218	0.01	0.01
5	116501374	116502717	-	4933430H06Rik	TEC	4933430H06Rik	havana	1	1	0.01	0.01	0.01	0.01	0.01	0.01	0.01	0.01	0.01	0.01	0.01	0.01	0.01	0.01	0.01	0.01	0.01	0.01	0.01	0.01	0.01	0.01	0.01	0.01	0.01	0.01	0.01	0.01	0.01	0.01	0.01	0.01	0.393937	1.03044	0.01	0.01
4	62525369	62547994	+	4933430I17Rik	protein_coding	4933430I17Rik	ensembl_havana	1	1	0.01	0.01	0.01	0.01	0.01	0.01	0.01	0.011658	0.01	0.0170277	0.01	0.01	0.01	0.01	0.01	0.01	0.01	0.01	0.01	0.0310295	0.01	0.01	0.215506	0.1453	0.117568	0.01	0.0308511	0.01	0.01	0.0224834	0.0159023	0.042379	0.0517819	0.01	0.01	0.0225296
7	25219368	25220931	+	4933430L12Rik	antisense_RNA	4933430L12Rik	havana	1	1	0.01	0.01	0.01	0.01	0.01	0.01	0.01	0.01	0.450852	0.01	0.01	0.01	0.01	0.01	0.01	0.01	0.048115	0.01	0.01	0.01	0.01	0.01	0.01	0.01	0.606333	0.01	0.01	0.01	0.01	0.0358145	0.0669591	0.134986	0.202439	0.7054	0.01	0.528202
3	107888850	107896214	-	4933431E20Rik	antisense_RNA	4933431E20Rik	havana	8	3	0.01	0.0510264	0.0165396	0.01	0.01	0.0179248	0.988544	0.0151715	0.022488	0.0478016	0.0336701	0.359655	0.697868	1.22012	0.170549	0.0972323	0.382298	1.57431	0.071542	0.01	0.0318831	0.01	0.01	0.01	0.131508	0.33562	0.427436	0.0622186	0.267792	0.141921	0.962425	0.523324	0.533814	0.82403	0.0230211	0.254865
6	72120213	72123198	-	4933431G14Rik	antisense_RNA	4933431G14Rik	havana	1	1	0.01	0.01	0.01	0.01	0.01	0.01	0.750329	0.311598	0.01	0.01	0.01	0.01	0.01	1.36831	0.554011	0.01	0.01	0.01	0.01	1.23734	0.01	0.01	0.01	0.01	0.131431	0.0423372	0.326085	0.507941	0.01	0.0370339	0.174037	0.0590837	0.0387899	0.01	0.01	0.132103
9	85749078	85750430	+	4933431K14Rik	TEC	4933431K14Rik	havana	1	1	0.01	0.01	0.117783	0.01	0.01	0.01	0.107034	0.152255	0.048345	0.0702975	0.284012	0.446285	0.651006	0.113964	0.49901	0.146889	0.0994596	0.202227	0.01	0.01	0.01	0.14449	0.01	0.01	0.0491821	0.724643	0.0465381	0.287445	0.25323	0.01	0.49273	0.30757	1.34118	0.97524	0.0507251	1.92217
8	77610860	77769683	+	4933431K23Rik	processed_transcript	4933431K23Rik	havana	8	3	0.01	0.01	0.01	0.01	0.01	0.01	0.01	0.01	0.01	0.01	0.01	0.01	0.01	0.01	0.01	0.01	0.01	0.01	0.0155359	0.0108987	0.01	0.01	0.01	0.01	0.01	0.01	0.0150496	0.0102674	0.01	0.010254	0.01	0.01	0.01	0.01	0.01	0.01
9	118429836	118437049	+	4933432G23Rik	lincRNA	4933432G23Rik	havana	1	1	0.01	0.01	0.296921	0.01	0.01	0.01	0.123472	0.01	0.01	0.131241	0.01	0.255044	0.0600476	0.153653	0.0153603	0.01	0.01	0.01	0.0303157	0.451953	0.01	0.01	0.01	0.01	0.0243578	0.0367646	0.0492422	0.01	0.01	0.01	0.0470278	0.0235417	0.0755286	0.0362066	0.01	0.01
7	121468844	121609335	-	4933432K03Rik	antisense_RNA	4933432K03Rik	havana	1	1	0.0312179	0.0556703	0.0421564	0.01	0.01	0.01	0.0181561	0.0666041	0.0905319	0.0541259	0.01031	0.0459954	0.106665	0.137057	0.120608	0.148397	0.178626	0.131731	0.207817	0.145801	0.149932	0.01	0.0282764	0.0106409	0.0321145	0.0333144	0.0499591	0.0489782	0.0842138	0.0303848	0.12215	0.114635	0.128036	0.170443	0.12381	0.250967
9	75410184	75417710	+	4933433G15Rik	lincRNA	4933433G15Rik	havana	7	1	0.01	0.01	0.01	0.227622	0.01	0.785418	0.01	0.01	0.01	0.01	0.01	0.01	0.01	0.01	0.01	0.01	0.01	0.01	0.01	0.01	0.01	0.153495	0.0284418	0.01	0.01	0.01	0.01	0.01	0.01	0.01	0.01	0.01	0.01	0.01	0.01	0.01
3	90051636	90068348	+	4933434E20Rik	protein_coding	4933434E20Rik	ensembl_havana	16	2	1.48266	0.184831	2.59502	0.117803	0.0386147	3.92105	0.14958	0.0526468	0.218732	0.238342	0.0516959	0.870334	1.19306	1.43522	0.814538	1.92556	0.498806	1.29153	0.965754	1.23899	1.56584	4.55179	1.22624	3.39866	0.638702	0.572492	0.447543	0.645093	1.0817	1.41325	1.89277	1.9965	1.81602	1.90142	1.72785	2.28445
11	112825154	112832470	+	4933434M16Rik	lincRNA	4933434M16Rik	havana	3	1	0.01	0.01	0.01	0.0323869	0.01	0.01	0.01	0.302255	0.01	0.336002	1.38512	0.01	0.0977208	0.810518	0.887278	0.01	0.0181429	0.651257	0.116825	0.01	0.01	0.01	0.01	0.01	0.10909	0.254087	0.371104	0.468572	0.743671	0.793136	0.277714	0.597448	0.526849	0.216701	1.54051	0.779431
7	73124451	73126559	+	4933435G04Rik	lincRNA	4933435G04Rik	havana	1	1	0.01	0.01	0.01	0.01	0.01	0.01	0.01	0.01	0.01	0.01	0.01	0.01	0.0290277	0.01	0.01	0.01	0.01	0.01	0.01	0.01	0.01	0.01	0.01	0.01	0.01	0.01	0.01	0.231603	0.01	0.0482809	0.200048	0.0331681	0.254605	0.0324179	0.01	0.01
7	68417402	68427363	+	4933436H12Rik	lincRNA	4933436H12Rik	havana	1	1	0.01	0.01	0.01	0.01	0.01	0.01	0.01	0.01	0.0618812	0.01	0.01	0.01	0.01	0.01	0.01	0.01	0.01	0.01	0.01	0.01	0.01	0.01	0.01	0.01	0.01	0.01	0.01	0.01	0.01	0.0140506	0.01	0.01	0.01	0.01	0.01	0.01
5	121847667	121848845	-	4933437G19Rik	TEC	4933437G19Rik	havana	1	1	0.01	0.01	0.173427	0.01	0.01	0.01	0.01	0.01	0.01	0.01	0.01	0.0516786	0.248347	0.01	0.01	0.01	0.01	0.01	0.01	0.01	0.01	0.01	0.245642	0.0864295	0.141872	0.0509705	0.170189	0.0460503	0.01	0.01	0.01	0.01	0.01	0.0902326	0.01	0.01
4	147063366	147068437	-	4933438K21Rik	antisense_RNA	4933438K21Rik	havana	1	1	0.01	0.01	0.01	0.01	0.01	0.01	0.01	0.01	0.01	0.01	0.01	0.01	0.01	0.01	0.01	0.01	0.01	0.01	0.0581618	0.01	0.01	0.01	0.01	0.01	0.01	0.01	0.028606	0.01	0.194505	0.01	0.0187781	0.0196309	0.01	0.01	0.131632	0.01
11	59505662	59513648	+	4933439C10Rik	processed_transcript	4933439C10Rik	ensembl_havana	12	1	0.0165486	0.01	0.01	1.37383	0.334437	0.01	0.01	0.0663654	0.0315706	0.01	0.0972553	0.01	0.01	0.01	0.01	0.01	0.01	0.0364837	0.370869	0.433005	0.01	0.26114	2.0521	0.528603	0.01	0.0764783	0.151775	0.0153177	0.01	0.0201047	0.01	0.01	0.01	0.152019	0.342703	0.0201421
1	172538133	172558130	-	4933439K11Rik	processed_transcript	4933439K11Rik	havana	9	3	0.0126152	0.0175541	0.01	0.0140952	0.01	0.01	0.01	0.01	0.01	0.01	0.01	0.01	0.01	0.01	0.0196674	0.01	0.01	0.01	0.01	0.01	0.01	0.0125717	0.0759367	0.0775356	0.01	0.01	0.01	0.01	0.01	0.01	0.01	0.01	0.0142975	0.01	0.01	0.01
8	12502899	12505342	+	4933439N14Rik	lincRNA	4933439N14Rik	havana	1	1	6.71036	13.397	0.0297009	0.01	0.01	0.01	1.85266	1.46868	0.679872	0.01	0.01	0.572721	0.814506	1.98316	2.00411	2.74882	0.01	0.892327	1.3696	0.01	0.01	0.01	0.01	0.01	0.412722	0.740962	1.1107	1.36589	0.01	1.21565	0.829938	1.10951	1.64574	1.26735	0.456686	1.4522
7	125284025	125349789	-	4933440M02Rik	lincRNA	4933440M02Rik	ensembl_havana	2	1	0.01	0.01	0.01	0.01	0.01	0.619633	0.01	0.01	0.01	0.01	0.01	0.0421025	0.01	0.01	0.0117637	0.01	0.01	0.01	0.01	0.01	0.01	0.01	0.01	0.068869	0.01	0.01	0.01	0.0164575	0.01	0.0155218	0.0309829	0.01	0.028948	0.01	0.01	0.0149264
6	117905808	117907761	-	4933440N22Rik	TEC	4933440N22Rik	ensembl_havana	5	1	0.01	8.30711	0.01	0.01	0.01	0.01	0.01	0.229285	0.241707	0.695357	0.0322997	0.0854184	0.448884	0.881223	0.234265	0.01	1.11586	0.01	0.459582	2.5474	1.854	2.46432	0.01	0.01	0.328166	0.183616	0.0609557	0.183409	0.01	0.135455	0.224203	0.250982	0.144414	0.735924	0.427357	0.583513
17	70745329	70755583	-	5031415H12Rik	lincRNA	5031415H12Rik	ensembl	1	---	0.01	0.01	0.0146937	0.01	0.01	0.01	0.01	0.01	0.01	0.01	0.01	0.01	0.01	0.01	0.0250824	0.01	0.01	0.01	0.01	0.01	0.01	0.01	0.564957	0.0539019	0.01	0.01	0.01	0.01	0.01	0.01	0.01	0.0290514	0.01	0.01	0.01	0.01
5	23382308	23434270	-	5031425E22Rik	lincRNA	5031425E22Rik	ensembl_havana	3	1	0.01	0.342864	0.0470496	0.01	0.01	0.01	0.0312644	0.01	0.01	0.01	0.01	0.01	0.01	0.01	0.0286019	0.01	0.01	0.01	0.0222204	0.012747	0.0230953	0.01	0.0260263	0.0117327	0.01	0.0118576	0.01	0.01	0.01	0.01	0.01	0.01	0.0116539	0.0118189	0.0154785	0.01
15	84943936	84988552	-	5031439G07Rik	protein_coding	5031439G07Rik	ensembl_havana	14	2	0.502307	0.0150786	0.0110787	0.01	1.75745	8.84314	0.354884	0.659902	0.202086	1.03102	0.0392841	1.30632	0.594355	0.265465	0.436363	2.15587	0.405236	0.319771	0.659222	0.79595	1.297	1.88652	0.940144	0.597231	0.146951	0.0727414	0.159089	1.96224	1.12033	1.08888	0.287361	0.216886	0.196838	0.52477	0.773538	0.337676
5	52973012	52994437	-	5033403H07Rik	processed_transcript	5033403H07Rik	havana	4	5	0.01	0.01	0.01	0.01	0.01	0.01	0.01	0.01	0.01	0.01	0.01	0.01	0.0193606	0.01	0.0172184	0.01	0.01	0.01	0.01	0.01	0.01	0.01	0.01	0.01	0.0124169	0.01	0.0122019	0.01	0.0122984	0.01	0.0120776	0.01	0.01	0.0188228	0.018858	0.0156706
1	92908378	92910765	-	5033417F24Rik	antisense_RNA	5033417F24Rik	havana	2	2	0.01	0.01	0.01	0.01	0.01	0.01	0.130011	0.01	0.01	0.01	0.01	0.01	0.01	0.01	0.01	0.01	0.01	0.01	0.01	0.01	0.01	0.01	0.01	0.01	0.400477	0.01	0.01	0.01	0.01	0.0438065	0.01	0.01	0.118007	0.524739	0.01	0.01
8	107869685	107885012	+	5033426E14Rik	lincRNA	5033426E14Rik	havana	1	1	0.01	0.01	0.01	0.0527435	0.01	0.01	0.01	0.01	0.0942939	0.100772	0.311197	0.0228133	0.153934	0.039393	0.201716	0.115474	0.01	0.22509	0.045056	0.0131043	0.296867	0.01	0.127721	0.01	0.0235138	0.0729781	0.0315456	0.220577	0.141727	0.220599	0.0390426	0.0482371	0.0660696	0.170329	0.0657203	0.0681291
2	59382502	59387472	-	5330411J11Rik	processed_transcript	5330411J11Rik	havana	7	1	0.01	0.01	0.01	0.01	0.01	0.01	0.01	0.01	0.01	0.01	0.01	0.01	0.01	0.01	0.834617	0.01	0.01	1.56624	0.01	0.01	0.01	0.01	0.01	0.01	0.01	0.01	0.152381	0.01	0.01	0.01	0.224955	0.186879	0.156976	0.01	0.01	0.01
7	78818285	78820664	+	5330411O13Rik	lincRNA	5330411O13Rik	havana	1	1	0.01	0.01	0.01	0.01	0.01	0.01	0.01	0.01	0.915123	0.01	0.01	0.01	0.01	0.01	0.01	0.01	0.01	0.01	0.01	0.01	0.84608	0.01	0.0391705	0.01	0.01	0.01	0.01	0.01	0.01	0.162641	0.0661331	0.0715868	0.118371	0.665519	0.01	0.01
3	108455694	108536537	-	5330417C22Rik	protein_coding	5330417C22Rik	ensembl_havana	16	4	0.01	0.01	0.01	0.01	0.01	0.01	0.01	0.01	0.01	0.01	0.01	0.01	0.01	0.01	0.01	0.01	0.01	0.01	0.01	0.01	0.01	0.01	0.01	0.01	0.01	0.01	0.01	0.01	0.01	0.01	0.01	0.0130206	0.0264768	0.01	0.01	0.01
10	116509052	116583516	+	5330438D12Rik	processed_transcript	5330438D12Rik	ensembl_havana	8	1	0.01	0.0505724	0.0449025	0.01	0.01	0.01	0.01	0.0225937	0.0152051	0.0201426	0.01	0.0238462	0.0105387	0.042065	0.0369998	0.0299867	0.0116001	0.01	0.028367	0.0157506	0.0212469	0.01	0.0109319	0.01	0.013477	0.0125926	0.0131677	0.030531	0.0126452	0.024088	0.0219557	0.0132793	0.0117311	0.0258657	0.0252919	0.0197894
15	100459740	100468692	-	5330439K02Rik	lincRNA	5330439K02Rik	ensembl	1	---	0.01	0.01	0.01	0.01	0.01	0.01	0.0328573	0.01	0.01	0.01	0.01	0.492637	0.01	0.0804546	0.01	0.01	0.509109	0.01	0.01	0.0365746	0.0626236	0.01	0.01	0.01	0.177746	0.01	0.0152698	0.01	0.01	0.10465	0.0448073	0.24459	0.211597	0.0733472	0.01	0.145716
6	131486400	131553764	+	5430401F13Rik	protein_coding	5430401F13Rik	ensembl_havana	7	3	0.01	0.01	0.01	0.01	0.01	0.409369	0.01	0.01	0.01	0.01	0.01	0.01	0.01	0.01	0.01	0.01	0.01	0.01	0.01	0.01	0.01	0.01	0.01	0.01	0.01	0.01	0.01	0.01	0.01	0.01	0.01	0.01	0.01	0.01	0.01	0.01
6	50566643	50594866	+	5430402O13Rik	antisense_RNA	5430402O13Rik	havana	8	1	0.01	0.01	0.01	0.01	0.01	0.01	0.01145	0.01	0.01	0.01	0.01	0.01	0.0654266	0.0674647	0.01	0.01	0.01	0.01	0.01	0.01	0.01	0.01	0.01	0.01	0.0155042	0.0168403	0.0183577	0.0130094	0.01	0.01	0.0257721	0.0151913	0.0252248	0.01	0.0705198	0.01
5	109674545	109691042	-	5430403G16Rik	protein_coding	5430403G16Rik	havana	2	1	0.01	0.01	0.01	0.01	0.01	0.01	0.0119655	0.01	0.398967	0.01	0.01	0.01	0.0878039	0.01	0.0318465	0.01	0.01	0.01	0.01	0.01	0.01	0.01	0.01	0.01	0.0225554	0.0129308	0.01	0.0125742	0.018955	0.0540241	0.0342845	0.0425648	0.0126047	0.01	0.01	0.01
2	156844351	156862964	-	5430405H02Rik	processed_transcript	5430405H02Rik	havana	8	2	0.01	0.01	0.486835	0.830167	0.136547	0.0131353	0.114143	0.0312605	0.0221984	0.152653	0.174682	0.123321	0.0106531	0.0190005	0.0441109	0.0100162	0.211435	0.0601678	0.0656194	0.196024	0.15457	1.29437	0.119609	0.23104	0.01	0.0701693	0.0467921	0.191848	0.293575	0.0873865	0.100284	0.0586972	0.0527288	0.152685	0.0801966	0.208478
5	100420842	100429536	-	5430416N02Rik	lincRNA	5430416N02Rik	havana	7	1	0.0280459	0.0186876	0.0210718	0.01	0.01	0.01	0.0288285	0.0143146	0.0347675	0.01	0.01	0.0212945	0.0238407	0.0151818	0.0589188	0.0254954	0.01	0.0148614	0.24597	0.0592538	0.106329	0.240688	0.01	0.175694	0.01	0.01	0.0208525	0.0285658	0.0156641	0.01	0.0458402	0.0268524	0.0149424	0.0480491	0.0209146	0.0379486
X	85870354	85891500	+	5430427O19Rik	protein_coding	5430427O19Rik	ensembl_havana	4	1	0.01	0.01	0.01	0.01	0.01	0.01	0.01	0.01	0.01	0.01	0.01	0.01	0.214858	0.01	0.01	0.01	0.01	0.01	0.01	0.01	0.01	0.01	0.01	0.01	0.127541	0.01	0.01	0.01	0.01	0.01	0.0310506	0.01	0.01	0.01	0.01	0.01
15	5496266	5594985	+	5430437J10Rik	transcribed_processed_pseudogene	5430437J10Rik	havana	2	2	0.01	0.0122953	0.01	0.01	0.01	0.01	0.01	0.01	0.01	0.01	0.01	0.011492	0.0104063	0.0145635	0.0103917	0.01	0.0106035	0.01	0.01	0.01	0.01	0.01	0.010703	0.01	0.01	0.01	0.0104779	0.0104302	0.01	0.0136784	0.0122546	0.0124736	0.0134821	0.0138296	0.01	0.0214864
1	153714654	153716570	+	5530400K19Rik	TEC	5530400K19Rik	havana	1	1	0.01	0.01	0.01	0.01	0.01	0.01	3.10705	0.01	0.01	0.01	0.01	0.01	0.01	0.01	1.24094	0.01	0.01	0.01	0.01	0.01	0.0646378	0.01	0.01	0.01	0.01	0.01	0.01	0.01	0.01	0.683871	0.149395	0.519794	0.346395	0.379966	0.01	0.707504
X	105037197	105079610	-	5530601H04Rik	processed_transcript	5530601H04Rik	havana	7	1	0.01	2.34821	0.01	0.01	0.01	0.01	0.102629	0.0197287	0.184647	0.0962247	0.01	0.129233	0.121594	0.200132	0.110276	0.145523	0.0114046	0.171435	0.117105	0.01	0.0618333	0.01	0.01	0.01	0.0173253	0.0156897	0.0277967	0.0640691	0.0785017	0.110839	0.0257429	0.0364844	0.0312752	0.314179	0.082713	0.327006
9	77366412	77399419	-	5730403I07Rik	lincRNA	5730403I07Rik	havana	1	1	0.01	0.01	0.01	0.01	0.01	0.01	0.01	0.01	0.01	0.109957	0.01	0.175111	0.0756212	0.0359328	0.0228852	0.01	0.01	0.01	0.01	0.01	0.01	0.01	0.01	0.01	0.0225504	0.0246221	0.0328682	0.0550315	0.01	0.0356706	0.0356236	0.0469909	0.0490544	0.117379	0.0157498	0.159686
X	13042015	13045298	+	5730405O15Rik	processed_transcript	5730405O15Rik	havana	1	1	0.01	0.01	0.01	0.01	0.01	0.01	0.01	0.01	0.0231178	0.01	0.01	0.01	0.01	0.01	0.0688846	0.01	0.0281461	0.01	0.01	0.0244926	0.01	0.01	0.0311382	0.01	0.01	0.01	0.01	0.01	0.01	0.01	0.01	0.0248761	0.0230883	0.0387889	0.01	0.0223355
X	109001485	109002297	+	5730416F02Rik	processed_pseudogene	5730416F02Rik	havana	1	1	0.01	0.01	0.01	0.01	0.01	0.01	0.01	0.01	0.01	0.01	0.01	0.01	0.01	0.01	0.01	0.01	0.01	0.01	0.01	0.01	0.01	0.01	0.01	0.01	0.328852	0.426062	0.30049	0.01	0.01	0.159069	0.832294	1.09262	0.645009	0.01	1.87979	0.01
1	78595031	78609509	-	5730419F03Rik	lincRNA	5730419F03Rik	havana	1	1	0.01	0.01	0.01	0.01	0.01	0.01	0.01	0.01	0.01	0.583826	0.01	0.01	0.01	0.01	0.01	0.112354	0.01	0.01	0.01	0.01	0.01	0.01	0.01	0.01	0.060072	0.01	0.01	0.01	0.01	0.01	0.01	0.01	0.01	0.01	0.01	0.01
10	95417375	95428641	+	5730420D15Rik	bidirectional_promoter_lncRNA	5730420D15Rik	havana	1	1	0.01	0.01	0.01	0.01	0.01	0.01	0.01	0.0133296	0.01	0.01	0.01	0.01	0.0420427	0.01	0.01	0.01	0.57052	0.01	0.01	0.01	0.01	0.01	0.01	0.01	0.01	0.01	0.0141874	0.01	0.01	0.01	0.0258046	0.0230051	0.01	0.0561412	0.01	0.0387573
5	149119565	149184064	-	5730422E09Rik	lincRNA	5730422E09Rik	havana	2	2	0.01	0.01	0.0144772	0.01	0.01	0.01	0.01	0.01	0.0213508	0.01	0.0538896	0.0145673	0.0187063	0.0183817	0.0117983	0.01	0.01	0.01	0.01	0.01	0.01	0.01	0.01	0.01	0.0116057	0.028707	0.0121942	0.01	0.01	0.0225112	0.0182817	0.037259	0.0166619	0.01	0.0122068	0.0112558
11	80360492	80378035	-	5730455P16Rik	protein_coding	5730455P16Rik	ensembl_havana	15	3	0.01	0.074581	0.147175	0.01	0.0502796	0.01	0.457891	0.228101	0.01	0.01	0.01	0.01	0.0191456	0.012568	0.131217	0.0125597	0.0201876	0.01	0.15757	0.01	0.0368533	0.0129314	0.0218674	0.0151322	0.107406	0.224589	0.249334	0.01	0.01	0.129597	0.121645	0.227146	0.181454	0.01	0.0181136	0.01
5	48327952	48414295	+	5730480H06Rik	protein_coding	5730480H06Rik	ensembl_havana	8	5	0.623565	0.709807	0.0885961	0.191152	0.012728	0.0140553	0.374954	0.328012	0.578105	1.32022	3.05198	1.20239	0.762102	0.838556	0.63288	0.420866	0.464687	0.184263	0.369799	0.282768	0.222784	0.0421623	0.260764	0.191438	0.439401	0.899876	0.632866	0.766449	0.409797	1.78532	0.842086	0.668392	0.746024	0.787195	0.616656	0.605672
4	44702800	44705111	+	5730488B01Rik	TEC	5730488B01Rik	havana	1	1	0.01	0.01	0.01	0.01	0.01	0.01	0.01	0.01	0.01	0.01	0.01	0.01	0.01	0.01	0.01	0.01	0.01	0.01	0.01	0.01	0.01	0.01	0.310288	0.36063	0.01	0.01	0.01	0.01	0.01	0.01	0.01	0.01	0.01	0.01	0.01	0.0450476
12	18514510	18535255	+	5730507C01Rik	protein_coding	5730507C01Rik	ensembl_havana	9	2	0.0126004	0.01	0.0169601	0.01	0.0383853	0.0156262	0.0198635	0.01	0.01	0.238022	0.01	0.0147334	0.01	0.0121716	0.0211825	0.01	0.0128717	0.01	0.01	0.01	0.01	2.38419	0.040107	0.0230201	0.0199844	0.014653	0.0827703	0.126685	0.0123737	0.146147	0.01	0.0217711	0.01	0.01	0.01	0.0119522
11	25602763	26210764	-	5730522E02Rik	protein_coding	5730522E02Rik	ensembl_havana	15	3	0.01	0.01	0.01	0.01	0.01	0.01	0.01	0.01	0.0109208	0.0109153	0.01	0.0108883	0.01	0.01	0.0113354	0.01	0.01	0.01	0.01	0.01	0.01	0.01	0.01	0.01	0.01	0.01	0.0100776	0.01	0.01	0.0100664	0.0100732	0.0100803	0.01	0.01	0.01	0.01
1	136213531	136234265	-	5730559C18Rik	protein_coding	5730559C18Rik	ensembl_havana	16	4	0.01	0.01	0.01	0.01	0.01	0.01	0.01	0.01	0.01	0.01	0.01	0.01	0.01	0.01	0.01	0.01	0.01	0.01	0.01	0.01	0.01	0.01	0.01	0.01	0.01	0.01	0.0236517	0.01	0.01	0.01	0.01	0.01	0.01	0.01	0.01	0.0276379
8	25101216	25109987	+	5830408C22Rik	processed_transcript	5830408C22Rik	havana	1	1	0.0159625	0.01	0.207544	0.01	0.01	0.01	0.01	0.01	0.01	0.01	0.01	0.01	0.01	0.01	0.01	0.01	0.01	0.01	0.043414	0.0750952	0.153226	0.01	0.01	0.01	0.01	0.01	0.01	0.01	0.01	0.01	0.01	0.01	0.01	0.01	0.01	0.01
7	140247284	140300737	+	5830411N06Rik	protein_coding	5830411N06Rik	ensembl_havana	13	1	0.01	0.01	0.01	0.01	0.01	0.01	0.01	0.01	0.0373929	0.0865963	0.01	0.01	0.0175039	0.01	0.01	0.01	0.01	0.01	0.01	0.01	0.01	0.01	0.01	0.01	0.01	0.01	0.01	0.0139724	0.01	0.0107548	0.01	0.01	0.01	0.01	0.01	0.01
3	88775216	88825588	+	5830417I10Rik	unprocessed_pseudogene	5830417I10Rik	havana	8	1	0.01	0.563845	0.011911	0.01	0.0100009	0.01	0.165921	0.0546059	0.142236	0.129099	0.01	0.277581	0.564811	0.0352159	0.366393	0.553829	0.419034	0.866705	0.0294634	0.22418	0.0134793	0.01	0.212714	0.158935	0.14612	0.134987	0.133971	0.252245	0.173362	0.316437	0.405684	0.299406	0.454298	0.126929	0.472604	0.151924
9	103423578	103461261	+	5830418P13Rik	antisense_RNA	5830418P13Rik	havana	9	6	0.01	0.01	0.01	0.01	0.01	0.01	0.011086	0.177234	0.01	0.0458654	0.01	0.01	0.0366104	0.0542342	0.052067	0.01	0.0131618	0.01	0.01	0.01	0.01	0.01	0.01	0.01	0.133672	0.0637923	0.0187633	0.01	0.01	0.0282023	0.0560693	0.0773936	0.0282444	0.140423	0.169903	0.01
9	120577331	120578075	+	5830454E08Rik	lincRNA	5830454E08Rik	ensembl_havana	5	1	0.01	0.01	0.01	0.01	0.01	0.01	7.76571	2.12757	6.72455	0.01	0.01	0.471938	5.61682	7.4579	0.01	0.01	0.01	0.01	0.01	0.01	0.01	0.01	0.01	21.4293	1.54118	1.04792	1.72202	1.26575	0.01	0.769238	0.72796	1.06029	0.991817	3.82105	0.01	1.5341
9	110372048	110375431	-	5830462I19Rik	TEC	5830462I19Rik	ensembl_havana	1	1	0.149448	0.278908	1.05193	0.01	0.01	0.0272504	0.57184	0.255153	0.445512	1.1952	0.530761	1.31573	1.49758	1.34209	1.67945	1.72559	3.20544	1.37483	4.86988	5.81256	2.53279	0.0405231	0.01	0.92939	1.21123	1.24573	1.00574	4.86888	2.03487	2.25898	1.16634	1.61455	1.62377	1.90998	4.44704	1.30153
5	90561107	90597872	+	5830473C10Rik	protein_coding	5830473C10Rik	ensembl_havana	7	1	0.01	0.01	0.714299	0.01	0.01	0.01	0.297167	0.0967252	0.0217138	0.0110812	0.01	0.0407151	0.01	0.0835222	0.01	0.01	0.01	0.237622	0.137545	0.01	0.01	0.01	0.01	0.01	0.139577	0.183283	0.196059	0.01	0.01	0.0846271	0.12139	0.259738	0.115187	0.183526	0.01	0.01
5	123366472	123368920	+	5830487J09Rik	processed_transcript	5830487J09Rik	havana	1	1	0.0527263	0.01	0.0493213	0.0769046	0.106218	0.176873	0.01	0.01	0.01	0.01	0.01	0.01	0.01	0.01	0.01	0.01	0.01	0.01	0.0299533	0.0683078	0.01	0.157051	0.293483	0.0467786	0.01	0.01	0.01	0.01	0.0301158	0.01	0.01	0.01	0.01	0.01	0.01	0.01
10	37139402	37151316	+	5930403N24Rik	processed_transcript	5930403N24Rik	ensembl_havana	5	2	0.01	0.130452	0.01	0.01	0.01	0.01	0.01	0.01	0.01	0.01	0.01	0.01	0.1716	0.01	0.237166	0.0137692	0.01	0.01	0.186294	0.01	0.01	0.01	0.01	0.01	0.01	0.01	0.01	0.0206935	0.01	0.0303196	0.01	0.0181985	0.0640988	0.01	0.01	0.12897
3	45273424	45274968	-	5930409G06Rik	TEC	5930409G06Rik	havana	1	1	0.01	0.01	0.01	0.01	0.01	0.01	0.01	0.836024	0.01	0.01	0.01	0.836769	1.33489	0.85616	0.886443	5.2742	0.01	0.01	0.01	0.01	0.01	0.01	0.01	0.01	0.345373	0.01	0.101662	0.01	0.01	0.140661	0.44245	0.547728	0.510933	0.316069	0.01	0.849327
1	73618088	73864467	-	6030407O03Rik	lincRNA	6030407O03Rik	havana	6	1	0.0225235	0.01	0.0217208	0.120018	0.01	0.01	0.01	0.01	0.01	0.0161309	0.01	0.01	0.01	0.0107314	0.01	0.0101823	0.01	0.01	0.0288342	0.01	0.0127618	0.0433962	0.01	0.01	0.01	0.01	0.01	0.0101724	0.01	0.0103275	0.0107227	0.0105947	0.0105232	0.01	0.01	0.01
15	101293212	101297427	+	6030408B16Rik	protein_coding	6030408B16Rik	ensembl_havana	5	2	1.79666	4.66901	0.717952	0.01	0.01	0.01	0.01	1.07793	0.388038	0.01	0.01	0.01	0.01	0.01	0.083383	0.01	0.0241337	0.01	0.334479	0.687284	1.63679	1.68149	0.01	0.0954415	0.317127	0.250457	0.211462	0.171204	0.01	0.01	0.01	0.0679339	0.0609714	0.01	0.01	0.01
9	58488603	58499781	+	6030419C18Rik	protein_coding	6030419C18Rik	ensembl_havana	5	1	0.01	0.01	0.01	0.01	0.01	0.01	0.01	0.01	0.01	0.01	0.01	0.01	0.01	0.01	0.01	0.01	0.01	0.01	0.01	0.01	0.01	0.0146006	0.01	0.0180546	0.01	0.01	0.01	0.01	0.01	0.01	0.01	0.01	0.01	0.01	0.0524457	0.01
12	110994398	111013870	+	6030440G07Rik	lincRNA	6030440G07Rik	havana	1	1	0.0556578	0.01	0.01	0.01	0.0402411	0.01	0.01	0.01	0.0940436	0.01	0.01	0.0226072	0.0182396	0.0285089	0.0993521	0.01	0.01	0.01	0.0225426	0.0197739	0.01	0.012641	0.0135639	0.01	0.01	0.0199144	0.01	0.0885139	0.01	0.0410816	0.0397184	0.0250488	0.0276536	0.01	0.0173099	0.01
1	132466433	132477065	-	6030442K20Rik	processed_transcript	6030442K20Rik	havana	2	1	0.01	0.01	0.01	0.01	0.142924	0.01	0.01	0.01	0.01	0.01	0.01	0.0206419	0.01	0.01	0.01	0.01	0.01	0.01	0.01	0.0144751	0.01	0.01	0.01	0.01	0.01	0.01	0.01	0.01	0.01	0.01	0.01	0.01	0.01	0.01	0.01	0.01
5	22550432	22807851	+	6030443J06Rik	lincRNA	6030443J06Rik	havana	7	1	0.01	0.0105873	0.0380453	0.0106362	0.01	0.0102267	0.01	0.01	0.0123422	0.01	0.01	0.0103815	0.0271399	0.0222506	0.0346323	0.0101744	0.01	0.01	0.0352397	0.0118486	0.0102035	0.01	0.01	0.01	0.0196555	0.0109374	0.013482	0.0109898	0.01	0.010627	0.0312694	0.0318182	0.0363737	0.0373534	0.0267725	0.0320508
15	12808177	12824650	-	6030458C11Rik	protein_coding	6030458C11Rik	ensembl_havana	7	1	4.5435	0.0191701	0.0538256	0.0398274	0.01	6.65612	1.70925	2.46249	3.31712	3.49449	2.02986	2.94575	4.77756	5.29921	4.50941	5.56289	7.28277	7.93316	0.253146	0.0388831	2.4122	0.01	0.01	1.19056	3.77271	5.1401	5.82071	4.27654	6.41622	6.30726	5.8604	4.12214	4.08181	3.81398	3.73986	5.54883
11	117797660	117807302	+	6030468B19Rik	protein_coding	6030468B19Rik	ensembl_havana	4	1	0.617474	0.01	0.01	0.01	0.01	0.01	0.01	0.01	0.01	0.01	0.01	0.01	0.01	0.01	0.01	0.01	0.01	0.01	0.01	0.01	0.01	0.01	0.074776	0.01	0.01	0.01	0.01	0.01	0.01	0.01	0.01	0.01	0.01	0.01	0.01	0.01
12	31168862	31185902	+	6030469F06Rik	lincRNA	6030469F06Rik	ensembl_havana	2	1	0.01	0.01	0.01	0.01	0.01	0.01	0.01	0.219129	0.01	0.01	0.01	0.01	0.01	0.01	0.012269	0.01	0.01	0.01	0.01	0.01	0.01	0.01	0.01	0.01	0.01	0.01	0.01	0.01	0.01	0.01	0.01	0.01	0.01	0.01	0.01	0.01
14	20687236	20703029	-	6230400D17Rik	antisense_RNA	6230400D17Rik	havana	2	1	0.01	0.01	0.0130519	0.01	0.561829	0.01	0.01	0.01	0.01	0.01	0.01	0.0131088	0.01	0.01	0.01	0.01	0.01	0.01	0.0223715	0.01	0.01	0.01	0.01	0.01	0.01	0.01	0.0129871	0.01	0.01	0.01	0.0128255	0.01	0.0127371	0.01	0.01	0.01
11	71031941	71033514	-	6330403K07Rik	lincRNA	6330403K07Rik	ensembl_havana	6	3	0.01	0.01	0.01	0.01	0.01	0.01	0.01	0.01	0.01	0.01	0.01	0.01	0.01	0.01	0.01	0.01	0.01	0.01	0.01	0.0402474	0.01	0.01	0.01	0.01	0.701299	0.01	0.01	0.01	0.01	0.01	0.01	0.01	0.01	0.01	0.01	0.01
5	138995056	139000578	+	6330403L08Rik	antisense_RNA	6330403L08Rik	ensembl_havana	3	1	0.511945	0.01	4.47635	0.01	0.01	0.01	0.01	0.01	0.01	0.01	0.01	0.01	0.01	0.01	0.01	0.01	0.01	0.01	0.047177	0.01	0.01	0.01	0.01	0.01	0.01	0.01	0.01	0.01	0.01	0.01	0.01	0.01	0.01	0.01	0.0185921	0.0173338
2	32732620	32741017	-	6330409D20Rik	protein_coding	6330409D20Rik	ensembl_havana	2	1	0.01	0.01	0.01	0.01	0.01	0.01	0.0197472	0.01	0.01	0.01	0.01	0.01	0.01	0.01	0.01	0.01	0.01	0.01	0.01	0.01	0.01	0.01	0.01	0.01	0.01	0.01	0.01	0.0909189	0.01	0.01	0.01	0.01	0.01	0.01	0.01	0.01
3	129753758	129763885	+	6330410L21Rik	antisense_RNA	6330410L21Rik	havana	1	1	1.22873	0.01	0.166835	0.01	0.01	0.01	0.284792	0.59154	0.601107	0.01	0.01	0.179686	0.406073	0.0989715	0.331034	0.160765	0.0158827	0.126858	0.0727031	0.0804737	0.418324	0.01	0.01	0.285605	0.471365	0.186335	0.275529	0.353865	0.671312	0.109605	0.358563	0.220723	0.298571	0.443978	0.413591	0.309922
4	142598441	143074840	-	6330411D24Rik	processed_transcript	6330411D24Rik	havana	1	1	0.01	0.01	0.01	0.01	0.01	0.01	0.01	0.0100787	0.01	0.01	0.01	0.01	0.01	0.0100946	0.0101623	0.01	0.0101251	0.01	0.0101025	0.01	0.0101099	0.01	0.01	0.01	0.01	0.0101013	0.01	0.0101783	0.01	0.01	0.0100934	0.0103075	0.0101804	0.010496	0.0101992	0.01017
5	138264043	138266662	+	6330418K02Rik	antisense_RNA	6330418K02Rik	havana	1	1	0.01	0.01	0.01	0.01	0.01	0.01	0.01	0.01	0.01	0.01	0.01	0.01	0.01	0.01	0.01	0.01	0.01	0.01	0.01	0.01	0.01	0.01	0.01	0.01	0.187944	0.157425	0.01	0.01	0.01	0.01	0.278447	0.159182	0.387352	0.01	0.01	0.01
7	135853682	135855711	+	6330420H09Rik	lincRNA	6330420H09Rik	havana	1	2	0.01	0.01	0.01	0.01	0.01	0.01	0.01	0.01	0.01	0.01	0.01	0.01	1.23565	0.964746	0.505444	0.01	2.06528	0.01	0.756288	0.01	0.01	0.01	0.01	0.01	1.3626	0.366801	0.312259	0.01	0.01	0.01	0.33908	0.298842	0.41237	0.01	0.01	0.668658
8	70766579	70768221	+	6330537M06Rik	TEC	6330537M06Rik	havana	1	1	0.01	0.01	0.01	0.01	0.01	0.01	0.01	0.558276	0.141138	0.01	0.01	0.01	0.01	0.613603	0.01	0.01	0.01	0.01	0.01	0.01	0.01	0.01	0.01	0.01	0.01	0.127572	0.0387306	0.01	0.0399899	0.01	0.01	0.0992296	0.0361686	0.01	0.0388951	0.305962
3	96606659	96629821	-	6330549D23Rik	transcribed_processed_pseudogene	6330549D23Rik	ensembl_havana	7	1	0.01	0.0523921	0.351104	0.0135356	0.0891544	0.01	0.0651141	0.457713	0.19448	0.15416	0.123648	0.138057	0.0844644	0.350379	0.021732	0.0468365	0.0202882	0.01	0.0526206	0.0182168	0.01	0.01	0.0189884	0.01	0.115573	0.176427	0.0873971	0.0762824	0.154571	0.244844	0.145215	0.122501	0.136594	0.30672	0.0393948	0.455854
3	95307076	95315128	-	6330562C20Rik	antisense_RNA	6330562C20Rik	ensembl_havana	3	3	4.9851	3.39627	5.97535	0.01	0.0246263	0.0317429	2.41907	5.93576	5.48664	9.08864	9.50237	8.89411	2.05238	1.02269	1.95951	7.9014	8.46663	6.91773	2.34552	5.51127	3.59184	0.01	0.01	0.0323631	2.46017	3.86399	1.77938	2.97933	6.54154	1.46818	0.236659	0.185893	0.239466	6.85909	11.0995	5.11997
7	139972303	139978756	-	6430531B16Rik	protein_coding	6430531B16Rik	ensembl_havana	11	2	0.01	0.01	0.01	0.01	0.01	0.01	0.821022	0.370405	0.53681	0.01	0.01	0.01	0.432579	0.156609	0.01	0.01	0.01	0.01	0.01	0.01	0.01	0.01	0.01	0.01	0.01	0.19698	0.412086	0.01	0.01	0.072526	0.01	0.0402732	0.0765875	0.01	0.01	0.01
8	120114152	120165307	+	6430548M08Rik	protein_coding	6430548M08Rik	ensembl_havana	15	4	0.723581	0.01	0.612145	0.01	0.01	0.01	1.80519	1.96053	2.39585	0.188724	0.23561	0.296014	1.65817	1.81449	2.11343	1.22141	1.23862	0.96676	1.05366	1.42934	1.03015	0.0944446	0.0859694	0.75273	3.82719	2.65549	4.58787	0.70568	0.714646	0.720657	2.59791	2.75481	2.76341	2.48393	3.65133	2.24647
2	155973279	156007978	-	6430550D23Rik	protein_coding	6430550D23Rik	ensembl_havana	10	6	0.01	0.01	0.01	0.01	0.01	0.01	0.01	0.01	0.01	0.01	0.01	0.01	0.01	0.01	0.01	0.01	0.01	0.01	0.01	0.01	0.01	0.01	0.01	0.01	0.01	0.0225182	0.0208765	0.01	0.01	0.01	0.01	0.0240748	0.0199067	0.0345144	0.029143	0.01
13	99396924	99412877	-	6430562O15Rik	processed_transcript	6430562O15Rik	havana	2	1	0.01	0.01	0.0160398	0.01	0.01	0.01	0.0125658	0.0170584	0.0235025	0.0149835	0.01	0.01	0.01	0.0128268	0.0172745	0.0128149	0.0174782	0.0232651	0.0130619	0.01	0.01	0.01	0.01	0.01	0.01	0.0160633	0.0218359	0.0126635	0.01	0.0201167	0.0267583	0.0130634	0.0207822	0.0129637	0.0129753	0.01
3	79287173	79289849	+	6430573P05Rik	lincRNA	6430573P05Rik	havana	1	1	0.01	0.01	0.01	0.01	0.01	0.01	0.01	0.01	0.01	0.01	0.400595	0.01	0.01	0.01	0.01	0.01	0.01	0.01	0.539345	0.01	1.37921	0.01	0.01	0.01	0.300255	0.0460712	0.01	0.200436	0.01	0.0401555	0.192978	0.229006	0.250857	0.01	0.01	0.267271
3	40885897	40894194	-	6430590A07Rik	processed_transcript	6430590A07Rik	havana	2	2	0.01	0.01	0.137618	0.01	0.01	0.01	0.01	0.01	0.01	0.01	0.01	0.01	0.01	0.01	0.01	0.01	0.01	0.01	0.01	0.01	0.01	0.01	0.252558	0.01	0.01	0.01	0.01	0.01	0.01	0.01	0.01	0.01	0.01	0.01	0.01	0.01
4	115890665	115899228	+	6430628N08Rik	protein_coding	6430628N08Rik	ensembl_havana	9	3	0.01	0.01	0.01	0.01	0.01	0.01	0.01	0.01	0.01	0.01	0.01	0.01	0.01	0.01	0.01	0.01	0.01	0.01	0.01	0.01	0.01	0.01	0.01	0.01	0.01	0.05509	0.01	0.01	0.01	0.01	0.0307934	0.01	0.01	0.01	0.01	0.01
2	72745846	72813718	-	6430710C18Rik	lincRNA	6430710C18Rik	havana	7	1	0.196467	0.281529	0.456036	0.0124131	0.0117352	0.431314	0.240932	0.10506	0.255557	0.492006	0.162717	0.603174	0.43609	0.215102	0.196847	0.35669	0.0538868	0.284619	0.12155	0.138285	0.195088	0.01	0.0478312	0.0219387	0.0817154	0.0818203	0.141368	0.181441	0.150028	0.148512	0.107065	0.0985065	0.13092	0.473714	0.337854	0.441993
8	25744390	25745581	-	6430710M23Rik	TEC	6430710M23Rik	havana	1	1	0.01	0.073417	1.70725	0.01	0.01	0.01	0.113082	0.01	0.01	0.01	0.083134	0.01	0.01	0.01	0.204779	0.01	0.01	0.01	0.01	0.129847	0.01	0.364113	2.45724	0.236786	0.01	0.01	0.0892202	0.01	0.01	0.01	0.0473749	0.01	0.082156	0.01	0.01	0.01
2	29245107	29253007	-	6530402F18Rik	processed_transcript	6530402F18Rik	ensembl_havana	9	1	0.01	0.01	0.01	0.01	0.01	0.01	0.01	0.01	0.01	0.01	0.01	0.01	0.01	0.01	0.01	0.01	0.01	0.01	0.01	0.293066	0.01	0.01	0.01	0.01	0.01	0.01	0.01	0.01	0.01	0.01	0.01	0.01	0.01	0.01	0.01	0.01
3	120604109	120886734	-	6530403H02Rik	lincRNA	6530403H02Rik	havana	7	2	0.01	0.0148104	0.0101703	0.01	0.01	0.01	0.01	0.0102654	0.01	0.01	0.01	0.01	0.01	0.01	0.01	0.01	0.01	0.01	0.0101728	0.01	0.01	0.01	0.01	0.01	0.01	0.01	0.01	0.01	0.0126135	0.01	0.01	0.01	0.01	0.01	0.01	0.01
17	9147719	9167837	-	6530411M01Rik	lincRNA	6530411M01Rik	ensembl	1	---	0.01	0.01	0.01	0.01	0.01	0.01	0.01	0.01	0.01	0.01	0.01	0.01	0.01	0.0256753	0.109936	0.01	0.01	0.01	0.01	0.01	0.01	0.01	0.01	0.01	0.01	0.01	0.01	0.01	0.01	0.0140111	0.01	0.0172828	0.01	0.01	0.01	0.01
7	44970429	44974304	+	6530437J22Rik	antisense_RNA	6530437J22Rik	havana	1	2	0.01	1.08203	0.109364	0.01	0.01	0.01	0.01	0.0874425	0.01	0.01	0.01	0.01	0.01	0.01	0.01	0.01	0.01	0.01	0.01	0.01	0.01	0.01	0.01	0.01	0.01	0.01	0.0221744	0.01	0.01	0.01	0.01	0.0352069	0.0321775	0.01	0.01	0.124961
13	48535523	48537823	-	6720427I07Rik	lincRNA	6720427I07Rik	havana	2	2	0.01	0.01	0.01	0.01	0.01	0.01	0.01	0.01	0.01	0.01	0.01	0.01	0.01	0.01	0.01	0.01	0.01	0.01	0.01	0.01	0.0327578	0.01	0.01	1.02777	0.01	0.01	0.01	0.01	0.01	0.01	0.01	0.01	0.01	0.01	0.01	0.01
13	62603013	62624183	-	6720489N17Rik	protein_coding	6720489N17Rik	ensembl_havana	7	2	0.01	0.01	0.01	0.01	0.01	0.01	0.606355	0.325399	0.01	0.01	0.01	0.116683	0.505918	0.116402	0.01	0.01	0.01	0.01	0.0192292	0.01	0.01	0.01	0.01	0.01	0.01	0.223809	0.0166853	0.104283	0.01	0.0862363	0.0373347	0.0446044	0.0343565	0.01	0.01	0.01
2	152415587	152444331	+	6820408C15Rik	protein_coding	6820408C15Rik	ensembl_havana	11	3	0.01	0.01	0.01	0.01	0.01	0.01	0.392984	0.01	0.01	0.01	0.01	0.01	0.042095	0.01	0.01	0.01	0.01	0.01	0.01	0.01	0.01	0.01	0.01	0.01	0.116287	0.0822001	0.0543133	0.01	0.0117132	0.0464963	0.0440696	0.052477	0.0563414	0.0132881	0.01	0.0142267
8	20262613	20297433	-	6820431F20Rik	transcribed_unprocessed_pseudogene	6820431F20Rik	havana	13	1	0.029525	0.164009	0.01	0.0829072	0.01	0.1877	0.0205776	0.0110773	0.0273153	0.0488144	0.138828	0.142543	0.0157597	0.114555	0.0155519	0.0241862	0.01	0.0330626	0.0590982	0.0468937	0.132366	0.185751	0.011993	0.205622	0.0159485	0.0169304	0.0166112	0.0282943	0.0446822	0.0285402	0.0227839	0.0116584	0.0174042	0.0880619	0.0481529	0.0344241
14	20398359	20398931	+	7330404K18Rik	antisense_RNA	7330404K18Rik	havana	1	1	0.01	0.01	0.01	0.01	0.01	0.01	0.01	0.01	0.01	0.01	0.01	0.01	1.34234	0.01	0.01	0.01	0.01	0.01	0.01	0.01	0.01	0.01	0.01	0.01	0.01	0.01	0.422374	0.01	1.47353	0.01	0.01	0.01	0.01	0.01	0.92242	0.01
9	98903119	98904623	+	7420426K07Rik	protein_coding	7420426K07Rik	ensembl_havana	1	1	182.285	198.878	292.562	0.282245	0.088305	7.22714	96.7957	63.4348	40.1837	323.168	241.019	178.38	162.532	104.669	31.5785	176.707	78.5174	188.574	78.475	45.6594	85.5198	1.03578	0.0561414	43.4107	39.3282	63.8689	59.7637	15.907	63.758	31.4246	33.8095	34.4631	35.2365	145.049	58.4024	107.474
1	162647193	162658220	-	7420461P10Rik	protein_coding	7420461P10Rik	ensembl_havana	2	1	6.98166	8.72944	3.21803	0.0322793	0.0634011	0.0258768	13.7341	15.2123	9.55488	21.7028	9.10183	17.9839	19.5681	14.9093	17.5543	4.61989	14.3636	6.71731	2.47731	0.286146	3.03846	0.01	0.02888	2.04305	2.61622	2.39064	3.68891	17.1248	18.758	12.4911	11.9013	11.3438	14.5598	5.59398	3.49919	3.90624
12	11047813	11078743	+	7420701I03Rik	lincRNA	7420701I03Rik	havana	1	1	0.01	0.01	0.01	0.01	0.01	0.01	0.01	0.0245533	0.01	0.162936	0.01	0.0798443	0.0631692	0.01	0.0525013	0.01	0.01	0.01	0.01	0.01	0.01	0.01	0.01	0.01	0.0518538	0.0115604	0.016101	0.01	0.01	0.012609	0.018635	0.011579	0.0169462	0.0176393	0.0406795	0.0322586
2	11338366	11398502	-	8030442B05Rik	lincRNA	8030442B05Rik	havana	1	1	0.0117393	0.01	0.01	0.0113618	0.01	0.0138817	0.01	0.01	0.01	0.01	0.01	0.01	0.01	0.01	0.01	0.01	0.01	0.01	0.01	0.01	0.01	0.01	0.01	0.0174859	0.01	0.01	0.01	0.01	0.01	0.01	0.01	0.01	0.01	0.01	0.01	0.01
4	108942843	108972078	-	8030443G20Rik	antisense_RNA	8030443G20Rik	havana	1	1	0.01	0.0125835	0.01	0.01	0.01	0.01	0.0937635	0.15476	0.01	0.01	0.01	0.01	0.014116	0.013082	0.0311602	0.136691	0.01	0.01	0.0317204	0.01	0.01	0.01	0.01	0.01	0.0276417	0.0248578	0.0229094	0.0143579	0.01	0.0243325	0.0145678	0.0367287	0.0452746	0.0245481	0.01	0.01
4	63979854	64149925	+	8030451A03Rik	processed_transcript	8030451A03Rik	ensembl_havana	11	1	0.01	0.01	0.01	0.01	0.01	0.01	0.01	0.01	0.0363351	0.01	0.01	0.01	0.01	0.01	0.01	0.01	0.01	0.0301297	0.01	0.01	0.01	0.01	0.01	0.01	0.0124358	0.01	0.01	0.01	0.01	0.01	0.0102617	0.0108615	0.0127792	0.0108336	0.01	0.01
6	39527513	39544487	+	8030453O22Rik	processed_transcript	8030453O22Rik	havana	2	3	0.01	0.01	0.01	0.01	0.01	0.01	0.01	0.01	0.01	0.01	0.01	0.01	0.01	0.01	0.01	0.01	0.01	0.01	0.01	0.01	0.01	0.01	0.01	0.01	0.01	0.01	0.01	0.01	0.01	0.01	0.01	0.01	0.01	0.0601135	0.01	0.01
18	77633281	77714011	-	8030462N17Rik	protein_coding	8030462N17Rik	ensembl	9	---	0.0177736	0.302838	0.0105962	1.6462	0.167553	0.236261	0.273599	0.107576	0.0612116	0.107985	0.0105395	0.0124327	0.343383	0.323061	0.220248	0.14183	0.0513245	0.156067	0.0789758	0.022966	0.072892	0.078797	0.047823	0.278775	0.158809	0.206688	0.181218	0.0415624	0.0197596	0.0994624	0.287899	0.288281	0.335208	0.172733	0.0799375	0.180558
X	101794656	101798643	+	8030474K03Rik	protein_coding	8030474K03Rik	ensembl_havana	17	3	0.01	2.56744	1.51973	0.01	0.127899	0.01	0.01	0.01	1.87913	0.01	0.01	1.46309	0.01	0.01	0.0197096	0.01	0.01	0.020642	4.80837	1.17573	2.75207	0.706511	10.4534	8.31301	1.78894	1.05531	0.855514	0.0740426	0.01	0.536235	0.558328	0.415122	0.236322	0.36731	0.01	0.01
6	116650609	116652795	+	8430408G22Rik	protein_coding	8430408G22Rik	ensembl_havana	12	5	0.01	0.01	0.01	0.01	0.01	0.01	0.01	0.01	0.01	0.01	0.01	0.01	0.01	0.01	0.01	0.01	0.01	0.01	0.01	0.01	0.01	0.01	0.01	0.01	0.01	0.01	0.01	0.01	0.01	0.01	0.01	0.01	0.01	0.01	0.01	0.621353
5	148950250	148951659	+	8430423G03Rik	lincRNA	8430423G03Rik	havana	1	1	0.01	0.01	0.01	0.01	0.01	0.01	0.96847	0.11649	0.804684	0.348542	0.01	0.01	0.01	0.233815	0.119762	0.01	0.01	0.01	0.01	0.01	0.195745	0.01	0.01	0.01	0.0835012	0.421042	0.311335	0.04014	0.394441	0.124544	0.325923	0.0793234	0.436944	0.345394	1.22224	0.268678
11	3452365	3479832	+	8430429K09Rik	processed_transcript	8430429K09Rik	ensembl_havana	8	1	0.01	0.01	0.0117523	0.01	0.01	0.01	0.048738	0.0250225	0.0319507	0.0592051	0.0575676	0.0689876	0.240729	0.206821	0.0536369	0.01	0.413419	0.01	0.0420102	0.0169289	0.206284	0.01	0.0150531	0.01	0.01	0.0135143	0.0391981	0.308401	0.01	0.560862	0.202854	0.0900133	0.0866548	0.135597	0.023819	0.0778227
5	134929848	134931470	-	9030607J07Rik	TEC	9030607J07Rik	havana	1	1	0.01	0.01	0.01	0.01	0.01	0.549685	0.01	0.01	0.01	0.01	0.01	0.01	0.01	0.01	0.01	0.01	0.01	0.01	0.01	0.01	0.139083	0.01	0.0527846	0.01	0.01	0.01	0.01	0.01	0.0707194	0.01	0.01	0.01	0.01	0.01	0.01	0.01
10	43174704	43176563	+	9030612E09Rik	protein_coding	9030612E09Rik	ensembl	1	---	0.01	7.40451	0.01	0.01	0.01	0.01	0.01	0.01	0.01	0.01	0.01	0.01	0.01	0.01	0.01	0.01	0.01	0.01	0.01	0.01	0.01	0.01	0.01	0.01	0.01	0.01	0.01	0.01	0.01	0.01	0.01	0.01	0.01	0.01	0.01	0.01
2	147944740	148040204	-	9030622O22Rik	lincRNA	9030622O22Rik	havana	7	1	0.01	0.01	0.01	0.01	0.01	0.01	0.01	0.01	0.0122556	0.0170787	0.01	0.01	0.0167226	0.01	0.01	0.01	0.0318415	0.01	0.01	0.01	0.01	0.01	0.01	0.01	0.01	0.01	0.0134592	0.01	0.01	0.011268	0.0104663	0.01	0.0163015	0.0228706	0.020437	0.0104242
12	24043202	24097247	-	9030624G23Rik	protein_coding	9030624G23Rik	ensembl_havana	4	1	0.599112	0.0113975	0.451687	0.578151	0.01	0.01	0.01	0.04748	0.01	0.01	0.01	0.0218099	0.01	0.01	0.0107154	0.01	0.0111023	0.01	0.0109038	0.124447	0.01	0.01	0.01	0.01	0.0119162	0.01	0.01	0.01	0.01	0.0107466	0.01	0.01	0.01	0.0117488	0.01	0.01
7	118740226	118842967	+	9030624J02Rik	protein_coding	9030624J02Rik	ensembl_havana	18	5	0.491022	0.0445519	0.626954	0.0618092	0.0111463	0.01	2.19236	2.20678	2.41769	0.0541066	0.109615	0.0960176	0.613563	0.910218	0.880055	0.0926074	0.01	0.296317	0.831059	0.27906	0.245373	0.302656	0.0785834	0.548937	3.72853	3.31473	4.08089	0.23273	0.0967527	0.213763	1.7712	2.08864	1.77237	0.287357	0.276459	0.540949
19	45818144	45998489	-	9130011E15Rik	protein_coding	9130011E15Rik	ensembl	9	---	0.01058	0.01	0.105808	0.01	0.01	0.0216493	0.170432	0.0977747	0.0439091	0.0133062	0.01	0.0690764	0.15123	0.100429	0.0929678	0.010498	0.0103303	0.0442162	0.0595648	0.0931043	0.11913	0.01	0.01	0.0539324	0.0361284	0.114638	0.0714726	0.0391993	0.0345746	0.0489285	0.0709656	0.0836589	0.0626554	0.0998785	0.0271004	0.0847771
12	35672282	35695119	-	9130015A21Rik	lincRNA	9130015A21Rik	havana	1	1	0.01	0.01	0.01	0.01	0.01	0.01	0.01	0.0182128	0.01	0.0378499	0.01	0.01	0.01	0.0376179	0.01	0.01	0.01	0.01	0.01	0.212092	0.01	0.01	0.01	0.01	0.01	0.0121134	0.01	0.108558	0.199754	0.11424	0.0333902	0.01	0.0118815	0.01	0.01	0.0224133
11	67921504	67947660	+	9130017K11Rik	processed_transcript	9130017K11Rik	ensembl_havana	5	1	0.01	0.01	0.0351549	0.01	0.01	0.01	0.0772779	0.01	0.26383	0.01	0.01	0.01	0.0275446	0.232445	0.0505196	0.01	0.0396092	0.01	0.0237586	0.01	0.01	0.01	0.01	0.01	0.152806	0.116633	0.0853133	0.16986	0.0221848	0.110504	0.046632	0.06385	0.0524839	0.14183	0.0519772	0.141605
7	127382260	127387167	-	9130019O22Rik	protein_coding	9130019O22Rik	ensembl_havana	6	1	0.01	0.01	0.01	0.01	0.01	0.01	0.01	0.438088	0.01	0.01	0.01	0.01	0.01	0.01	0.01	0.01	0.01	0.01	0.01	0.01	0.01	0.01	0.01	0.01	0.0416578	0.236219	0.163823	0.0446177	0.01	0.01	0.0644286	0.25882	0.237673	0.01	0.01	0.01
6	54269681	54430222	-	9130019P16Rik	processed_transcript	9130019P16Rik	ensembl_havana	10	4	0.0103258	0.01	0.01	0.01	0.01	0.01	0.01	0.01	0.0134873	0.01	0.01	0.01	0.0154395	0.01	0.0107918	0.01	0.01	0.01	0.01	0.0120746	0.01	0.01	0.01	0.01	0.0103225	0.0103271	0.0105877	0.01	0.01	0.01	0.0103286	0.0106556	0.0119137	0.01	0.01	0.01
7	128234458	128238032	-	9130023H24Rik	protein_coding	9130023H24Rik	ensembl_havana	4	1	0.01	0.01	8.27316	0.01	0.0429521	0.01	2.23729	0.614908	2.32715	4.1965	0.01	0.0708812	1.03895	9.38534	4.22344	0.01	20.3118	0.131284	5.26444	0.470356	7.98512	0.01	0.01	0.01	0.631405	3.08054	4.69563	1.65183	0.418728	1.67825	11.0482	13.1609	11.4834	7.26225	3.65746	9.16155
1	56971412	57050085	+	9130024F11Rik	processed_transcript	9130024F11Rik	havana	4	2	0.0676485	0.152087	0.0338588	0.01	0.01	0.0137089	0.0183228	0.026181	0.0176636	0.0105053	0.01	0.0318424	0.0456634	0.03176	0.0188461	0.01	0.0963244	0.0771533	0.108718	0.309914	0.155706	0.01	0.01	0.040899	0.0284292	0.017037	0.0219928	0.0197163	0.0392207	0.02795	0.0145264	0.0273817	0.0225619	0.0149204	0.0479938	0.0393412
11	79781979	79872395	-	9130204K15Rik	lincRNA	9130204K15Rik	havana	2	2	0.995599	0.861236	0.951119	0.0118114	0.411183	0.0131524	2.90403	3.60064	3.3204	0.799585	0.651109	0.785969	0.945597	0.547122	0.984124	0.794711	0.518	0.583097	0.482162	0.543595	0.621914	0.354105	0.01	0.169324	1.07064	1.47258	1.25024	0.869054	0.894479	0.297383	0.280283	0.286017	0.34219	0.894341	1.06369	0.96225
7	105824223	105831516	-	9130208D14Rik	unprocessed_pseudogene	9130208D14Rik	havana	3	1	0.01	0.01	0.01	0.01	0.01	0.01	0.01	0.01	0.01	0.01	0.01	0.01	0.01	0.465573	0.01	0.01	0.01	0.01	0.01	0.01	0.01	0.01	0.01	0.01	0.01	0.01	0.01	0.01	0.01	0.0431946	0.01	0.01	0.0807016	0.01	0.01	0.01
11	69120054	69122590	-	9130213A22Rik	protein_coding	9130213A22Rik	ensembl	1	---	0.01	0.01	0.01	0.01	0.01	0.01	0.01	0.01	0.01	0.01	0.01	0.0487203	0.01	0.0810579	0.01	0.01	0.01	0.01	0.01	0.01	0.01	0.01	0.01	0.01	0.01	0.01	0.103012	0.01	0.01	0.0577303	0.01	0.01	0.01	0.01	0.01	0.01
7	25228687	25230264	+	9130221H12Rik	antisense_RNA	9130221H12Rik	ensembl_havana	2	2	0.01	0.01	0.103179	0.01	0.01	0.01	0.224536	0.01	0.993111	0.01	0.0378876	0.1427	0.01	0.01	0.0368241	0.0669507	0.01	0.0478115	0.173005	0.233959	0.01	0.01	0.01	0.01	0.01	0.0416425	0.0410086	0.269079	0.01	0.242941	0.235814	0.201443	0.230155	0.0714609	0.0744383	0.01
1	55931241	55972329	+	9130227L01Rik	lincRNA	9130227L01Rik	havana	1	1	0.01	0.01	0.01	0.01	0.0185989	0.01	0.01	0.01	0.01	0.01	0.01	0.01	0.01	0.01	0.01	0.01	0.01	0.01	0.0111888	0.01	0.0163696	0.0187612	0.01	0.0341037	0.01	0.01	0.01	0.01	0.01	0.0384777	0.01	0.01	0.01	0.01	0.0700463	0.01
5	65979358	66004286	-	9130230L23Rik	protein_coding	9130230L23Rik	ensembl_havana	13	2	0.127484	0.203914	0.334363	0.308945	0.676146	0.0661854	0.0477586	0.101792	0.0307313	0.123218	0.322728	0.0749957	0.0325267	0.0461447	0.0503263	0.164922	0.217915	0.0303459	0.403851	0.60932	0.753317	2.30196	4.93747	0.371176	0.0328497	0.0622749	0.0251398	0.505747	1.13797	0.0893106	0.0457137	0.0197959	0.0272372	0.250759	0.375436	0.53149
11	22858931	22861265	+	9130230N09Rik	processed_transcript	9130230N09Rik	havana	1	1	0.01	0.01	0.0306209	0.01	0.01	0.01	0.0275337	0.10643	0.01	0.01	2.39842	0.241393	0.284964	0.589058	0.175654	0.01	0.0865729	0.0281085	0.386702	0.01	0.61551	0.01	0.01	0.01	0.01	0.113392	0.0908494	0.319316	0.579654	0.355742	0.200718	0.198323	0.28615	0.273214	0.640172	0.183511
15	58022259	58034326	-	9130401M01Rik	protein_coding	9130401M01Rik	ensembl_havana	1	2	0.0273356	0.0152242	0.01	7.29878	0.01	4.75649	3.65182	3.60142	2.43509	0.405298	0.01	0.864434	1.92394	1.7522	2.16514	0.0113605	2.24996	0.0135025	0.0261915	0.0139429	0.0403639	0.0160732	0.521834	2.08354	2.35238	2.68121	3.4252	0.893342	0.689818	0.83923	1.18317	1.34636	1.09678	0.719497	0.187627	0.711416
1	181051237	181060668	+	9130409I23Rik	protein_coding	9130409I23Rik	ensembl_havana	8	1	0.0155452	0.0260173	0.862252	0.0273664	0.0349752	0.0161879	2.03644	3.82436	2.61285	2.99851	3.63966	1.3949	1.31993	3.18184	1.64628	1.15276	0.0352672	0.01	0.0151793	3.24383	0.59276	0.01	0.01	0.01	2.27211	0.808332	0.850522	1.64907	0.0204429	1.43037	2.00181	2.273	2.31996	0.641363	0.558361	1.21664
11	71512377	71573184	+	9230020A06Rik	lincRNA	9230020A06Rik	ensembl_havana	12	2	0.01	0.01	0.01	0.01	0.01	0.01	0.0396125	0.220976	0.127567	0.0106537	0.01	0.0229189	0.0475991	0.224727	0.0723125	0.0698181	0.01	0.01	0.120051	0.0499056	0.117601	0.01	0.01	0.01	0.0525786	0.0835547	0.0549979	0.0316502	0.10394	0.0318969	0.0963576	0.0678282	0.0912641	0.0511897	0.0966099	0.0804561
10	110596266	110615962	+	9230102K24Rik	lincRNA	9230102K24Rik	havana	1	1	0.01	0.01	0.01	0.01	0.01	0.01	0.01	0.01	0.0974609	0.01	0.01	0.01	0.01	0.01	0.01	0.01	0.01	0.01	0.01	0.01	0.108329	0.01	0.01	0.01	0.0310323	0.0516569	0.01	0.01	0.01	0.01	0.0258202	0.0174388	0.0143632	0.01	0.01	0.01
2	148846711	148865039	-	9230104L09Rik	protein_coding	9230104L09Rik	ensembl_havana	2	1	0.01	0.01	0.01	0.0189362	0.01	0.01	0.01	0.01	0.0405464	0.01	0.01	0.01	0.0844081	0.0370383	0.0268763	0.01	0.01	0.01	0.01	0.01	0.01	0.01	0.01	0.01	0.01	0.01	0.01	0.01	0.01	0.0122014	0.01	0.0153294	0.0264111	0.0409408	0.01	0.0188384
12	112999964	113001927	+	9230104M06Rik	antisense_RNA	9230104M06Rik	ensembl_havana	1	1	0.01	0.01	0.01	0.01	0.01	0.01	0.01	0.01	0.01	0.01	0.01	0.01	0.122843	0.0480127	0.01	0.01	0.01	0.01	0.01	0.11664	0.01	0.01	0.01	0.01	0.01	0.01	0.0848649	0.0585119	0.01	0.032601	0.01	0.01	0.01	0.01	0.01	0.0429912
10	120389523	120392794	+	9230105E05Rik	antisense_RNA	9230105E05Rik	havana	1	1	0.01	0.01	0.01	0.01	0.01	0.01	0.01	0.01	0.01	0.01	0.01	0.01	0.01	0.01	0.01	0.01	0.01	0.01	0.01	0.01	0.01	0.01	6.03527	0.01	0.01	0.01	0.01	0.01	0.01	0.01	0.01	0.01	0.01	0.01	0.01	0.01
10	19644750	19660802	+	9230106D20Rik	lincRNA	9230106D20Rik	ensembl_havana	8	1	0.01	0.01	0.01	0.01	0.01	0.01	0.01	0.01	0.01	0.01	0.01	0.01	0.01	0.01	0.01	0.01	0.01	0.01	0.01	0.01	0.01	0.01	0.01	0.01	0.01	0.01	0.0305725	0.0576209	0.01	0.01	0.0682348	0.01	0.0447991	0.01	0.01	0.01
9	8021672	8042824	-	9230110C19Rik	protein_coding	9230110C19Rik	ensembl_havana	5	1	0.01	0.045708	1.90996	0.01	0.01	0.012759	1.61971	0.396604	1.31101	0.626404	0.01	0.0587446	1.81717	1.49664	0.618689	0.03123	0.0156329	0.135884	1.39787	0.810784	1.24236	0.01	0.01	0.01	0.653842	0.742437	0.768307	0.513937	0.040265	0.561276	2.43644	2.35356	3.03684	1.11368	0.96107	1.42106
2	180983924	180987276	+	9230112E08Rik	sense_overlapping	9230112E08Rik	ensembl_havana	3	1	0.01	0.01	0.01	0.01	0.01	0.01	0.01	0.0547628	0.01	0.01	0.01	0.01	0.01	0.01	0.0907415	0.01	0.01	0.01	0.01	0.01	0.01	0.01	0.0307031	0.01	0.01	0.01	0.01	0.01	0.01	0.01	0.01	0.01	0.01	0.01	0.01	0.070408
9	60523967	60545883	-	9230112J17Rik	lincRNA	9230112J17Rik	havana	1	1	0.01	0.01	0.01	0.01	0.01	0.01	0.01	0.01	0.01	0.01	0.01	0.01	0.01	0.01	0.0346985	0.01	0.01	0.0119285	0.01	0.01	0.01	0.01	0.01	0.01	0.01	0.0232132	0.0121526	0.01	0.01	0.01	0.0160933	0.0122284	0.0139212	0.01	0.01	0.01
5	52190672	52279035	+	9230114K14Rik	processed_transcript	9230114K14Rik	havana	5	2	0.01	0.0869289	0.011634	0.01	0.01	0.0172648	0.01	0.0452345	0.0304697	0.0198968	0.0464722	0.0294471	0.0145393	0.0217262	0.0283773	0.0105082	0.0214613	0.0248277	0.0111056	0.0148461	0.0242167	0.0158198	0.0154975	0.0711346	0.0164461	0.0313015	0.0110678	0.0359524	0.0272759	0.0451595	0.0155413	0.0199486	0.0177804	0.0297878	0.01	0.0127499
1	136411916	136415520	-	9230116N13Rik	processed_transcript	9230116N13Rik	havana	2	1	0.01	0.0309928	0.01	0.01	0.01	0.0261925	0.01	0.01	0.0219494	0.01	0.01	0.037246	0.01	0.01	0.01	0.01	0.01	0.01	0.01	0.0232018	0.01	0.01	0.01	0.01	0.01	0.01	0.01	0.104267	0.01	0.312275	0.0717557	0.13196	0.188838	0.0886742	1.01052	0.0437105
16	22511480	22517682	+	9230117E06Rik	antisense_RNA	9230117E06Rik	havana	1	1	0.01	0.01	0.165206	0.01	0.01	0.01	0.610461	0.209592	0.572452	0.138186	0.01	0.01	0.0617386	0.394987	0.109745	0.01	0.0196056	0.01	0.136013	0.01	0.01	0.01	0.0883258	0.01	0.118539	0.157856	0.139311	0.0716262	0.01	0.0230113	0.110482	0.0808715	0.113924	0.101436	0.0788507	0.147125
15	98567324	98569584	+	9330020H09Rik	antisense_RNA	9330020H09Rik	ensembl_havana	1	1	0.0468173	8.55325	11.1349	2.65556	3.65777	0.01	5.43036	0.832072	5.18444	0.202742	5.42877	1.34523	1.12219	0.961184	2.13099	0.989507	0.906242	3.73483	5.4213	9.50576	5.89079	2.94536	18.8135	0.870565	2.09794	2.95912	3.43997	2.77173	2.22376	0.603166	1.76305	1.94377	2.85806	2.27032	2.23145	3.44919
6	128169704	128183804	-	9330102E08Rik	lincRNA	9330102E08Rik	havana	1	1	0.0693442	0.01	5.3759	0.0216158	0.01	0.01	1.72241	3.20776	3.36668	0.187609	0.0841299	0.908378	3.7963	2.50217	2.37095	4.23304	0.791641	5.87617	3.76523	0.502664	1.48377	0.01	0.01	0.01	3.30786	3.04956	4.55023	0.455756	0.76786	0.98007	7.22056	6.08188	4.42574	5.77133	2.0458	7.67293
7	16871347	16874887	-	9330104G04Rik	lincRNA	9330104G04Rik	havana	2	1	5.43175	0.01	0.01	0.01	0.01	0.01	0.01	0.01	0.423626	0.01	0.01	0.01	0.01	0.875381	2.29269	0.01	0.01	3.46046	0.01	0.01	0.01	0.01	0.01	0.01	0.287924	0.200872	0.303182	0.117968	0.01	0.534297	0.940509	0.313515	1.09029	0.01	0.01	0.410399
3	62337524	62340533	-	9330121J05Rik	antisense_RNA	9330121J05Rik	havana	1	1	0.01	0.01	0.01	0.01	0.01	0.01	0.01	0.130913	0.0155396	0.01	0.01	0.01	1.16637	0.0154681	0.67032	0.01	0.0244552	0.300127	0.01	0.01	0.01	0.01	0.01	0.01	0.096034	0.284756	0.0539391	0.806987	0.816183	0.177921	0.0102204	0.0767634	0.298373	0.891816	0.290212	0.0241882
9	88840236	88858871	-	9330159M07Rik	processed_transcript	9330159M07Rik	havana	8	1	1.25038	0.132384	0.0559862	0.0477527	0.0161831	0.0381169	0.0110743	0.0219119	0.0313877	0.01	0.01	0.231314	0.0594984	0.01	0.01	0.0148195	0.0259844	0.0111095	0.0571813	0.0125532	0.0172645	0.052492	0.10684	0.0969672	0.0183362	0.0125899	0.0175947	0.0897614	0.0126425	0.0262154	0.0154788	0.0126208	0.0180454	0.0404311	0.0210321	0.0433502
11	69057718	69060484	-	9330160F10Rik	antisense_RNA	9330160F10Rik	ensembl_havana	2	1	0.01	0.01	0.01	6.9675	0.01	0.01	0.01	0.01	0.01	0.01	0.01	0.01	0.01	0.01	0.191716	0.01	0.01	0.0252803	0.01	0.01	0.01	0.01	0.01	0.01	0.01	0.01	0.01	0.01	0.0812125	0.0391743	0.0260931	0.01	0.01	0.01	0.01	0.01
13	24937401	24941418	+	9330162012Rik	bidirectional_promoter_lncRNA	9330162012Rik	havana	1	2	0.01	0.01	0.01	0.01	0.01	0.01	0.01	0.01	1.19785	0.01	0.01	0.388894	1.13803	0.772621	0.953251	0.01	2.72298	0.01	0.01	1.3958	0.01	0.01	0.01	0.01	0.254922	0.180358	0.06872	0.878939	0.966183	0.512216	0.69704	0.605737	0.3416	0.104114	0.258036	0.01
7	59223847	59254789	-	9330162G02Rik	TEC	9330162G02Rik	havana	1	2	0.01	0.01	0.01	0.01	0.01	0.01	0.0113804	0.0238024	0.0186469	0.0151702	0.01	0.0116418	0.0172745	0.0406827	0.053585	0.0173721	0.01	0.01	0.01	0.01	0.0254786	0.01	0.01	0.01	0.0152237	0.0215163	0.020813	0.0156591	0.0247789	0.047442	0.0294514	0.0230052	0.0243611	0.0310991	0.0305852	0.0239135
8	94422898	94435104	-	9330175E14Rik	lincRNA	9330175E14Rik	havana	2	1	3.38621	0.01	2.09195	0.01	0.01	0.0195622	0.268162	0.289659	0.839137	1.2345	0.0207041	2.46366	0.811813	0.877353	1.10916	2.73981	0.0148807	1.34659	0.418182	0.013898	1.59667	0.01	0.01	0.01	0.888157	0.539844	1.41684	1.13726	0.86125	0.90251	1.07124	0.866251	1.02737	1.73674	1.35493	1.42672
5	9266118	9481826	+	9330182L06Rik	protein_coding	9330182L06Rik	ensembl_havana	16	2	0.0155762	0.0138516	0.01	0.01	0.01	0.01	0.0120869	0.015043	0.0109982	0.195754	0.0184798	0.12335	0.0269212	0.0279611	0.0381408	0.0116654	0.0122094	0.0107837	0.0104529	0.0104411	0.0313538	0.01	0.01	0.01	0.0128806	0.0417716	0.0183106	0.0212218	0.0357965	0.028892	0.0256834	0.0247166	0.0205576	0.0148197	0.0236371	0.016571
5	135264326	135265130	+	9430007M09Rik	TEC	9430007M09Rik	havana	1	1	0.01	0.01	3.90105	0.01	17.0018	0.01	0.01	0.01	0.01	0.0594409	0.01	0.01	0.01	0.01	0.01	0.01	0.01	0.01	0.01	0.01	0.01	0.01	0.01	2.5856	0.01	0.01	0.01	0.01	0.01	0.01	0.01	0.01	0.01	0.01	0.01	0.01
4	156109982	156127266	+	9430015G10Rik	protein_coding	9430015G10Rik	ensembl_havana	13	1	5.47754	0.0143699	0.0211385	0.019476	0.01	4.47696	0.11418	3.71037	3.62543	0.01	0.01	0.481544	3.2543	5.21782	2.60039	5.06856	6.07288	2.69743	2.62413	3.8171	2.04509	0.0248767	0.0300754	3.20318	4.61169	4.86032	6.6098	0.199191	0.0783778	0.171075	7.33705	5.02549	5.71049	2.5473	2.88135	3.98148
2	162661163	162667110	+	9430021M05Rik	processed_transcript	9430021M05Rik	ensembl_havana	5	1	5.76118	0.01	0.754559	0.0237702	0.01	0.01	3.34748	6.04636	7.54849	0.01	0.01	0.571396	7.1728	6.19907	6.39435	3.491	0.01	2.92386	6.40832	15.691	13.5116	0.01	0.255053	0.01	3.62348	2.42032	4.52369	2.1023	1.05333	1.27872	6.54444	6.00495	8.86823	8.05171	13.1898	10.9601
4	3806635	3808752	-	9430025C20Rik	pseudogene	9430025C20Rik	ensembl	3	---	0.01	0.01	0.01	0.0486827	0.01	0.0375663	0.01	0.01	0.01	0.01	0.01	0.01	0.0478936	0.414328	0.01	0.01	0.01	0.01	0.01	0.01	0.01	0.0585836	0.239465	0.01	0.01	0.01	0.01	0.01	0.01	0.01	0.01	0.01	0.01	0.01	0.01	0.0291297
1	156026223	156030008	-	9430034N14Rik	TEC	9430034N14Rik	havana	1	1	0.01	0.029955	0.01	0.01	0.01	0.0254182	0.01	0.01	0.01	0.01	0.01	0.01	0.01	0.01	0.0304299	0.01	0.01	0.01	0.01	0.01	0.0238291	0.01	0.0650039	0.01	0.01	0.01	0.01	0.01	0.01	0.01	0.01	0.01	0.01	0.0224853	0.0225352	0.01
9	88595325	88599517	-	9430037G07Rik	lincRNA	9430037G07Rik	havana	7	1	0.0634823	0.01	0.136293	0.0399374	0.0387021	0.0242225	0.0149868	0.0109968	0.0279301	0.01	0.01	0.01	0.221529	0.01	0.01	0.01	0.01	0.0151503	1.11695	0.01	0.01	0.01	0.01	0.01	0.01	0.01	0.01	0.01	0.01	0.0149166	0.0919494	0.0449511	0.015236	0.0438194	0.0854582	0.141653
7	137375574	137410763	-	9430038I01Rik	protein_coding	9430038I01Rik	ensembl_havana	14	1	1.09194	0.128052	1.01255	1.97182	0.0535085	2.6618	0.43681	0.121929	0.248649	1.10461	2.15112	1.60337	0.742926	0.662928	0.642876	1.67407	1.0681	1.12221	0.211274	0.124929	0.261384	1.57371	0.447809	0.506365	0.34698	0.352886	0.239249	0.840302	1.22188	1.13138	0.594423	0.44302	0.558269	3.18473	4.14529	2.50621
7	4074125	4120729	-	9430041J12Rik	antisense_RNA	9430041J12Rik	ensembl_havana	7	1	0.01	0.01	0.01	0.01	0.01	0.01	0.0468809	0.105782	0.0543557	0.0347353	0.01	0.0110535	0.0306559	0.0225667	0.0224443	0.152606	0.01	0.01	0.0362025	0.023272	0.0234777	0.01	0.01	0.01	0.01	0.0493529	0.0342944	0.0109112	0.01	0.0377044	0.0281477	0.0194315	0.01461	0.0566445	0.0283251	0.0256415
1	92933526	92950591	-	9430060I03Rik	antisense_RNA	9430060I03Rik	havana	1	1	0.0470708	0.014426	0.0297425	0.01	0.01	0.01	0.014852	0.01	0.0155809	0.0271472	0.0204966	0.0276043	0.0204149	0.0189701	0.0297102	0.0211111	0.0135627	0.0277728	0.01	0.0240448	0.01	0.01	0.01	0.885806	0.0131763	0.0250449	0.0155382	0.0470866	0.0256804	0.0147818	0.0132178	0.01	0.0250242	0.0243209	0.0262033	0.0245732
9	90156460	90159805	-	9430062P05Rik	TEC	9430062P05Rik	havana	1	2	0.01	0.0777396	0.0387769	0.01	0.045208	0.0274463	0.01	0.0212141	0.01	0.01	0.0230198	0.01	0.0219911	0.01	0.01	0.01	0.01	0.01	0.0538078	0.0953438	0.0412963	0.102244	0.155225	0.0907479	0.01	0.0244285	0.01	0.0226957	0.039443	0.0220622	0.01	0.01	0.01	0.01	0.01	0.0221069
7	127800094	127802763	-	9430064I24Rik	TEC	9430064I24Rik	havana	1	1	0.629708	0.153528	0.339929	0.01	0.01	0.01	0.80105	0.591969	0.505168	0.309868	0.0264077	0.139786	1.1492	1.30331	0.908294	1.00057	1.94585	0.932425	0.814037	1.38174	0.59109	0.01	0.01	0.01	0.687667	1.12339	1.13362	0.685558	0.638046	0.170721	1.36025	1.06336	1.17667	1.02824	0.978901	1.06958
13	67553035	67564011	+	9430065F17Rik	antisense_RNA	9430065F17Rik	havana	8	2	0.01	0.01	0.01	0.01	0.01	0.01	0.0369065	0.0203855	0.041389	0.01	0.01	0.01	0.01	0.01	0.01	0.01	0.01	0.01	0.01	0.01	0.0195377	0.01	0.01	0.0182028	0.01	0.01	0.01	0.01	0.01	0.01	0.01	0.01	0.01	0.01	0.01	0.01
9	44378633	44379451	-	9430081H08Rik	TEC	9430081H08Rik	havana	1	1	14.4588	0.01	0.01	0.01	0.01	0.01	0.01	0.697858	0.01	4.43212	0.01	0.01	0.01	0.781039	0.01	0.01	0.01	0.423352	0.01	0.01	1.54574	0.01	1.79158	0.450264	0.01	0.482012	0.01	0.01	0.01	0.404602	0.01	0.189114	0.01	0.01	0.822031	0.208032
5	101703586	101705851	+	9430085M18Rik	lincRNA	9430085M18Rik	havana	1	1	0.01	0.01	0.01	0.01	0.01	0.01	0.01	0.01	0.01	0.01	0.01	0.01	0.01	0.01	0.01	0.01	0.01	0.01	0.01	0.01	0.01	0.01	0.01	0.01	0.01	0.01	0.01	0.684976	0.01	0.01	0.01	0.01	0.01	0.01	0.01	0.01
8	111128886	111145481	-	9430091E24Rik	processed_transcript	9430091E24Rik	havana	7	1	0.01	0.01	0.01	0.01	0.01	0.01	0.01	0.01	0.01	0.01	0.01	0.01	0.01	0.01	0.107853	0.01	0.01	0.01	0.01	0.01	0.01	0.01	0.01	0.01	0.01	0.01	0.0128428	0.01	0.01	0.024588	0.079741	0.0158859	0.01	0.189403	0.227287	0.122256
2	32574184	32575685	-	9430097D07Rik	protein_coding	9430097D07Rik	ensembl	3	---	0.01	0.01	0.01	0.01	0.01	0.01	0.01	0.01	0.01	0.01	0.01	0.01	1.82712	0.01	0.01	0.01	0.01	0.01	0.01	0.01	0.01	0.01	0.01	0.01	0.01	0.01	0.01	0.01	0.01	0.01	0.01	0.01	0.01	0.01	0.01	0.01
10	117232237	117238704	-	9530003J23Rik	protein_coding	9530003J23Rik	ensembl_havana	12	1	0.01	0.01	0.01	0.01	0.01	0.01	0.01	0.01	0.01	0.01	0.01	0.283312	0.01	0.01	0.01	0.01	0.01	0.01	0.01	0.01	0.01	0.01	0.01	0.01	0.01	0.01	0.01	0.01	0.01	0.01	0.01	0.01	0.01	0.01	0.01	0.01
6	92940329	93272980	+	9530026P05Rik	antisense_RNA	9530026P05Rik	havana	7	1	0.01	0.01	0.01	0.01	0.01	0.01	0.01	0.01	0.01	0.01	0.01	0.01	0.0155466	0.01	0.01	0.01	0.01	0.01	0.01	0.01	0.01	0.01	0.01	0.01	0.01	0.01	0.01	0.01	0.01	0.01	0.01	0.0105873	0.01	0.01	0.01	0.01
X	48276792	48285427	-	9530027J09Rik	lincRNA	9530027J09Rik	ensembl	1	---	0.01	0.01	0.01	0.01	0.01	0.01	0.01	0.0234037	0.01	0.01	0.01	0.01	0.01	0.01	0.01	0.01	0.01	0.01	0.822372	0.01	0.01	0.01	0.01	0.01	0.0714744	0.01	0.01	0.01	0.01	0.140833	0.0512401	0.143345	0.084642	0.221331	0.0704405	0.258566
4	117975036	117993973	+	9530034E10Rik	antisense_RNA	9530034E10Rik	havana	1	1	0.01	0.01	0.01	0.01	0.01	0.01	0.01	0.01	0.01	0.01	0.01	0.01	0.01	0.01	0.01	0.01	0.01	0.01	0.01	0.01	0.01	0.01	0.01	0.01	0.01	0.01	0.0199647	0.01	0.01	0.01	0.01	0.01	0.01	0.0249729	0.01	0.01
5	28458274	28933996	+	9530036O11Rik	antisense_RNA	9530036O11Rik	havana	7	2	0.01	0.01	0.01	0.01	0.01	0.01	0.01	0.01	0.01	0.01	0.01	0.01	0.0111804	0.0117046	0.01	0.01	0.01	0.01	0.01	0.01	0.01	0.01	0.01	0.01	0.01	0.01	0.0100992	0.01	0.01	0.01	0.0102807	0.0102053	0.01	0.010596	0.01	0.0105959
5	117115218	117118724	+	9530046B11Rik	antisense_RNA	9530046B11Rik	havana	1	1	0.01	0.01	0.01	0.01	0.01	0.01	0.01	0.01	0.01	0.01	0.01	0.01	0.01	0.01	0.01	0.01	0.01	0.01	0.232913	0.01	0.01	0.01	0.01	0.01	0.01	0.01	0.01	0.01	0.01	0.01	0.0226964	0.0239299	0.01	0.01	0.01	0.01
12	100079519	100080818	-	9530050K03Rik	processed_pseudogene	9530050K03Rik	havana	1	1	0.01	0.126289	0.01	0.01	0.100663	0.01	0.01	0.01	0.01	0.01	0.01	0.01	0.01	0.01	0.01	0.01	0.01	0.01	0.01	5.98029	0.01	0.01	0.0634231	0.01	0.01	0.01	0.01	0.01	0.01	0.01	0.181338	0.01	0.01	0.01	0.01	0.633518
X	153037629	153072916	+	9530051G07Rik	processed_transcript	9530051G07Rik	havana	1	1	0.01	0.01	0.01	0.01	0.01	0.01	0.01	0.0387019	0.0527155	0.01	0.01	0.0712204	0.0497841	0.0125534	0.0330095	0.0201807	0.298693	0.36214	0.01	0.01	0.115318	0.01	0.01	0.01	0.122993	0.0182064	0.0206953	0.0292557	0.01	0.0671713	0.0642433	0.0418327	0.0319186	0.0756217	0.0207566	0.0329532
5	143397248	143399564	-	9530056K15Rik	TEC	9530056K15Rik	ensembl_havana	6	1	0.01	0.01	0.01	0.01	0.01	0.01	0.01	0.01	0.01	0.0614903	0.01	0.01	0.01	0.01	0.01	0.01	0.01	0.01	0.01	0.01	0.01	0.01	0.069928	0.476497	0.01	0.01	0.01	0.01	0.01	0.01	0.01	0.01	0.01	0.01	0.01	0.01
9	122572499	122679597	+	9530059O14Rik	lincRNA	9530059O14Rik	havana	8	1	0.01	0.01	0.0549395	0.01	0.01	0.0116347	0.01	0.01	0.0180423	0.01	0.01	0.01	0.01	0.01	0.01	0.01	0.0433753	0.01	0.01	0.01	0.01	0.0104802	0.01	0.01	0.01	0.01	0.01	0.0226889	0.01	0.0156511	0.0112469	0.01	0.0112036	0.0267675	0.0228474	0.0111344
6	116199408	116207994	-	9530062K07Rik	bidirectional_promoter_lncRNA	9530062K07Rik	havana	1	1	0.01	0.01	0.01	0.01	0.01	0.01	0.01	0.215337	0.01	0.01	0.01	0.01	0.01	0.01	0.334224	0.01	0.01	0.01	0.118091	0.01	0.01	0.01	0.01	0.01	0.0220619	0.0381058	0.158351	0.163329	0.01	0.0193986	0.0618443	0.0441288	0.0700544	0.103567	0.01	0.104334
11	52396428	52408729	+	9530068E07Rik	protein_coding	9530068E07Rik	ensembl_havana	13	1	2.19099	8.73511	6.61061	0.0432864	0.01	0.0242325	2.8212	3.834	7.50913	4.65041	12.9292	12.7583	13.8909	9.62369	7.90239	2.80999	4.83362	8.30773	1.88425	2.65178	2.00568	0.01	1.9789	1.42993	8.36173	9.65009	8.68115	2.3645	2.22378	1.79108	14.0939	13.3382	11.96	6.70227	5.20163	6.84136
9	22411513	22444682	+	9530077C05Rik	protein_coding	9530077C05Rik	ensembl_havana	10	1	0.01	0.01	0.340835	0.01	0.01	0.01	0.01	0.01	0.01	0.01	0.01	0.01	0.0656265	0.0507465	0.01	0.01	0.0117961	0.01	0.01	0.0444267	0.0731228	0.01	0.196207	1.0659	0.0131223	0.0943941	0.045557	0.053599	0.01	0.01	0.012684	0.0438654	0.0138864	0.0156989	0.01	0.0893614
4	95959715	95967656	-	9530080O11Rik	processed_transcript	9530080O11Rik	ensembl_havana	6	1	0.01	0.0195114	0.01	0.01	0.01	0.01	0.01	0.01	0.01	0.0152054	0.0164459	0.0168144	0.01	0.0678859	0.0500214	0.337985	0.034798	0.01	0.01	0.0184382	0.0193585	0.01	0.272171	0.01	0.01	0.0163731	0.0159408	0.143726	0.01	0.0658908	0.0308321	0.0687071	0.0289768	0.0298338	0.0239845	0.149399
17	23743234	23754066	+	9530082P21Rik	antisense_RNA	9530082P21Rik	havana	7	2	0.01	0.01	0.01	0.01	0.01	0.01	0.0103268	0.01	0.01	0.01	0.01	0.01	0.01	0.01	0.01	0.01	0.01	0.01	0.017915	0.0202135	0.021027	0.072437	0.0570394	0.0100019	0.01	0.0157456	0.0324553	0.01	0.01	0.0264935	0.01	0.0152739	0.01	0.01	0.01	0.01
8	13285352	13287467	-	9530085L11Rik	TEC	9530085L11Rik	havana	1	1	0.01	0.01	0.01	0.01	0.01	0.01	0.01	0.01	0.01	0.01	0.01	0.01	0.01	0.0313006	0.01	0.01	0.01	0.01	0.01	0.01	0.01	0.01	0.01	0.01	0.01	0.01	0.01	0.01	0.01	0.01	0.01	0.125457	0.111581	0.01	0.01	0.01
11	63964226	63968041	+	9630013K17Rik	antisense_RNA	9630013K17Rik	havana	1	2	0.01	0.01	0.01	0.01	0.01	0.01	0.01	0.01	0.01	0.01	0.01	0.01	0.01	0.01	0.01	0.01	0.01	0.01	0.01	0.01	0.01	0.01	0.01	0.01	0.01	0.01	0.01	0.01	0.01	0.01	0.0566721	0.01	0.145158	0.01	0.01	0.01
1	80184719	80192074	+	9830004L10Rik	lincRNA	9830004L10Rik	havana	1	1	1.28276	0.01	4.70187	0.01	0.186136	1.98568	1.66809	1.96844	2.2233	2.1448	1.07584	1.26497	1.83146	3.21959	2.81142	6.75046	0.755178	1.20526	1.67693	0.262289	0.529516	0.01	0.0666118	0.01	0.580266	0.751502	0.555197	0.252505	0.552314	0.970015	2.17667	1.52395	1.50559	2.27808	1.91852	1.55722
17	48125605	48146308	-	9830107B12Rik	protein_coding	9830107B12Rik	ensembl	4	---	0.01	2.38866	0.01	0.0297838	0.01	0.0128188	0.01	0.01	0.01	0.01	0.01	0.01	0.01	0.01	0.01	0.012169	0.01	0.01	0.050109	0.01	0.01	0.221862	0.0133558	0.140465	0.01	0.01	0.01	0.0120513	0.01	0.01	0.01	0.01	0.01	0.01	0.01	0.01
3	127916172	127955221	+	9830132P13Rik	lincRNA	9830132P13Rik	havana	1	2	0.01	0.01	0.01	0.01	0.01	0.01	0.01	0.01	0.01	0.01	0.01	0.01	0.01	0.01	0.01	0.01	0.01	0.01	0.0137526	0.01	0.01	0.01	0.0141133	0.016917	0.01	0.01	0.0124162	0.01	0.01	0.01	0.01	0.01	0.01	0.01	0.01	0.01
14	70154405	70159503	-	9930012K11Rik	protein_coding	9930012K11Rik	ensembl_havana	13	1	0.01	0.01	0.01	0.01	0.01	0.01	2.77143	2.9017	2.39221	0.0177973	0.01	0.770827	1.35541	0.937878	3.11948	4.88989	13.7991	1.41939	1.34181	0.01	0.584972	0.01	0.01	0.01	3.26031	1.66674	3.86881	2.06756	2.80155	0.0337435	2.8303	4.8191	3.53315	0.686689	1.26641	1.59876
15	60822271	60831794	+	9930014A18Rik	processed_transcript	9930014A18Rik	havana	3	2	3.28053	1.92572	4.28976	0.01	0.01	0.01	0.11388	0.0250327	1.46309	0.0863787	0.01	1.11722	5.09022	4.6488	5.39369	6.39123	6.32151	7.08723	2.0036	0.972038	3.05166	0.01	0.0172873	0.01	1.11647	0.322859	0.264671	1.06642	0.114365	0.476233	1.8419	2.92516	2.45743	2.73248	7.91564	5.77755
19	29714402	29805990	-	9930021J03Rik	protein_coding	9930021J03Rik	ensembl_havana	14	3	0.01	0.0405127	0.01	0.01	0.01	0.01	0.01	0.01	0.01	0.01	0.01	0.0132164	0.01	0.01	0.01	0.01	0.01	0.01	0.0147999	0.011039	0.01	0.01	0.0168193	0.0149152	0.01	0.01	0.0110302	0.01	0.01	0.01	0.01	0.01	0.01	0.01	0.01	0.01
10	41826538	41829122	+	9930024M15Rik	TEC	9930024M15Rik	havana	1	1	0.01	0.01	0.01	0.01	0.01	0.01	0.01	0.01	0.01	0.01	0.01	0.01	0.01	0.01	0.01	0.01	0.01	0.01	0.01	0.01	0.293592	0.01	0.01	0.01	0.01	0.01	0.01	0.01	0.01	0.01	0.01	0.01	0.01	0.01	0.01	0.01
12	8873187	8893474	-	9930038B18Rik	lincRNA	9930038B18Rik	ensembl_havana	6	2	0.01	1.49178	0.01	0.01	0.01	0.01	1.38172	0.0654708	0.279599	0.911327	0.0121468	0.01	0.209692	0.605138	0.295875	0.0122135	0.0129365	1.08919	0.01	1.5321	0.62923	0.01	0.01	0.023314	0.122308	0.42157	0.644838	0.564732	0.01	0.546994	1.15537	1.21369	1.19188	0.694851	0.875329	1.40336
4	124937048	124944657	+	9930104L06Rik	processed_transcript	9930104L06Rik	ensembl_havana	15	2	5.8521	0.01	1.66091	11.6442	0.242167	6.05363	1.47291	0.118457	0.73446	0.01	0.01	0.255197	0.758544	0.779693	1.697	0.01	0.448445	0.0155546	0.01	0.035012	0.0306373	0.01	0.192407	0.0218326	0.779	0.119304	0.443998	0.473502	0.0423587	0.492721	1.39373	1.18458	1.32578	0.457168	0.695903	0.297405
7	45635680	45638766	-	A030001D20Rik	antisense_RNA	A030001D20Rik	havana	1	1	0.01	0.01	6.84105	0.01	0.01	0.01	1.9196	0.01	0.01	0.01	0.01	0.01	0.01	1.03189	0.01	0.01	0.01	0.01	0.01	0.01	1.9436	0.01	0.01	0.01	0.239378	0.774665	0.300453	0.0237613	0.01	0.01	0.255214	0.136606	0.356848	0.576594	0.501529	0.574288
1	193168046	193177833	+	A130010J15Rik	protein_coding	A130010J15Rik	ensembl_havana	7	4	0.01	0.01	0.01	0.01	0.01	0.01	0.0852659	0.01	0.01	0.074985	0.01	0.0701991	0.485406	0.0744436	0.01	0.01	0.01	0.01	0.01	0.01	0.01	0.01	0.321991	0.01	0.0258726	0.231911	0.0437416	0.01	0.0351576	0.191395	0.196478	0.194634	0.0758561	0.01	0.01	0.01
8	120101582	120103905	+	A130014A01Rik	bidirectional_promoter_lncRNA	A130014A01Rik	havana	1	1	0.01	0.01	0.01	0.01	0.01	0.01	0.01	0.01	0.01	0.01	0.01	0.01	0.01	0.01	0.01	0.01	0.01	0.01	0.01	0.01	0.01	6.93908	0.01	0.01	0.01	0.01	0.01	0.265937	0.01	0.01	0.0483242	0.01	0.0654915	0.01	0.01	0.01
15	95787856	95791643	-	A130051J06Rik	antisense_RNA	A130051J06Rik	ensembl_havana	1	1	0.01	0.681767	0.222291	0.01	0.01	0.01	0.01	0.277442	0.01	0.229267	0.01	0.0710179	1.07975	1.10445	1.26578	0.01	0.01	0.01	0.151881	0.01	0.01	0.01	0.01	2.86294	0.0377253	0.863878	0.620405	0.458558	0.0686002	0.346551	1.0736	0.685135	0.866495	0.0349575	1.69904	0.01
15	60896859	60923013	-	A1bg	protein_coding	A1bg	ensembl_havana	8	1	2.55547	0.0128879	0.236348	0.01	0.01	0.01	0.94101	1.3252	2.86854	0.409724	0.01	0.355412	1.97917	2.95723	2.14616	0.291583	1.71835	0.890727	1.07828	0.88867	1.24883	0.01	0.01	0.01	2.29279	1.15965	3.29465	1.04107	0.365854	0.625541	4.4828	4.18349	3.67207	3.67615	2.72388	3.79126
1	191025350	191029782	+	A230020J21Rik	antisense_RNA	A230020J21Rik	ensembl_havana	2	1	0.01	0.01	0.01	0.01	0.01	0.01	0.01	0.01	0.420113	0.01	0.01	0.01	0.01	0.01	0.190919	0.01	0.01	0.01	0.01	0.01	0.01	0.01	0.01	0.01	0.115598	0.100593	0.0100381	0.0622251	0.01	0.01	0.0100002	0.01	0.01	0.01	0.01	0.01
16	25059639	25069059	+	A230028O05Rik	lincRNA	A230028O05Rik	ensembl	1	---	0.01	0.01	0.01	0.01	0.01	0.01	0.01	0.01	0.0877195	0.01	0.01	0.01	0.01	0.01	0.01	0.01	0.01	0.220877	0.01	0.136272	0.01	0.01	0.01	0.01	0.01	0.01	0.0450562	0.0640984	0.01	0.0399826	0.0241763	0.01	0.0191229	0.01	0.01	0.0916829
9	20868642	20874308	+	A230050P20Rik	protein_coding	A230050P20Rik	ensembl_havana	14	2	0.01	0.01	0.01	0.01	0.01	0.01	0.0402273	0.0512824	0.0332187	0.01	0.01	0.018825	0.01	0.01	0.01	0.01	0.01	0.01	0.01	0.01	0.029294	0.01	0.01	0.01	0.01	0.0449552	0.0356742	0.01	0.0372904	0.01	0.01	0.01	0.01	0.01	0.01	0.0246909
7	61704519	61928691	-	A230057D06Rik	lincRNA	A230057D06Rik	havana	1	1	0.0106999	0.0133693	0.0115029	0.0110959	0.01	0.010781	0.0107302	0.010502	0.0107684	0.01	0.01	0.01	0.0117893	0.010201	0.0101725	0.010601	0.01	0.0109427	0.0154474	0.011698	0.0153555	0.01	0.0106191	0.0112049	0.010231	0.0102153	0.0102104	0.0101894	0.0102197	0.01036	0.0115885	0.0108714	0.0119168	0.0112648	0.0119048	0.0125292
10	86020441	86022330	-	A230060F14Rik	antisense_RNA	A230060F14Rik	ensembl_havana	2	1	0.114254	0.01	0.01	0.01	0.01	0.0408936	0.0316642	0.155213	0.370726	0.305785	0.847775	0.836382	0.360534	0.289206	0.306654	0.365562	0.356909	0.01	0.01	0.01	0.135116	0.01	0.01	0.01	0.174473	0.0610992	0.114755	0.864048	0.560888	0.41583	0.133185	0.113416	0.22096	0.0600339	0.7567	0.426701
X	20961684	20986738	+	A230072C01Rik	processed_transcript	A230072C01Rik	havana	7	1	0.01	0.01	0.01	0.5199	0.531775	0.461882	0.0230674	0.0549164	0.0632979	0.01	0.01	0.015879	0.0196057	0.060348	0.0485803	0.01	0.01	0.01	0.01	0.01	0.01	0.336363	0.01	0.01	0.0120706	0.0196318	0.0156489	0.01	0.01	0.0116193	0.0153301	0.0138986	0.0151452	0.0118862	0.0232562	0.018082
X	151291974	151344847	-	A230072E10Rik	antisense_RNA	A230072E10Rik	havana	8	2	0.01	0.01	0.047168	0.01	0.01	0.01	0.0259018	0.0128378	0.0132581	0.011461	0.117838	0.0574776	0.0410955	0.0219504	0.0133321	0.0319641	0.025648	0.0145002	0.0211986	0.0427802	0.0472338	0.0109726	0.0113125	0.0236227	0.0269615	0.0380398	0.0252246	0.0575752	0.0908839	0.0218581	0.0227728	0.017893	0.0108127	0.0232403	0.124509	0.0413376
4	74250324	74251715	-	A230083N12Rik	antisense_RNA	A230083N12Rik	havana	1	1	0.01	0.01	0.01	0.0688722	0.01	0.051954	0.01	0.01	0.257682	0.01	0.0413094	0.01	0.01	0.01	0.01	0.01	0.01	0.01	0.01	0.0693372	0.273408	2.3761	2.10537	0.398356	0.0472261	0.01	0.01	0.01	0.01	0.0390065	0.01	0.01	0.01	0.01	0.01	0.01
12	111284762	111293989	+	A230087F16Rik	antisense_RNA	A230087F16Rik	havana	2	1	0.0100005	0.0181857	0.0152161	0.01	0.0355274	0.0985457	0.0144352	0.01	0.0100001	0.0100001	0.01	0.132384	0.0355732	0.01	0.01	0.01	0.01	0.101612	0.0311751	0.0306261	0.0667281	0.143762	0.190505	0.097819	0.01	0.01	0.01	0.0146025	0.0900534	0.0318641	0.01	0.0262922	0.0472549	0.117554	0.0357103	0.0275561
8	85053160	85060461	-	A230103J11Rik	processed_transcript	A230103J11Rik	havana	7	1	0.01	0.01	0.0165983	0.01	0.01	0.01	0.0156052	0.01	0.01	0.0154446	0.01	0.01	0.0210437	0.01	0.0153061	0.01	0.01	0.01	0.01	0.01	0.0246725	0.01	0.01	0.01	0.01	0.01	0.01	0.19653	0.01	0.220263	0.0344026	0.01	0.0158853	0.0164727	0.0164985	0.0155537
6	128539821	128581609	-	A2ml1	protein_coding	A2ml1	ensembl_havana	9	1	0.01	0.01	0.01	0.01	0.01	0.01	0.01	0.01	0.0460702	0.01	0.01	0.0264488	0.01	0.01	0.01	0.01	0.01	0.01	0.01	0.037326	0.0112526	0.01	0.01	0.01	0.185959	0.01	0.01	0.140081	0.01	0.23304	0.01	0.0742794	0.0305652	0.0247014	0.0122708	0.0788074
8	99416642	99733439	+	A330008L17Rik	lincRNA	A330008L17Rik	ensembl_havana	5	2	0.01	0.01	0.01	0.01	0.01	0.0146053	0.01	0.0118945	0.0116313	0.01	0.01	0.01	0.012279	0.0181058	0.0129291	0.01	0.01	0.0261431	0.0120044	0.01	0.0106609	0.01	0.01	0.0148314	0.01	0.0107617	0.0119359	0.0104022	0.0101554	0.01	0.0108431	0.0124666	0.0113564	0.01	0.01	0.01
15	101221196	101224122	-	A330009N23Rik	lincRNA	A330009N23Rik	ensembl	1	---	5.08599	3.00434	6.65533	0.01	0.01	0.01	4.96113	5.33028	3.26274	0.0371705	0.01	1	8.11158	7.78533	9.81466	6.36371	7.90973	8.69127	2.69768	5.47364	3.98134	0.01	0.01	1.11773	1.95668	1.87389	3.39581	1.11305	1.27222	0.602948	4.11754	6.03551	6.86799	9.47432	10.8904	9.39391
19	37173843	37196542	+	A330032B11Rik	lincRNA	A330032B11Rik	ensembl	1	---	0.01	0.01	0.01	0.0136077	0.01	0.0125709	0.01	0.01	0.01	0.01	0.036861	0.01	0.01	0.0139694	0.0117033	0.01	0.020498	0.011862	0.01	0.0120961	0.0352751	0.175385	0.0711451	0.0179329	0.01	0.01	0.01	0.0137418	0.01	0.01	0.01	0.01	0.011893	0.0204095	0.0141804	0.0171364
13	48044231	48262624	-	A330033J07Rik	antisense_RNA	A330033J07Rik	havana	2	1	0.01	0.01	0.01	0.01	0.01	0.01	0.01	0.0385122	0.01	0.01	0.01	0.01	0.01	0.01	0.01	0.01	0.01	0.01	0.01	0.01	0.01	0.01	0.01	0.01	0.0102371	0.01	0.0141042	0.01	0.01	0.0155425	0.0173376	0.0220758	0.021805	0.01	0.01	0.0228006
14	122103430	122106975	-	A330035P11Rik	lincRNA	A330035P11Rik	havana	2	1	0.01	0.01	0.01	0.01	0.01	0.01	0.01	0.30628	0.666008	0.0436394	0.01	0.01	0.315495	0.289581	0.457168	0.01	0.01	0.01	0.01	0.01	0.01	1.79431	0.01	0.0353974	0.01	0.0508434	0.0632306	0.01	0.01	0.0782901	0.173237	0.0651067	0.119089	0.289943	0.879952	0.0214238
19	12517915	12596567	-	A330040F15Rik	processed_transcript	A330040F15Rik	havana	2	2	0.01	0.01	0.0106119	0.01	0.01	0.01	0.01	0.0243078	0.0319019	0.114112	0.01	0.0618115	0.0557473	0.071288	0.0586663	0.01	0.0978624	0.0325695	0.0286311	0.108604	0.0432751	0.01	0.01	0.01	0.0304093	0.0351588	0.0513863	0.045636	0.01	0.133632	0.0558424	0.0367005	0.0705801	0.104331	0.0154291	0.0851747
10	72973303	73086706	-	A330049N07Rik	lincRNA	A330049N07Rik	havana	1	1	0.01	0.01	0.01	0.01	0.01	0.01	0.01	0.01	0.01	0.01	0.01	0.01	0.0110611	0.01	0.01	0.01	0.01	0.01	0.01	0.01	0.01	0.01	0.01	0.01	0.01	0.01	0.012912	0.01	0.01	0.01	0.01	0.01	0.01	0.01	0.01	0.01
5	74172161	74176051	-	A330058E17Rik	TEC	A330058E17Rik	havana	1	2	0.01	0.01	0.01	0.01	0.01	0.01	0.01	0.01	0.01	0.01	0.01	0.01	0.01	0.01	0.01	0.01	0.01	0.01	0.01	0.01	0.01	0.01	0.01	0.01	0.01	0.01	0.01	0.01	0.01	0.1967	0.0901015	0.0225548	0.01	0.01	0.01	0.01
2	91237146	91238353	+	A330069E16Rik	lincRNA	A330069E16Rik	ensembl	1	---	0.529937	0.01	0.0498751	0.01	0.107573	1.41214	5.63829	0.01	0.58088	0.01	0.01	0.132032	0.01	0.607192	0.298296	0.01	1.78685	0.01	0.0504687	0.325355	0.183465	1.58643	3.17223	0.382966	0.439011	0.609792	0.55719	1.87476	0.336386	0.0768568	0.305036	0.17185	0.0455998	0.636439	0.01	0.0435522
8	120204434	120228231	-	A330074K22Rik	lincRNA	A330074K22Rik	havana	1	1	0.01	0.0131739	0.01	0.01	0.01	0.01	0.120061	0.01	0.0461943	0.01	0.01	0.01	0.01	0.0365038	0.01	0.0137741	0.01	0.128997	0.45952	0.125964	0.229956	0.01	0.01	0.422392	0.0687512	0.0302812	0.0932616	0.138489	0.0141386	0.130381	0.0866927	0.0572026	0.0406959	0.242343	0.261215	0.180179
7	29568903	29573929	-	A330087D11Rik	lincRNA	A330087D11Rik	havana	2	2	0.01	0.01	0.01	0.01	0.01	0.01	0.457832	0.345854	1.11535	0.01	0.01	0.01	0.361145	0.296833	0.556184	0.805186	0.01	0.01	0.466775	0.01	0.01	0.0611597	0.01	0.01	0.0718164	0.307684	0.310362	0.01	0.01	0.0661951	0.355409	0.233494	0.317776	0.27327	0.01	0.01
18	45683487	45896510	-	A330093E20Rik	antisense_RNA	A330093E20Rik	havana	7	1	0.0102455	0.01	0.0102259	0.01	0.01	0.01	0.125497	0.0609907	0.0363168	0.0136557	0.012289	0.054731	0.0514962	0.12187	0.048882	0.0102108	0.01	0.0105952	0.0155032	0.0169239	0.0195829	0.0102414	0.01	0.119844	0.0476096	0.0721088	0.0270938	0.0352347	0.0401507	0.0754169	0.0392287	0.0440031	0.042939	0.0208601	0.0269272	0.015323
4	153957237	153961926	+	A430005L14Rik	protein_coding	A430005L14Rik	ensembl_havana	10	3	15.9033	19.2267	16.8641	34.7122	20.2537	59.5269	42.409	40.7209	41.7801	39.9216	21.6786	29.6216	67.6709	60.7219	73.6258	13.0919	19.8171	22.7697	46.6364	35.6663	42.886	5.50462	6.65516	0.470826	30.0362	35.1912	40.7965	75.7198	83.9208	39.4279	49.9537	56.8265	56.1482	20.6098	29.8093	20.8072
6	67115673	67168427	+	A430010J10Rik	processed_transcript	A430010J10Rik	ensembl_havana	3	2	0.01	0.01	0.0419317	0.01	0.01	0.01	0.01	0.0199548	0.01	0.01	0.01	0.0174455	0.01	0.01	0.0114658	0.01	0.01	0.01	0.0340738	0.0190191	0.0139688	0.0109748	0.103399	0.0970404	0.0149078	0.01	0.0126828	0.0244901	0.105212	0.0176483	0.01	0.01	0.01	0.0126874	0.0198932	0.01
2	52425012	52434886	+	A430018G15Rik	processed_transcript	A430018G15Rik	havana	7	1	0.01	0.01	0.01	0.01	0.01	0.01	0.01	0.215145	0.01	0.134799	0.01	0.212324	0.01	0.150704	0.01	0.01	0.01	0.0911354	0.01	0.01	0.01	0.01	0.01	0.01	0.0593515	0.01	0.0195555	0.143328	0.01	0.164111	0.100163	0.0989749	0.118075	0.230156	0.269477	0.120739
1	189343431	189344898	+	A430027H14Rik	antisense_RNA	A430027H14Rik	havana	1	2	0.01	0.01	0.01	0.01	0.01	0.01	0.01	0.01	0.01	0.01	0.01	0.01	0.01	0.01	0.01	0.01	0.01	0.01	0.243074	0.01	0.01	0.01	0.01	0.01	0.01	0.01	0.0743158	0.01	0.01	0.01	0.01	0.01	0.097871	0.01	0.01	0.01
10	122756438	122758411	-	A430028G04Rik	TEC	A430028G04Rik	havana	1	1	0.01	0.01	0.01	0.01	0.01	0.01	0.01	1.37888	0.01	0.01	0.01	0.112928	0.01	0.101904	0.0298639	0.01	0.01	0.0574575	0.01	0.01	0.01	0.01	0.01	0.01	0.01	0.786496	0.0339106	0.01	0.0349587	0.378102	0.151475	0.23278	0.0758184	0.153711	0.0340476	0.01
5	138622859	138652415	+	A430033K04Rik	protein_coding	A430033K04Rik	ensembl_havana	15	2	0.317879	4.45654	2.73757	0.0210829	0.01	0.0119745	10.9375	5.00282	3.6673	2.32462	4.292	1.44026	2.46229	4.3937	2.43401	1.67519	0.161172	3.59648	0.849547	0.145223	0.22783	0.0117399	0.01	0.0130462	5.14339	3.59924	1.01397	0.97125	1.08464	0.961502	1.59589	1.9747	1.08291	2.46431	0.477138	1.8817
6	8488795	8510431	-	A430035B10Rik	processed_transcript	A430035B10Rik	havana	8	6	0.193702	0.01	0.01	0.01	0.01	0.01	0.01	0.01	0.0159714	0.01	0.01	0.01	0.01	0.01	0.01	0.01	0.01	0.01	0.01	0.01	0.01	0.01	0.01	0.01	0.0171799	0.01	0.01	0.01	0.01	0.0118649	0.01	0.0145145	0.013972	0.0165525	0.01	0.01
10	128499364	128504243	+	A430046D13Rik	lincRNA	A430046D13Rik	ensembl	1	---	0.01	3.74082	5.81037	0.0267844	0.01	0.01	14.4872	15.6941	14.8566	1.20765	1.70599	2.18361	4.30959	5.53169	6.27828	5.34824	3.18466	2.8427	3.13356	9.20597	6.2431	0.01	0.0953412	0.0284534	7.96986	13.2357	8.03537	2.07287	4.80414	1.49028	2.86565	3.3433	2.44951	7.1	11.1056	5.11473
14	21847578	21856932	+	A430057M04Rik	antisense_RNA	A430057M04Rik	ensembl_havana	9	2	0.0156262	0.01	0.0257988	0.01	0.01	0.0295323	0.121913	0.0384138	0.0294407	0.177407	0.0193118	0.0805671	0.0501928	0.0295235	0.0650947	0.029942	0.0165715	0.01	0.0371469	0.094289	0.0324729	0.01	0.01	0.0196252	0.0210977	0.0203631	0.0457066	0.183118	0.13648	0.119226	0.062923	0.0205777	0.0422233	0.0304702	0.0457043	0.0319368
11	94861018	94861760	-	A430060F13Rik	unprocessed_pseudogene	A430060F13Rik	havana	8	1	4.00744	1.1442	4.11357	1.22402	2.50721	2.03576	0.01	0.01	0.01	0.01	0.01	0.01	0.01	0.01	0.01	0.01	0.01	0.01	1.01486	0.81924	1.40937	0.565954	0.384106	0.904305	0.01	0.01	0.01	0.01	0.027227	0.01	0.01	0.01	0.01	0.01	0.01	0.01
8	3353415	3390300	+	A430078G23Rik	protein_coding	A430078G23Rik	ensembl_havana	5	1	0.01	0.01	0.01	0.01	0.01	0.01	0.01	0.01	0.01	0.01	0.01	0.01	0.01	0.0161069	0.0812791	0.01	0.01	0.01	0.01	0.01	0.01	0.01	0.01	0.01	0.01	0.0361696	0.017674	0.01	0.01	0.0110939	0.0220682	0.0417777	0.0204845	0.01	0.01	0.0374485
6	86470277	86480831	-	A430078I02Rik	antisense_RNA	A430078I02Rik	havana	7	2	0.01	0.01	0.01	0.0177593	0.01	0.01	0.01	0.01	0.01	0.01	0.01	0.01	0.01	0.01	0.01	0.01	0.01	0.01	0.01	0.01	0.01	0.0246184	0.01	0.01	0.01	0.01	0.01	0.01	0.01	0.01	0.0184656	0.01	0.01	0.01	0.01	0.01
19	10740947	10786044	+	A430093F15Rik	processed_transcript	A430093F15Rik	ensembl_havana	8	2	0.153797	0.422008	0.01	0.01	0.01	0.0125881	0.212364	0.356024	0.516128	0.0487836	0.01	0.0274193	0.327524	0.177828	0.210619	0.079703	0.439329	0.0924742	0.125894	0.109174	0.0424989	0.01	0.01	0.0179858	0.158121	0.236884	0.246417	0.0448424	0.0820683	0.0314727	0.108706	0.095554	0.113856	0.101167	0.199375	0.101597
12	76344525	76345382	-	A430103D13Rik	TEC	A430103D13Rik	havana	1	1	3.73243	6.70808	5.17674	12.2411	10.1792	4.50431	0.726285	0.754096	0.864279	2.05087	5.69844	1.84327	1.83533	0.798519	1.18299	0.167196	1.60883	0.8484	4.79768	10.614	7.40032	14.9517	27.8658	12.3017	0.553797	0.685798	0.0650474	0.852408	9.43348	0.151242	0.217764	0.01	0.360971	1.93998	1.94769	2.18373
1	186749396	186752922	+	A430105J06Rik	lincRNA	A430105J06Rik	havana	1	1	0.01	0.01	0.01	0.01	0.01	0.01	0.01	0.01	0.01	0.01	0.01	0.01	0.01	0.0611069	0.01	0.01	0.01	0.01	0.01	0.01	0.01	0.272525	0.01	0.01	0.0540569	0.01	0.01	0.214749	0.01	0.101544	0.01	0.0515527	0.01	0.01	0.01	0.0444562
11	53564688	53567314	-	A430108G06Rik	processed_transcript	A430108G06Rik	havana	1	1	0.01	0.01	0.19328	0.01	0.01	0.01	0.01	0.01	0.288796	0.01	0.01	0.01	0.01	0.01	0.01	0.01	0.01	0.01	0.01	0.100592	0.0897304	0.01	0.01	0.01	0.01	0.01	0.01	0.123203	0.01	0.225108	0.01	0.121588	0.01	0.01	0.01	0.01
1	181225986	181228499	+	A430110L20Rik	lincRNA	A430110L20Rik	ensembl_havana	2	1	0.01	0.01	0.01	0.01	0.01	0.01	0.01	0.01	0.01	0.01	0.01	0.01	0.01	0.01	0.01	0.01	0.01	0.01	0.01	0.01	0.01	0.01	0.01	1.65805	0.01	0.01	0.01	0.01	0.01	0.01	0.01	0.01	0.01	0.01	0.01	0.01
15	83226726	83251775	-	A4galt	protein_coding	A4galt	ensembl	12	---	0.01	3.70977	0.01	0.0623079	0.01	0.01	0.0132675	0.308005	0.0942437	0.281362	0.223853	0.874382	0.794628	1.09989	1.02564	0.415152	1.75328	0.126424	3.78322	1.77839	1.22408	2.05892	0.0432452	0.840287	0.644633	0.324061	0.706833	1.52397	0.733445	0.865313	1.389	1.55221	1.55044	1.30796	1.65031	1.48446
9	99612502	99622368	+	A4gnt	protein_coding	A4gnt	ensembl_havana	7	1	0.01	0.0253111	0.01	0.01	0.01	0.01	0.01	0.527081	0.01	0.01	0.01	0.01	0.01	0.197217	0.131485	4.42956	0.01	0.01	0.01	0.01	0.01	0.01	0.01	0.01	0.01	0.396458	0.129541	0.01	0.0199824	0.0836129	0.194984	0.277309	0.123237	0.01	0.457239	0.141352
12	112489448	112499928	+	A530016L24Rik	protein_coding	A530016L24Rik	ensembl_havana	7	1	0.01	0.01	0.01	0.01	0.01	0.01	0.01	0.01	0.01	0.01	0.01	0.01	0.01	0.01	0.01	0.01	0.01	0.01	0.01	0.01	0.01	0.01	0.01	0.01	0.01	0.419869	0.0505134	0.01	0.01	0.01	0.018495	0.0333007	0.202704	0.01	0.01	0.234127
7	83061783	83179430	+	A530021J07Rik	lincRNA	A530021J07Rik	ensembl_havana	6	1	0.170474	0.01	0.071774	0.01	0.01	0.01	0.0576557	0.0374207	0.0315975	0.122852	0.486053	0.108907	0.0277288	0.0525054	0.061268	0.0851946	0.0915266	0.0520328	0.137463	0.01	0.0593857	0.01	0.01	0.0329587	0.0390495	0.0407678	0.0252377	0.0460972	0.0665068	0.0384656	0.0334586	0.0602302	0.0428712	0.0738678	0.0249217	0.062667
1	85083069	85109854	-	A530032D15Rik	protein_coding	A530032D15Rik	ensembl_havana	7	35	0.473517	0.399518	1.18261	1.40385	1.02321	0.551647	0.245509	0.13894	0.234619	0.022313	0.0116446	0.0274212	0.132004	0.0981997	0.0661744	0.0708944	0.0127312	0.0718046	0.0563133	0.181961	0.154727	1.22872	0.694079	0.647896	0.083378	0.0953919	0.0530109	0.0515347	0.140137	0.0350874	0.0485476	0.0927082	0.0713342	0.0577313	0.0330966	0.0463565
1	85105946	85114036	+	A530040E14Rik	antisense_RNA	A530040E14Rik	ensembl_havana	11	5	22.9089	24.0434	15.1885	207.035	78.7582	196.386	57.2274	54.0549	76.9373	41.2216	29.0844	41.4318	122.987	80.473	112.78	4.42759	14.9543	8.85445	8.45663	13.8085	6.8584	43.4902	13.5369	43.4258	34.5874	43.4638	47.4059	22.5964	18.6782	18.3539	40.9689	38.2896	37.1954	8.75183	9.63457	7.7968
13	15807243	15827538	+	A530046M15Rik	lincRNA	A530046M15Rik	havana	1	1	0.01	0.01	0.01	0.01	0.01	0.01	0.01	0.01	0.01	0.01	0.01	0.01	0.01	0.0188792	0.01	0.01	0.01	0.01	0.01	0.01	0.01	0.01	0.01	0.01	0.0278601	0.01	0.0123245	0.0497575	0.01	0.0219285	0.0121933	0.0172193	0.0163516	0.01	0.01	0.01
17	48151896	48167271	-	A530064D06Rik	protein_coding	A530064D06Rik	ensembl	14	---	0.0134014	0.01	0.01	8.16973	7.73889	0.0175904	0.01	0.01	0.01	0.01	0.0128326	0.01	0.01	0.0158603	0.01	0.01	0.01	0.01	0.578677	0.01	0.170008	8.70864	3.82397	2.17667	0.01	0.01	0.01	0.01	0.01	0.01	0.01	0.01	0.01	0.01	0.01	0.01
13	31556134	31559334	-	A530084C06Rik	protein_coding	A530084C06Rik	ensembl	1	---	0.01	0.01	2.41646	0.01	0.01	0.01	0.01	0.01	0.01	0.01	0.01	0.0100071	0.0166116	0.191187	0.0100009	0.01	0.0100296	0.551523	1.23114	3.00073	0.01	0.01	0.01	0.01	0.01	0.01	0.01	0.01	0.01	0.01	0.01	0.01	0.01	0.177084	0.875362	0.0255675
1	85717083	85778644	-	A630001G21Rik	protein_coding	A630001G21Rik	ensembl_havana	15	2	0.01	0.01	0.01	0.0366049	0.01	0.01	0.01	0.01	0.01	0.01	0.01	0.01	0.01	0.01	0.01	0.01	0.01	0.01	0.01	0.0571456	0.01	0.01	0.017891	0.01	0.01	0.01	0.01	0.01	0.01	0.01	0.0107231	0.01	0.01	0.01	0.01	0.01
16	14562316	14621301	+	A630010A05Rik	protein_coding	A630010A05Rik	ensembl_havana	10	3	0.01	0.01	0.01	0.01	0.01	0.01	0.01	0.0239908	0.0428551	0.0962603	0.01	0.0249827	0.0174801	0.0840853	0.01	0.01	0.01	0.01	0.0108281	0.01	0.014437	0.01	0.01	0.01	0.0108779	0.0222734	0.0147987	0.0157597	0.0684393	0.0182085	0.0115093	0.0141399	0.0107285	0.01	0.01	0.01
11	52276055	52286180	+	A630014C17Rik	antisense_RNA	A630014C17Rik	havana	1	1	0.01	0.01	0.01	0.01	0.01	0.01	0.01	0.01	0.01	0.01	0.01	0.01	0.01	0.01	0.01	0.01	0.01	0.42326	0.01	0.01	0.01	0.01	0.01	0.01	0.01	0.01	0.01	0.01	0.01	0.01	0.0143964	0.01	0.01	0.01	0.01	0.025999
5	110514923	110525981	+	A630023P12Rik	lincRNA	A630023P12Rik	ensembl_havana	14	2	0.01	0.01	0.01	0.01	0.01	0.01	0.01	0.01	0.01	0.01	0.01	0.01	0.111564	0.01	0.01	0.01	0.01	0.01	0.01	0.01	0.01	0.01	0.01	0.01	0.01	0.01	0.01	0.01	0.01	0.01	0.01	0.01	0.01	0.01	0.01	0.01
11	29170909	29173559	-	A630052C17Rik	processed_transcript	A630052C17Rik	havana	1	1	0.0297347	0.01	0.01	0.0718047	0.01	0.01	0.0563288	0.01	0.0425024	0.01	3.90497	0.01	0.01	0.01	0.01	0.0438911	5.63016	0.0259491	0.01	0.01	0.01	0.01	0.01	0.01	0.01	0.01	0.01	0.01	0.0428907	0.01	0.0603927	0.139007	0.0748587	0.95514	0.01	0.01
5	20950989	20956399	+	A630072M18Rik	antisense_RNA	A630072M18Rik	havana	1	1	0.01	0.01	0.01	0.31274	0.01	0.01	0.01	0.0207836	0.01	0.0100054	0.01	0.0594768	0.01	0.0488532	0.01	0.01	0.01	0.01	0.0461151	0.01	0.351957	0.01	0.0708697	0.01	0.01	0.01	0.0296376	0.202201	0.012392	0.110287	0.01	0.0939161	0.01	0.113944	0.01	0.0856739
2	170061240	170070672	-	A630075F10Rik	lincRNA	A630075F10Rik	ensembl	1	---	0.01	0.01	0.0151028	0.01	0.01	0.01	0.01	0.01	0.01	0.01	0.01	0.01	0.01	0.01	0.01	0.01	0.01	0.01	0.01	1.0996	0.01	0.01	0.01	0.01	0.01	0.01	0.01	0.01	0.01	0.01	0.01	0.01	0.01	0.01	0.01	0.01
9	36635754	36643377	-	A630095E13Rik	protein_coding	A630095E13Rik	ensembl_havana	8	2	0.01	1.3867	1.37963	0.01	0.01	0.01	1.89915	1.67269	1.82852	7.55274	11.1189	6.61602	3.83924	2.50328	2.33219	1.38215	2.37716	1.67843	0.59294	0.683816	0.215911	0.01	0.0191036	0.01	0.227291	0.389751	0.263654	5.85189	5.01461	3.84076	1.3701	1.11156	2.29766	3.35666	2.11293	2.04401
1	75220095	75232103	-	A630095N17Rik	protein_coding	A630095N17Rik	ensembl_havana	2	2	0.01	0.01	0.01	0.01	0.01	0.01	0.01	0.01	0.01	0.01	0.01	0.01	0.01	0.01	0.01	0.01	0.01	0.01	0.144236	0.01	0.01	0.01	0.01	0.01	0.027249	0.01	0.0296434	0.01	0.01	0.01	0.01	0.01	0.0278918	0.01	0.01	0.01
1	186511838	186558682	-	A730004F24Rik	lincRNA	A730004F24Rik	havana	1	1	0.01	0.01	0.01	0.01	0.01	0.01	0.01	0.01	0.01	0.01	0.01	0.01	0.01	0.01	0.01	0.01	0.01	0.01	0.01	0.01	0.01	0.01	0.01	0.01	0.01	0.0213333	0.01	0.01	0.01	0.01	0.01	0.01	0.01	0.01	0.01	0.01
3	94994410	94997351	-	A730011C13Rik	antisense_RNA	A730011C13Rik	havana	1	1	0.01	0.01	0.01	0.01	0.01	0.01	0.01	0.01	0.01	0.01	0.01	0.01	0.01	0.01	0.01	0.01	0.01	0.01	0.343711	0.01	0.01	0.01	0.01	0.01	0.01	0.01	0.01	0.01	0.01	0.01	0.01	0.01	0.01	0.01	0.01	0.01
4	108847399	108848620	-	A730015C16Rik	protein_coding	A730015C16Rik	ensembl	1	---	0.01	0.01	0.01	0.01	0.01	0.01	0.01	0.01	0.01	0.01	0.01	0.01	0.01	0.01	0.355935	0.01	0.01	0.01	0.01	0.01	0.01	0.01	0.01	0.01	0.01	0.071298	0.0687933	0.01	0.01	0.01	0.01	0.445864	0.409176	0.01	0.01	0.01
18	59062248	59076963	+	A730017C20Rik	protein_coding	A730017C20Rik	ensembl_havana	11	5	0.01	0.01	0.01	0.01	0.01	0.01	0.59403	0.01	0.01	0.01	0.01	0.01	0.01	0.01	0.151885	0.01	0.01	0.01	0.01	0.01	0.0135571	0.01	0.01	0.01	0.01	0.01	0.01	0.01	0.01	0.01	0.01	0.0299137	0.0129201	0.0260574	0.01	0.01
2	130873059	130906397	-	A730017L22Rik	processed_transcript	A730017L22Rik	havana	1	1	0.0939732	0.359802	0.648941	0.0141994	0.571063	0.724092	0.333631	0.359861	0.177148	0.266737	0.524017	0.410643	0.135212	0.338295	0.243659	0.23174	0.350012	0.495106	0.17381	0.0833407	0.291605	0.0122818	0.082161	0.103147	0.368648	0.441663	0.330289	0.850014	0.212674	3.73093	0.819298	0.543538	0.75188	0.518832	0.251845	0.367201
2	164177584	164196565	+	A730032A03Rik	antisense_RNA	A730032A03Rik	havana	7	2	0.01	0.01	0.01	0.42418	0.01	0.01	0.01	0.01	0.01	0.0225654	0.0122945	0.01	0.01	0.01	0.01	0.01	0.01	0.01	0.01	0.01	0.0237883	0.01	0.01	0.01	0.01	0.01	0.01	0.01	0.01	0.01	0.01	0.01	0.01	0.01	0.01	0.01
9	48049516	48071635	+	A730065G17Rik	lincRNA	A730065G17Rik	havana	1	1	0.01	0.01	0.01	0.01	0.0153244	0.01	0.01	0.01	0.01	0.01	0.01	0.01	0.01	0.01	0.01	0.01	0.01	0.01	0.01	0.01	0.01	0.0495243	0.01	0.01	0.012341	0.01	0.01	0.01	0.01	0.01	0.01	0.01	0.0119426	0.01	0.01	0.01
11	6200029	6201644	+	A730071L15Rik	protein_coding	A730071L15Rik	ensembl	1	---	0.01	0.01	0.0403088	0.01	0.01	0.01	0.01	0.127848	0.01	0.01	10.7997	0.729382	0.236514	0.490173	0.613481	0.01	1.18823	0.335623	0.101291	0.01	0.01	0.01	0.396731	0.01	0.720787	1.12886	0.302899	0.205691	0.404188	0.190602	1.3937	0.860011	1.00059	0.906935	0.700063	0.0356874
7	114948650	114983961	+	A730082K24Rik	lincRNA	A730082K24Rik	havana	1	1	2.87581	0.01	3.87686	0.01	0.0133352	0.0116527	2.18999	2.56804	2.0809	0.16535	0.0124667	0.324237	4.12202	4.22405	3.02658	2.80015	3.5462	1.32664	5.63036	1.89775	4.37254	0.0114564	0.0158959	0.0125497	2.77571	4.04481	2.71808	0.732801	0.730989	0.823566	7.95816	7.99873	9.24605	6.58911	3.60293	5.67904
9	122380575	122398802	-	A730085K08Rik	antisense_RNA	A730085K08Rik	havana	1	1	0.01	0.01	0.01	0.01	0.01	0.01	0.01	0.01	0.01	0.01	0.01	0.01	0.01	0.01	0.01	0.134231	0.01	0.01	0.01	0.01	0.01	0.01	0.01	0.01	0.01	0.01	0.01	0.01	0.01	0.01	0.01	0.01	0.01	0.01	0.01	0.01
3	65324776	65349430	-	A730090N16Rik	antisense_RNA	A730090N16Rik	havana	1	1	0.01	0.01	0.01	0.01	0.01	0.01	0.01	0.01	0.01	0.01	0.01	0.01	0.01	0.01	0.01	0.01	0.01	0.01	0.01	0.01	0.01	0.01	0.01	0.01	0.0268027	0.01	0.01	0.01	0.01	0.0132731	0.01	0.01	0.01	0.01	0.01	0.01
13	32338819	32342644	+	A730091E23Rik	TEC	A730091E23Rik	havana	1	1	0.01	0.01	0.01	0.01	0.01	0.01	0.01	0.01	0.01	0.01	0.01	0.01	0.01	0.01	0.01	0.01	0.01	1.57906	0.01	0.01	0.01	0.01	0.01	0.01	0.01	0.01	0.01	0.01	0.01	0.01	0.01	0.01	0.01	0.01	0.01	0.01
8	125897914	125908145	+	A730098A19Rik	antisense_RNA	A730098A19Rik	havana	1	1	0.01	0.01	0.01	0.01	0.01	0.01	0.01	0.0136664	0.01	0.0371971	0.01	0.01	0.01	0.01	0.01	0.01	0.01	0.01	0.0243229	0.01	0.01	0.01	0.01	0.01	0.01	0.01	0.01	0.01	0.0388789	0.01	0.0143508	0.0147736	0.01	0.01	0.01	0.01
13	48513570	48514860	+	A830005F24Rik	protein_coding	A830005F24Rik	ensembl_havana	1	1	0.01	0.01	0.01	0.01	0.01	0.01	3.05549	0.01	0.01	0.01	0.01	0.01	0.01	0.01	0.01	0.01	0.01	0.01	0.01	0.01	0.01	0.01	0.01	0.01	0.571971	0.01	0.01	0.01	0.01	0.01	0.01	0.01	0.01	0.01	0.01	0.01
1	154037597	154117952	-	A830008E24Rik	lincRNA	A830008E24Rik	havana	6	1	0.0113016	0.0109399	0.0117969	0.01	0.01	0.0121788	0.0115279	0.01	0.0110719	0.01	0.011626	0.011222	0.0149916	0.0105606	0.0167362	0.0122354	0.01	0.0131559	0.0118308	0.0147369	0.0126056	0.0119199	0.023818	0.0122423	0.0106444	0.01	0.0111742	0.0126425	0.0136769	0.0150212	0.0116619	0.0106078	0.0153474	0.0117643	0.0111809	0.0195757
5	107437997	107512557	+	A830010M20Rik	protein_coding	A830010M20Rik	ensembl_havana	3	1	0.01	0.01	0.01	0.01	0.01	0.01	0.0132932	0.0135217	0.0169312	0.0110663	0.01	0.0310718	0.0207592	0.117551	0.0297052	0.0250569	0.01	0.0366425	0.01	0.0106381	0.01	0.01	0.01	0.01	0.012778	0.0106473	0.0207562	0.0202523	0.0232091	0.0467981	0.0219403	0.0198253	0.0295942	0.0359863	0.0265449	0.0132589
4	4138321	4188704	+	A830012C17Rik	processed_transcript	A830012C17Rik	havana	1	1	0.01	0.01	0.01	0.01	0.01	0.01	0.01	0.01	0.01	0.01	0.01	0.01	0.0267183	0.01	0.01	0.01	0.01	0.01	0.01	0.01	0.01	0.01	0.01	0.01	0.01	0.0109579	0.0118727	0.01	0.01	0.0108008	0.0232525	0.01	0.01	0.01	0.01	0.01
1	11414105	11975902	+	A830018L16Rik	protein_coding	A830018L16Rik	ensembl_havana	13	2	0.01	0.01	0.01	0.01	0.01	0.0101039	0.01	0.0114022	0.01	0.0100708	0.01	0.01	0.01	0.01	0.01	0.01	0.01	0.01	0.01	0.01	0.01	0.0101831	0.01	0.01	0.01	0.01	0.0101679	0.0112851	0.01	0.0108618	0.0105546	0.0105216	0.010153	0.01	0.01	0.0130276
11	107531757	107548374	-	A830035A12Rik	processed_transcript	A830035A12Rik	havana	4	1	0.01	0.01	0.103193	0.01	0.01	0.01	0.01	0.01	0.01	0.01	0.01	0.01	0.01	0.01	0.01	0.01	0.01	0.01	0.01	0.01	0.01	0.01	0.01	0.01	0.01	0.01	0.01	0.01	0.01	0.01	0.01	0.01	0.01	0.01	0.01	0.01
9	45954101	45955999	+	A830035O19Rik	antisense_RNA	A830035O19Rik	ensembl_havana	1	3	0.01	0.681601	0.01	0.01	0.01	0.01	0.01	0.362998	0.01	0.0779077	0.01	0.0643857	0.0555617	0.0884347	0.712959	0.209781	0.526157	0.16394	0.064427	0.0675171	0.254406	0.01	0.01	0.01	0.0378065	0.141933	0.01	0.334822	0.158761	0.18515	0.0829594	0.250186	0.0576959	0.294602	0.240819	0.75042
11	99416956	99425498	+	A830036E02Rik	antisense_RNA	A830036E02Rik	havana	1	2	0.01	0.0276843	0.01	0.01	0.01	0.01	0.0771159	0.0583921	0.130999	0.413239	0.0660834	0.223658	0.232209	0.116262	0.182761	0.0205141	0.0309226	1.13807	0.520955	0.0156226	0.0960258	0.0220407	0.01	0.01	0.01	0.0665011	0.120711	0.249963	0.434962	0.137919	0.135992	0.175921	0.186632	0.320248	0.239747	0.0670911
18	32359057	32378285	-	A830052D11Rik	lincRNA	A830052D11Rik	ensembl	1	---	0.01	0.01	0.01	0.01	0.01	0.01	0.01	0.01	0.0861512	0.01	0.01	0.01	0.01	0.01	0.01	0.01	0.01	0.01	0.01	0.01	0.01	0.01	0.01	0.01	0.01	0.01	0.0247209	0.01	0.01	0.01	0.01	0.01	0.01	0.01	0.01	0.01
7	73737929	73741025	-	A830073O21Rik	TEC	A830073O21Rik	ensembl_havana	2	1	0.01	0.01	0.01	0.01	0.01	0.01	0.01	0.01	0.01	0.01	0.01	0.01	0.01	0.155513	0.01	0.01	0.01	0.01	0.01	0.01	0.01	0.0432208	0.01	0.01	0.01	0.01	0.0557128	0.037935	0.01	0.251238	0.0962666	0.01	0.0393572	0.10826	0.01	0.0230806
19	4439003	4448333	+	A930001C03Rik	processed_transcript	A930001C03Rik	havana	7	1	0.01	0.01	0.01	0.01	0.01	0.01	0.01	0.01	0.0314887	0.01	0.01	0.01	0.0281182	0.01	0.01	0.01	0.01	0.01	0.01	0.01	0.01	0.01	0.01	0.01	0.0161662	0.01	0.0150563	0.01	0.01	0.01	0.01	0.0204691	0.01	0.01	0.01	0.0126959
5	22738910	22746908	-	A930003O13Rik	lincRNA	A930003O13Rik	havana	1	1	0.01	0.01	0.01	0.01	0.01	0.01	0.01	0.01	0.01	0.01	0.01	0.01	0.01	0.0268982	0.01	0.01	0.01	0.01	0.01	0.01	0.01	0.01	0.01	0.01	0.01	0.01	0.0394921	0.01	0.01	0.01	0.0600903	0.0222126	0.0422347	0.01	0.01	0.01
2	18025193	18037738	-	A930004D18Rik	protein_coding	A930004D18Rik	ensembl_havana	2	1	0.01	3.06249	0.0138365	0.01	0.0475515	0.01	0.0295729	0.108674	0.0752251	0.01	0.01	0.01	0.01	0.20033	0.068558	0.01	0.01	0.01	0.0489364	0.0251707	0.01	0.01	0.01	0.0171769	0.0512767	0.0677081	0.0588866	0.01	0.01	0.01	0.0348382	0.013893	0.0237007	0.028835	0.01	0.01
3	115881581	115888131	-	A930005H10Rik	processed_transcript	A930005H10Rik	ensembl_havana	11	3	2.08265	0.0215312	4.9997	3.93578	0.01	1.3108	1.97808	0.290618	1.27189	2.7895	0.0232981	0.826654	0.365176	0.250728	0.136642	2.53294	1.48366	0.01	2.67525	4.45464	1.0294	0.01	0.01	0.174948	0.223451	0.289883	0.305216	2.52612	1.90426	1.20494	0.200164	0.0920185	0.657086	2.38811	2.16136	2.78174
16	91465104	91470122	+	A930006K02Rik	processed_transcript	A930006K02Rik	havana	1	1	0.01	0.01	0.01	0.01	0.01	0.01	0.01	0.01	0.404784	0.01	0.01	0.0197843	0.129899	0.162623	0.01	0.01	0.01	0.01	0.01	0.01	0.01	0.01	0.01	0.01	0.0925533	0.0580901	0.104013	0.373908	1.74696	0.194935	0.0277415	0.185187	0.147007	0.23602	0.303109	0.106845
19	29486355	29523160	-	A930007I19Rik	lincRNA	A930007I19Rik	ensembl	7	---	0.01	0.01	0.01	0.01	0.01	0.01	0.01	0.01	0.01	0.01	0.01	0.01	0.01	0.0234644	0.0467675	0.01	0.01	0.01	0.01	0.01	0.01	0.01	0.01	0.01	0.01	0.01	0.01	0.01	0.01	0.01	0.01	0.01	0.01	0.01	0.01	0.013301
18	44661665	44676272	+	A930012L18Rik	antisense_RNA	A930012L18Rik	havana	2	1	0.153211	0.01	0.0132949	0.01	0.01	0.01	0.242537	0.131827	0.19277	0.519111	0.606307	0.224969	0.190603	0.030767	0.277476	0.127262	0.340193	0.0116803	0.0953594	0.01	0.0315009	0.01	0.01	0.01	0.074589	0.0876832	0.0855204	0.129648	0.279569	0.0647225	0.0481638	0.0682867	0.058796	0.114934	0.175714	0.193102
6	142971752	142973819	+	A930014E10Rik	lincRNA	A930014E10Rik	havana	1	1	0.01	0.01	0.01	0.287329	0.01	0.348798	0.01	0.01	0.01	0.01	0.01	0.01	0.01	0.01	0.01	0.01	0.01	0.01	0.884355	0.01	0.01	0.258794	0.580751	0.0971156	0.01	0.01	0.01	0.01	0.01	0.01	0.01	0.01	0.01	0.01	0.01	0.01
17	35994453	36038436	+	A930015D03Rik	antisense_RNA	A930015D03Rik	havana	1	1	0.01	0.0271725	0.01	0.191977	2.536	3.73889	0.297067	0.0378338	0.150589	0.482448	0.011006	1.25045	0.938583	0.42124	0.634697	0.272892	0.214716	0.170265	0.256438	0.01	0.01	0.699644	0.871479	0.606853	0.247722	0.136839	0.217715	1.22609	0.644984	2.34672	0.609191	0.329047	0.339854	0.292502	0.396397	0.208869
7	19417466	19421418	-	A930016O22Rik	antisense_RNA	A930016O22Rik	ensembl_havana	2	1	0.01	0.01	0.01	0.01	0.0308168	0.01	0.0928416	0.01	0.01	0.01	0.01	0.01	0.0170898	0.01	0.01	0.0179374	0.01	0.01	0.0223598	0.0268199	0.01	0.01	0.01	0.0330316	0.01	0.01	0.01	0.01	0.01	0.01	0.0325271	0.01	0.01	0.01	0.01	0.01
15	44752280	44884741	+	A930017M01Rik	transcribed_processed_pseudogene	A930017M01Rik	havana	2	1	0.201878	0.321901	0.0979299	0.01	0.01	0.441756	0.137596	0.0963719	0.137772	0.338601	0.071483	0.221644	0.120525	0.140941	0.061664	0.221204	0.074375	0.0821113	0.199909	0.0103592	0.14791	0.0911407	0.0105239	0.0602979	0.0831019	0.12623	0.0402725	0.0952801	0.15796	0.16352	0.0725053	0.0446577	0.0473048	0.18517	0.226703	0.158278
2	104122769	104124750	+	A930018P22Rik	protein_coding	A930018P22Rik	ensembl_havana	5	1	0.01	0.01	0.01	0.01	0.01	0.01	1.55936	1.73313	1.61871	1.836	0.01	0.778308	1.56906	1.64738	2.02028	0.01	2.86689	0.543382	0.01	0.658479	0.01	0.01	0.01	0.01	1.13398	0.88707	0.772049	0.974678	1.82462	0.58029	0.414464	0.749601	0.335358	0.964205	1.27937	0.868605
12	117602039	117603764	+	A930023M06Rik	sense_intronic	A930023M06Rik	havana	1	1	11.197	0.01	5.75761	0.01	0.01	0.01	0.01	3.33708	0.01	0.0330438	0.01	0.01	0.01	0.767374	0.547929	3.81071	10.3016	0.01	0.0383164	0.01	2.25544	0.01	0.01	0.01	0.400238	0.121915	0.939838	0.20695	3.54982	0.571364	0.732539	0.97261	0.906742	1.73591	0.697621	0.315199
5	122989354	122998346	+	A930024E05Rik	antisense_RNA	A930024E05Rik	ensembl_havana	5	1	0.161215	0.01	0.01	0.01	0.01	0.509729	0.01	0.01	0.01	0.01	0.01	0.01	0.01	0.01	0.01	0.0499517	0.01	0.01	0.634695	0.01	0.0158211	0.01	0.01	0.01	0.01	0.01	0.01	0.01	0.01	0.01	0.01	0.01	0.01	0.01	0.01	0.01
3	58697561	58698669	+	A930028O11Rik	TEC	A930028O11Rik	havana	1	1	0.01	0.01	0.01	0.01	0.01	0.01	0.01	0.687097	0.01	0.691642	0.01	0.01	0.01	0.01	0.01	0.01	0.01	0.01	0.01	0.01	0.01	0.01	0.01	0.01	0.01	0.01	0.0951545	0.01	0.01	0.01	0.01	0.01	0.01	0.0953014	0.01	0.01
17	69416660	69439305	-	A930029G22Rik	lincRNA	A930029G22Rik	havana	1	1	0.01	0.01	0.01	0.01	0.01	0.01	0.01	0.01	0.01	0.0328199	0.01	0.01	0.12159	0.01	0.01	0.01	0.01	0.01	0.01	0.01	0.114016	0.01	0.01	0.01	0.0282933	0.01	0.0204163	0.01	0.01	0.0367265	0.0158971	0.0531339	0.01	0.01	0.01	0.0582858
4	131000832	131010475	-	A930031H19Rik	lincRNA	A930031H19Rik	havana	7	1	0.01	0.01	0.01	0.01	0.01	0.01	0.846044	1.00973	0.863007	0.01	0.01	0.030366	0.163903	0.234249	0.142314	0.01	0.01	0.01	0.546934	0.66623	0.0859931	0.01	0.01	0.01	0.794	0.78077	1.00312	0.0848671	0.01	0.0183684	0.143868	0.420236	0.335286	0.16192	0.324895	0.27458
10	40260934	40261334	+	A930033M14Rik	lincRNA	A930033M14Rik	havana	1	1	0.01	0.01	0.01	0.01	0.01	0.01	0.01	0.01	0.01	0.01	0.01	0.01	0.01	0.01	0.01	0.122264	0.01	0.01	0.01	0.01	0.01	1.03852	16.6652	3.16119	0.01	0.01	0.01	0.01	0.01	0.01	0.01	0.01	0.01	0.01	0.01	0.01
6	47453776	47454321	-	A930035D04Rik	pseudogene	A930035D04Rik	ensembl	3	---	0.297874	0.148587	0.365781	0.01	0.01	0.01	0.160179	0.01	0.01	0.451951	0.01	0.281771	0.083597	0.01	0.0823708	0.34184	0.11931	0.320203	0.0996252	0.01	0.01	0.01	0.01	0.01	0.01	0.01	0.01	0.0879216	0.474297	0.0885351	0.01	0.01	0.088842	0.18342	0.27117	0.381537
11	119448788	119491299	-	A930037H05Rik	processed_transcript	A930037H05Rik	havana	1	2	0.01	0.01	0.01	0.01	0.01	0.01	0.01	0.01	0.011013	0.01	0.01	0.01	0.01	0.01	0.0562765	0.01	0.01	0.01	0.01	0.01	0.01	0.01	0.01	0.01	0.0161486	0.0111547	0.0166584	0.01	0.0115861	0.01	0.0215182	0.0208357	0.0130323	0.0678053	0.0133482	0.01
14	34759402	34770554	+	A930038B10Rik	lincRNA	A930038B10Rik	havana	2	1	0.01	0.01	0.01	0.01	0.01	0.01	0.01	0.059619	0.01	0.01	0.01	0.01	0.01	0.01	0.01	0.01	0.01	0.01	0.287832	0.066643	0.01	0.01	0.01	0.01	0.283505	0.01	0.01	0.01	0.01	0.01	0.01	0.01	0.01	0.01	0.01	0.01
X	12936872	12938129	+	AA414768	processed_pseudogene	AA414768	havana	1	1	0.01	0.01	0.01	0.01	0.01	0.01	0.01	0.01	0.01	0.01	0.01	0.01	0.01	0.01	0.01	0.01	0.01	0.01	0.01	0.01	0.01	0.910053	0.01	0.01	0.01	0.01	0.01	0.01	0.01	0.01	0.01	0.01	0.01	0.01	0.01	0.01
13	68181294	68182870	+	AA414992	TEC	AA414992	havana	1	1	57.4917	61.8811	69.0797	151.268	107.618	23.798	0.01	0.01	0.01	0.0352224	0.0376341	0.01	0.01	0.01	0.01	0.0954803	0.0478006	0.036818	37.4775	12.5086	17.7455	15.8684	14.2328	42.799	0.01	0.01	0.01	0.01	0.01	0.01	0.0382446	0.01	0.01	0.01	0.01	0.01
11	83291699	83294633	+	AA465934	processed_transcript	AA465934	havana	1	1	0.01	0.01	0.01	0.01	0.01	0.228793	0.01	0.01	0.01	0.186127	0.01	0.01	0.01	0.01	0.0231778	0.01	0.01	0.01	0.126537	0.01	0.01	0.01	0.01	0.378237	0.01	0.0593489	0.0743158	0.01	0.01	0.01	0.01	0.01	0.01	0.01	0.026171	0.01
7	110057987	110061326	-	AA474408	TEC	AA474408	ensembl_havana	2	1	0.386004	0.258851	0.0676624	0.15717	0.115814	0.149835	0.0222563	0.0212405	1.11921	0.0338113	0.0230443	0.0247073	0.0460419	0.0234953	0.01	0.104156	0.117061	0.01	0.448897	0.109757	0.0256779	0.148622	0.0515673	3.46165	0.01	0.01	0.01	0.01	0.024748	0.0704194	0.01	0.0246362	0.0228688	0.01	0.166317	0.01
2	25327450	25332572	-	AA543186	lincRNA	AA543186	ensembl	1	---	0.104321	0.01	0.01	0.01	0.01	0.01	0.01	0.280971	0.01	0.01	0.01	0.01	0.01	0.01	0.01	0.01	0.01	0.01	0.0862917	0.01	0.01	0.01	0.01	0.01	0.0302193	0.170186	0.194208	0.30019	0.01	0.151793	0.01	0.01	0.01	0.01	0.01	0.01
9	107192793	107194062	+	AA543401	processed_pseudogene	AA543401	havana	1	1	0.01	0.069519	63.4618	0.01	0.102806	0.01	0.01	0.01	0.01	0.0413243	0.01	0.01	0.01	0.01	0.01	0.01	0.01	0.01	0.125475	0.01	5.53716	0.01	0.01	0.01	0.01	0.01	0.01	0.01	0.01	0.01	0.01	0.01	0.01	0.01	0.01	0.01
6	10971560	10979639	-	AA545190	lincRNA	AA545190	havana	2	1	2.44393	3.97393	15.5527	0.0302726	0.01	0.0172234	8.76814	5.05235	8.395	11.6857	20.2845	8.32963	7.42241	12.0269	5.58055	15.2231	18.194	8.91397	11.177	7.93692	10.914	0.01	0.01	0.01	3.64413	1.87386	3.12234	4.46226	5.78829	7.97074	6.40686	5.35386	7.77515	21.0093	4.70231	17.3238
1	34635544	34636190	-	AA619741	processed_pseudogene	AA619741	havana	1	1	24.2156	9.83119	14.0167	0.136767	0.01	0.01	21.9923	11.8556	8.80981	26.777	20.9767	21.2146	28.2611	24.488	30.0551	57.4281	53.2206	53.2668	2.12715	5.38659	14.2706	0.01	0.01	0.846228	7.86541	11.2166	9.35749	22.9528	17.3138	19.2472	12.1375	17.3983	17.1044	12.2266	13.3771	10.2911
11	94812619	94813349	-	AA623943	unprocessed_pseudogene	AA623943	havana	1	1	1.71339	1.35505	1.16878	2.01743	0.01	0.0978334	0.01	0.01	0.127988	0.0644528	0.01	0.01	0.0649457	0.01	0.01	0.01	0.01	0.01	0.478384	0.01	0.225108	0.01	0.200128	0.503337	0.01	0.01	0.01	0.01	0.01	0.01	0.01	0.01	0.01	0.0747356	0.139989	0.01
2	27326704	27331298	+	AA645442	antisense_RNA	AA645442	havana	1	1	0.01	0.01	0.01	0.01	0.01	0.01	0.0812647	0.0753221	0.0662461	0.0186527	0.01	0.0206873	0.018731	0.01	0.0184161	0.01	0.01	0.01	0.01	0.01	0.01	0.01	0.01	0.01	0.0663578	0.08354	0.0818827	0.102441	0.170786	0.01	0.01	0.01	0.01	0.01	0.01	0.01
5	94339749	94385080	+	AA792892	protein_coding	AA792892	ensembl_havana	6	1	0.30536	4.5461	1.6071	3.55726	0.0333822	0.997393	3.19225	1.89598	3.18728	0.795657	0.614269	0.737996	2.42337	2.41422	1.766	1.58455	1.9655	2.5464	0.837614	1.38884	1.44977	0.0542436	0.104915	0.401092	2.32211	1.35722	2.01163	1.65989	1.49243	1.99316	3.58454	3.37398	3.43692	2.21878	0.822258	2.43754
4	138395198	138397715	+	AB041806	antisense_RNA	AB041806	ensembl_havana	6	1	0.01	0.01	0.01	0.01	0.01	0.01	0.01	0.01	0.01	0.01	0.01	0.01	0.01	0.01	0.01	0.01	0.01	0.01	0.01	2.69374	0.01	0.01	0.01	0.01	0.01	0.01	0.01	0.01	0.01	0.01	0.01	0.01	0.01	0.01	0.01	0.01
9	21526176	21545334	+	AB124611	protein_coding	AB124611	ensembl_havana	13	2	0.318465	0.01	0.01	0.01	0.01	0.01	0.01	0.01	0.113405	0.01	0.01	0.01	0.01	0.01	0.01	0.01	0.01	0.01	0.0788399	0.01	0.01	0.01	0.01	0.01	0.0289201	0.0276345	0.01	0.01	0.01	0.01	0.0123235	0.01	0.01	0.0544006	0.01	0.0226832
7	142650769	142669943	-	AC013548.1	protein_coding	AC013548.1	havana	1	1	0.01	0.01	0.01	0.01	0.01	0.01	0.01	0.01	0.01	0.01	0.01	0.01	0.01	0.01	0.01	0.01	0.01	0.01	0.01	0.0100002	0.0139512	0.01	0.01	0.528322	0.01	0.01	0.01	0.01	0.01	0.01	0.01	0.01	0.01	0.01	0.01	0.01
13	37793382	37799791	-	AC022682.1	antisense_RNA	AC022682.1	havana	1	1	0.01	0.01	0.01	0.01	0.01	0.01	0.0930096	0.01	0.198148	0.01	0.01	0.01	0.0350338	0.220879	0.01	0.01	0.01	0.728818	0.0328643	0.01	0.01	0.01	0.01	0.01	0.0180795	0.107897	0.0983301	0.281674	0.01	0.582893	0.100291	0.0862027	0.137385	0.371303	0.01	0.01
15	52033369	52036067	+	AC022775.1	processed_pseudogene	AC022775.1	havana	1	1	0.01	0.01	0.0278389	0.13141	0.01	0.01	0.01	0.01	0.01	0.01	0.01	0.01	0.01	0.01	0.01	0.01	0.01	0.01	0.0281044	0.168715	0.01	0.0481214	0.215772	0.110112	0.01	0.0278885	0.01	0.0257403	0.0465036	0.01	0.01	0.01	0.01	0.01	0.01	0.0700408
15	52089308	52089954	+	AC022775.2	processed_pseudogene	AC022775.2	havana	1	1	0.0938322	0.01	0.01	0.269244	0.574232	0.499696	0.0748988	0.01	0.01	0.137226	0.491559	0.01	0.20121	0.151995	0.0711783	0.01	0.01	0.01	0.01	0.01	0.01	0.0921731	0.01	0.153097	0.01	0.0862814	0.01	0.310117	0.167294	0.136637	0.01	0.01	0.0781352	0.158311	0.01	0.01
10	44580517	44590239	-	AC027700.1	lincRNA	AC027700.1	havana	1	1	0.01	0.160084	0.01	0.0275171	0.122018	0.01	0.0103746	0.01	0.01	0.01	0.01	0.01	0.0430058	0.01	0.01	0.01	0.0104319	0.01	0.01	0.020189	0.015384	0.01	0.0271176	0.01	0.01	0.01	0.01	0.01	0.01	0.0141502	0.01	0.01	0.01	0.01	0.029521	0.01
9	38647486	38658394	-	AC069561.4	protein_coding	AC069561.4	havana	1	1	0.01	0.01	0.01	0.01	0.01	0.01	0.01	0.01	0.01	0.01	0.01	0.01	0.0394172	0.01	0.01	0.01	0.01	0.01	0.0234339	0.01	0.01	0.01	0.01	0.01	0.0289885	0.0276983	0.01	0.01	0.01	0.0136989	0.0181616	0.01	0.0139392	0.01	0.01	0.01
12	112971745	112972146	-	AC073562.1	sense_intronic	AC073562.1	havana	1	1	0.01	0.01	0.01	0.01	0.01	0.01	0.01	0.01	0.01	0.01	0.01	0.01	0.01	0.01	0.106418	0.01	0.01	0.01	0.01	0.01	0.01	0.01	1.56753	0.01	0.01	0.01	0.01	0.01	0.01	0.01	0.01	0.01	0.01	0.01	0.01	0.01
9	39074102	39075736	+	AC073947.2	processed_pseudogene	AC073947.2	havana	1	1	0.01	0.279803	0.01	0.01	0.01	0.01	0.01	0.01	0.01	0.01	0.01	0.01	0.01	0.01	0.01	0.01	0.01	0.01	0.01	0.054055	0.01	0.01	0.116277	0.01	0.01	0.01	0.01	0.01	0.01	0.01	0.01	0.01	0.01	0.01	0.0392049	0.01
15	56415013	56415227	+	AC074315.1	processed_pseudogene	AC074315.1	havana	1	1	0.01	0.01	0.01	0.01	0.01	0.01	0.01	0.01	0.211242	0.790163	0.213511	0.288988	0.01	0.01	0.190671	0.21984	0.684306	0.01	0.01	0.01	0.01	0.01	0.01	0.01	0.01	0.01	0.01	0.01	0.01	0.01	0.01	0.01	0.01	0.0100092	0.01	0.01
10	71181036	71204488	+	AC079680.1	lincRNA	AC079680.1	havana	1	1	0.01	0.01	0.01	0.01	0.01	0.01	0.01	0.01	0.01	0.01	0.01	0.01	0.01	0.01	0.01	0.01	0.01	0.01	0.01	0.01	0.01	0.01	0.01	0.01	0.01	0.01	0.01	0.0281082	0.01	0.01	0.01	0.01	0.01	0.01	0.01	0.01
10	71170834	71182053	-	AC079680.2	lincRNA	AC079680.2	havana	1	1	0.01	0.01	0.01	0.01	0.01	0.01	0.01	0.01	0.01	0.01	0.01	0.01	0.0519939	0.01	0.01	0.01	0.01	0.01	0.01	0.01	0.01	0.01	0.01	0.01	0.01	0.01	0.01	0.01	0.01	0.0423676	0.01	0.01	0.01	0.01	0.01	0.01
14	102437023	102464995	+	AC080021.1	lincRNA	AC080021.1	havana	1	1	0.01	0.0127002	0.149371	0.0158552	0.01	0.01	0.267492	0.191039	0.137787	0.176267	0.438164	0.241691	0.17347	0.15173	0.115049	0.176959	0.159083	0.0583514	0.0379398	0.01	0.038069	0.01	0.01	0.01	0.104411	0.0945452	0.0943265	0.0525098	0.12619	0.191748	0.11503	0.106028	0.159006	0.395192	0.208454	0.370499
10	70975506	70993041	-	AC087890.1	sense_intronic	AC087890.1	havana	1	1	0.01	0.01	0.0127448	0.01	0.01	0.01	0.01	0.01	0.01	0.01	0.01	0.01	0.01	0.01	0.01	0.071462	0.01	0.01	0.01	0.01	0.01	0.01	0.01	0.01	0.01	0.01	0.01	0.0245311	0.01	0.01	0.0150771	0.0155704	0.01	0.023475	0.01	0.01
13	49970001	49974261	+	AC091683.2	lincRNA	AC091683.2	havana	1	1	0.01	0.01	0.01	0.01	0.01	0.01	0.01	0.01	0.070656	0.01	0.01	0.01	0.01	0.01	0.01	0.01	0.01	0.01	0.01	0.01	0.01	0.01	0.01	0.01	0.01	0.01	0.01	0.01	0.01	0.01	0.0622459	0.01	0.01	0.01	0.01	0.01
10	14197015	14206822	+	AC091764.2	lincRNA	AC091764.2	havana	1	1	0.0366631	0.048508	0.078707	0.0183503	0.01	0.0159506	0.0183458	0.0138249	0.0319566	0.01	0.0188817	0.01	0.0222699	0.0145937	0.0297123	0.0145789	0.01	0.0229291	0.0797298	0.0245547	0.0953969	0.0362189	0.01	0.0650835	0.0205601	0.0149213	0.01	0.0186606	0.01	0.0264568	0.0417727	0.0348997	0.0187629	0.0774618	0.0196759	0.0678123
14	46787633	46788531	+	AC093043.1	antisense_RNA	AC093043.1	havana	1	1	0.01	0.01	0.01	0.01	0.01	0.0749866	0.10284	2.76112	0.01	5.33051	8.05539	0.0665162	2.50269	1.13564	1.94391	0.01	0.01	0.01	4.20872	2.17661	2.20506	0.01	0.01	0.01	0.418142	1.04071	0.592129	1.45479	2.66925	1.37157	0.310371	0.94364	0.738237	2.15968	0.01	1.10054
14	46743215	46746400	-	AC093043.3	lincRNA	AC093043.3	havana	1	1	0.01	0.01	0.01	0.01	0.01	0.01	0.01	0.01	0.01	0.01	0.01	0.01	0.01	0.363616	0.01	0.01	0.01	0.0232701	0.0253362	0.01	0.01	0.0422925	0.0317886	0.01	0.01	0.01	0.01	0.01	0.01	0.01	0.01	0.0253338	0.01	0.01	0.01	0.01
10	12002790	12009772	-	AC093316.1	lincRNA	AC093316.1	havana	1	1	0.01	0.01	0.01	0.01	0.01	0.01	0.01	0.0422353	0.0161681	0.01	0.01	0.01	0.0157448	0.01	0.01	0.01	0.01	0.01	0.226875	0.01	0.0174968	0.01	0.01	0.01	0.01	0.01	0.104594	0.0769063	0.0170529	0.0388943	0.0610038	0.0379796	0.0469254	0.165673	0.01	0.01
13	47024346	47024987	+	AC096628.1	processed_pseudogene	AC096628.1	havana	1	1	0.01	0.01	0.812647	0.01	0.01	0.01	0.01	0.01	0.01	0.01	0.01	0.01	0.01	0.01	0.01	0.01	0.01	0.01	0.01	0.01	0.01	0.01	0.01	0.01	0.01	0.01	0.01	0.01	0.01	0.01	0.01	0.01	0.01	0.01	0.01	0.01
13	47009533	47010946	-	AC096628.2	processed_pseudogene	AC096628.2	havana	1	1	0.01	2.68267	0.01	0.01	0.194752	0.01	14.9187	0.01	2.20915	0.01	0.01	0.01	0.200312	6.60314	7.89467	0.01	0.01	0.01	0.0100003	0.0511502	0.01	0.0174989	0.059113	0.01	1.87221	1.00249	4.51717	0.0786732	0.0797005	0.367737	4.05307	8.36748	6.52049	2.15066	1.93779	0.01
15	43808461	43808925	+	AC099629.1	processed_pseudogene	AC099629.1	havana	1	1	0.01	0.01	0.01	0.01	0.01	0.01	0.01	0.01	0.01	0.01	0.01	0.01	0.01	0.01	0.01	0.01	0.01	0.01	0.01	0.01	0.01	0.01	0.01	0.01	0.01	0.01	0.01	0.01	0.01	0.01	0.01	0.01	0.01	0.01	0.01	0.97007
12	69182834	69197105	-	AC099934.3	protein_coding	AC099934.3	havana	1	1	0.01	0.01	0.503553	0.01	0.01	0.662995	0.10138	0.01	0.01	0.01	0.0864078	0.0560311	0.01	0.0925502	0.0715951	0.01	0.01	0.01	0.0211927	0.01	0.251983	0.01	0.0101516	0.0117933	0.01	0.0100003	0.0336975	0.116673	0.01	0.0538561	0.0501564	0.0583317	0.0548549	0.01	0.0139331	0.0337935
12	69189839	69204268	-	AC099934.5	protein_coding	AC099934.5	havana	1	1	0.01	0.01	0.302128	0.01	0.01	0.412385	0.01	0.01	0.0225567	0.01	0.0976305	0.01	0.0118018	0.01	0.01	0.01	0.01	0.01	0.01	0.01	0.01	0.0121444	0.0335748	0.0142073	0.01	0.0100167	0.01	0.01	0.01	0.0101318	0.0105348	0.01	0.01	0.01	0.01	0.0149589
10	17522613	17526915	-	AC100590.1	lincRNA	AC100590.1	havana	1	1	0.01	0.01	0.0659383	0.01	0.01	0.01	0.01	0.01	0.01	0.01	0.01	0.01	0.01	0.01	0.01	0.01	0.01	0.01	0.01	0.01	0.119504	0.01	0.01	0.01	0.01	0.01	0.01	0.01	0.01	0.01	0.0617359	0.01	0.0199881	0.0978791	0.01	0.01
19	38976647	39003290	+	AC100729.1	unprocessed_pseudogene	AC100729.1	havana	1	1	0.01	0.01	0.01	0.01	0.01	0.01	0.01	0.01	0.01	0.01	0.01	0.01	0.01	0.01	0.01	0.01	0.01	0.01	0.01	0.01	0.01	0.01	0.0126047	0.212756	0.01	0.01	0.01	0.01	0.01	0.01	0.01	0.01	0.01	0.01	0.01	0.01
10	26695574	26742861	+	AC101677.2	lincRNA	AC101677.2	havana	1	1	1.16626	0.543668	0.652994	0.0117318	0.01	0.0112341	3.14011	2.85132	4.20164	0.206008	0.011842	0.203955	2.40408	2.25567	1.71592	1.51631	0.30077	0.941173	0.808369	1.34785	0.985828	0.012175	0.01	0.01	1.31709	1.53563	2.64945	0.226093	0.640025	0.101791	1.42464	1.78294	1.83475	1.28555	0.968085	1.3345
10	26949740	26982037	+	AC101709.1	antisense_RNA	AC101709.1	havana	1	1	0.0132385	0.01	0.01	0.01	0.01	0.01	0.01	0.0111614	0.01	0.01	0.0126861	0.01	0.01	0.01	0.01	0.01	0.01	0.01	0.0115124	0.01	0.01	0.01	0.01	0.01	0.01	0.01	0.014382	0.01	0.01	0.01	0.0141348	0.0115122	0.01	0.01	0.01	0.01
15	49194337	49203314	+	AC101831.1	lincRNA	AC101831.1	havana	1	1	0.01	0.01	0.01	4.10593	0.01	0.01	0.01	0.01	0.01	0.01	0.01	0.01	0.01	0.01	0.01	0.01	0.01	0.01	0.01	0.01	0.01	0.01	0.025461	0.0501176	0.01	0.01	0.01	0.01	0.01	0.01	0.01	0.01	0.01	0.01	0.01	0.01
10	111757258	111799854	-	AC102312.1	lincRNA	AC102312.1	havana	1	1	0.01	0.01	0.01	0.01	0.01	0.01	0.01	0.01	0.01	0.0109332	0.01	0.0111526	0.01	0.01	0.01	0.01	0.01	0.0477049	0.01	0.01	0.01	0.01	0.01	0.01	0.01	0.01	0.0166451	0.01	0.01	0.0327334	0.0298553	0.0168793	0.0170613	0.0144377	0.01	0.0461279
15	5464175	5464917	+	AC102327.1	processed_pseudogene	AC102327.1	havana	1	1	0.01	0.01	0.01	0.230731	0.803603	0.01	0.01	0.01	0.01	0.01	0.01	0.01	0.01	0.0707152	0.01	0.01	0.090288	0.01	0.01	0.01	0.01	0.01	0.197053	0.13134	0.01	0.01	0.01	0.01	0.01	0.01	0.01	0.01	0.01	0.01	0.01	0.01
14	58912104	58939868	+	AC102352.1	lincRNA	AC102352.1	havana	1	1	0.01	0.01	0.01	0.01	0.01	0.01	0.01	0.01	0.01	0.01	0.01	0.0453677	0.01	0.01	0.01	0.01	0.01	0.01	0.01	0.01	0.01	0.01	0.01	0.01	0.01	0.01	0.01	0.01	0.01	0.0114533	0.0116033	0.01	0.01	0.01	0.01	0.01
12	16185773	16206473	+	AC102435.1	lincRNA	AC102435.1	havana	1	1	0.01	0.01	0.01	0.01	0.01	0.01	0.01	0.01	0.01	0.01	0.01	0.01	0.01	0.0404691	0.01	0.01	0.01	0.01	0.01	0.01	0.01	0.01	0.01	0.01	0.01	0.01	0.0191161	0.01	0.01	0.01	0.0186017	0.0194374	0.0224548	0.01	0.01	0.01
14	12151447	12152585	-	AC102542.1	TEC	AC102542.1	havana	1	1	0.01	0.01	0.01	0.513725	0.01	0.0612811	0.0459611	0.01	0.01	0.01	0.01	0.01	0.01	0.01	0.01	0.01	0.01	0.01	0.01	0.01	0.01	0.913792	0.01	0.01	0.0555023	0.01	0.01	0.0473175	0.01	0.01	0.01	0.01	0.01	0.01	0.01	0.01
9	23876783	23877161	+	AC102582.1	processed_pseudogene	AC102582.1	havana	1	1	0.01	1.07327	0.01	0.01	0.322075	0.473635	0.01	0.01	0.01	0.01	0.01	0.01	0.01	0.01	0.01	0.01	0.167602	0.01	0.01	0.01	0.01	0.01	0.01	0.01	0.01	0.01	0.01	0.01	0.01	0.01	0.01	0.01	0.01	0.01	0.01	0.01
9	23917102	23940343	-	AC102582.2	lincRNA	AC102582.2	havana	1	1	0.01	0.01	0.01	0.01	0.01	0.01	0.01	0.01	0.01	0.01	0.01	0.01	0.01	0.01	0.01	0.01	0.01	0.01	0.01	0.01	0.0482871	0.01	0.01	0.01	0.01	0.01	0.01	0.01	0.01	0.01	0.01	0.01	0.01	0.01	0.01	0.01
15	26743232	26746138	-	AC102847.2	TEC	AC102847.2	havana	1	1	0.01	0.01	0.01	0.01	0.01	0.813275	0.01	0.01	0.01	0.01	0.01	0.01	0.01	0.01	0.01	0.01	0.01	0.01	0.01	0.01	0.01	0.01	0.01	0.226875	0.01	0.01	0.01	0.01	0.01	0.01	0.01	0.01	0.01	0.01	0.01	0.01
13	36963239	36973330	+	AC104200.1	antisense_RNA	AC104200.1	havana	1	1	0.01	0.01	0.01	0.01	0.01	0.01	0.01	0.01	0.01	0.01	0.01	0.01	0.01	0.01	0.01	0.01	0.01	0.01	0.01	0.01	0.01	0.01	0.01	0.01	0.01	0.01	0.01	0.01	0.01	0.01	0.01	0.01	0.01	0.01	0.01	0.01
12	116279682	116280232	-	AC104832.1	lincRNA	AC104832.1	havana	1	1	0.01	0.01	0.01	0.01	0.01	0.01	0.01	0.01	0.01	0.01	0.01	0.01	0.01	0.01	0.01	0.01	0.01	0.01	0.01	0.01	0.01	0.01	0.01	0.01	0.01	0.01	0.01	0.01	0.01	0.01	0.01	0.0987969	0.01	0.01	0.01	0.01
13	58736408	58762361	-	AC105407.2	lincRNA	AC105407.2	havana	1	1	0.01	0.01	0.01	0.01	0.01	0.01	0.0115768	0.01	0.01	0.01	0.01	0.01	0.01	0.01	0.01	0.01	0.01	0.01	0.01	0.01	0.01	0.01	0.01	0.01	0.01	0.01	0.0281788	0.01	0.01	0.01	0.01	0.01	0.01	0.01	0.01	0.01
15	44281980	44283776	+	AC106830.2	processed_pseudogene	AC106830.2	havana	1	1	0.305986	0.264406	0.178813	0.01	0.485914	0.620504	0.334624	0.1576	0.0352355	0.121888	0.0913519	0.01	0.197784	0.217976	0.191612	0.142859	0.0835595	0.0850382	0.01	0.01	0.01	0.01	0.243568	0.01	0.216228	0.0637453	0.141335	0.01	0.01	0.0324655	0.0595696	0.127809	0.0408004	0.115249	0.0364175	0.01
15	27367939	27369442	+	AC107232.1	processed_pseudogene	AC107232.1	havana	1	1	0.01	0.01	0.01	0.01	0.01	0.01	0.01	0.01	0.153266	0.512501	0.01	0.107999	0.0633737	0.78932	0.0357243	0.01	0.01	0.122482	0.01	0.01	1.61198	0.01	0.01	0.01	0.0444521	0.138445	0.104163	0.264295	0.01	0.01	0.01	0.0424939	0.0385888	0.0414418	0.0415674	0.01
14	45546408	45558331	-	AC107711.5	transcribed_processed_pseudogene	AC107711.5	havana	1	1	0.01	0.01	0.01	0.01	0.01	0.01	0.01	0.0131461	0.01	0.01	0.01	0.01	0.01	0.0213354	0.0132428	0.0175326	0.01	0.0135448	0.0140968	0.01	0.01	0.01	0.01	0.01	0.01	0.0140479	0.0139567	0.01	0.01	0.0133841	0.01	0.01	0.0172077	0.01	0.01	0.01
15	95736415	95753733	-	AC107757.2	lincRNA	AC107757.2	havana	1	1	0.01	0.01	0.01	0.01	0.01	0.01	0.01	0.0164981	0.01	0.01	0.01	0.01	0.0169483	0.0204055	0.0122326	0.01	0.01	0.0246432	0.01	0.01	0.01	0.01	0.01	0.01	0.01	0.0127869	0.01	0.01	0.01	0.0123298	0.0125704	0.0156402	0.01	0.01	0.0127397	0.01
15	95747247	95751592	-	AC107757.3	lincRNA	AC107757.3	havana	1	1	0.01	0.01	0.01	0.01	0.01	0.01	0.01	0.217196	0.148762	0.01	0.01	0.179496	0.01	0.362526	0.0989843	0.01	0.01	0.01	0.201111	0.01	0.600289	0.01	0.01	0.01	0.117258	0.232155	0.140289	0.01	0.01	0.0285722	0.173916	0.212322	0.138561	0.205771	0.195634	0.01
10	33714892	33715388	+	AC107864.1	unprocessed_pseudogene	AC107864.1	havana	1	1	0.01	0.01	0.107035	0.01	0.01	0.362971	0.01	0.01	0.01	0.250426	0.01	0.207973	0.01	0.01	0.01	0.01	0.130108	0.180424	0.305438	0.01	0.01	0.321043	0.429738	0.37304	0.114398	0.107305	0.01	0.0956195	0.109281	0.01	0.01	0.01	0.01	0.01	0.01	0.0920951
15	103586944	103588369	-	AC108858.2	processed_pseudogene	AC108858.2	havana	1	1	0.0468062	0.01	0.01	0.01	0.100778	0.01	0.01	0.01	0.01	0.0385543	0.01	0.0445307	0.0383024	0.01	0.01	0.0418302	0.0955894	0.01	0.01	0.01	0.01	0.01	0.204798	0.01	0.01	0.01	0.01	0.0398494	0.01	0.01	0.01	0.01	0.01	0.01	0.01	0.01
9	120193089	120280328	+	AC110091.2	lincRNA	AC110091.2	havana	1	1	0.01	0.01	0.01	0.0972991	0.01	0.01	0.01	0.0370889	0.01	0.0122783	0.0104992	0.0572745	0.0279312	0.0161969	0.0272845	0.01	0.01	0.0555407	0.0105599	0.0623573	0.01	0.0147158	0.18421	0.0223845	0.0111871	0.01	0.0256821	0.0353132	0.0110388	0.0285	0.0329612	0.025675	0.0178807	0.01	0.0110016	0.0141779
9	120259628	120264359	+	AC110091.3	lincRNA	AC110091.3	havana	1	1	0.01	0.01	0.01	0.01	0.01	0.01	0.01	0.01	0.01	0.236858	0.01	0.01	0.01	0.01	0.0672069	0.01	0.01	0.01	0.01	0.01	0.01	0.01	0.01	0.01	0.01	0.01	0.0299432	0.01	0.01	0.0185284	0.0288178	0.020323	0.01	0.01	0.01	0.01
14	83496398	83496902	-	AC110176.1	processed_pseudogene	AC110176.1	havana	1	1	0.52882	0.01	0.01	0.01	0.01	0.01	0.01	0.01	0.01	0.01	0.01	0.01	0.01	0.01	0.01	0.01	0.01	0.01	1.75449	4.74716	0.01	0.01	0.01	0.01	0.01	0.01	0.01	0.01	0.01	0.01	0.01	0.01	0.01	0.01	0.01	0.01
12	3984665	3985423	+	AC111092.1	antisense_RNA	AC111092.1	havana	1	1	0.01	0.01	0.01	0.01	0.01	0.01	0.01	0.01	0.01	0.01	0.01	0.01	0.01	0.485469	0.01	2.55742	0.01	0.01	0.718843	0.01	0.01	0.01	0.01	0.01	0.146627	0.01	0.01	0.01	0.01	0.01	0.186175	0.0744305	0.01	0.0723443	0.322967	0.223707
12	70113574	70115955	+	AC112146.1	bidirectional_promoter_lncRNA	AC112146.1	havana	1	1	0.01	0.01	0.01	0.01	0.01	0.01	8.44913	2.86154	1.43889	0.243728	0.01	0.690476	5.83872	4.51318	2.96539	0.01	3.1876	1.32358	0.01	0.01	1.15315	0.01	0.01	0.01	1.27137	1.00324	1.51582	0.580749	0.0513636	0.806455	2.06648	3.64057	3.29448	1.12146	1.68385	0.282138
12	67651385	67658264	+	AC112259.1	lincRNA	AC112259.1	havana	1	1	4.4118	0.01	6.41185	0.0219045	0.061361	0.01	13.9903	8.99655	11.5167	5.72497	4.56836	12.6216	17.7299	18.4782	13.3307	7.45185	8.22856	14.7128	5.0799	2.21639	1.20463	0.525827	0.0301764	0.245588	6.58149	9.03261	9.17218	13.925	17.2978	11.1542	19.2416	16.2042	20.5356	9.2292	6.79684	11.2191
10	43034993	43050220	+	AC112265.1	antisense_RNA	AC112265.1	havana	1	1	0.01	0.01	0.0220112	0.0207561	0.01	0.0176651	0.01	0.01	0.01	0.01	0.01	0.01	0.0468782	0.01	0.01	0.01	0.272129	0.01	0.01	0.0131247	0.01	0.0133773	0.0282299	0.01	0.01	0.01	0.0285889	0.01	0.01	0.01	0.01	0.0228294	0.01	0.096898	0.01	0.01
14	86320285	86320864	+	AC113031.2	processed_pseudogene	AC113031.2	havana	1	1	157.056	190.402	165.442	14.1047	0.438481	27.2902	58.5718	44.4591	42.3291	179.6	228.286	102.08	47.6854	62.0451	34.0612	107.545	59.6781	123.977	60.2539	41.2426	46.2973	1.03111	2.67488	15.8286	48.1575	31.702	51.7608	49.6361	48.0762	50.6051	9.83424	8.15864	11.3919	35.0032	13.982	32.4743
10	34295912	34298908	-	AC113059.1	antisense_RNA	AC113059.1	havana	2	1	0.0449112	0.01	0.01	0.0373335	0.01	0.0294786	2.12667	0.338871	0.01	0.01	0.0100671	1.77973	1.26921	0.0101328	0.140001	0.341492	7.52788	0.697545	2.40027	0.01	0.01	0.01	0.01	0.01	0.309613	0.75511	0.0297657	2.05259	0.450698	2.94109	2.12098	1.63462	1.62045	1.13532	0.530266	0.0848771
13	111882396	111884178	-	AC113060.1	processed_pseudogene	AC113060.1	havana	1	1	0.01	0.01	0.01	0.01	0.01	0.01	0.183694	0.0194927	0.0594507	0.01	0.01	0.0174693	0.0102548	0.0398711	0.0288741	0.01	0.01	0.01	0.773117	0.0121571	0.01	0.01	0.01	0.01	0.336575	0.0459615	0.0143148	0.0468593	0.01	0.218541	0.0738966	0.011736	0.0118161	0.0236722	0.01	0.01
14	105199326	105201100	-	AC113125.1	processed_pseudogene	AC113125.1	havana	1	1	155.014	1.17891	66.9949	0.148486	0.341936	0.0428962	22.5019	96.1139	69.0997	172.636	54.486	113.344	147.518	144.224	129.165	135.714	125.336	179.601	53.2543	37.022	35.2102	0.01	1.05075	0.01	80.8928	91.7207	89.8398	68.257	73.8453	88.1662	133.248	142.007	151.101	107.444	50.1838	127.552
15	59275396	59291947	+	AC113269.1	lincRNA	AC113269.1	havana	1	1	0.01	0.01	0.01	0.01	0.01	0.01	0.01	0.01	0.046428	0.01	0.01	0.0129664	0.01	0.01	0.01	0.01	0.01	0.01	0.01	0.01	0.01	0.01	0.01	0.01	0.01	0.01	0.01	0.01	0.01	0.01	0.01	0.01	0.01	0.01	0.01	0.01
1	151182537	151184244	+	AC113282.1	protein_coding	AC113282.1	havana	1	1	13.8001	7.53702	3.50004	24.7916	0.01	28.0092	0.01	1.2733	0.01	0.01	0.01	0.0387624	0.0334976	1.01789	0.0326501	0.404596	4.98017	5.40741	14.9655	7.38807	4.40342	0.01	10.2703	17.0037	0.01	0.864942	0.120546	0.01	0.01	0.01	0.01	0.0672212	0.0751899	1.12168	0.546748	0.937867
1	151204121	151205066	+	AC113282.2	protein_coding	AC113282.2	havana	1	1	55.5655	21.4483	11.6325	27.2735	0.01	31.8125	0.01	2.08651	0.01	0.01	0.01	0.269774	0.0524448	1.11451	0.0509139	0.01	0.01	8.05776	29.3298	13.5077	7.2783	0.01	13.6203	13.7038	0.01	1.16095	0.01	0.01	0.01	0.01	0.01	0.0616808	0.237349	1.44754	0.0143862	2.22245
1	151210131	151211073	+	AC113282.3	protein_coding	AC113282.3	havana	1	1	1.10467	0.631747	0.095035	2.92758	0.01	1.74837	0.01	0.0810154	0.01	0.01	0.01	0.01	0.01	0.01	0.01	0.01	0.01	0.01	0.486446	0.2334	0.515606	0.01	0.01	0.01	0.01	0.01	0.01	0.01	0.01	0.01	0.01	0.01	0.01	0.01	0.015142	0.01
1	151198448	151199351	+	AC113282.4	protein_coding	AC113282.4	havana	1	1	5.02125	5.48957	17.7901	0.259882	0.01	0.463975	0.01	0.01	0.01	0.01	0.01	0.01	0.01	0.343153	0.01	0.01	0.01	2.21825	14.6622	0.641201	0.670472	0.01	1.48985	0.01	0.01	0.01	0.01	0.0570291	1.11932	0.01	0.01	0.226338	0.0575846	0.813316	0.0525882	0.393505
1	151192376	151194055	+	AC113282.5	protein_coding	AC113282.5	havana	1	1	18.8779	7.31523	8.48811	15.7887	0.0801434	21.0015	0.01	0.935294	0.01	0.01	0.0359388	0.0977261	0.01	0.733501	0.01	0.0100062	5.56596	2.80148	14.4704	6.06887	6.15172	0.01	13.816	10.2026	0.01	0.67764	0.0100001	0.01	0.146611	0.106124	0.01	0.0390877	0.276418	1.32575	0.283794	0.581923
9	62242596	62244101	-	AC113291.2	lincRNA	AC113291.2	havana	1	1	0.01	0.01	0.01	0.01	0.01	0.01	0.01	0.01	0.01	0.01	0.01	0.01	0.01	0.01	0.01	0.01	0.01	0.01	0.01	0.01	0.01	0.01	0.01	0.01	0.01	0.01	0.0413459	0.01	0.01	0.01	0.246617	0.01	0.01	0.8892	0.01	0.521264
15	37171058	37172405	-	AC114008.2	processed_pseudogene	AC114008.2	havana	1	1	0.01	0.235649	0.261184	0.192386	0.01	0.01	0.01	0.121392	0.137886	0.0690208	0.0423321	0.0832409	0.0397775	0.0435973	0.124814	0.0766751	0.264751	0.261612	0.0462626	0.115967	0.01	0.10548	0.151445	0.211142	0.01	0.0816603	0.0800455	0.0421048	0.01	0.30954	0.0760929	0.0825142	0.0737994	0.01	0.0452233	0.040065
14	34591092	34605701	+	AC114543.1	antisense_RNA	AC114543.1	havana	1	1	0.01	0.01	0.01	0.01	0.01	7.40811	0.01	0.01	0.01	0.01	0.01	0.01	0.0154912	0.01	0.01	0.01	0.01	0.01	0.01	0.01	0.01	0.01	0.01	0.01	0.01	0.01	0.01	0.01	0.01	0.01	0.01	0.01	0.01	0.01	0.01	0.01
10	127332391	127370407	+	AC114678.1	antisense_RNA	AC114678.1	havana	1	1	0.0396249	0.01	0.01	0.01	0.01	0.01	0.01	0.01	0.01	0.01	0.01	0.01	0.01	0.01	0.01	0.01	0.01	0.01	0.01	0.01	0.01	0.01	0.01	0.01	0.01	0.01	0.01	0.01	0.01	0.01	0.0111709	0.01	0.01	0.01	0.01	0.01
14	21449949	21473361	-	AC115122.1	processed_transcript	AC115122.1	havana	1	1	0.0435066	0.0286952	0.0223345	0.127233	0.110607	0.224368	0.0187399	0.0116022	0.0155184	0.0117646	0.0304623	0.030971	0.0185662	0.01	0.0243402	0.0119181	0.0150892	0.0136106	0.0496407	0.089258	0.0449468	0.457726	0.873649	0.386463	0.0254823	0.0120615	0.0180601	0.0226974	0.0329221	0.0151702	0.0119013	0.012086	0.015506	0.0281664	0.0201328	0.012203
15	31368362	31370306	+	AC115735.4	TEC	AC115735.4	havana	1	1	0.01	0.01	0.01	0.01	0.01	0.01	0.01	0.01	0.01	0.01	0.01	0.01	0.01	0.01	0.01	0.01	0.01	0.01	0.0853792	0.01	0.01	0.195175	0.01	0.01	0.01	0.01	0.01	0.01	0.01	0.01	0.01	0.01	0.01	0.01	0.01	0.01
12	89655723	89658102	+	AC115744.1	TEC	AC115744.1	havana	1	1	0.01	0.01	0.01	0.01	0.01	0.01	0.01	0.0257676	0.0462049	0.01	0.01	0.01	0.01	0.01	0.01	0.01	0.0350415	0.0455319	0.030532	0.0299997	0.0320021	0.01	0.01	0.01	0.01	0.01	0.01	0.01	0.01	0.01	0.028711	0.0305289	0.0280618	0.01	0.0498872	0.01
15	25101020	25128405	-	AC116476.1	lincRNA	AC116476.1	havana	1	1	0.01	0.288565	0.01	0.01	0.01	0.01	0.01	0.01	0.01	0.092738	0.01	0.0368928	0.01	0.01	0.01	0.072312	0.01	0.0115434	0.0242693	0.01	0.0386706	0.01	0.01	0.0165754	0.0515992	0.01	0.01	0.01	0.01	0.0129467	0.0132509	0.0260506	0.0115691	0.0531413	0.0273255	0.0277459
13	65514187	65514979	+	AC116589.1	processed_pseudogene	AC116589.1	havana	1	1	0.538253	0.01	0.01	0.01	0.01	0.01	0.01	0.01	0.0413279	0.01	0.01	0.01	0.01	0.01	0.01	0.0785646	0.0476097	0.01	0.040837	0.01	0.01	0.01	0.01	0.0668396	0.01	0.0709384	0.01	0.01	0.01	0.01	0.01	0.0350545	0.01	0.0696679	0.01	0.01
13	65491789	65496794	-	AC116589.8	lincRNA	AC116589.8	havana	1	1	0.342053	0.145818	1.73216	1.59388	0.127653	1.41391	0.613322	0.639413	0.677478	0.148738	0.370114	0.262899	0.403402	0.088239	0.149276	0.463977	0.613676	0.01	0.174573	0.558184	0.224712	1.97128	0.434257	0.207877	0.253514	0.228792	0.233431	0.141691	0.0788719	0.0503077	0.0595006	0.122716	0.143136	0.0949776	0.0505686	0.0423656
15	35200804	35273667	+	AC116596.1	lincRNA	AC116596.1	havana	1	1	0.01	0.01	0.01	0.01	0.01	0.01	0.01	0.01	0.0105911	0.01	0.01	0.01	0.01	0.0106183	0.0126532	0.01	0.01	0.01	0.01	0.01	0.01	0.01	0.01	0.01	0.01	0.0113248	0.01	0.01	0.01	0.01	0.01	0.01	0.0111794	0.01	0.0106512	0.01
15	35307005	35328536	-	AC116596.2	lincRNA	AC116596.2	havana	1	1	0.01	0.01	0.01	0.01	0.01	0.01	0.110737	0.236485	0.642054	0.185389	0.222386	0.0601668	0.123638	0.143911	0.164432	0.116367	0.01	0.0296299	0.127968	0.01	0.01	0.01	0.01	0.01	0.243283	0.191567	0.244443	0.294023	0.234135	0.0924539	0.127843	0.109804	0.107788	0.124131	0.115773	0.13602
15	43368915	43377674	-	AC116656.1	lincRNA	AC116656.1	havana	1	1	0.338386	0.01	0.01	0.01	0.01	0.01	0.182871	0.0785214	0.0198335	0.196068	0.01	0.206188	0.01	0.0562903	0.0938691	0.13817	0.173234	0.0968562	0.0601897	0.0806164	0.219157	0.01	0.01	0.0922322	0.0454709	0.0320405	0.0315438	0.111817	0.0830865	0.254143	0.0252461	0.0434547	0.0492455	0.117905	0.253756	0.148706
12	25181768	25189631	+	AC116680.1	lincRNA	AC116680.1	havana	1	1	0.01	0.01	0.01	0.01	0.01	0.01	0.01	0.0481648	0.01	0.01	0.01	0.01	0.01	0.01	0.01	0.01	0.01	0.01	0.072121	0.01	0.0432844	0.01	0.01	0.01	0.01	0.01	0.0159997	0.01	0.01	0.01	0.01	0.0348446	0.0427882	0.01	0.01	0.0615039
10	50292646	50296143	-	AC116726.1	TEC	AC116726.1	havana	1	1	0.623148	0.571559	0.0512891	1.6024	0.986652	0.944528	0.01	0.01	0.01	0.01	0.01	0.01	0.01	0.01	0.01	0.01	0.01	0.01	0.135711	0.01	0.114776	0.01	0.228291	0.241714	0.01	0.01	0.01	0.01	0.01	0.01	0.01	0.01	0.01	0.01	0.01	0.01
10	50333764	50334750	-	AC116726.2	TEC	AC116726.2	havana	1	1	48.9125	79.0352	45.3082	6.57127	0.607215	10.6023	33.4629	30.407	37.4414	0.25189	3.45524	5.4376	45.2893	48.853	49.1817	42.4578	37.2285	43.932	166.962	76.542	135.73	5.27775	2.05108	45.9401	18.2333	48.5214	27.7604	10.7776	11.0973	29.4731	97.7491	77.9779	70.9155	68.1636	79.217	65.0657
12	104474488	104477490	+	AC117194.1	bidirectional_promoter_lncRNA	AC117194.1	ensembl_havana	1	1	0.01	0.01	0.01	0.01	0.01	0.01	0.01	0.01	0.01	0.01	0.01	0.01	0.464281	0.01	0.602448	0.01	0.01	0.01	0.01	0.01	0.01	0.01	0.01	0.01	0.027249	0.0903851	0.01	0.01	0.01	0.278808	0.0989678	0.01	0.01	0.01	0.01	0.01
10	128559201	128559320	-	AC117232.1	miRNA	AC117232.1	ensembl	1	---	0.01	3.92061	0.01	0.01	3.02278	0.01	0.01	0.01	0.01	0.01	0.01	0.01	0.367687	0.01	0.341339	0.01	1.0533	0.01	0.01	0.01	0.01	0.01	0.01	0.01	0.01	0.01	0.01	0.01	0.01	0.352832	0.01	0.01	0.01	0.01	0.01	0.01
9	120004037	120005107	+	AC117245.2	lincRNA	AC117245.2	havana	1	1	3.4313	0.01	0.01	0.01	0.01	0.01	0.01	0.01	0.01	0.01	0.01	0.01	0.01	0.01	0.01	0.01	0.01	0.01	0.1013	2.90032	1.3308	0.01	0.01	0.01	0.01	0.01	0.0981787	0.01	0.01	0.01	0.01	0.01	0.01	0.01	0.01	0.01
9	119983146	119988093	+	AC117245.4	antisense_RNA	AC117245.4	havana	1	2	1.23629	0.0252678	0.224038	0.341074	0.01	0.0155953	0.01	0.01	0.01	0.01	0.01	0.01	0.01	0.01	0.01	0.155238	0.01	0.01	0.286467	0.135031	0.507295	0.01	0.01	0.0645991	0.01	0.01	0.01	0.0615067	0.01	0.01	0.01	0.01	0.01	0.01	0.01	0.0181863
15	4885120	4886119	+	AC117588.1	processed_pseudogene	AC117588.1	havana	1	1	0.0623956	0.0856053	0.01	0.01	0.01	0.01	0.0927075	0.0850975	0.0531088	0.0549127	0.01	0.01	0.0501643	0.01	0.126211	0.01	0.01	0.0557396	0.0684109	0.115362	0.167199	0.116418	0.0794661	0.01	0.0619088	0.01	0.01	0.0607051	0.197253	0.01	0.0546302	0.0100379	0.01	0.246605	0.0974377	0.0940357
14	15015189	15065232	-	AC117608.1	lincRNA	AC117608.1	havana	1	2	0.01	0.01	0.01	0.01	0.01	0.01	0.01	0.0632201	0.0168846	0.01	0.01	0.01	0.0124046	0.0190024	0.0214719	0.01	0.01	0.01	0.0109761	0.01	0.0842632	0.01	0.01	0.01	0.01	0.01	0.01	0.0118763	0.01	0.015548	0.0206741	0.0139037	0.0185864	0.0232206	0.01	0.0520812
14	15040807	15042170	-	AC117608.2	processed_pseudogene	AC117608.2	havana	1	1	0.01	0.01	0.01	0.01	0.01	0.01	0.01	0.01	0.01	0.01	0.01	0.01	0.01	0.01	0.01	0.01	0.01	0.01	0.01	0.01	0.01	0.01	0.01	0.01	0.01	0.01	0.01	0.01	0.01	0.01	0.01	0.01	0.01	0.01	0.01	1.02021
19	36404447	36406111	+	AC117769.3	processed_pseudogene	AC117769.3	havana	1	1	0.01	0.01	0.501705	0.01	0.0807757	0.01	0.0345936	0.01	0.01	0.01	0.01	0.01	0.01	0.01	0.01	0.01	0.0458015	0.0353998	0.01	0.0385933	0.135824	0.01	0.0517047	0.01	0.103356	0.01	0.0383507	0.0865636	0.01	0.01	0.01	0.01	0.01	0.01	0.01	0.01
18	80822247	80838492	+	AC117949.2	antisense_RNA	AC117949.2	havana	1	1	0.158086	1.09331	0.3596	0.01	0.01	0.0279618	1.85151	0.915164	1.54229	0.533645	0.875933	0.436145	0.627272	0.492538	0.835872	0.43017	0.0136672	0.457499	0.0671295	0.0656482	0.551312	0.01	0.01	0.0820493	0.472193	0.580424	0.433985	0.326315	0.443475	0.322949	0.371698	0.406839	0.422629	0.521987	0.342953	0.304165
13	53028918	53035091	+	AC118222.1	lincRNA	AC118222.1	havana	1	1	0.01	0.01	0.01	0.328385	0.353411	0.01	0.01	0.423213	0.01	0.01	0.01	0.01	0.01	0.0318941	0.0162634	0.01	0.01	0.01	0.587635	0.218106	0.01	0.318238	0.313533	0.141266	0.01	0.01	0.124634	0.01	0.01	0.0622897	0.053266	0.01	0.0448039	0.262629	0.432731	0.0624834
19	26572996	26584673	+	AC118249.1	lincRNA	AC118249.1	havana	1	1	0.681795	0.01	0.422172	0.01	0.01	0.01	0.01	0.01	0.161211	0.68743	0.01	0.430462	0.178314	0.384233	0.158999	0.286887	0.729354	0.480538	0.436673	0.209656	0.0279303	0.01	0.01	0.01	0.0321725	0.0513319	0.0342403	0.111831	0.01	0.162035	0.219664	0.231669	0.311743	0.358043	0.0953269	0.516349
9	120849207	120853104	+	AC118476.2	lincRNA	AC118476.2	havana	1	1	0.01	0.01	0.01	0.01	0.01	0.01	0.01	0.01	0.01	0.01	0.01	0.01	0.01	0.01	0.01	0.01	0.01	0.01	0.01	0.01	0.01	0.01	0.01	0.01	0.01	0.01	0.0584225	0.01	0.01	0.0824753	0.032845	0.0851937	0.01	0.01	0.01	0.197056
9	120791986	120794883	+	AC118476.3	lincRNA	AC118476.3	havana	1	1	4.52303	28.4021	27.7379	0.151338	0.131958	1.25894	48.4771	44.073	57.4504	55.1975	63.421	54.3612	82.2245	103.874	123.253	107.571	120.964	70.1116	28.4879	19.9811	29.0092	0.01	0.0579093	6.13242	23.1036	30.0808	25.6904	147.641	138.51	74.1741	59.5355	62.8742	57.7217	115.714	121.336	84.9192
15	25415022	25464363	+	AC118639.1	processed_transcript	AC118639.1	havana	1	1	0.01	0.01	0.01	0.01	0.01	0.01	0.01	0.01	0.0143641	0.0422251	0.01	0.01	0.0156905	0.01	0.0170524	0.01	0.01	0.01	0.01	0.0389288	0.0237909	0.01	0.0114065	0.01	0.01	0.01	0.0109561	0.0108607	0.01	0.0124532	0.0127065	0.01	0.0108709	0.0119155	0.01	0.01
15	63414400	63479609	-	AC119177.2	lincRNA	AC119177.2	havana	1	1	0.01	0.01	0.01	0.01	0.01	0.01	0.01	0.01	0.01	0.01	0.01	0.01	0.01	0.0141452	0.01	0.01	0.0145679	0.01	0.01	0.01	0.01	0.01	0.01	0.01	0.0115882	0.0129605	0.01	0.0113025	0.01	0.01	0.01	0.010749	0.01	0.01	0.0107276	0.01
12	76254562	76255335	-	AC120002.2	bidirectional_promoter_lncRNA	AC120002.2	havana	1	1	0.01	0.01	0.01	0.01	0.01	0.01	0.01	0.01	0.01	0.01	0.01	0.01	0.269446	0.417962	0.0600177	0.01	0.01	0.01	0.01	0.01	0.01	0.01	0.01	0.01	0.0769878	0.0724363	0.559263	0.0649383	0.01	0.01	0.125171	0.01	0.510285	1.66063	0.01	1.21497
15	25528879	25593092	-	AC120163.1	lincRNA	AC120163.1	havana	1	2	0.01	0.01	0.0182448	0.01	0.01	0.01	0.0380417	0.0310301	0.0348148	0.01	0.0812144	0.0191752	0.0493527	0.0373617	0.0479333	0.0162939	0.0164943	0.01	0.01	0.01	0.0181515	0.01	0.01	0.01	0.014032	0.0115032	0.0224895	0.0390994	0.0215031	0.0162835	0.0287169	0.0176057	0.0273982	0.0210391	0.0136944	0.0163067
14	31750803	31754415	-	AC120375.1	TEC	AC120375.1	havana	1	1	0.01	0.01	0.01	0.01	0.01	0.01	0.01	0.01	0.01	0.01	0.01	0.01	0.01	0.01	0.01	0.01	0.01	0.01	0.01	0.01	0.01	0.0669499	0.0296425	0.134632	0.01	0.01	0.01	0.01	0.01	0.01	0.01	0.01	0.01	0.01	0.01	0.01
14	31801559	31803412	+	AC120375.2	transcribed_processed_pseudogene	AC120375.2	havana	1	1	0.01	0.01	0.01	0.01	0.01	0.01	0.01	0.232678	0.01	0.01	0.01	0.01	0.01	0.01	0.01	0.01	0.01	0.01	0.01	0.01	0.01	0.01	0.01	0.01	0.01	0.01	0.01	0.01	0.01	0.01	0.01	0.01	0.01	0.01	0.01	0.01
14	28777427	28798422	-	AC121137.1	lincRNA	AC121137.1	havana	1	1	0.01	0.01	0.01	0.01	0.01	0.01	0.01	0.0314401	0.01	0.01	0.01	0.0146771	0.01	0.01	0.01	0.01	0.01	0.01	0.01	0.01	0.01	0.01	0.01	0.01	0.01	0.01	0.01	0.01	0.01	0.01	0.01	0.01	0.01	0.01	0.01	0.01
15	23489891	23490499	+	AC121357.1	processed_pseudogene	AC121357.1	havana	1	1	0.0999117	0.136546	0.08916	0.01	0.203702	0.01	0.01	0.01	0.0808318	0.01	0.01	0.01	0.075971	0.01	0.01	0.157716	0.01	0.01	0.01	0.01	0.0960904	0.098242	0.01	0.01	0.0951671	0.01	0.01	0.01	0.01	0.01	0.01	0.01	0.01	0.01	0.0935021	0.143216
13	16368944	16373181	-	AC121504.1	lincRNA	AC121504.1	havana	1	1	0.0840576	0.277393	0.306125	0.99571	0.374058	0.836405	0.01	0.01	0.01	0.01	0.01	0.01	0.01	0.01	0.01	0.0311969	0.01	0.01	0.0791703	0.0212294	0.01	0.0221373	0.304817	0.179996	0.01	0.01	0.01	0.01	0.01	0.01	0.01	0.01	0.01	0.01	0.01	0.01
14	91638499	91647840	-	AC121567.1	lincRNA	AC121567.1	havana	1	1	0.01	0.0261716	0.01	0.01	0.0478238	0.01	0.01	0.01	0.01	0.01	0.01	0.01	0.014294	0.01	0.01	0.0292295	0.01	0.0145247	0.0204584	0.071123	0.01	0.0320215	0.0174293	0.01	0.01	0.01	0.01	0.01	0.01	0.01	0.01	0.01	0.01	0.01	0.01	0.01
12	9503584	9509638	-	AC121569.1	lincRNA	AC121569.1	havana	2	2	2.1005	4.61364	1.97365	7.1251	2.90855	1.95986	0.0167598	0.01	0.01	0.016566	0.01	0.0181099	0.01	0.0174415	0.01	0.0174175	0.0198404	0.01	0.574784	0.316506	0.338549	1.65793	3.44888	2.33	0.0185533	0.01	0.01	0.01	0.01	0.01	0.01	0.0180671	0.01	0.0568355	0.01	0.01
12	9494005	9496909	-	AC121569.2	lincRNA	AC121569.2	havana	1	1	1.0545	0.01	0.871819	0.54579	6.86374	0.01	0.01	0.01	0.113809	0.489087	0.01	0.111441	0.106685	0.61502	0.01	0.736779	0.01	0.01	1.01921	0.01	0.01	2.50691	0.105588	0.01	0.152649	0.01	0.123715	0.01	0.01	0.023894	0.0713134	0.094088	0.128372	0.01	0.01	0.01
15	36206374	36210706	-	AC121577.1	antisense_RNA	AC121577.1	havana	1	1	0.01	0.01	0.01	0.01	0.01	0.01	0.01	0.01	0.01	0.01	0.01	0.0213337	0.452784	0.01	0.110389	0.01	0.01	0.01	0.01	0.01	0.01	0.01	0.01	0.01	0.01	0.121411	0.12979	0.01	0.282817	0.01	0.0202755	0.269299	0.178622	0.217267	0.01	0.299241
14	20794239	20796561	+	AC121599.1	lincRNA	AC121599.1	havana	1	1	9.31176	1.9942	1.73038	0.01	0.01	1.61849	0.432984	1.02775	1.12281	2.73193	0.272583	6.41676	0.631866	1.1159	1.65845	2.33071	2.2934	0.155617	2.21879	3.16555	1.49779	0.01	0.01	0.0487743	0.768214	0.467274	0.355386	1.32681	2.44884	0.791939	0.0291703	0.199296	0.213556	4.48741	3.81057	2.62612
10	71527281	71678841	+	AC121788.1	lincRNA	AC121788.1	havana	1	1	0.0110352	0.0119934	0.0103176	0.0105403	0.0107771	0.0111551	0.01	0.01	0.0102841	0.0102623	0.01	0.01	0.01	0.01	0.01	0.01	0.01	0.01	0.0103223	0.01	0.01	0.0103393	0.01	0.01	0.01	0.01	0.01	0.01	0.01	0.01	0.01	0.01	0.01	0.01	0.01	0.01
14	20364567	20378877	-	AC121801.1	antisense_RNA	AC121801.1	havana	1	1	0.01	0.01	0.0784481	0.01	0.01	0.01	0.01	0.01	0.01	0.0127778	0.01	0.013431	0.01	0.01	0.01	0.01	0.01	0.01	0.01	0.01	0.01	0.01	0.01	0.01	0.01	0.01	0.0147707	0.013	0.01	0.01	0.0100008	0.01	0.01	0.01	0.01	0.01
10	105392502	105394287	-	AC121844.3	TEC	AC121844.3	havana	1	1	0.01	0.01	0.01	0.01	0.01	0.01	0.01	0.01	0.01	0.01	0.01	0.01	0.01	0.01	0.01	0.01	0.01	0.01	0.01	0.036655	0.0686476	0.21167	0.748676	0.0604392	0.01	0.01	0.01	0.01	0.0651747	0.01	0.01	0.01	0.01	0.01	0.0365803	0.01
9	47481628	47486507	-	AC121870.1	TEC	AC121870.1	havana	1	1	0.01	0.01	0.01	0.01	0.01	0.01	0.01	0.01	1.01625	0.865463	0.01	1.96222	0.018221	0.01	0.01	0.01	0.01	0.01	0.01	0.01	0.01	0.01	0.01	0.01	0.01	0.0396761	0.0390073	0.01	1.76617	0.225013	0.128605	0.01	0.115683	0.416803	0.01	0.740433
10	62602350	62604129	+	AC121961.1	bidirectional_promoter_lncRNA	AC121961.1	havana	1	1	0.01	0.01	0.0370541	0.01	17.4207	0.0428038	0.01	0.368454	0.01	5.32794	0.01	0.0651966	0.01	0.01	0.01	0.01	0.01	0.01	0.01	0.01	0.01	0.0389071	0.01	0.01	0.01	0.118518	0.01	0.224843	0.01	0.259482	0.085065	0.0649054	0.01	0.01	0.01	0.01
12	101968090	101977069	-	AC121965.1	bidirectional_promoter_lncRNA	AC121965.1	havana	1	1	0.143961	0.01	0.0153602	1.05884	0.01	0.653439	8.21818	8.06795	10.0053	1.10348	2.44488	1.7707	4.42252	2.3531	3.96659	0.01	0.0166348	0.570147	0.46696	0.0470926	0.249009	0.0157273	0.89108	0.310815	3.97102	3.93349	4.65968	2.08546	3.20734	1.35359	1.33245	1.62543	1.85188	0.546832	0.490275	0.582802
15	38184009	38202218	-	AC122035.1	lincRNA	AC122035.1	havana	1	1	0.012872	0.01	0.800305	0.0144973	0.01	0.01	0.814586	0.57033	0.393143	0.0230981	1.12934	0.619369	0.459366	0.195557	0.300896	0.01	0.039445	1.33768	0.374821	0.349683	0.0128746	0.01	0.0138111	0.01	0.408123	0.651425	0.507431	0.196577	0.40213	0.204993	0.381578	0.280892	0.548026	0.739266	0.273168	0.545993
15	38079102	38079564	+	AC122035.2	bidirectional_promoter_lncRNA	AC122035.2	havana	1	1	0.01	0.01	0.01	0.01	0.01	0.01	0.01	0.01	0.01	0.01	0.01	0.01	0.01	0.01	0.01	0.01	0.01	0.01	0.01	1.03985	0.01	0.01	0.01	0.01	0.01	0.01	0.01	0.01	0.01	0.01	0.01	0.01	0.01	0.01	0.01	0.01
10	61446902	61450718	-	AC122197.1	sense_intronic	AC122197.1	havana	1	1	0.01	0.01	0.01	0.01	0.01	0.01	0.01	0.01	0.01	0.01	0.01	0.01	0.01	0.0218057	0.01	0.01	0.01	0.01	0.01	0.01	0.01	4.282	0.01	0.859377	0.01	0.01	0.01	0.01	0.01	0.01	0.01	0.01	0.01	0.01	0.01	0.01
14	76861571	76875176	+	AC122251.2	lincRNA	AC122251.2	havana	1	1	0.01	1.66438	0.01	0.01	0.01	0.01	0.440143	0.442874	0.861502	0.100574	0.246883	0.352834	0.452231	1.15903	1.08707	0.729547	0.960202	0.482202	0.0818056	0.0834408	0.160046	0.01	0.01	0.01	0.22314	0.137709	0.37409	0.977648	0.542068	0.499337	0.366632	0.501793	0.834321	0.409453	0.295965	0.254086
9	45930112	45933739	+	AC122273.1	antisense_RNA	AC122273.1	havana	1	1	0.01	0.01	0.01	0.01	0.01	0.01	0.01	0.01	0.01	0.01	0.01	0.01	0.01	0.01	0.01	0.01	0.01	0.01	0.01	0.01	0.01	0.01	0.01	0.01	0.01	0.01	0.01	0.806188	0.01	0.01	0.01	0.01	0.01	0.01	0.01	0.166318
15	37960471	37966219	+	AC122291.1	antisense_RNA	AC122291.1	havana	1	1	0.01	0.01	1.72248	0.01	0.01	0.01	0.01	0.01	0.01	0.0586683	0.01	0.0669845	0.0528861	0.122926	0.27401	0.01	0.377081	0.01	0.0286565	0.01	0.01	0.01	0.01	0.01	0.0194095	0.0186866	0.0854224	0.01	0.01	0.0382492	0.0565863	0.114831	0.213048	0.01	0.113812	0.01
10	68313008	68326979	+	AC122293.1	lincRNA	AC122293.1	havana	1	1	0.01	0.01	0.01	0.01	0.01	0.01	0.01	0.141562	0.01	0.01	0.01	0.01	0.190871	0.158331	0.43895	0.01	0.01	1.64664	0.01	0.01	0.01	0.01	0.01	0.01	0.01	0.110181	0.145067	0.0160793	0.996913	0.0995276	0.366848	0.26169	0.268349	0.618851	0.01	0.102758
10	92717508	92723689	-	AC122335.2	TEC	AC122335.2	havana	1	1	0.0269303	0.01	0.01	6.15733	0.01	0.0200791	0.01	0.01	0.0169775	0.0233395	0.0243229	0.01	0.0165507	0.01	0.0227098	0.01	0.0297526	0.0168997	1.35344	0.01	1.9916	0.01832	0.114541	0.146638	0.0183822	0.01	0.01	0.0382212	0.01	0.0230623	0.0460084	0.01	0.01	0.01	0.01	0.01
13	60029711	60116670	+	AC122346.1	lincRNA	AC122346.1	havana	1	1	0.01	0.01	0.01	0.01	0.01	0.01	0.01	0.01	0.0104952	0.01	0.01	0.01	0.01	0.01	0.01	0.0466644	0.01	0.01	0.01	0.01	0.0106019	0.01	0.01	0.01	0.0105955	0.01111	0.011085	0.01	0.0105663	0.010464	0.01	0.01	0.0104941	0.0143475	0.0143649	0.01
14	93618846	93623030	+	AC122355.1	TEC	AC122355.1	havana	1	1	0.01	0.046104	0.01	0.01	0.01	0.0239479	0.01	0.01	0.01	0.01	0.01	0.01	0.0291732	0.01	0.0192408	0.01	0.01	0.01	0.0216744	0.0213717	0.01	0.01	0.01	0.0315186	0.01	0.01	0.01	0.01	0.01	0.01	0.01	0.01	0.01	0.01	0.01	0.0390374
14	79702920	79714465	+	AC122356.1	lincRNA	AC122356.1	havana	1	1	0.01	0.01	0.01	0.01	0.01	0.01	0.01	0.802787	0.054763	0.01	0.01	0.01	0.176765	0.01	0.0267448	0.01	0.01	0.0136609	0.01	0.01	0.0145338	0.01	0.016011	0.01	0.01	0.0225413	0.0998972	0.0210352	0.103838	0.0204846	0.0138557	0.128447	0.0397749	0.0140933	0.01	0.0380624
14	79695037	79702411	-	AC122356.2	lincRNA	AC122356.2	havana	1	1	0.01	0.01	0.01	0.01	0.01	0.01	0.01	0.01	0.325372	0.01	0.01	0.01	0.01	0.01	0.125351	0.01	0.01	0.01	0.32133	0.01	0.01	0.01	0.01	0.01	0.01	0.0623604	0.01	0.01	0.01	0.01	0.0582924	0.016623	0.01	0.01	0.01	0.01
13	62402493	62417044	-	AC122357.1	transcribed_processed_pseudogene	AC122357.1	havana	1	1	0.01	0.191027	0.01	0.01	0.0181064	0.0140106	0.351591	0.0332012	0.0277578	0.213267	0.01	0.01	0.117646	0.14313	0.0285998	0.392675	0.01	0.01	0.01	0.01	0.01	0.01	0.01	0.01	0.0135586	0.0464852	0.0229683	0.0391851	0.0133842	0.189316	0.0681237	0.0402072	0.0631538	0.0489722	0.01	0.0127831
13	62432866	62434391	-	AC122357.2	TEC	AC122357.2	havana	1	1	0.01	0.01	0.01	0.01	0.01	0.01	0.01	0.255975	0.01	0.01	0.01	0.01	0.01	0.01	0.01	0.01	0.01	0.01	0.01	0.01	0.01	0.01	0.01	0.01	0.01	0.01	0.01	0.01	0.01	0.01	0.01	0.01	0.01	0.01	0.01	0.01
13	62449317	62451610	-	AC122357.3	TEC	AC122357.3	havana	1	1	0.01	0.01	0.01	0.01	0.01	0.01	0.01	0.01	0.160251	0.01	0.01	0.01	0.01	0.01	0.01	0.01	0.01	0.01	0.01	0.01	0.01	0.01	0.01	0.01	0.01	0.01	0.01	0.01	0.01	0.01	0.01	0.01	0.01	0.01	0.01	0.01
15	19237749	19240282	+	AC122393.1	lincRNA	AC122393.1	havana	1	1	0.01	0.01	0.01	0.01	0.01	0.01	0.01	0.098854	0.367039	0.01	0.01	0.01	0.184186	0.01	0.0710559	0.01	0.01	0.01	0.01	0.01	0.01	0.01	0.01	0.01	0.0917711	0.0290538	0.01	0.093828	0.01	0.01	0.01	0.01	0.0269636	0.01	0.01	0.025988
15	38312293	38343140	+	AC122397.3	lincRNA	AC122397.3	havana	1	1	0.01	0.01	0.01	0.01	0.01	0.01	0.01	0.01	0.0239611	0.01	0.01	0.01	0.01	0.0173023	0.041335	0.01	0.01	0.01	0.01	0.01	0.01	0.01	0.01	0.01	0.01	0.01	0.01	0.0265205	0.01	0.01	0.01	0.01	0.0127859	0.0176599	0.0530668	0.0205028
9	47773791	47776738	-	AC122426.2	TEC	AC122426.2	havana	1	1	0.01	0.01	0.01	0.01	0.01	0.01	0.01	0.01	0.01	0.01	0.01	0.01	0.01	0.01	0.101838	0.01	0.01	0.01	0.01	0.01	0.01	0.01	0.01	0.01	0.01	0.01	0.01	0.01	0.01	0.01	0.0553141	0.01	0.01	0.01	0.01	0.174903
9	44332684	44334387	-	AC122428.1	antisense_RNA	AC122428.1	havana	1	1	0.01	0.01	0.01	0.01	0.01	0.01	0.01	0.0320265	0.0858645	0.150049	0.01	0.01	0.01	0.01	0.01	0.01	0.01	0.01	0.01	0.01	0.01	0.01	0.01	0.01	0.0404061	0.0666803	0.0377015	0.01	0.01	0.01	0.01	0.01	0.01	0.01	0.01	0.01
9	44477928	44479760	-	AC122428.2	lincRNA	AC122428.2	havana	1	1	0.01	0.01	0.01	0.01	0.01	0.01	0.01	0.01	0.01	0.01	0.01	0.01	0.01	0.01	0.01	0.01	0.01	0.01	0.01	0.01	0.01	0.01	0.01	0.01	0.01	0.0381501	0.0191719	0.01	0.01	0.01	0.01	0.01	0.01	0.01	0.01	0.01
9	44419938	44423392	-	AC122428.4	lincRNA	AC122428.4	havana	1	1	0.01	0.01	0.01	0.01	0.01	1.12512	0.531322	0.433548	0.284304	0.01	0.01	0.0526439	0.0564509	0.01	0.133133	0.01	0.01	0.01	0.0524254	0.01	0.01	0.01	0.231008	0.01	0.0549753	0.0798657	0.105608	0.01	0.01	0.01	0.0357751	0.0382793	0.0224403	0.0647273	0.0237365	0.01
15	30012294	30013066	+	AC122448.1	processed_pseudogene	AC122448.1	havana	1	1	0.01	0.402227	0.01	0.01	0.926527	0.01	0.01	0.01	0.01	0.01	0.01	0.01	0.01	0.01	0.01	0.068168	0.01	0.01	0.01	0.01	0.01	0.01	0.45946	0.01	0.01	0.01	0.01	0.01	0.01	0.01	0.01	0.01	0.01	0.01	0.01	0.01
9	65054882	65094356	-	AC122463.1	antisense_RNA	AC122463.1	havana	1	1	0.0812234	0.166828	0.0941293	0.01	0.01	0.01	0.115664	0.29206	0.353112	0.0583087	0.01	0.0560202	0.124736	0.171735	0.151933	0.257963	0.01	0.100869	0.0681585	0.099146	0.147819	0.01	0.01	0.01	0.0624222	0.132225	0.156433	0.107848	0.153401	0.0467224	0.082141	0.0854208	0.0883747	0.124829	0.0988319	0.168993
13	13417147	13418201	+	AC122465.2	processed_pseudogene	AC122465.2	havana	1	1	0.01	0.01	0.0556635	0.0775914	0.345211	0.01	0.01	0.01	0.01	0.01	0.01	0.01	0.0762125	0.01	0.01	0.01	0.123043	0.01	0.01	0.100283	0.01	0.01	0.01	0.01	0.01	0.01	0.01	0.01	0.01	0.01	0.01	0.01	0.01	0.01	0.01	0.01
13	69514000	69514177	+	AC122484.1	processed_pseudogene	AC122484.1	havana	1	1	0.01	0.01	0.01	0.01	5.33297	0.01	0.241208	0.01	0.01	0.01	0.01	0.01	0.01	0.01	0.01	0.01	0.01	0.248786	0.01	0.01	0.01	0.01	0.794143	0.01	0.01	0.01	0.01	0.01	0.01	0.01	0.01	0.01	0.01	0.01	0.01	0.01
10	62702196	62702600	+	AC122539.2	processed_pseudogene	AC122539.2	havana	1	1	0.398344	0.757818	0.844743	1.02381	0.593023	0.443513	0.01	0.288548	0.01	0.01	0.1178	0.01	0.109283	0.01	0.01	0.01	0.01	0.01	0.01	0.01	0.01	0.01	0.181834	0.01	0.01	0.248927	0.126771	0.01	0.134067	0.01	0.01	0.01	0.01	0.01	0.01	0.01
10	62781757	62783188	-	AC122539.3	TEC	AC122539.3	havana	1	1	0.119637	0.273905	0.5145	0.467813	0.256899	0.213906	0.01	0.141066	0.0400949	0.204447	0.709986	0.0786197	0.01	0.135928	0.334224	0.01	0.842616	0.0395354	0.52201	1.10721	0.961026	2.66933	7.38941	1.8975	0.0461856	0.111181	0.174834	0.0396766	0.216471	0.0381957	0.01	0.01	0.0400272	0.01	0.308401	0.151501
12	108960912	108963833	+	AC122811.1	TEC	AC122811.1	havana	1	1	0.01	0.01	0.01	0.01	0.01	0.01	0.01	0.01	0.039487	0.01	0.01	0.0268084	0.01	0.01	0.393857	0.01	0.01	0.111286	2.30095	0.140309	0.01	0.01	0.01	0.01	0.01	0.0265228	0.01	0.01	0.01	0.0928786	0.0252391	0.110318	0.142393	0.236497	0.01	0.0515928
13	10517687	10538812	+	AC122824.1	lincRNA	AC122824.1	havana	1	1	0.01	0.01	0.01	0.01	0.01	0.01	0.01	0.01	0.01	0.113492	0.01	0.0169724	0.104936	0.0995683	0.198514	0.01	0.0128201	0.134045	0.107113	0.01	0.183444	0.01	0.013285	0.01	0.142365	0.0351312	0.0479638	0.144689	0.154525	0.174257	0.0795359	0.107099	0.14628	0.0838216	0.180693	0.144193
13	96542993	96543653	-	AC122828.1	antisense_RNA	AC122828.1	havana	1	1	0.01	0.01	0.01	0.01	0.01	0.01	0.143793	0.0722517	0.01	0.01	0.01	0.01	0.347812	0.01	0.0745983	0.01	0.01	0.01	0.0840087	0.01	0.01	0.01	0.01	0.01	0.245371	0.169137	0.0814782	0.01	0.01	0.01	0.01	0.01	0.0751044	0.01	0.01	0.13272
13	96556232	96559112	+	AC122828.2	TEC	AC122828.2	havana	1	1	0.01	0.01	0.01	0.01	0.01	0.01	0.01	0.01	0.01	0.01	0.01	0.01	0.01	0.01	0.01	0.01	0.01	0.01	0.01	0.01	0.01	0.01	0.540113	0.01	0.01	0.01	0.01	0.01	0.01	0.01	0.01	0.01	0.01	0.01	0.01	0.01
14	51377284	51380975	+	AC122858.1	transcribed_unprocessed_pseudogene	AC122858.1	havana	1	4	1.7193	0.01	1.2066	0.01	0.01	0.01	1.55115	0.422057	0.164856	2.23941	4.37748	2.36732	1.65828	0.01	0.504398	3.4912	3.0091	0.500739	1.75622	4.52087	2.01947	0.01	0.01	0.01	0.417865	0.470868	0.567471	0.811265	2.91681	0.76413	0.639384	0.218466	0.574342	7.09184	4.01103	3.76967
14	51358603	51359965	+	AC122858.2	processed_pseudogene	AC122858.2	havana	1	1	0.01	4.54527	6.31094	0.01	0.01	21.1441	3.86621	2.33341	0.01	1.54627	6.13662	0.01	1.48543	1.8645	0.379036	0.01	0.447956	2.30174	0.665626	5.63842	0.01	0.01	3.57108	0.01	1.58178	1.50229	0.183185	0.228261	0.0461552	0.863028	0.694168	0.700668	0.28854	2.33918	1.47678	0.708297
14	51428763	51432044	+	AC122858.3	transcribed_unprocessed_pseudogene	AC122858.3	havana	1	1	0.334555	0.01	0.424161	0.01	0.01	0.01	0.346773	0.0609305	0.0851832	1.30623	2.54335	0.545466	0.36848	0.01	0.149084	0.801971	0.57624	0.166436	0.859302	0.997035	0.79651	0.01	0.01	0.01	0.119329	0.0505182	0.173679	0.247626	0.957387	0.219216	0.156692	0.043417	0.213299	1.96703	1.20654	0.668354
10	113025501	113028223	+	AC122887.1	TEC	AC122887.1	havana	1	1	0.01	0.01	0.01	0.01	0.01	0.01	0.01	0.0237807	0.01	0.0392068	0.01	0.406819	0.157356	0.01	0.01	0.01	0.01	0.0876363	0.01	0.01	0.01	0.01	0.01	0.01	0.01	0.01	0.01	0.01	0.01	0.01	0.0263532	0.189421	0.104715	0.183611	0.01	0.01
10	94034012	94035802	-	AC122901.1	TEC	AC122901.1	havana	1	1	0.01	0.01	0.01	0.01	0.01	0.01	0.01	0.01	0.01	0.01	0.812901	0.01	0.01	0.01	0.01	0.01	0.01	0.01	0.01	0.01	0.01	0.01	0.01	0.01	0.01	0.01	0.01	0.01	0.01	0.01	0.01	0.01	0.01	0.01	0.01	0.01
10	103856267	103858333	-	AC122905.1	lincRNA	AC122905.1	havana	1	1	2.74382	0.119675	2.75891	0.01	0.0817558	0.114489	0.0298082	0.01	0.01	0.01	0.01	0.01	0.01	0.01	0.01	0.01	0.01	0.01	0.459211	0.793007	0.491373	0.131269	0.210638	0.20016	0.01	0.01	0.01	0.01	0.01	0.01	0.01	0.01	0.01	0.01	0.01	0.01
15	60392119	60393170	+	AC122937.2	processed_pseudogene	AC122937.2	havana	1	1	0.01	0.01	0.01	0.01	0.01	0.01	0.01	0.01	0.01	0.01	0.01	0.01	0.01	2.28182	0.01	0.01	0.01	0.01	0.01	0.01	0.01	0.01	0.01	0.01	0.01	0.01	0.01	0.01	0.01	0.01	0.01	0.0564684	0.01	0.01	0.01	0.01
15	60468124	60469478	+	AC122937.3	processed_pseudogene	AC122937.3	havana	1	1	0.0486447	0.52493	0.01	0.081165	1.05966	0.01	0.01	0.01	0.0418305	0.01	0.01	0.01	0.12872	0.01	0.01	0.01	0.274712	0.01	0.01	0.01	0.01	0.01	0.324734	0.0764948	0.0482434	0.01	0.01	0.01	0.01	0.01	0.0429134	0.01	0.01	0.01	0.01	0.01
14	93194698	93195697	-	AC123061.1	processed_pseudogene	AC123061.1	havana	1	1	0.0624766	0.503037	0.190643	0.01	0.273613	0.01	0.01	0.01	0.01	0.01	0.01	0.01	0.090301	0.01	0.0487024	0.0999012	0.01	0.136923	0.156684	0.367245	0.576127	0.0614772	0.33124	0.35101	0.01	0.0593299	0.01	0.01	0.01	0.01	0.0545581	0.01	0.01	0.01	0.104987	0.01
13	60483504	60488809	-	AC123619.1	lincRNA	AC123619.1	havana	1	1	0.01	0.01	0.01	0.01	0.01	0.01	0.01	0.01	0.01	0.01	0.01	0.01	0.01	0.196827	0.01	0.01	0.01	0.01	0.01	0.01	0.01	0.01	0.01	0.01	0.01	0.01	0.0811414	0.01	0.01	0.01	0.1023	0.0468244	0.090997	0.01	0.01	0.30772
14	47569526	47569775	+	AC123665.4	processed_pseudogene	AC123665.4	havana	1	1	0.220368	2.16396	1.37429	1.03016	3.3517	0.01	0.01	0.01	0.184562	0.01	0.01	0.01	0.335845	0.01	0.01	0.01	2.18648	0.01	0.01	0.392162	0.01	0.221954	0.57639	0.01	0.01	0.01	0.01	0.01	0.01	0.01	0.01	0.01	0.01	0.01	0.200963	0.01
10	117390022	117398588	+	AC123694.1	lincRNA	AC123694.1	havana	1	1	0.01	0.01	0.01	0.01	0.01	0.01	0.01	0.01	0.01	0.01	0.01	0.01	0.01	0.01	0.01	0.602382	0.01	0.01	0.01	0.01	0.01	0.01	0.01	0.01	0.01	0.01	0.01	0.01	0.01	0.01	0.01	0.01	0.01	0.01	0.01	0.01
15	56171988	56172390	-	AC123698.1	processed_pseudogene	AC123698.1	havana	1	1	0.01	0.01	0.01	0.01	0.01	0.01	0.01	2.06285	2.15257	0.01	0.01	0.01	1.80599	1.24273	1.45267	0.01	0.01	6.31824	0.01	0.01	0.01	0.01	0.01	0.01	0.782859	1.45069	0.714114	0.22128	0.01	1.11405	1.00657	0.860418	0.437551	3.77175	5.43912	3.73738
12	100465039	100488391	+	AC123705.4	antisense_RNA	AC123705.4	havana	1	1	0.01	0.01	0.01	0.160793	0.01	0.0124991	0.01	0.01	0.01	0.01	0.01	0.01	0.01	0.01	0.01	0.01	0.01	0.01	0.01	0.01	0.01	0.01	0.01	0.0331331	0.01	0.01	0.01	0.01	0.01	0.01	0.01	0.01	0.01	0.01	0.01	0.01
15	17025339	17076940	-	AC123735.1	lincRNA	AC123735.1	havana	1	1	0.01	0.01	0.01	0.01	0.01	0.01	0.01	0.01	0.01	0.01	0.01	0.01	0.0131093	0.0126192	0.0174928	0.01	0.01	0.01	0.01	0.01	0.01	0.01	0.01	0.01	0.01	0.01	0.0109142	0.011646	0.0281319	0.01	0.01	0.0118929	0.0108327	0.0127474	0.01	0.01
13	119698360	119704550	-	AC123738.2	antisense_RNA	AC123738.2	havana	1	1	0.01	0.562032	0.197437	0.01	0.01	0.01	0.592886	0.268243	0.137835	0.73745	0.288118	0.301067	0.444769	0.754106	0.582139	0.27916	0.407536	0.631872	0.063133	0.121365	0.0381994	0.01	0.01	0.01	0.208898	0.387374	0.168483	0.153158	0.229375	0.238187	0.331426	0.464499	0.531135	0.288271	0.0936271	0.275791
9	75582739	75585110	-	AC123832.1	TEC	AC123832.1	havana	1	1	0.01	0.01	0.01	0.01	0.01	0.01	0.01	0.01	0.01	0.01	0.01	0.01	0.01	0.01	0.01	0.01	0.01	0.01	0.62804	0.01	0.01	0.01	0.01	0.01	0.01	0.01	0.01	0.01	0.01	0.01	0.01	0.01	0.01	0.01	0.0300109	0.180804
9	75520374	75520503	-	AC123832.2	processed_pseudogene	AC123832.2	havana	1	1	0.820807	1.7665	1.816	1.91445	1.26595	4.01005	0.01	0.01	0.01	0.01	0.347607	0.01	0.01	0.01	0.01	0.01	0.01	0.01	0.388649	1.65576	0.801419	10.6712	9.66774	6.67099	0.411408	0.01	0.01	0.01	0.391732	0.01	0.355066	0.01	0.01	0.376333	0.959584	1.57967
13	40723110	40725450	+	AC123834.2	antisense_RNA	AC123834.2	havana	1	1	0.01	5.7733	0.01	0.01	0.01	0.01	0.01	0.01	0.01	0.01	0.01	0.01	0.01	0.01	0.01	0.01	0.01	0.01	0.01	0.030333	0.0326104	0.01	0.0402987	0.01	0.01	0.01	0.01	0.01	0.01	0.01	0.01	0.01	0.01	0.01	0.01	0.01
13	48239054	48262592	-	AC123857.1	lincRNA	AC123857.1	havana	1	1	0.01	0.01	0.01	0.01	0.01	0.01	0.0864995	0.0227492	0.01	0.01	0.01	0.0120859	0.0151122	0.011914	0.01	0.01	0.01	0.01	0.01	0.01	0.0122238	0.01	0.01	0.01	0.0209996	0.0448575	0.0420677	0.0118042	0.01	0.0322842	0.0913188	0.0348985	0.0866715	0.01	0.03822	0.104576
13	48312670	48314252	+	AC123857.2	processed_pseudogene	AC123857.2	havana	1	1	0.01	0.296459	0.01	0.01	0.258547	0.01	0.01	0.01	0.01	0.01	0.01	0.01	0.01	0.01	0.01	0.01	0.0853144	0.01	0.01	0.01	0.01	0.01	0.185466	0.01	0.01	0.01	0.01	0.01	0.01	0.01	0.01	0.01	0.01	0.01	0.01	0.01
13	70007231	70007615	-	AC123920.1	processed_pseudogene	AC123920.1	havana	1	1	0.01	1.19964	0.01	0.225091	1.24652	0.01	0.01	0.213118	0.01	0.01	0.01	0.01	0.01	0.01	0.01	0.01	0.324559	0.01	0.01	0.01	0.01	0.01	0.01	0.01	0.01	0.01	0.01	0.01	0.668633	0.01	0.01	0.01	0.01	0.01	0.01	0.01
13	117358212	117358621	-	AC123935.1	processed_pseudogene	AC123935.1	havana	1	1	7.16757	7.75934	5.69117	11.2273	13.6998	5.91807	7.47687	5.49491	4.84131	9.40126	11.0711	6.68694	4.63715	6.00136	5.04232	2.31997	2.98038	2.17066	1.79945	1.02452	1.01299	1.27872	1.81139	1.02284	3.32133	4.218	4.93843	3.49541	5.60086	10.8886	5.22265	4.40198	7.60154	1.55711	0.628471	1.6469
13	49493318	49496590	+	AC123954.1	protein_coding	AC123954.1	havana	1	1	3.54141	21.568	15.0221	0.01	0.0480317	0.01	13.8389	9.5286	5.86009	3.90339	5.96173	4.3983	2.59604	3.62105	3.59422	4.50177	4.23937	5.37072	0.02728	1.68343	0.0419945	0.01	0.0560161	0.570112	5.89667	5.96833	1.38541	2.76787	0.850141	8.17109	2.72983	2.65837	2.77475	4.9653	1.97482	4.29173
13	83065457	83194348	+	AC124196.1	lincRNA	AC124196.1	havana	1	1	0.01	0.01	0.01	0.01	0.01	0.0149805	0.01	0.01	0.01	0.01	0.01	0.01	0.01	0.01	0.01	0.01	0.01	0.01	0.01	0.01	0.01	0.01	0.0121537	0.01	0.01	0.01	0.01	0.01	0.01	0.01	0.01	0.01	0.01	0.01	0.01	0.01
12	71766786	71768001	-	AC124356.1	processed_pseudogene	AC124356.1	havana	1	1	0.01	0.01	0.01	0.01	0.01	0.01	0.01	0.01	0.01	0.01	0.01	0.01	0.01	0.01	0.01	1.63621	0.01	0.01	0.01	0.01	0.01	0.01	0.01	0.01	0.01	0.01	0.01	0.01	0.01	0.01	0.01	0.01	0.01	0.01	0.01	0.01
13	60176682	60182863	+	AC124392.1	lincRNA	AC124392.1	havana	1	1	0.01	0.01	0.01	0.01	0.01	0.01	0.01	0.01	0.01	0.01	0.01	0.01	0.01	0.0172886	0.01	0.01	0.01	0.01	0.01	0.01	0.01	0.01	0.01	0.01	0.01	0.01	0.01	0.01	0.01	0.01	0.01	0.0179014	0.01	0.01	0.01	0.132476
10	61570911	61575065	+	AC124421.1	TEC	AC124421.1	havana	1	1	0.312149	0.500925	0.274756	0.52256	2.19051	0.592519	0.12822	0.0551507	0.082571	0.143969	0.324526	0.0809158	0.067935	0.0642257	0.0937682	0.226204	0.139072	0.0506983	0.415855	1.01794	0.672704	4.73021	8.18824	4.10472	0.0847928	0.114566	0.134923	0.204241	1.57479	0.0974175	0.0314317	0.0687847	0.030688	0.214773	0.489712	0.156236
13	62006640	62126103	-	AC124426.2	lincRNA	AC124426.2	havana	1	1	0.0452455	0.0346064	0.0388728	0.100608	0.0105867	0.0319864	0.0497825	0.0528944	0.0495146	0.11481	0.122726	0.0977721	0.0716718	0.0495128	0.0487809	0.0578293	0.0467242	0.0492852	0.0154277	0.0191598	0.0182832	0.0104548	0.0207615	0.0366401	0.0210899	0.0320474	0.0336248	0.0453498	0.0390089	0.0271109	0.0276108	0.0266222	0.0332308	0.0542425	0.0409948	0.0554308
13	66996819	67032409	-	AC124433.1	antisense_RNA	AC124433.1	havana	1	1	0.01	0.01	0.01	0.01	0.01	0.01	0.01	0.10275	0.0596121	0.01	0.01	0.01	0.011127	0.01	0.01	0.01	0.01	0.01	0.0813678	0.071496	0.01	0.01	0.01	0.01	0.0187485	0.0113561	0.0219298	0.01	0.01	0.0111337	0.0262595	0.026467	0.0462199	0.075063	0.0113331	0.0316199
13	48359459	48408513	-	AC124450.1	lincRNA	AC124450.1	havana	1	2	0.0697022	0.01	0.139512	0.01	0.01	0.01	0.0216796	0.0314114	0.0372157	0.0488964	0.01	0.0170062	0.0934031	0.0403069	0.0596557	0.0228161	0.01	0.014308	0.0309108	0.0352183	0.0505478	0.01	0.0114147	0.01	0.0237228	0.0641134	0.0350044	0.035106	0.0300772	0.0157577	0.0399455	0.0498241	0.0599292	0.0610584	0.0748035	0.0454995
13	43683120	43701065	+	AC124465.1	lincRNA	AC124465.1	havana	1	1	0.01	0.01	0.012682	0.01	0.01	0.01	0.01	0.01	0.01	0.0122151	0.01	0.01	0.0122352	0.0125105	0.01	0.0125024	0.01	0.01	0.01	0.01	0.01	0.01	0.01	0.01	0.01	0.0126895	0.01	0.01	0.0209765	0.01	0.01	0.01	0.01	0.01	0.0470154	0.01
12	82000268	82000920	+	AC124484.1	lincRNA	AC124484.1	havana	1	1	0.01	0.01	0.01	0.01	0.01	0.01	0.01	0.29341	0.934724	2.31831	0.01	1.29906	0.01	0.0115643	0.01	0.01	0.01	0.01	0.01	0.01	0.01	0.01	0.01	0.01	0.125067	0.01	0.471863	0.01	0.01	0.01	0.01	0.01	0.01	0.508661	0.01	0.0721127
14	65172355	65185433	+	AC124489.2	lincRNA	AC124489.2	havana	1	1	0.01	0.01	0.01	0.01	0.01	0.01	0.157073	0.250934	0.164771	0.01	0.01	0.287811	0.506856	0.171904	0.524412	0.267526	0.01	0.01	0.103374	0.01	0.274156	0.01	0.01	0.01	0.0733511	0.131784	0.0929667	0.0554612	0.01	0.0377667	0.180185	0.133235	0.207135	0.10395	0.100698	0.0285797
12	98648938	98652482	-	AC124516.1	TEC	AC124516.1	havana	1	1	0.01	0.01	0.01	0.01	0.01	0.01	0.01	0.0311688	0.0221517	0.0212163	0.01	0.01	0.0213178	0.0227118	0.0209096	0.01	0.0268097	0.01	0.01	0.01	0.0543084	0.01	0.01	0.01	0.01	0.01	0.01	0.01	0.01	0.0213849	0.0225603	0.01	0.01	0.01	0.01	0.01
12	76940475	76941794	-	AC124556.1	TEC	AC124556.1	havana	1	1	0.01	0.01	0.01	0.01	0.01	0.01	0.01	0.01	0.0753006	0.01	0.01	0.01	0.01	0.01	0.01	0.01	0.01	0.01	0.01	0.01	0.01	0.01	0.01	0.01	0.01	0.01	0.01	0.01	0.01	0.13236	0.01	0.0470268	0.01	0.01	0.117913	0.01
13	66680954	66708958	+	AC124569.2	lincRNA	AC124569.2	havana	1	1	0.01	0.01	0.01	0.01	0.01	0.0120839	0.01	0.11582	0.206844	0.01	0.0115552	0.01	0.0930739	0.0180436	0.0790324	0.01	0.01	0.0115093	0.01	0.011699	0.01	0.01	0.0149562	0.01	0.0562269	0.0806611	0.0639073	0.01	0.0266578	0.01	0.0211268	0.0256958	0.0222751	0.013375	0.0133885	0.01
13	66682839	66688353	-	AC124569.3	unprocessed_pseudogene	AC124569.3	havana	1	1	0.01	0.01	0.01	0.01	0.01	0.01	0.01	0.0355204	0.01	0.01	0.338318	0.01	0.01	0.01	0.01	0.01	0.01	0.01	0.01	0.01	0.01	0.01	0.01	0.01	0.01	0.0100002	0.01	0.01	0.01	0.01	0.01	0.01	0.01	0.01	0.01	0.01
12	81827799	81853032	+	AC124595.1	lincRNA	AC124595.1	havana	1	1	0.01	0.01	0.01	0.01	0.01	0.01	0.01	0.01	0.01	0.01	0.01	0.0411322	0.0433816	0.0724886	0.0191936	0.01	0.01	0.01	0.0835599	0.0458263	0.0763804	0.01	0.01	0.01	0.0141043	0.01	0.0156088	0.01	0.01	0.013198	0.0399897	0.0390324	0.0219202	0.01	0.0118803	0.0324692
14	15999768	16037272	-	AC124680.1	lincRNA	AC124680.1	havana	1	1	0.01	0.01	0.01	0.01	0.01	0.01	0.01	0.01	0.01	0.01	0.01	0.01	0.01	0.01	0.0223711	0.01	0.01	0.01	0.01	0.01	0.01	0.01	0.01	0.01	0.01	0.01	0.01	0.01	0.01	0.01	0.01	0.01	0.0122914	0.01	0.01	0.01
14	78965949	78966569	-	AC124709.1	processed_pseudogene	AC124709.1	havana	1	1	6.68507	1.46154	13.9577	28.9679	50.91	5.34283	87.7338	44.7552	59.1832	10.839	15.1269	3.2687	12.7995	10.1101	8.53147	0.01	0.472291	0.146339	1.96104	4.07725	2.42713	13.8623	11.6494	6.31242	38.9876	41.0134	46.5719	4.45264	0.565974	3.00357	8.48753	7.0693	8.74616	1.7824	4.16383	2.48989
14	79106039	79106402	-	AC124709.2	processed_pseudogene	AC124709.2	havana	1	1	0.01	0.01	0.01	0.235596	1.98576	0.01	0.122738	0.435584	0.508608	0.01	0.01	0.01	0.230994	0.145996	0.225351	0.01	0.01	0.484602	0.286125	0.01	0.01	1.28502	0.583526	0.01	0.152649	0.282236	0.01	0.477959	0.01	0.121152	0.01	0.43125	0.01	0.140185	0.01	0.34469
14	79105709	79105880	+	AC124709.3	processed_pseudogene	AC124709.3	havana	1	1	0.01	0.01	0.01	0.01	0.01	0.01	0.01	0.01	0.01	0.01	0.01	0.01	0.01	0.01	0.01	0.01	0.01	0.01	0.01	0.01	0.01	0.681371	2.16855	2.87808	0.01	0.01	0.01	0.01	0.01	0.01	0.01	0.01	0.01	0.01	0.01	0.01
13	8884914	8885824	-	AC124732.1	TEC	AC124732.1	havana	1	1	7.25113	0.01	0.01	0.01	0.01	0.01	0.01	0.01	0.01	0.01	0.01	0.01	0.01	0.01	0.01	0.01	0.01	0.01	0.01	0.01	0.01	0.01	0.01	0.01	0.01	0.01	0.01	0.01	0.01	0.01	0.01	0.01	0.01	0.01	0.01	0.01
13	8870341	8872106	+	AC124732.3	TEC	AC124732.3	havana	1	1	0.15815	0.01	0.01	0.01	0.01	0.01	0.0335637	0.01	0.329913	0.01	0.01	0.124745	0.01	0.0622124	0.159562	0.0362028	0.01	0.673098	0.01	0.01	0.0396561	0.01	0.01	0.115175	0.01	0.01	0.0367284	0.337829	0.01	0.0787705	0.110881	0.0654549	0.184038	0.01	0.0750637	0.01
12	18905926	18911359	+	AC124772.3	unprocessed_pseudogene	AC124772.3	havana	1	1	0.01	0.01	0.01	0.01	0.01	0.01	0.0163872	0.0131582	0.0812324	0.01	0.01	0.01	0.0395309	0.01	0.0130172	0.01	0.01	0.01	0.01	0.01	0.0128685	0.01	0.01	0.01	0.0140409	0.01	0.0136815	0.01	0.01	0.01	0.01	0.01	0.0258177	0.01	0.01	0.01
9	122687068	122714334	-	AC124778.2	lincRNA	AC124778.2	havana	1	1	0.073295	0.01	0.10885	0.01	0.01	0.01	0.01	0.070533	0.0542251	0.01	0.0115973	0.0298075	0.0379504	0.0744384	0.0355243	0.0643493	0.01	0.182062	0.0314974	0.039665	0.100227	0.01	0.01	0.01	0.025193	0.01	0.0203812	0.0800883	0.103914	0.0351565	0.0181628	0.029703	0.0415183	0.138256	0.126587	0.195659
19	31913644	31914552	+	AC125019.1	processed_pseudogene	AC125019.1	havana	1	1	0.01	0.01	0.01	0.01	0.139703	0.138629	0.01	0.01	0.01	0.01	0.01	0.01	0.0983488	0.01	0.0525811	0.01	0.01	0.01	0.01	0.1672	0.01	0.01	0.01	0.01	0.01	0.01	0.01	0.01	0.01	0.0544362	0.01	0.01	0.01	0.01	0.01	0.01
12	31846523	31849627	-	AC125020.1	antisense_RNA	AC125020.1	havana	1	1	0.195331	0.082999	0.227078	0.141912	12.7204	0.01	0.01	0.01	0.01	0.0228062	0.01	0.01	0.01	0.01	0.01	0.01	0.01	0.01	0.01	0.01	0.0268631	0.142541	0.345358	0.126023	0.01	0.01	0.01	0.01	0.01	0.01	0.01	0.01	0.01	0.01	0.01	0.01
14	77780974	77794222	+	AC125074.1	lincRNA	AC125074.1	havana	1	1	0.0178951	0.01	0.114046	0.040907	0.0455588	0.01	0.0381781	0.0415623	0.0529685	0.0253871	0.0746114	0.0286824	0.0191689	0.0308985	0.0188168	0.0202257	0.0144968	0.0678892	0.0138356	0.01	0.0258706	0.0177635	0.0466679	0.0439802	0.0257251	0.0173586	0.0350552	0.0429744	0.0606824	0.0254438	0.0201322	0.024785	0.0198331	0.119766	0.053978	0.0795807
13	38782161	38825756	-	AC125223.1	lincRNA	AC125223.1	havana	1	2	0.0111226	0.01	0.01	0.01	0.01	0.01	0.01	0.0633477	0.01	0.0565025	0.030979	0.01	0.01	0.0275677	0.01	0.01	0.01	0.01	0.0122409	0.01	0.0112007	0.01	0.0100017	0.01	0.0183145	0.0122142	0.0240677	0.01	0.01	0.0294359	0.024295	0.0245636	0.0356266	0.016504	0.01	0.0387974
14	92602458	92604398	-	AC125311.2	processed_pseudogene	AC125311.2	havana	1	1	0.01	0.474502	0.01	0.01	0.586305	0.01	0.0311848	0.0488148	0.01	0.01	0.01	0.01	0.0962282	0.0333407	0.01	0.01	0.278229	0.01	0.01	0.0901561	0.01	0.0406489	0.01	0.01	0.036766	0.01	0.0587871	0.01	0.01	0.01	0.01	0.01	0.01	0.01	0.0347351	0.01
15	37892995	37899717	-	AC125328.1	lincRNA	AC125328.1	havana	1	1	0.01	0.01	0.01	0.01	0.01	0.01	0.01	0.01	0.01	0.01	0.01	0.01	0.01	0.01	0.01	0.01	0.01	0.01	0.01	0.01	0.01	0.576127	0.464248	0.01	0.01	0.01	0.01	0.01	0.01	0.01	0.01	0.01	0.01	0.01	0.01	0.01
13	59823266	59833237	+	AC125350.2	lincRNA	AC125350.2	havana	1	1	0.01	0.01	0.01	0.01	0.01	0.0158528	0.01	0.01	0.01	0.0139866	0.01	0.01	0.01	0.01	0.01	0.01	0.01	0.01	0.01	0.01	0.01	0.01	0.01	0.01	0.01	0.01	0.01	0.01	0.01	0.01	0.01	0.01	0.01	0.01	0.01	0.0424922
[truncated: 21,883 more rows]
