# Supplementary material for: The translational oscillation in oocyte and early embryo development
Source: Nucleic Acids Res. 2023 Nov 10;51(22):12076–91. doi: 10.1093/nar/gkad996 (PMC10711566; doi:10.1093/nar/gkad996)
Supplement: gkad996_Supplemental_Files [file gkad996_supplemental_files.zip › 2 S.File (Fig. 2A) Clusters.xlsx]

## Sheet: Rajan_clusters
gene_name	GV	MII	Zyg	ZygM	2cell	2cell M	clusternumber	M_up	M_down				Averages
Gm8994	-1.3413	-0.4278	-1.0822	-4.4108	4.2505	3.0116	1	0	0		cluster	no_of_genes	GV	MII	Zyg	ZygM	2cell	2cell M
Zscan4f	-2.7232	-0.6112	-0.7576	-2.0302	3.9561	2.1661	1	0	0		1	175	-1.85259	1.47341	-0.100013	-2.0418	0.420156	2.10084
Gm8332	-2.8777	-1.4177	-2.721	-4.3461	5.9548	5.4076	1	0	0		2	946	1.9035	0.910788	0.564276	0.165871	-0.595294	-2.94913
Pramef25	-4.2176	-0.1868	0.7369	-4.8783	4.6154	3.9305	1	0	0		3	878	1.06853	1.68309	1.27351	-0.0973378	-1.60969	-2.31809
Slc44a4	-1.1976	2.213	0.5853	-1.2894	-0.0179	-0.2933	1	0	0		4	1883	0.263361	0.819402	1.14768	0.963973	0.593878	-3.78829
Gm5890	-3.1959	1.2216	1.2114	-4.659	4.1693	1.2526	1	0	0		5	461	-0.699259	-2.08295	-1.82104	-0.668848	1.67198	3.60011
Gm14165	-1.6524	0.957	-0.9029	-1.7883	2.786	0.6006	1	0	0		6	206	0.346888	0.887056	-0.842466	1.3447	-0.0324117	-1.70376
Duoxa2	-3.5795	0.491	-3.5795	-3.5795	5.2415	5.0059	1	0	0		7	195	1.37257	-1.5927	-0.429537	1.31864	0.295606	-0.964585
Zscan4d	-4.556	0.5212	0.4536	-1.8889	2.8999	2.5702	1	0	0		8	343	0.00837405	0.838572	-1.34933	-2.39404	0.190269	2.70616
Gamt	-1.8262	1.4746	0.7374	-1.3944	0.5569	0.4516	1	0	0		9	171	0.487979	0.587436	0.443189	-0.437588	-2.71823	1.63722
Fundc1	-0.622	-0.0291	-0.9355	-3.222	2.7707	2.038	1	0	0		10	119	-0.00223025	0.278132	-2.45828	0.755556	0.351085	1.07574
Urod	-0.9898	3.2321	0.8493	-2.3415	-0.3717	-0.3785	1	0	0		11	331	0.830124	1.98529	0.546908	-1.97073	-1.29651	-0.0950894
Cstb	-1.4657	0.3857	-0.8089	-2.8981	2.7323	2.0547	1	0	0		12	56	-1.41226	-1.2768	0.659596	0.913087	1.59799	-0.481629
Gm6882	-2.3929	-0.5636	-0.0834	-1.293	2.7399	1.593	1	0	0
Gm5039	-2.2463	-0.7019	-1.4897	-2.0013	3.6406	2.7987	1	0	0
Gm4850	-4.619	-0.248	-1.8483	-4.619	6.3712	4.963	1	0	0
Acot13	-0.9963	2.1097	1.1067	-1.7799	-0.1013	-0.3389	1	0	0
Cdkn2d	-2.1714	-0.3232	-0.0585	-1.3242	2.5317	1.3456	1	0	0
Zfp707	-1.9607	0.6841	-1.9913	-3.0083	1.661	4.6151	1	0	0
Supt4a	-1.1158	0.4794	-0.5723	-1.4751	0.5505	2.1334	1	0	0
Timm13	-0.9454	2.8579	-1.122	-1.4402	-0.4577	1.1074	1	0	0
Tspan4	-1.9302	0.5139	-1.2607	-3.8384	0.8871	5.6283	1	0	0
Trim43c	-4.5561	0.0833	0.2182	-0.938	0.5033	4.6894	1	0	0
Zfp296	-0.4995	2.9824	0.2937	-2.566	-0.3981	0.1874	1	0	0
Sertad1	-3.5483	-0.9369	-1.2145	-2.715	3.3472	5.0675	1	0	0
Psmb7	-1.2428	2.1733	1.6905	-1.9935	-0.7516	0.124	1	0	0
Sssca1	-0.441	2.5368	-0.0601	-1.611	-0.5352	0.1105	1	0	0
Timm17a	-1.257	1.4244	0.6029	-1.5984	-0.7706	1.5989	1	0	0
Urm1	-1.9043	-0.0798	-0.1095	-2.3171	1.4432	2.9675	1	0	0
Trappc4	-0.7589	1.3681	-0.3132	-0.7811	-0.2931	0.7782	1	0	0
Tigar	-1.1776	0.7668	0.6936	-1.5393	-0.4015	1.658	1	0	0
Nme2	-1.9515	0.0347	-2.8662	-2.8668	2.7037	4.9462	1	0	0
Trub2	-3.1335	0.897	0.4842	-0.4571	-0.9151	3.1245	1	0	0
Rpl19	-1.2214	2.7968	0.2199	-2.8247	-1.1985	2.2279	1	0	0
Rpl3-ps1	-2.1265	3.6881	1.1849	-3.999	-1.5793	2.8318	1	0	0
Rpl10l	-6.1959	1.4408	1.2959	-1.9958	1.0218	4.4332	1	0	0
Sapcd2	-2.4951	2.2037	-0.338	-1.1795	-0.9718	2.7808	1	0	0
Psmb1	-0.5143	3.243	-0.38	-2.1224	-1.6085	1.3822	1	0	0
Nubp2	-2.0314	0.5378	0.2402	-0.3184	-0.0348	1.6067	1	0	0
Pqlc1	-1.6466	-1.0859	-0.3475	-1.7593	0.8951	3.9441	1	0	0
Polr2e	-1.1334	0.8748	-0.2629	-0.7344	-0.1549	1.4107	1	0	0
Msrb1	-2.588	-0.6015	-0.7174	-1.4349	1.6924	3.6493	1	0	0
Sar1a	-0.4307	1.1257	-0.3093	-0.8178	-0.8949	1.3271	1	0	0
Pqbp1	-0.5114	2.567	1.1213	-2.9811	-1.9653	1.7695	1	0	0
Zfp593	-1.6661	2.9035	0.9257	-2.1384	-1.3735	1.3487	1	0	0
Rps27	-4.5301	2.3258	-2.1275	-3.3961	2.4505	5.2774	1	0	0
Umps	-0.5581	2.548	1.6318	-3.133	-1.4692	0.9805	1	0	0
Guca1a	-4.1696	-0.1326	-3.3323	-4.1696	4.3551	7.4489	1	0	0
Yipf1	-0.2825	1.6379	0.404	-1.8256	-0.8447	0.9108	1	0	0
Yif1b	0.178	2.4586	-0.8188	-2.3222	-0.8209	1.3252	1	0	0
Jpt1	-1.664	0.9861	1.2836	-0.8194	-0.2699	0.4837	1	0	0
H2afx	-0.5137	5.4763	-2.137	-2.5691	-1.5735	1.317	1	0	0
Tbl3	-0.2673	3.6789	-0.485	-3.7579	-0.7388	1.5702	1	0	0
Gm7104	-5.5208	-0.6517	0.6578	-0.7442	2.6852	3.5737	1	0	0
Slirp	-1.0352	3.6135	0.0097	-3.744	0.1858	0.9702	1	0	0
Lgals1	-2.0848	-0.2163	-3.3533	-2.322	4.6147	3.3618	1	0	0
Mrps34	-2.4553	0.9849	-0.8488	-1.0389	0.5562	2.8019	1	0	0
Qtrt1	-3.5148	3.9889	-0.1294	-2.386	-0.6244	2.6656	1	0	0
Gm7600	-1.9679	0.8932	1.5931	-3.5038	0.0874	2.898	1	0	0
Ptrh1	-2.6541	0.5233	-2.3944	-2.6215	2.5648	4.5818	1	0	0
Uqcc3	-1.6505	-0.0717	-2.0318	-2.2354	2.0376	3.9519	1	0	0
Unc119b	-3.8514	0.2767	0.1015	-1.0726	0.7845	3.7613	1	0	0
Grwd1	-1.666	-0.1555	-0.2585	-2.1665	0.7862	3.4603	1	0	0
Psmb10	-3.9986	0.6842	-0.642	-3.9168	3.6789	4.1942	1	0	0
Tomm22	-0.6016	1.2589	0.4044	-2.1522	-0.3667	1.4572	1	0	0
Tnip1	-1.9207	0.6068	0.6783	-1.9944	0.6121	2.018	1	0	0
Nol12	-1.4848	2.6794	1.282	-3.5151	-0.458	1.4966	1	0	0
Rbm8a2	-0.9316	-0.1173	-0.2407	-3.6511	2.0607	2.88	1	0	0
Gm33466	-3.6583	-1.6078	-3.3397	-3.6583	5.4011	6.8629	1	0	0
Gm7027	-3.7786	2.0211	0.5644	-2.2754	-0.1849	3.6533	1	0	0
Tmem115	-1.0624	0.2936	-0.8491	-1.734	0.4151	2.9368	1	0	0
Tbrg4	-0.9344	-0.7	-0.1615	-1.1767	0.7987	2.174	1	0	0
Nxf1	-0.6486	2.8204	2.2081	-4.379	-0.9205	0.9197	1	0	0
Obox3-ps5	-4.0211	-0.6727	-0.5071	-1.4224	2.6007	4.0226	1	0	0
Ndufb7	-0.8489	4.3208	0.2406	-2.4119	-2.4122	1.1116	1	0	0
H2afv	-1.6953	1.4223	-0.2395	-0.404	0.1385	0.7779	1	0	0
Mrpl22	-1.0651	2.8141	0.4136	-1.289	-0.906	0.0325	1	0	0
Mmp23	-2.1698	3.9163	1.3635	-3.1326	-1.8368	1.8595	1	0	0
Gm12350	-0.553	0.3914	0.7839	-1.5712	-0.3854	1.3343	1	0	0
Mdh2	-1.3719	3.1828	-0.1722	-1.6575	-0.4347	0.4536	1	0	0
Manf	-0.9102	2.0626	0.668	-0.712	-1.0737	-0.0347	1	0	0
Gpatch3	-2.6753	1.5094	-0.631	-4.2925	1.692	4.3974	1	0	0
Pomc	-1.5548	0.0926	-1.6636	-1.8783	2.029	2.9751	1	0	0
F730035P03Rik	-3.9774	-1.954	-3.0035	-3.9774	5.8724	7.0399	1	0	0
Fcf1	-1.903	3.0573	0.818	-1.627	-1.2335	0.8881	1	0	0
Tmem185b	-1.7832	-0.0112	0.3384	-0.6104	-0.2393	2.3057	1	0	0
Nub1	-0.5305	1.3399	0.2594	-2.0512	-0.3609	1.3433	1	0	0
Id1	-1.1904	-0.0417	-0.3444	-3.2035	2.3623	2.4177	1	0	0
Gabarap	-2.0772	-0.3714	-0.1448	-1.4864	1.2384	2.8414	1	0	0
Gm6136	-1.5172	2.8554	1.3661	-4.9092	-0.2337	2.4386	1	0	0
Eif2b4	-0.8327	2.6589	1.2681	-2.3052	-0.941	0.1518	1	0	0
Mocs3	-6.1675	0.6693	0.7328	-0.6749	0.9154	4.525	1	0	0
Gm11895	-0.4844	1.0801	0.2608	-1.7519	-0.2867	1.182	1	0	0
Gm5	-0.1519	1.7674	-0.1021	-1.2868	-1.1093	0.8825	1	0	0
Emg1	-2.4506	3.7434	-0.405	-1.9667	-0.6858	1.7647	1	0	0
Hist1h3g	-2.5282	3.0748	1.1515	-0.9261	-1.1598	0.3879	1	0	0
Hmox2	-1.6154	1.8207	0.5137	-1.9075	-0.5989	1.7874	1	0	0
Eef1g	-2.1819	1.6717	0.7805	-2.1886	-0.3012	2.2195	1	0	0
Dcaf13	-0.0026	2.7999	1.3824	-3.6212	-1.2795	0.721	1	0	0
Gm11221	-2.0111	3.1133	0.9281	-1.3982	-0.8979	0.2657	1	0	0
Gm15770	-0.0458	2.4847	-0.4036	-1.2778	-0.9739	0.2164	1	0	0
Gm5989	-4.3727	-0.5444	-0.2125	-3.0226	3.6504	4.5018	1	0	0
Gm5525	-1.9363	1.0035	0.7979	-2.1837	-0.494	2.8125	1	0	0
Gm5286	-3.0916	-1.4517	1.2207	-3.4558	2.3392	4.4393	1	0	0
Eif3f	-1.213	1.4743	-0.2914	-1.2506	-1.3438	2.6245	1	0	0
Gm10282	-1.0516	1.3967	-0.4432	-0.7116	-0.3769	1.1866	1	0	0
Gm4366	-0.6505	1.6075	0.7868	-2.6478	-0.6256	1.5296	1	0	0
Csrnp1	-1.2392	-0.2951	-0.7257	-2.103	1.6452	2.7177	1	0	0
Chchd2	-1.08	0.9673	1.3306	-1.8104	-0.4074	0.9998	1	0	0
Gm13841	-2.0602	1.3519	-0.2351	-1.4264	0.6458	1.7241	1	0	0
Gm14058	-2.9947	0.567	0.865	-4.0874	1.7547	3.8954	1	0	0
Exosc5	0.4226	3.2801	-0.8532	-2.1179	-0.8694	0.1378	1	0	0
Dynll1	-0.6995	0.2231	0.891	-0.7848	0.0984	0.2717	1	0	0
Cnot8	-1.8321	1.9543	-0.3327	-0.4189	-0.9182	1.5477	1	0	0
Phkg2	-2.1155	0.9779	-0.0855	-0.162	0.4733	0.9118	1	0	0
Gm18860	-1.6037	1.5602	-0.0897	-0.3428	-1.2985	1.7744	1	0	0
Eef1d	-0.9392	2.8426	1.5231	-2.2106	-1.2199	0.0039	1	0	0
Dppa4	-2.7217	0.4327	0.5671	-2.9418	0.8627	3.801	1	0	0
Coa7	-2.7057	2.9989	-0.0651	-2.316	0.2223	1.8656	1	0	0
Snrnp25	-2.6849	1.0848	-0.7328	-1.033	1.3967	1.9692	1	0	0
Dbndd2	-2.4088	2.2872	0.7154	-3.7742	0.6171	2.5632	1	0	0
Rnf113a1	-3.2458	4.6181	1.1853	-4.4736	-4.4736	6.3897	1	0	0
Dohh	-2.3008	3.3028	-0.182	-1.0137	-2.9032	3.0969	1	0	0
Ppie	-1.8287	3.7607	-0.4933	-1.8632	-0.7344	1.1588	1	0	0
Chchd2-ps	-1.4687	0.7003	1.5147	-1.7394	-0.1359	1.1291	1	0	0
Znhit2	-0.3864	2.3776	-0.5705	-1.5266	-1.1865	1.2924	1	0	0
Eif3j2	-1.2888	-0.3087	-0.5593	-1.8236	0.9486	3.0317	1	0	0
Yif1a	-1.2854	3.8432	-0.4221	-2.0761	-1.4155	1.356	1	0	0
Wdr18	-0.5249	3.9554	-0.9042	-2.554	-0.8285	0.8563	1	0	0
Tubb5	-0.3103	2.1788	0.8708	-2.5068	-0.6937	0.4612	1	0	0
Bop1	-0.8509	1.767	-0.0769	-1.6524	-1.5132	2.3264	1	0	0
Hist1h4a	-2.7248	1.2104	-0.7143	-0.1912	1.4607	0.9593	1	0	0
Cst9	-2.6037	1.4027	-1.7082	-3.4766	2.3771	4.0087	1	0	0
Cenpt	-2.7533	2.3812	0.4904	-2.14	0.1091	1.9126	1	0	0
Eif4e2	-1.3981	0.83	0.1168	-0.8093	-0.4479	1.7085	1	0	0
Psmb4	-0.9336	2.7247	0.1911	-1.3324	-1.2546	0.6049	1	0	0
Pqlc2	0.3117	2.913	-0.9582	-2.6015	0.0168	0.3181	1	0	0
Pop5	0.0372	2.8805	-0.1259	-1.7533	-0.995	-0.0436	1	0	0
Cactin	-0.8856	1.7835	0.8964	-3.4242	-0.1365	1.7665	1	0	0
Bud31	-1.0868	2.7338	0.7553	-2.1132	-1.361	1.0719	1	0	0
Nelfe	0.0528	2.2941	0.8876	-2.2687	-1.4293	0.4635	1	0	0
Ndufs8	-0.0047	2.4062	0.297	-2.2021	-0.9753	0.4789	1	0	0
Gm29284	-3.7803	0.2122	0.6819	-0.5974	1.7	1.7836	1	0	0
Chaf1b	-0.5254	1.4902	0.2338	-1.0812	-1.3679	1.2506	1	0	0
Gm9616	-0.3402	2.0389	-0.099	-1.9815	-0.4707	0.8525	1	0	0
Gm7816	-0.1296	2.641	0.4503	-2.1101	-1.1779	0.3262	1	0	0
Rpl7	-1.7125	2.2866	0.6506	-1.8868	-1.4814	2.1435	1	0	0
Rfc2	-1.3927	1.7067	-0.2546	-0.2911	-0.2769	0.5087	1	0	0
Arid5a	-0.9846	0.772	0.1693	-2.3199	0.7844	1.5788	1	0	0
Gm18889	-0.3297	1.3923	0.4754	-2.2941	-0.3929	1.1489	1	0	0
Ercc1	-1.3753	3.1546	-0.4637	-1.9986	-0.2524	0.9354	1	0	0
Mrpl51	-1.1376	0.8894	0.2801	-0.3498	-0.4816	0.7994	1	0	0
Loxl1	-2.4233	1.1422	0.3242	-0.4958	-0.1507	1.6034	1	0	0
Gpn1	-1.5974	2.628	1.157	-1.1071	-1.0046	-0.0759	1	0	0
Gpd1l	-1.9732	0.9724	0.6296	-0.1538	-0.8685	1.3935	1	0	0
Gm6170	-2.9816	1.1747	1.5726	-0.8839	-0.2485	1.3668	1	0	0
AC116589.8	-1.0384	0.3634	-0.774	-1.566	0.7832	2.2318	1	0	0
Bola1	-2.0413	3.413	-0.5319	-1.4305	-0.1984	0.789	1	0	0
8030474K03Rik	-1.9415	0.6349	-0.9778	-2.621	1.8745	3.0309	1	0	0
Ccdc124	0.2085	2.4664	-0.2455	-2.2922	-1.0812	0.944	1	0	0
Eef1a1	-1.7002	0.8739	1.0146	-0.9446	0.3192	0.437	1	0	0
Dhrs7b	-3.2251	1.9391	1.1275	-1.84	0.3677	1.6308	1	0	0
2410015M20Rik	-0.7551	2.1648	-0.7133	-1.2142	-0.6563	1.174	1	0	0
Ankrd54	-1.6044	1.833	-0.2759	-0.3028	-0.3336	0.6837	1	0	0
1810044D09Rik	-2.0885	2.4277	-0.0292	-4.9768	1.9628	2.704	1	0	0
AC124709.1	-1.2862	2.6936	0.3129	-1.2136	-1.2086	0.7019	1	0	0
1600002K03Rik	-5.3265	2.3918	0.7073	-4.1057	2.1572	4.176	1	0	0
Kptn	-0.6899	1.9512	-0.7338	-0.2254	-0.6929	0.3907	1	1	0
Zbtb17	-3.578	0.6884	-0.1224	0.5319	-0.0294	2.5095	1	1	0
Fam212a	-5.2313	1.7766	-5.2313	-3.8366	4.9174	7.6053	1	1	0
Atg101	-0.5644	2.402	-0.8924	-0.7889	-0.977	0.8208	1	1	0
Dhps	-2.4827	1.2458	-1.1326	-1.0817	0.9506	2.5006	1	1	0
Gm2199	-3.4472	0.5991	-0.4572	-0.2851	0.7624	2.828	1	1	0
Hist4h4	-4.6974	1.6723	-0.7256	0.1633	0.4071	3.1804	1	1	0
Adprhl2	-2.3748	1.8573	-0.591	0.0262	-1.1165	2.1987	1	1	0
Zar1	3.8898	1.9026	1.2223	-0.3211	-1.5844	-5.1093	2	0	1
Wdr76	2.0969	1.3518	2.127	-0.7131	-1.0566	-3.8061	2	0	1
Tmem39b	4.2692	1.9631	1.2161	-1.8199	0.2534	-5.8819	2	0	1
Zdhhc24	3.1228	2.9056	1.8024	1.0455	-0.9224	-7.9539	2	0	1
Vps39	3.5746	0.813	1.98	0.188	-0.8379	-5.7176	2	0	1
Skp1a	1.1172	0.2288	1.9416	-0.4401	-0.777	-2.0704	2	0	1
Tsc22d1	1.5015	-0.2243	1.2529	0.257	-0.502	-2.285	2	0	1
Zp4-ps	1.4295	0.935	1.0509	0.8687	0.3724	-4.6565	2	0	1
Thegl	2.3243	0.328	1.0479	0.9362	-0.5241	-4.1123	2	0	1
Zfr	1.7053	-0.1566	-0.1297	-0.2423	0.7724	-1.9492	2	0	1
Scamp2	3.3354	1.2748	1.9899	-0.0534	-1.0203	-5.5262	2	0	1
Tcf25	2.7588	0.1904	1.3234	0.3613	-0.5917	-4.0423	2	0	1
Tcea3	2.6778	0.7175	1.0082	-0.4693	-0.522	-3.4121	2	0	1
Svbp	2.8175	1.5703	0.2944	0.0839	0.6237	-5.3897	2	0	1
Wdsub1	1.8949	0.0186	0.963	0.2972	0.2259	-3.3996	2	0	1
Zfp688	3.6444	3.3329	1.2084	-0.0362	-1.7487	-6.4009	2	0	1
Usp30	1.4753	0.7074	0.874	0.613	-0.0177	-3.652	2	0	1
Srebf1	3.3079	1.1634	0.7169	-1.1136	-1.0391	-3.0355	2	0	1
Vwa2	2.1179	1.5287	0.6787	0.1146	-1.5893	-2.8505	2	0	1
Tsg101-ps	1.6848	1.2962	1.3488	0.0132	0.5976	-4.9406	2	0	1
Uqcrc2	4.1825	0.1996	2.1565	-0.2402	-2.1934	-4.105	2	0	1
Slc35b1	4.3346	0.6539	1.8657	-0.2296	-0.2264	-6.3982	2	0	1
Ptpre	2.9388	1.2367	0.7152	0.3694	-1.6218	-3.6382	2	0	1
Trappc3	1.3496	0.6045	1.0197	0.4066	-0.5725	-2.8079	2	0	1
Tmem150a	1.9264	0.3748	-0.4744	-0.6555	1.0083	-2.1795	2	0	1
Tmem104	2.5114	1.5057	1.6489	0.8514	-0.2127	-6.3047	2	0	1
Tmed10	1.4176	-0.2886	1.1616	0.9655	-0.493	-2.7631	2	0	1
Slc12a9	2.7598	1.5181	1.3361	-1.5348	0.8142	-4.8934	2	0	1
Satb1	1.9887	0.2595	1.4174	0.9568	-0.4301	-4.1922	2	0	1
Tex26	1.5922	0.1545	1.1654	0.3967	-0.0972	-3.2117	2	0	1
Ooep	3.5306	-0.2982	1.5604	-1.4465	-0.1185	-3.2278	2	0	1
Surf4	1.7713	0.0543	0.844	0.829	-0.1587	-3.3398	2	0	1
Stard7	2.1861	0.1533	2.122	1.6554	-0.0709	-6.0459	2	0	1
Spire1	1.2319	1.2087	1.4855	0.4598	-0.3277	-4.0582	2	0	1
Sox8	0.9983	0.3648	0.9881	0.0018	-0.4912	-1.8618	2	0	1
Slc4a8	1.8573	0.5362	0.3153	0.2888	0.0957	-3.0933	2	0	1
Sptlc1	2.1493	1.488	2.2022	-0.1579	-1.2156	-4.4661	2	0	1
Slc35f6	2.2375	1.9818	2.4875	1.2283	-0.1266	-7.8084	2	0	1
Tmem50a	3.7585	-0.7251	1.2261	0.6547	-1.9488	-2.9653	2	0	1
Slc25a26	1.731	0.6898	0.8575	0.3218	-0.3709	-3.2291	2	0	1
Slc25a1	1.2039	0.9596	0.6826	0.3468	0.6232	-3.816	2	0	1
Pcgf1	1.7302	1.2181	1.5917	-0.1656	-1.4483	-2.9263	2	0	1
Sfmbt1	1.6762	0.7526	1.1489	0.1496	0.2075	-3.9349	2	0	1
Sf3a2	1.2505	1.1055	0.3539	0.1214	-0.5016	-2.3298	2	0	1
Slc25a31	1.8986	1.6895	2.772	-0.2867	-1.4073	-4.6661	2	0	1
Oas1c	1.6636	0.6985	1.4915	-0.0711	-0.8004	-2.9821	2	0	1
Rspo2	1.231	-0.2578	2.0368	0.6976	-0.7584	-2.9492	2	0	1
Rpusd4	3.1165	1.9978	1.7854	-0.1514	-1.6529	-5.0954	2	0	1
Tm2d1	2.7096	0.7294	0.5809	0.4174	-1.0942	-3.343	2	0	1
Nlrp4a	2.6571	1.1297	1.416	0.8306	-1.2578	-4.7757	2	0	1
Psmd4	1.4937	1.4584	0.6163	-0.6764	-0.9797	-1.9124	2	0	1
Rgn	2.0437	1.122	3.194	-0.0327	-1.1805	-5.1465	2	0	1
Rnf139	2.5202	1.846	1.6882	-0.8394	0.0184	-5.2334	2	0	1
Tbca	1.6859	0.1765	0.6884	0.1971	-0.38	-2.3679	2	0	1
Pdcd5	3.0424	0.3399	0.8233	-0.2047	-1.1234	-2.8774	2	0	1
Reep4	2.6652	1.9862	1.8763	1.3063	0.5349	-8.3689	2	0	1
Stra6l	2.0512	-0.0638	1.2931	0.1802	-1.3584	-2.1022	2	0	1
Rbmxl2	3.3407	1.5862	0.8081	-0.9232	0.0184	-4.8303	2	0	1
Zscan29	1.2929	0.3367	1.1634	0.5574	-0.3369	-3.0136	2	0	1
Riok1	2.1115	1.5818	0.6786	-0.1114	-1.5515	-2.7089	2	0	1
Ralbp1	2.0212	0.9329	0.2829	0.2654	0.2361	-3.7384	2	0	1
Osbp2	1.5086	1.282	1.2133	0.0218	-0.3598	-3.6659	2	0	1
Sorbs1	1.3488	0.3327	1.0204	0.3507	-0.7582	-2.2943	2	0	1
Oosp2	3.201	0.6	1.2701	-0.008	-1.5809	-3.4821	2	0	1
R3hdml	3.1344	1.4937	0.7643	0.093	0.0494	-5.5348	2	0	1
Zcchc10	1.8335	1.0627	0.5071	-0.3739	-1.2028	-1.8267	2	0	1
Soat1	1.7183	1.1224	2.4912	-0.6321	-0.8998	-3.8	2	0	1
Yipf2	1.2614	0.7242	0.7412	0.3205	0.197	-3.2442	2	0	1
Wdr92	1.4017	0.3571	1.059	0.9574	-0.3737	-3.4015	2	0	1
Ruvbl2	2.7763	1.1452	0.3883	-0.6253	-1.2957	-2.3889	2	0	1
Slc7a1	1.7929	0.4016	0.5383	0.1212	-0.734	-2.1201	2	0	1
Mrps36	2.8707	2.0482	0.8176	-1.1907	-0.8676	-3.6782	2	0	1
Uhrf1	1.5113	0.3687	1.3081	0.0331	-0.8923	-2.3289	2	0	1
Pramef12	1.344	1.1025	1.5584	-0.1902	-0.5468	-3.268	2	0	1
Ppfibp2	1.459	1.1974	0.7075	-0.8354	0.45	-2.9785	2	0	1
Secisbp2l	1.9361	0.6828	1.0477	0.3619	-0.6988	-3.3298	2	0	1
Nectin3	2.5645	-0.3399	1.3615	0.8022	-0.7107	-3.6777	2	0	1
Sart3	2.7587	0.6267	1.1281	0.0317	-1.5623	-2.983	2	0	1
Ncoa4	3.1034	1.1692	0.1895	0.1776	-0.7041	-3.9357	2	0	1
Naa20	2.3957	0.1697	1.437	0.4079	-1.087	-3.3234	2	0	1
Klf17	1.9767	-0.5799	1.069	0.1582	-0.6876	-1.9364	2	0	1
Pdgfb	2.307	1.3925	1.5506	-0.2493	0.2228	-5.2236	2	0	1
Rala	3.3886	-0.0507	1.0133	0.6586	-1.4215	-3.5883	2	0	1
Mrps36-ps1	3.7368	2.3085	1.1958	-0.284	-1.079	-5.8781	2	0	1
Letm1	2.5017	1.0606	1.7878	0.4004	-0.7356	-5.0148	2	0	1
Pfn1	1.1391	0.8933	0.3365	0.125	-0.7927	-1.7013	2	0	1
Oas1e	1.6272	1.1309	1.8112	-0.4492	-0.5529	-3.5671	2	0	1
Rbpms	1.9837	0.2753	0.2601	-0.1301	-0.7704	-1.6186	2	0	1
Mrps36-ps2	4.2209	2.4124	1.4303	-1.4378	-0.0362	-6.5895	2	0	1
Nucb1	2.1144	0.2556	1.4335	0.0298	-0.4446	-3.3888	2	0	1
Npdc1	1.6693	1.2436	0.2112	-0.0697	1.1814	-4.2359	2	0	1
Notch1	1.1542	1.0724	1.2376	0.1201	0.7582	-4.3425	2	0	1
Me1	1.6405	0.7577	2.0154	0.8782	-0.3312	-4.9606	2	0	1
Noct	1.1038	-0.0805	1.2571	0.7228	-0.3444	-2.6588	2	0	1
Nlrp4g	2.179	1.4731	1.3019	1.1197	0.4425	-6.5162	2	0	1
Nipsnap1	1.8236	0.8221	0.8524	-0.1328	-0.6781	-2.6872	2	0	1
Nrsn1	1.8003	-0.0464	2.2549	1.5568	-1.0932	-4.4723	2	0	1
Gm8930	1.7042	1.3643	1.7113	-0.2447	-1.4803	-3.0548	2	0	1
Slc39a6	0.8911	0.147	1.4608	0.0999	-0.2157	-2.3831	2	0	1
Neil2	1.5212	0.6378	1.601	0.6801	-0.0966	-4.3435	2	0	1
Xlr5c	1.9514	1.1301	1.1294	-0.7788	1.203	-4.635	2	0	1
Prg4	2.7219	0.6751	1.0894	0.388	-0.8859	-3.9885	2	0	1
Lin37	2.5797	2.1818	0.9445	-0.7425	-1.2253	-3.7382	2	0	1
Unc5a	1.688	1.3602	-0.4167	-1.4132	-0.0369	-1.1815	2	0	1
Ndufa10	3.3451	-0.3446	1.7405	1.2918	-2.51	-3.5228	2	0	1
Gtf2b	2.4115	1.1383	2.4701	-0.3342	-0.6383	-5.0474	2	0	1
Zp3	2.5675	2.1897	0.0473	-1.4706	-0.8105	-2.5235	2	0	1
Per3	1.5159	0.0361	2.0516	0.3036	-0.6525	-3.2546	2	0	1
Itsn1	1.7076	0.6434	0.9803	0.4581	-0.7074	-3.0819	2	0	1
Mfrp	2.1995	1.9204	1.1483	-0.5645	1.0298	-5.7337	2	0	1
Inpp5b	2.0312	0.535	1.0536	-0.2135	-0.5084	-2.8979	2	0	1
Mef2d	1.2779	-0.2501	0.4662	0.3158	0.4078	-2.2176	2	0	1
Mettl1	3.5917	0.1061	1.3772	1.0261	-2.6842	-3.4169	2	0	1
Lrrc8e	2.4508	-0.0182	1.3862	0.0945	-0.0179	-3.8953	2	0	1
Rad54l	1.7118	1.2109	1.7584	-0.0995	-1.2581	-3.3235	2	0	1
Lrrc17	3.2776	2.527	1.3062	0.0117	-0.1828	-6.9396	2	0	1
Laptm4b	2.1552	-0.3196	1.1473	0.1378	-1.3522	-1.7685	2	0	1
Lpcat1	2.1303	1.8542	1.5846	-0.0365	-0.904	-4.6286	2	0	1
Gm7049	2.0465	0.7493	2.2491	1.0238	-0.422	-5.6467	2	0	1
Nlrp9b	1.7225	0.9794	0.9489	-0.2833	-0.7602	-2.6073	2	0	1
Lhx2	2.1331	-0.1993	1.2059	0.8472	0.0168	-4.0036	2	0	1
Ldhd	0.832	0.6239	0.6747	-0.0133	-0.0491	-2.0684	2	0	1
Klhl36	3.6052	1.076	1.01	0.9993	0.7615	-7.4519	2	0	1
Gspt2	2.8446	2.4784	2.8598	-0.6346	-0.4855	-7.0628	2	0	1
Klhl18	1.1486	0.3858	2.278	0.7486	-0.6503	-3.9108	2	0	1
Ncstn	2.1593	1.5208	1.3441	1.2263	-0.8337	-5.4168	2	0	1
Nagpa	2.8004	1.4309	1.6086	1.0029	-1.363	-5.4798	2	0	1
Gpr108	2.8094	2.0417	1.4209	1.0286	-0.3907	-6.9098	2	0	1
Senp6	2.1489	0.3602	0.3622	-0.2039	0.4461	-3.1134	2	0	1
Rpp38	3.43	1.5426	2.3071	-2.8944	-1.6856	-2.6997	2	0	1
Jkamp	3.3217	0.6843	1.3134	-0.2382	-1.3331	-3.748	2	0	1
Gm8616	1.3945	-0.0201	1.3856	0.6676	-0.7693	-2.6583	2	0	1
Ift122	1.9337	0.9701	1.5155	0.1996	0.434	-5.0529	2	0	1
Ifit1bl2	1.96	1.6554	2.2566	0.0387	0.7886	-6.6993	2	0	1
Pelo	1.8795	1.429	1.3445	0.2951	0.0995	-5.0476	2	0	1
Ip6k2	2.2638	0.7528	2.7831	-0.4714	-1.6343	-3.694	2	0	1
Rrp1b	2.4853	1.4419	1.2482	-2.512	-0.9413	-1.7221	2	0	1
Osgepl1	1.8165	1.6178	1.1649	1.1137	-0.1903	-5.5226	2	0	1
Hyls1	2.1767	0.6287	1.4469	0.2788	-0.9926	-3.5385	2	0	1
Hip1r	1.9007	1.2902	1.3447	0.3685	0.2468	-5.1508	2	0	1
Orai3	1.8402	1.5868	0.6479	0.5734	-0.0556	-4.5926	2	0	1
Zc3h8	2.5263	2.3081	0.6088	-1.0898	-1.2369	-3.1166	2	0	1
Rnf123	1.0171	0.9146	0.0537	-0.3787	1.121	-2.7277	2	0	1
Gm43069	2.8859	-0.5097	0.3136	0.3041	-0.4556	-2.5382	2	0	1
Helq	1.8412	0.8167	0.1346	0.1236	-0.1947	-2.7213	2	0	1
Mblac1	3.0238	1.3812	1.4655	1.0661	-0.241	-6.6956	2	0	1
Ociad1	1.0733	0.2909	1.9393	0.5178	-0.5742	-3.247	2	0	1
Gpr89	1.5054	1.4648	1.8973	0.6502	0.3063	-5.8241	2	0	1
Gpr180	2.0361	0.5563	0.8894	0.5023	-0.2943	-3.6898	2	0	1
Gpr137c	1.7357	1.0095	1.1701	0.392	0.0681	-4.3755	2	0	1
Saraf	2.7764	2.4779	0.1666	-1.3438	-1.8723	-2.2049	2	0	1
Rab3gap1	1.9228	0.3055	1.0808	-0.5215	-0.2362	-2.5514	2	0	1
Golm1	2.1825	0.1291	1.489	0.1059	0.2863	-4.1928	2	0	1
Golga7	2.3195	1.1905	0.8823	0.4125	-0.3275	-4.4773	2	0	1
Nfxl1	1.298	1.2154	0.9679	-0.3773	0.7381	-3.8422	2	0	1
Gm45894	2.4827	1.9785	0.9641	-0.1851	-0.5169	-4.7232	2	0	1
Nfkbia	2.1646	0.3742	1.1569	0.7409	-1.3406	-3.096	2	0	1
Gm8802	3.4617	2.3249	0.9247	-0.0249	-1.8561	-4.8304	2	0	1
Ppp3r1	2.4543	-0.8625	0.7719	0.5143	-0.3653	-2.5127	2	0	1
Gm6768	2.9369	1.0244	0.67	0.0575	-1.5052	-3.1836	2	0	1
Plagl2	1.0462	0.4124	0.8795	-0.475	0.3495	-2.2126	2	0	1
Tax1bp1	2.0549	1.7652	0.0027	-1.2058	-1.1929	-1.4241	2	0	1
Gm6123	1.8463	0.2408	2.4917	1.0074	-0.1048	-5.4813	2	0	1
Gm5900	2.5001	2.2958	1.595	1.384	0.325	-8.0999	2	0	1
Mgme1	1.932	1.5713	1.8306	0.0524	0.0384	-5.4248	2	0	1
Gm5371	3.4932	1.8423	-0.141	-0.3881	-0.1286	-4.6778	2	0	1
Smoc2	2.2237	1.1651	0.3624	-0.66	-1.1838	-1.9076	2	0	1
Gm4735	1.4646	1.0386	0.8668	-0.223	-0.2817	-2.8653	2	0	1
Heatr6	3.4004	1.2573	0.8824	-0.2858	-1.2483	-4.006	2	0	1
Mageh1	1.5429	0.4709	2.8829	0.6371	-1.0175	-4.5162	2	0	1
Mab21l2	1.9367	1.1067	2.2423	1.4555	-0.0695	-6.6718	2	0	1
Gm20234	1.5538	-0.2596	0.5994	0.2444	-0.3124	-1.8255	2	0	1
Lrrc36	3.3551	2.0172	0.9826	-1.8649	-1.6407	-2.8493	2	0	1
Gm42650	1.9791	1.7572	0.567	-0.1168	-0.6357	-3.5509	2	0	1
Gm37784	1.6382	0.3406	1.949	1.5659	-0.3411	-5.1525	2	0	1
Hnf4aos	3.0416	0.7463	-0.3112	-0.8921	-0.2365	-2.348	2	0	1
Gm36159	2.9916	2.8169	0.7339	0.6817	-0.2953	-6.9288	2	0	1
Jtb	1.1316	0.0261	0.8707	0.5057	-1.1575	-1.3766	2	0	1
Msh3	1.0678	0.3144	0.4434	-0.2535	0.3398	-1.912	2	0	1
Zkscan16	2.0381	0.7094	1.6878	0.5385	-0.7705	-4.2034	2	0	1
Zfp277	1.6202	1.0331	0.5825	-0.3553	-0.8284	-2.052	2	0	1
Myoc	3.0957	0.14	1.2699	-0.1034	-1.9838	-2.4184	2	0	1
Gm6142	1.7784	-0.1702	0.1171	0.024	-0.4898	-1.2596	2	0	1
Gm20548	2.0012	1.6818	1.3191	0.4087	0.6028	-6.0136	2	0	1
Mkrn2os	1.9729	0.1635	0.1561	-1.4081	0.538	-1.4223	2	0	1
Gdpd1	2.2728	0.7966	1.4673	0.8586	-1.3527	-4.0427	2	0	1
Wdr62	2.2998	1.527	0.0021	-1.1943	-1.0882	-1.5464	2	0	1
Med19	2.2898	1.4019	1.3683	-1.8735	-1.0581	-2.1285	2	0	1
Hid1	2.4392	-0.2552	0.2357	0.1129	-0.8731	-1.6595	2	0	1
Txn1	1.4733	0.9151	0.5769	-0.3975	-0.5005	-2.0672	2	0	1
Upk3b	2.0581	-0.8468	0.8208	0.4382	-0.4796	-1.9908	2	0	1
Gstk1	1.9107	1.762	1.3196	1.0865	0.1935	-6.2724	2	0	1
Gm13414	1.1419	0.0796	1.2054	-0.339	-0.0316	-2.0563	2	0	1
Lipt2	3.67	3.3742	1.5826	-5.3896	-0.7819	-2.4553	2	0	1
Gdf9	2.0483	1.2638	0.9504	-0.2767	-0.973	-3.0127	2	0	1
Ten1	3.4847	1.5596	1.4411	-1.0658	-1.1083	-4.3113	2	0	1
Jak1	1.5028	0.7688	0.2079	-0.9142	0.5663	-2.1316	2	0	1
Fam234b	3.9399	1.2599	2.0646	-1.79	0.0971	-5.5714	2	0	1
Gm6755	2.0261	-0.2562	1.0549	0.8612	-1.2023	-2.4837	2	0	1
Stambp	2.2542	1.1023	0.9868	-0.4616	-0.4499	-3.4317	2	0	1
Gm6740	2.0261	-0.2562	1.0549	0.8612	-1.2023	-2.4837	2	0	1
Srsf3	0.8663	0.3196	-0.1962	-0.5768	0.4095	-0.8225	2	0	1
Elobl	1.8117	0.706	1.8085	-0.1738	-0.5246	-3.6277	2	0	1
Gm10874	1.1847	0.2562	1.2548	0.6063	-0.2108	-3.0912	2	0	1
Gm5648	1.8447	0.6049	1.4277	0.0629	-1.1195	-2.8207	2	0	1
Fbxw22	2.4439	0.0515	1.0501	-0.3311	-0.2387	-2.9757	2	0	1
Fahd2a	2.7161	2.5219	1.4216	-1.1068	0.0716	-5.6245	2	0	1
Eps8l3	2.6019	1.9546	2.2707	0.2502	-0.5791	-6.4983	2	0	1
Gm5065	1.0381	0.4266	0.8222	0.1824	-0.8741	-1.5952	2	0	1
Ndufa5	2.5135	0.5411	1.8294	-0.7924	-0.6209	-3.4707	2	0	1
Emc10	3.2559	0.3795	1.9063	0.0775	0.7454	-6.3647	2	0	1
H2-Aa	1.4368	-0.1868	1.2343	-0.9694	0.3104	-1.8254	2	0	1
Gys1	2.0145	-0.7688	0.4119	0.2399	-0.2612	-1.6363	2	0	1
Sbds	1.6026	0.793	0.9102	-0.1528	-0.9105	-2.2425	2	0	1
Sart1	1.1606	0.8761	0.4522	-0.6737	-0.7112	-1.1041	2	0	1
Gm15441	3.1001	0.0018	1.2261	1.2236	-0.7893	-4.7624	2	0	1
Gbf1	2.0852	1.0735	0.0493	-0.0718	0.0619	-3.198	2	0	1
Mrps15	3.2433	1.1471	0.6707	-1.0404	-1.3947	-2.6259	2	0	1
Efnb1	3.1109	0.8177	1.8218	0.693	-0.7902	-5.6533	2	0	1
Evx1	3.7303	2.9931	0.7069	-0.5919	0.3725	-7.2108	2	0	1
Fbxw20	1.9502	1.8615	1.7586	0.41	-1.0389	-4.9414	2	0	1
Ptrhd1	1.6198	0.6068	-0.072	-0.2009	-0.1064	-1.8473	2	0	1
Gm6395	0.9207	-0.0933	0.6751	-0.1902	0.0542	-1.3664	2	0	1
Man2b1	2.4826	0.8385	0.563	-0.3294	-1.0791	-2.4756	2	0	1
Farsb	1.2208	0.5346	0.3681	0.0886	-0.0659	-2.1462	2	0	1
Fank1	1.7124	0.0894	0.7959	0.3864	-0.816	-2.1681	2	0	1
Mat2b	1.6661	-0.9044	1.4406	1.2359	-1.0088	-2.4294	2	0	1
Fam46b	2.0275	0.6049	0.5917	-0.5375	0.2438	-2.9305	2	0	1
Fam3a	2.3471	1.1722	1.1079	0.5151	0.2537	-5.3961	2	0	1
Gm7862	1.6825	-0.4833	0.6709	0.256	-1.0515	-1.0746	2	0	1
Fbxw19	3.122	2.235	1.0623	-0.9316	-2.1156	-3.3722	2	0	1
Lgr6	2.3035	0.6293	0.2765	-1.7149	-0.7076	-0.7868	2	0	1
Fam160a1	0.9809	-0.0174	1.0053	0.0232	0.4166	-2.4087	2	0	1
Fam13c	1.1189	1.0446	0.2075	-0.6145	0.0076	-1.7641	2	0	1
Dclre1a	4.0137	3.4108	1.273	0.4975	-2.6271	-6.568	2	0	1
Eefsec	1.8912	0.3058	0.872	0.3277	-0.2529	-3.1439	2	0	1
Plaa	0.86	0.7055	0.9596	-0.0167	-0.0159	-2.4925	2	0	1
Pinlyp	1.0346	0.9594	0.6052	-0.3731	0.1814	-2.4074	2	0	1
E330017A01Rik	3.9159	2.7081	1.148	0.035	-1.2938	-6.5133	2	0	1
Phf8	1.4019	0.7733	1.1788	-0.3353	-1.0033	-2.0153	2	0	1
Erich5	2.0011	1.783	1.9854	0.182	0.4738	-6.4253	2	0	1
Pex12	1.6671	1.5063	0.8532	-0.3068	-0.4425	-3.2773	2	0	1
Pex1	1.4049	1.3435	-0.2993	-0.7597	-0.8222	-0.8673	2	0	1
Epsti1	1.2586	1.2092	0.405	0.1423	0.1809	-3.196	2	0	1
Eno1	1.4115	0.7107	0.5167	-0.3563	-0.2453	-2.0373	2	0	1
Pigs	1.2306	-0.1612	0.9311	0.2233	-0.73	-1.4938	2	0	1
Per1	1.9844	-0.0063	0.9925	0.6638	-1.0759	-2.5585	2	0	1
Nup93	1.8813	1.7537	0.7181	-0.3512	-1.5075	-2.4945	2	0	1
Nup88	2.0016	1.4981	0.9861	-0.7895	-0.7724	-2.924	2	0	1
Dlgap4	2.088	0.6652	0.8691	0.4926	-1.102	-3.0129	2	0	1
Nemf	1.5716	1.0197	-0.1501	-0.5844	-0.4608	-1.3959	2	0	1
Cryl1	3.3458	0.8317	0.8817	-0.6466	-1.5748	-2.8378	2	0	1
Efcab12	3.1606	1.0385	2.1854	0.2497	-2.1795	-4.4547	2	0	1
Dclk2	1.8383	1.4092	0.5776	0.2624	-1.1886	-2.8988	2	0	1
Mrpl23-ps1	2.7224	2.2467	-0.6821	-1.2784	-0.8032	-2.2054	2	0	1
Exosc1	2.5057	-0.1576	0.8149	0.6679	-1.7686	-2.0623	2	0	1
Galnt11	1.0427	1.0305	1.0168	0.2274	-0.505	-2.8123	2	0	1
Dicer1	1.9937	0.5385	0.4015	-0.6856	0.3514	-2.5994	2	0	1
Gm7984	2.192	-0.1988	1.3119	0.4901	-1.4014	-2.3938	2	0	1
Deptor	1.6741	0.4445	0.6177	-0.0393	0.402	-3.099	2	0	1
Mbd4	2.0186	1.8445	0.7647	-0.2503	-0.2935	-4.0841	2	0	1
Fermt2	2.0275	0.5403	0.2763	-0.1468	-0.2841	-2.4131	2	0	1
Madcam1	1.8812	0.2452	1.0919	-0.2907	-0.7975	-2.1301	2	0	1
Meis2	2.1544	-0.6797	0.7489	0.7486	-0.4803	-2.492	2	0	1
Creld2	3.4983	0.7614	1.4459	0.5036	-1.5823	-4.6269	2	0	1
Dcakd	1.9538	0.0381	0.4766	0.106	0.0303	-2.6047	2	0	1
Dazl	2.0286	1.0655	2.4571	-0.0058	-0.8233	-4.7222	2	0	1
Dennd6a	2.5198	0.4553	0.9365	0.8209	-2.0884	-2.644	2	0	1
Edn1	2.5588	0.5578	1.8254	1.2031	-1.2516	-4.8935	2	0	1
Fanca	1.1974	1.0324	1.6194	0.1659	-0.0252	-3.9899	2	0	1
Lsm14b	1.0237	-0.7842	0.7622	0.6813	-0.604	-1.079	2	0	1
D7Ertd443e	1.5066	-0.1701	1.2141	0.135	0.8815	-3.5672	2	0	1
Gm43412	1.9595	1.3149	1.0605	-0.063	-0.3805	-3.8915	2	0	1
D030018L15Rik	1.968	-0.2838	0.5749	-0.2374	-0.4891	-1.5326	2	0	1
Kif3a	2.4128	1.6389	0.888	-1.256	0.0672	-3.7507	2	0	1
Ints12	2.4846	1.8318	0.545	-0.5607	-1.6676	-2.6332	2	0	1
Ino80b	2.2583	0.417	0.7247	-1.383	-0.5784	-1.4386	2	0	1
Ergic2	1.9697	0.8665	0.9417	0.3345	-0.8999	-3.2126	2	0	1
Igf2bp2	2.3817	1.2674	0.8869	-1.2723	-0.6285	-2.6353	2	0	1
Cpox	2.7431	0.6908	1.3401	-0.2481	0.5447	-5.0707	2	0	1
Hmgxb4	2.0498	1.2073	0.6949	-0.2962	-0.256	-3.3998	2	0	1
Csad	2.9721	0.1659	1.5836	0.7279	-2.273	-3.1766	2	0	1
Dcaf4	3.2352	0.078	0.592	0.394	-0.1114	-4.1878	2	0	1
Cnot3	1.0365	-0.0893	0.9037	-0.1057	-0.1261	-1.6191	2	0	1
Gm1866	2.674	-0.1496	1.0489	0.989	-1.7894	-2.7729	2	0	1
Cndp1	2.5048	1.6435	0.1743	-0.7514	-0.176	-3.3951	2	0	1
Cep164	1.3206	0.6961	0.7956	0.1668	-0.2805	-2.6987	2	0	1
Cd164l2	2.6027	1.3218	-0.017	-0.3425	-0.35	-3.215	2	0	1
Cited2	2.2042	-0.472	1.6705	-0.8206	-0.1408	-2.4413	2	0	1
Cnpy4	2.7125	1.8889	3.1045	-0.2835	-1.65	-5.7725	2	0	1
Gm8666	0.9495	0.0173	0.8977	0.6104	-1.0735	-1.4013	2	0	1
Dnaja4	2.9023	-0.1779	1.7529	0.2082	0.1886	-4.8742	2	0	1
Calm1	3.1803	0.3113	0.7326	-0.2596	-0.9628	-3.0019	2	0	1
Chek1	1.8378	0.5593	0.7155	0.1031	-0.5232	-2.6926	2	0	1
Fibp	3.5452	2.3888	0.4962	-2.5431	-1.8017	-2.0855	2	0	1
Fam83g	3.5107	2.6874	0.7376	-3.0325	-1.3447	-2.5585	2	0	1
Cd55	1.7889	0.1607	1.3523	0.4574	0.139	-3.8983	2	0	1
Ccne2	1.5839	1.5108	0.2407	-0.1788	0.8862	-4.0428	2	0	1
Cklf	3.3691	1.779	0.9067	-0.3855	-1.1146	-4.5547	2	0	1
Fbxw18	2.3787	1.8241	0.9678	-1.221	-1.6784	-2.2712	2	0	1
Gm16464	1.4657	1.2515	0.6103	-0.4785	0.5868	-3.4358	2	0	1
Camsap3	4.1119	0.9653	0.3244	-0.5866	-0.6666	-4.1484	2	0	1
Bola3	2.6323	0.6899	1.2598	0.4577	-1.0575	-3.9822	2	0	1
C87499	1.9016	1.4177	0.7819	0.6308	-0.8162	-3.9158	2	0	1
Gm12418	1.3334	1.0245	0.3485	-1.9771	0.015	-0.7442	2	0	1
Gm10074	3.4343	1.9764	0.1489	-0.7612	0.0432	-4.8417	2	0	1
Ighmbp2	3.2451	-0.2134	1.8238	-0.2168	-1.7518	-2.8869	2	0	1
Glud-ps	2.3614	1.4264	0.7805	-0.1768	0.8549	-5.2465	2	0	1
Gdap1	1.3233	-0.1813	1.0808	-0.1521	-0.5676	-1.5032	2	0	1
Vcp-rs	2.6684	0.3106	1.9794	-2.1147	-1.1985	-1.645	2	0	1
Cbx1	2.1852	0.1003	1.0826	0.0067	-1.3849	-1.99	2	0	1
Fyco1	1.1051	0.9332	-0.2434	-0.2756	-0.2047	-1.3146	2	0	1
Carmil2	3.1947	1.739	0.8512	-0.0967	-1.4671	-4.2211	2	0	1
Cdc26	1.4195	0.1779	0.8066	0.5932	-0.6273	-2.3699	2	0	1
B3gnt7	2.9326	1.7699	2.1531	1.5157	0.3751	-8.7464	2	0	1
Slc44a2	1.9459	0.5803	0.5243	-0.5769	-1.1339	-1.3396	2	0	1
Exo1	2.3311	0.6914	1.1965	-0.4181	-0.5143	-3.2866	2	0	1
Etv1	1.426	-0.38	1.5187	0.3355	-0.6039	-2.2964	2	0	1
Asgr2	1.4425	0.7452	0.8389	0.3423	0.2244	-3.5932	2	0	1
Cpsf1	3.546	1.4733	1.8091	-2.1735	-0.6401	-4.0148	2	0	1
Arl2	2.5851	2.4746	0.0966	-0.9557	-0.2516	-3.949	2	0	1
Dstyk	1.3216	0.4052	1.7054	0.307	-0.7546	-2.9845	2	0	1
Dnajc7	1.3157	0.7025	1.3369	-0.2368	-0.9671	-2.1511	2	0	1
Pias4	2.8831	-0.8882	0.6994	0.2863	-1.2276	-1.753	2	0	1
Appl1	0.8131	0.7924	0.5681	0.3939	0.0989	-2.6665	2	0	1
Pdzd2	1.5158	-0.4897	0.5111	0.4505	-0.7781	-1.2096	2	0	1
Pabpc4	1.0057	0.1504	0.7621	0.2382	-1.0105	-1.146	2	0	1
Ap1m2	1.1646	0.6117	0.9728	-0.072	0.3083	-2.9853	2	0	1
Cars	2.1974	1.5346	1.4876	-2.2348	-0.8732	-2.1116	2	0	1
Nsf	2.8738	-0.1555	1.4868	-1.269	-0.8321	-2.1039	2	0	1
Cwc25	2.6008	0.8945	0.814	-1.2421	-0.4715	-2.5957	2	0	1
Ctnnb1	1.927	1.0951	0.5611	-0.2123	-1.2361	-2.1348	2	0	1
Cst3	2.3657	0.6903	1.1783	-1.7692	-0.8047	-1.6604	2	0	1
Aldh9a1	2.0091	-0.3592	1.0392	0.4046	-0.7921	-2.3015	2	0	1
Csf2ra	2.2144	-0.1018	1.1	1.0584	-0.0417	-4.2292	2	0	1
Copb2	1.8291	1.0227	1.3234	-1.4632	-1.1175	-1.5944	2	0	1
Copa	0.8548	0.6997	0.2144	-0.1236	-0.1778	-1.4675	2	0	1
Lpin2	1.9904	0.1987	0.1603	-1.3042	0.0714	-1.1167	2	0	1
AL731706.1	1.9067	1.5718	1.3338	-0.2806	-0.4273	-4.1044	2	0	1
Ankib1	2.0808	0.7511	0.8288	-0.2326	-1.2028	-2.2253	2	0	1
Adh5	1.6146	1.415	1.0068	0.9433	0.354	-5.3337	2	0	1
Hist1h1e	2.6527	1.3151	-0.4389	-1.3254	-0.8561	-1.3475	2	0	1
Add3	2.1762	1.0511	1.4738	0.0841	-1.2804	-3.5047	2	0	1
Celf3	1.1684	-0.9417	1.0634	0.7173	-0.2983	-1.7091	2	0	1
Grn	2.809	0.3261	-0.018	-0.5926	-1.0571	-1.4673	2	0	1
Ccnl1	2.1948	0.5731	0.2068	-0.5323	-0.6565	-1.7859	2	0	1
Ackr3	2.7037	1.556	0.7463	-0.5356	0.4517	-4.922	2	0	1
Acp1	2.4845	0.0885	1.1543	0.7697	-2.137	-2.36	2	0	1
Alg1	2.9388	2.7757	0.9006	-0.5472	-0.1739	-5.8941	2	0	1
C330027C09Rik	2.0048	1.38	0.8575	-0.4785	-0.1706	-3.5931	2	0	1
AC160562.2	2.9733	1.0353	2.7707	1.2052	-3.9544	-4.0302	2	0	1
Ddx55	2.5884	0.5134	1.5454	-1.4239	-0.7993	-2.424	2	0	1
Astl	1.9333	0.631	1.0506	-0.6565	-0.7526	-2.2058	2	0	1
Bsdc1	1.0877	-0.5897	1.2079	0.2968	-0.5637	-1.439	2	0	1
AC154724.1	2.4583	1.2143	0.9555	0.4324	-1.7544	-3.3061	2	0	1
Cit	1.4821	-0.007	-0.2257	-0.5282	0.5421	-1.2633	2	0	1
AC154646.1	2.8977	0.1384	1.7184	1.6708	-1.8634	-4.5619	2	0	1
Abcb8	3.9892	1.5485	1.5648	1.2191	-0.6082	-7.7135	2	0	1
AC122251.2	1.9139	0.4559	1.6681	0.8406	-0.7199	-4.1586	2	0	1
Adora2b	1.8233	1.4535	1.1796	-0.4136	0.5804	-4.6232	2	0	1
Eif2s2	1.9786	0.2937	-0.3514	-0.9236	-0.4459	-0.5515	2	0	1
Abhd13	1.2623	1.034	1.6139	0.356	-0.4656	-3.8005	2	0	1
Arl4a	0.3179	0.2842	0.4446	-0.0611	0.0705	-1.056	2	0	1
Alkbh6	2.8376	1.4436	-0.7015	-2.848	0.1979	-0.9296	2	0	1
Actb	2.5329	-1.1815	0.4919	-0.0137	-0.3431	-1.4866	2	0	1
A430005L14Rik	1.2214	0.3125	0.9323	-0.2614	0.5522	-2.7569	2	0	1
7420461P10Rik	2.0542	-0.4217	1.6985	0.1584	-1.0054	-2.484	2	0	1
Actr8	1.7928	0.95	0.9441	-0.8185	-0.1324	-2.736	2	0	1
A730017L22Rik	2.1757	0.1044	0.995	0.1009	-0.9512	-2.4248	2	0	1
4930405A21Rik	4.455	1.9848	0.9659	0.753	-3.3394	-4.8193	2	0	1
AC113059.1	2.1072	-0.2073	2.0889	0.4701	0.9376	-5.3965	2	0	1
4933427D06Rik	1.3392	-0.5557	0.6046	0.075	0.2438	-1.7069	2	0	1
Abcd4	2.416	-0.4375	0.8951	0.5935	-0.5083	-2.9589	2	0	1
Abcg1	2.6943	-0.4948	1.6271	-1.1463	0.2561	-2.9364	2	0	1
2010001K21Rik	2.1802	0.9659	1.3715	0.5661	-0.8108	-4.2729	2	0	1
1300002E11Rik	2.6566	-0.2699	2.298	2.1868	-1.2757	-5.5959	2	0	1
2700049A03Rik	1.6167	1.026	0.4318	-0.157	-0.4098	-2.5076	2	0	1
1110059G10Rik	2.6748	2.2957	0.4615	-1.3715	0.8245	-4.885	2	0	1
1110004E09Rik	2.004	1.3148	1.0283	0.1295	-1.4275	-3.0491	2	0	1
1700017B05Rik	2.0762	-0.2829	-0.1969	-0.2563	-0.5724	-0.7677	2	0	1
Tmem42	4.3905	0.1878	1.6516	2.6347	-0.4403	-8.4242	2	0	0
Zbed3	2.2047	0.0722	-0.0662	0.7462	0.1345	-3.0914	2	0	0
Zrsr2	1.6165	0.8291	0.383	0.5065	-0.5476	-2.7875	2	0	0
Zcchc3	2.1415	-0.2998	0.6044	1.095	-0.9024	-2.6387	2	0	0
Vkorc1	0.9826	1.1457	0.4924	0.0798	-0.4476	-2.2528	2	0	0
Usp2	2.2005	0.6007	0.3455	0.9963	-0.9104	-3.2326	2	0	0
Trp53i13	2.7119	2.1872	-0.3176	1.2397	-0.7135	-5.1077	2	0	0
Tpra1	2.7775	3.3171	0.2449	-0.6406	-0.3446	-5.3543	2	0	0
Zscan10	1.8901	2.0474	1.5745	0.0643	0.2246	-5.8009	2	0	0
Zfp957	2.0808	0.189	0.9989	1.2678	-0.7573	-3.7793	2	0	0
Zfp750	1.3403	2.2478	2.7259	0.6256	0.3199	-7.2595	2	0	0
Zfp575	1.8408	0.2961	0.2562	0.9994	-0.7823	-2.6102	2	0	0
Rgs10	1.2629	2.313	1.2242	0.513	-0.8933	-4.4198	2	0	0
Zc3h6	1.7002	1.923	1.2752	-0.2212	0.4943	-5.1715	2	0	0
Ybx3	1.7428	0.205	0.2197	0.478	0.178	-2.8235	2	0	0
Whamm	2.2096	0.9133	0.1114	0.593	0.3598	-4.1872	2	0	0
Wfdc3	1.2647	0.6362	-0.2974	0.2078	0.179	-1.9902	2	0	0
Rpl35	3.1402	1.6023	-0.794	-2.5369	-1.5819	0.1702	2	0	0
Vps25	1.0371	1.1607	1.6407	0.1995	-0.05	-3.988	2	0	0
Zcchc9	2.421	0.2057	1.3751	0.366	-2.4309	-1.9369	2	0	0
Txndc5	1.3411	2.5319	2.2023	0.971	-0.0339	-7.0125	2	0	0
Twf2	1.1598	3.1168	1.634	1.1753	0.3037	-7.3896	2	0	0
Ttll11	1.2211	1.505	1.3102	0.1951	-0.5625	-3.6689	2	0	0
Tspan33	0.6671	1.1351	0.7468	0.417	-0.0156	-2.9503	2	0	0
Trav7n-6	2.2395	1.1002	-1.0893	1.9132	0.1523	-4.3159	2	0	0
Trav7-6	1.6335	0.135	-0.77	1.5524	0.0456	-2.5966	2	0	0
Trappc2	1.9293	1.0014	-0.7343	1.5306	0.9441	-4.6711	2	0	0
Tnfsf13os	1.7345	1.8693	1.188	0.7071	0.1765	-5.6755	2	0	0
Tmem255b	1.0795	1.2134	1.1882	0.1779	0.058	-3.717	2	0	0
Tmem171	1.297	1.0226	-0.9007	1.1998	0.7647	-3.3834	2	0	0
Tmem147os	0.7448	2.6048	1.5817	0.8301	-0.6522	-5.1091	2	0	0
Tex19.2	3.3004	2.8792	0.954	1.1265	0.5216	-8.7816	2	0	0
Tdrp	1.1469	1.071	0.3371	0.3823	0.2771	-3.2144	2	0	0
Rab3il1	2.5523	-0.0182	0.1477	0.765	-0.751	-2.6959	2	0	0
Tcaim	1.0974	1.173	1.0812	0.5035	0.0953	-3.9504	2	0	0
Tbc1d10b	1.6105	-0.2473	0.1361	0.7667	-0.5773	-1.6887	2	0	0
Pa2g4	2.4306	-0.9513	1.1645	-1.3444	-2.029	0.7295	2	0	0
Stx6	1.4628	1.3381	-0.2676	0.747	0.0468	-3.327	2	0	0
Stradb	1.881	-0.6163	-0.0864	1.1585	-0.1246	-2.2123	2	0	0
Sspn	0.9293	2.0813	1.1644	0.8593	0.0357	-5.07	2	0	0
Ssbp2	1.1365	0.6596	-0.5444	0.8876	0.6447	-2.784	2	0	0
Rnf187	1.3103	0.3153	0.0835	1.0145	-0.4877	-2.236	2	0	0
Tada3	1.3382	2.8632	1.674	0.8381	-0.5312	-6.1823	2	0	0
Spast	1.4404	0.39	0.0117	0.2326	-0.0614	-2.0133	2	0	0
Spag7	1.0996	1.2696	1.5532	0.2005	-0.4706	-3.6522	2	0	0
Smox	2.9296	0.6332	-0.0298	0.6109	-0.2925	-3.8515	2	0	0
Slc39a10	0.98	1.1271	0.6395	-0.0447	0.5209	-3.2226	2	0	0
Slc35c1	1.1638	1.5857	1.6436	0.8241	-0.3873	-4.8299	2	0	0
Vgll4	2.7932	0.7135	0.1747	0.7408	-1.6136	-2.8084	2	0	0
Slc31a2	1.1799	1.7533	1.1908	0.402	0.1178	-4.6438	2	0	0
Slc16a13	1.0535	1.4453	1.4675	0.4062	-0.4322	-3.9403	2	0	0
Rad51	0.9527	2.4066	2.1684	1.1107	-0.8334	-5.8049	2	0	0
Shf	1.2978	1.8369	0.4205	-0.3071	-0.0431	-3.205	2	0	0
Sertad3	1.8685	-0.3686	-0.9797	2.0575	0.6751	-3.2528	2	0	0
Sephs2	1.6279	1.2443	0.2476	0.5298	0.0342	-3.6837	2	0	0
Psmd9	1.7065	1.5899	-0.017	1.7442	-0.8599	-4.1637	2	0	0
Sec61g	0.8254	0.7248	-0.4242	0.1798	0.0494	-1.3552	2	0	0
Sec13	1.9517	0.0988	-0.1649	0.3799	-0.5311	-1.7344	2	0	0
Sdha	1.5308	1.8796	1.2864	0.3153	-0.168	-4.8441	2	0	0
Scpep1	1.8167	-0.5875	0.5772	0.5979	0.3979	-2.8021	2	0	0
Sft2d3	4.2498	0.1607	1.6628	1.5266	-4.745	-2.8548	2	0	0
Parp12	1.7423	0.8034	-0.4927	0.9904	-0.6952	-2.3483	2	0	0
Rnf34	1.2853	1.1831	0.3853	0.8471	-0.7326	-2.9683	2	0	0
Rims3	0.5432	0.6704	0.7282	0.3237	-0.124	-2.1415	2	0	0
Oog2	0.987	1.7204	2.4246	0.1509	0.0894	-5.3725	2	0	0
Rhbg	0.9131	3.2327	1.0458	0.6701	0.7777	-6.6394	2	0	0
Rffl	0.915	2.1046	1.2671	0.3659	-0.3462	-4.3064	2	0	0
Rasa2	1.2674	0.3875	-0.939	0.7855	0.6831	-2.1845	2	0	0
Rabl2	1.6617	0.6001	-0.5946	1.8839	0.8836	-4.4347	2	0	0
Rab3d	1.5845	-0.7063	0.2305	0.9707	-0.155	-1.9243	2	0	0
Taldo1	1.673	1.5734	-0.7833	-1.8574	-1.4326	0.827	2	0	0
Ptges3l	1.5612	1.7379	0.8881	0.2364	-0.0524	-4.3713	2	0	0
Psmd10	1.1559	1.172	1.8344	-0.2527	-0.9601	-2.9495	2	0	0
Prickle3	1.0996	3.015	2.3678	1.2967	0.3169	-8.096	2	0	0
Nrbf2	2.3118	0.1803	0.8615	1.2537	-0.3507	-4.2566	2	0	0
Skiv2l	3.1041	-0.0543	0.8744	1.8781	-0.6618	-5.1405	2	0	0
Tspan13	1.6648	1.8738	1.035	0.4989	-0.5048	-4.5677	2	0	0
Trmt12	1.371	2.8233	2.0889	1.0637	0.1224	-7.4693	2	0	0
Mapk1ip1	1.6737	3.7829	2.2684	1.2302	-1.1279	-7.8273	2	0	0
Ppm1b	3.4553	0.1683	1.8357	0.894	-3.5396	-2.8137	2	0	0
Trim3	2.2389	0.858	0.4956	0.7676	0.5734	-4.9335	2	0	0
Trim11	1.3075	1.2401	-0.768	1.4806	-1.0994	-2.1607	2	0	0
Pla2g4c	0.7787	0.8226	0.697	0.3033	0.4461	-3.0478	2	0	0
Pja1	1.7955	2.96	2.8617	0.1503	0.4792	-8.2467	2	0	0
Tppp3	2.5928	0.2606	-2.3727	1.8498	2.5355	-4.866	2	0	0
Naglu	3.3525	1.8428	0.0366	0.7073	0.4225	-6.3617	2	0	0
Phpt1	1.2742	0.5649	-0.1846	-0.1198	0.1035	-1.6383	2	0	0
Phlda1	1.7568	-0.7667	0.2037	0.7354	0.1775	-2.1068	2	0	0
Ndufc2	2.6492	3.5208	1.8751	-1.2237	-0.4315	-6.39	2	0	0
Tmco3	0.6072	0.5825	-0.3018	0.4995	0.2626	-1.6501	2	0	0
Ltc4s	3.4638	4.2592	1.5091	-0.2374	-0.3294	-8.6652	2	0	0
Mrps21	1.4389	0.7077	-0.0873	0.1721	-0.3815	-1.8499	2	0	0
Panx2	2.277	2.3926	1.2459	-0.3212	0.3025	-5.8968	2	0	0
Pak4	0.5686	0.1899	-0.4133	0.5211	0.7994	-1.6658	2	0	0
Pacsin1	1.7347	1.0208	-0.1295	0.6871	-0.5895	-2.7237	2	0	0
Lmo1	1.2615	0.5408	-1.3643	1.6787	0.7005	-2.8172	2	0	0
Optn	0.991	1.5368	1.0403	0.2949	0.008	-3.871	2	0	0
Oosp1	1.3809	0.9678	-0.1688	0.9437	-0.2361	-2.8875	2	0	0
Syvn1	0.9274	1.2115	0.719	-0.0303	0.0405	-2.868	2	0	0
Sytl4	1.4277	1.135	0.2905	0.6872	0.3785	-3.9188	2	0	0
Oas1b	0.8649	2.5646	1.1109	0.5548	0.7346	-5.8297	2	0	0
Nup188	0.9667	1.5155	1.0106	0.2338	0.2073	-3.9339	2	0	0
Rac1	1.5247	0.3725	0.0627	1.062	-0.7393	-2.2827	2	0	0
Nsmce1	1.1033	2.319	0.6267	0.5482	-0.2884	-4.3088	2	0	0
Nprl2	0.8598	1.8968	1.1612	0.4273	-0.2815	-4.0634	2	0	0
Me2	1.6226	1.6413	0.751	0.0761	-0.7014	-3.3897	2	0	0
Noto	1.1239	3.1767	2.9636	1.5237	-0.4361	-8.3518	2	0	0
Snrnp27	1.4754	0.9745	0.2555	0.7575	-1.0475	-2.4154	2	0	0
Snhg18	1.8029	0.3949	-0.4749	1.1696	-1.2348	-1.6576	2	0	0
Nkd1	0.6183	1.7064	1.4767	0.847	0.2519	-4.9004	2	0	0
Mef2b	2.3342	3.5262	1.938	-0.2486	-0.7058	-6.844	2	0	0
Slc25a48	1.8742	-0.0911	0.5563	0.6552	-0.5752	-2.4195	2	0	0
Nat14	2.8607	2.1849	1.4905	1.7163	0.7661	-9.0185	2	0	0
Sfr1	1.8347	0.453	0.0084	0.7732	-0.8145	-2.2548	2	0	0
Zcrb1	2.3878	0.8776	0.5	-0.7806	-2.6801	-0.3046	2	0	0
Sdf2l1	1.3803	1.2252	-1.2816	0.7755	-0.9249	-1.1745	2	0	0
Sc5d	0.7442	1.2836	1.2468	0.4846	-0.226	-3.5332	2	0	0
Uxt	2.5843	1.7711	-1.0575	-2.5862	-1.0839	0.3722	2	0	0
Mrps27	1.0773	1.7398	1.7839	0.6677	-0.1477	-5.121	2	0	0
Klhl8	2.0217	-0.038	0.9622	1.1237	-0.6885	-3.3812	2	0	0
Ryk	0.9051	0.4436	-0.1049	1.5306	-0.5616	-2.2128	2	0	0
Rps6kb1	1.4024	1.2204	0.5034	0.6855	-0.4211	-3.3906	2	0	0
Zp1	2.1743	2.2175	-0.4627	-1.5357	-1.1621	-1.2312	2	0	0
Mlx	1.8652	1.9064	1.6779	0.0579	-0.4595	-5.0478	2	0	0
Jag1	1.1645	1.563	2.2696	0.857	-0.4885	-5.3656	2	0	0
Tmem201	0.3562	0.4794	0.0645	-0.0329	0.1575	-1.0247	2	0	0
Mrpl18	1.9484	0.1559	0.8042	0.5938	-1.9018	-1.6005	2	0	0
Med30	1.0388	0.5056	-1.5214	2.2069	0.9303	-3.1601	2	0	0
Tsn	3.1928	0.5786	1.2155	-1.2108	-2.4156	-1.3604	2	0	0
Rnf170	1.719	0.64	0.4891	0.5085	-0.097	-3.2595	2	0	0
Med15	1.135	0.7372	-0.9609	0.8504	1.1597	-2.9213	2	0	0
Rnf114	1.4679	-0.0498	-0.0086	1.1461	-0.5792	-1.9763	2	0	0
Mecr	1.3083	2.1262	0.47	-0.1715	-0.3949	-3.338	2	0	0
Mitd1	2.6441	0.7892	0.919	1.7156	-3.0339	-3.0339	2	0	0
Mcat	1.0072	1.2431	0.5331	0.3659	-0.494	-2.6553	2	0	0
Map3k6	1.0772	1.8823	1.6809	0.2991	0.1077	-5.0472	2	0	0
Hspe1	1.2891	-0.0895	0.067	1.1862	-0.5576	-1.8953	2	0	0
Lsr	1.0719	2.3569	1.4882	0.4395	0.1224	-5.479	2	0	0
Ramp2	0.5454	1.4983	1.7786	0.7652	-0.3049	-4.2827	2	0	0
Rae1	1.4323	0.1366	-0.1076	1.6441	-0.5235	-2.5819	2	0	0
Prss53	1.2562	1.302	1.7232	0.9166	0.0758	-5.2737	2	0	0
Ndufb2	1.4638	0.1289	-0.2858	0.2597	-0.6175	-0.949	2	0	0
Krt10	3.2726	-0.163	-0.4803	0.186	0.8817	-3.697	2	0	0
Smt3h2-ps4	2.1795	0.9638	-1.0956	-1.9711	-2.3753	2.2987	2	0	0
Ppp1r14d	1.219	2.0647	0.4131	-0.0246	0.2779	-3.9502	2	0	0
Klhdc2	2.19	0.3907	-0.7115	1.0728	-1.0762	-1.8658	2	0	0
Pkmyt1	1.4723	0.6282	-0.6394	1.4304	-0.5331	-2.3582	2	0	0
Mrpl9	1.7846	0.3827	0.9866	0.9561	-2.0875	-2.0225	2	0	0
Phf13	0.4287	0.2507	0.2406	0.2421	0.0025	-1.1645	2	0	0
Phf1	1.0785	0.4977	-0.3858	1.5105	-0.5035	-2.1973	2	0	0
Ighm	2.5259	2.5846	2.115	1.0548	0.2674	-8.5477	2	0	0
Ift43	1.2239	0.8225	-0.6976	1.0033	0.1965	-2.5486	2	0	0
Il17rb	1.4301	2.4765	1.9719	0.881	-0.7112	-6.0483	2	0	0
Pfdn5	1.7138	-1.0026	0.5011	1.0221	-0.9179	-1.3165	2	0	0
Hmgcs1	0.7854	1.412	1.8227	0.6436	-0.3406	-4.3231	2	0	0
Hmces	0.799	0.6688	-0.0999	1.3146	-0.4703	-2.2123	2	0	0
Hist3h2ba	2.2733	3.3783	1.2508	0.2977	0.4489	-7.6489	2	0	0
Zfp664	1.5218	0.2575	-0.1104	0.5902	-1.0031	-1.256	2	0	0
Rictor	1.2165	0.4964	-0.4868	0.0931	1.0682	-2.3875	2	0	0
Nusap1	1.3324	0.6761	-0.306	-0.2507	-0.1293	-1.3225	2	0	0
Vps35	1.8157	0.8308	0.0172	-0.1632	-2.5786	0.0781	2	0	0
Rapsn	1.5719	1.9481	-1.0874	-1.1774	0.4624	-1.7177	2	0	0
Lmna	2.1708	0.422	0.0632	0.2676	-0.9081	-2.0155	2	0	0
Gm4928	2.2442	0.925	0.0293	0.5927	-1.1213	-2.6699	2	0	0
Nfkbib	0.9809	0.6637	-0.2158	0.6214	-0.0538	-1.9963	2	0	0
Nedd1	1.2926	0.9028	0.5218	0.8494	-1.0079	-2.5586	2	0	0
Kras	2.5286	0.2845	0.1776	0.5966	-0.0538	-3.5335	2	0	0
Gm9200	1.3372	2.0561	1.3366	0.1096	0.2504	-5.0899	2	0	0
Nae1	1.072	0.5537	-0.1319	0.5554	-0.9201	-1.1291	2	0	0
Snrnp70	1.7047	-0.7805	0.793	-1.0691	-1.2712	0.6231	2	0	0
Mtch1	1.7795	1.3193	-0.355	0.2876	-0.8861	-2.1452	2	0	0
Gm28784	2.018	-0.3167	-1.407	2.1839	2.4426	-4.9208	2	0	0
Rdx	2.1675	1.8749	-0.244	-0.9261	-1.8321	-1.0403	2	0	0
Gm6644	0.4922	0.9348	1.2269	0.4849	0.1599	-3.2987	2	0	0
Pmf1	1.1389	-0.49	-0.1013	1.1409	-0.2253	-1.4631	2	0	0
Pla2g12a	2.3364	-1.0478	-0.0437	0.9288	-0.0142	-2.1595	2	0	0
Gm15501	2.5479	-0.8015	-0.4173	-0.7509	-1.5658	0.9876	2	0	0
Mapre1	1.5798	0.617	-0.905	0.5224	-0.3469	-1.4673	2	0	0
Mapkap1	0.6042	0.5051	0.1723	0.4999	-0.4971	-1.2845	2	0	0
Gm1673	5.413	1.3049	-0.4393	0.5986	0.6548	-7.5321	2	0	0
Magohb	1.1402	0.7784	0.5158	0.7346	-0.3439	-2.8252	2	0	0
Gm10288	2.5823	-0.861	-0.0083	-0.8919	-1.486	0.6649	2	0	0
Gm15629	1.9017	-0.0148	-1.7721	3.7348	2.2292	-6.0788	2	0	0
Gm4737	1.7922	2.0732	2.2402	-0.3508	0.2197	-5.9744	2	0	0
Gm42947	1.4516	2.3961	0.8102	0.6336	-0.6315	-4.6599	2	0	0
Olfm1	2.2643	-1.5185	0.4311	1.5855	-1.2434	-1.519	2	0	0
Lama5	1.1436	0.9011	-0.1468	0.7199	-0.4855	-2.1323	2	0	0
Klhl35	2.3538	1.1185	-1.708	2.3083	0.902	-4.9745	2	0	0
Gm32996	1.072	2.3695	0.6741	0.4999	0.538	-5.1536	2	0	0
Pam16	1.7395	0.9404	-0.2237	-1.0738	-1.196	-0.1863	2	0	0
Gm29778	1.9929	1.0451	-1.2599	1.7613	0.5598	-4.0992	2	0	0
Gtf2h5	1.8896	0.0843	-0.5783	-0.8451	-1.5233	0.9729	2	0	0
Fut11	1.8388	2.8771	1.7123	0.9098	-0.2296	-7.1084	2	0	0
Gm26725	1.2597	0.187	-0.7085	1.3665	1.0118	-3.1164	2	0	0
Gm5809	3.0209	0.8616	-0.2761	0.2486	-0.9029	-2.9521	2	0	0
Rhbdd2	2.2301	-0.2329	0.313	0.5002	-1.2739	-1.5364	2	0	0
Srpr	2.7263	-1.7386	0.4195	-1.5846	-1.1903	1.3677	2	0	0
Hmg20b	2.1715	0.243	-0.0545	0.3485	-0.9357	-1.7727	2	0	0
Zfand6	1.142	-0.1498	0.3241	0.4833	-0.2891	-1.5106	2	0	0
Gm17018	0.9731	0.2874	-0.4711	1.1004	0.8015	-2.6914	2	0	0
Ints9	2.8896	1.9541	0.7077	-1.7265	-1.9818	-1.8431	2	0	0
Gm4673	2.1896	-0.0798	-0.2194	1.7771	-1.3237	-2.3439	2	0	0
Vil1	1.4879	-0.1287	0.6247	0.6724	-0.5569	-2.0995	2	0	0
Tuba1c	1.6053	1.3677	-0.8606	-0.6031	-0.2117	-1.2975	2	0	0
Gm10036	2.6669	-0.9684	-0.0278	-1.4437	-1.3474	1.1205	2	0	0
Ptbp2	1.3713	-0.5795	0.1428	0.636	-0.4631	-1.1076	2	0	0
Slc25a3	2.028	0.205	-0.4482	-0.4644	-1.8528	0.5324	2	0	0
Tusc1	2.4354	-0.7579	0.0029	0.4864	-0.6658	-1.5011	2	0	0
Gm13491	3.883	0.0461	1.4207	1.9303	-1.6935	-5.5865	2	0	0
Tmem59	1.8963	1.7782	0.284	-1.2256	-3.3793	0.6464	2	0	0
Plbd2	3.4775	0.6602	0.114	-0.6344	-2.435	-1.1823	2	0	0
Gm14227	1.6948	1.0285	-1.3323	0.7414	0.6761	-2.8085	2	0	0
Gm13080	1.671	0.9751	-1.3355	1.6639	2.0182	-4.9927	2	0	0
Gm21844	2.191	0.383	-0.93	3.1598	-1.9005	-2.9033	2	0	0
Gm20690	2.3088	-1.3261	0.4274	0.5915	-0.0567	-1.9449	2	0	0
Tinf2	0.6919	-0.5145	0.7013	0.7583	-0.6191	-1.0179	2	0	0
Timm8a2	2.5052	-1.2833	0.4555	1.0366	-0.4142	-2.3	2	0	0
Gm7335	2.8196	1.084	-0.5721	1.4474	-0.4985	-4.2804	2	0	0
Ptpn11	1.2535	-0.8735	0.1679	1.2793	-0.3743	-1.4529	2	0	0
Suds3	0.7865	1.1155	0.447	-0.0293	-0.0558	-2.2639	2	0	0
Foxo1	1.8977	-0.1985	0.6493	0.9067	-0.6496	-2.6057	2	0	0
Gm5865	2.9411	0.257	0.4488	2.0232	-1.0788	-4.5914	2	0	0
Gm13127	1.4111	0.7474	-1.5813	0.4921	-0.521	-0.5482	2	0	0
Nup133	2.2288	1.1718	0.7571	-0.779	-4.0642	0.6856	2	0	0
Gm10177	1.2425	0.3816	-0.5158	0.0929	0.1107	-1.3119	2	0	0
Slc19a1	1.6225	1.4414	-0.8729	-1.3684	-2.0667	1.244	2	0	0
Mospd1	2.0698	-0.6872	-0.2393	0.7706	-0.5622	-1.3517	2	0	0
Sh2d3c	0.9181	0.5421	-0.2329	0.3427	0.1238	-1.6937	2	0	0
Gkap1	2.1574	0.8659	0.0374	0.764	0.2011	-4.0258	2	0	0
Gm44985	1.6563	0.7774	0.3845	0.4665	-0.605	-2.6797	2	0	0
Ggct	2.2327	2.0849	0.7649	0.7998	0.2535	-6.1358	2	0	0
Gdpd3	1.1464	1.6647	1.368	0.0912	0.3196	-4.59	2	0	0
Samm50	1.5721	1.5469	-0.0883	0.283	-1.0176	-2.2961	2	0	0
Rtn4r	0.9722	1.3885	-0.1094	-1.6747	-0.098	-0.4786	2	0	0
Gas6	1.9106	1.1174	0.9574	1.0706	0.4368	-5.4927	2	0	0
Rrm1	1.5843	1.765	-0.5703	-2.2742	0.4015	-0.9063	2	0	0
G6pc3	1.2645	2.9228	1.7988	1.0926	0.2421	-7.3208	2	0	0
Gng12	1.3041	-0.4117	-0.168	0.6254	-0.0949	-1.2549	2	0	0
Ripor1	1.6342	0.9585	0.5924	0.5962	-0.7136	-3.0677	2	0	0
Gm9803	1.8355	1.358	-0.3794	-0.669	-1.5079	-0.6372	2	0	0
Gata3	2.1291	0.1575	1.2184	1.2464	-1.3185	-3.4328	2	0	0
Rbm3-ps	0.9426	1.2063	1.0518	-0.144	-0.2705	-2.7862	2	0	0
Gm28199	1.859	1.0199	0.8659	0.9572	0.2123	-4.9144	2	0	0
Rnf168	1.0401	0.1039	0.3857	0.4426	-0.8125	-1.1598	2	0	0
Gm8242	2.8022	1.5008	-2.2284	-2.5259	-0.9455	1.3968	2	0	0
Rcan3	0.7649	-0.058	-0.3203	0.7447	-0.4368	-0.6946	2	0	0
Lman1	1.9667	1.6271	0.2545	-0.6114	-3.3932	0.1563	2	0	0
Rab14	1.3558	-0.5371	-0.293	1.0113	-0.2723	-1.2648	2	0	0
Gm17200	1.6678	1.1522	-1.0724	0.7974	-0.4436	-2.1014	2	0	0
Fam122a	1.8958	-0.8685	0.5002	1.0692	-0.0452	-2.5515	2	0	0
Vcp	2.1659	0.0692	1.4678	-1.8429	-1.6738	-0.1863	2	0	0
Pla2g4f	0.7534	1.4389	0.3694	-0.2268	-0.0549	-2.2799	2	0	0
Ext2	0.9419	2.0906	0.9062	0.3294	-0.0186	-4.2496	2	0	0
Gm5644	1.8807	-1.1423	0.2552	0.802	-0.796	-0.9996	2	0	0
Ets2	1.3969	1.424	2.0386	0.0613	0.3755	-5.2963	2	0	0
Erp29	0.8931	1.7522	0.8548	0.2	-0.3413	-3.3588	2	0	0
Pnkd	1.2282	0.0255	-0.5279	1.2727	-0.5701	-1.4284	2	0	0
Pdcd2l	2.2796	1.6431	0.8127	-1.5718	-1.7383	-1.4254	2	0	0
Plpp6	2.0707	-1.465	0.4656	0.7331	-0.4816	-1.3227	2	0	0
Gm13061	2.4164	1.1462	0.7001	1.5011	-1.6232	-4.1405	2	0	0
Eif4e3	1.4488	0.6485	-0.0562	0.8876	-0.9478	-1.9809	2	0	0
St3gal5	3.051	-0.2443	1.5887	-0.8467	-2.1694	-1.3792	2	0	0
Hsf1	1.2388	0.045	-0.3832	0.7114	-0.4671	-1.1448	2	0	0
Efna4	2.4858	2.5297	1.325	0.8857	0.0854	-7.3116	2	0	0
Edem2	1.6317	0.139	-0.8381	0.2498	-0.0783	-1.1041	2	0	0
Nelfa	0.3585	0.4135	0.6922	-0.1325	-0.2405	-1.0911	2	0	0
Gm10434	3.3926	0.9192	0.2488	0.456	0.9904	-6.007	2	0	0
E2f5	1.6962	0.5336	-0.3689	1.5176	0.8704	-4.2488	2	0	0
Ntan1	1.35	-0.4556	-0.1484	0.8084	-0.0608	-1.4937	2	0	0
Dynlt1a	2.2977	0.2117	0.3504	0.7329	0.3108	-3.9034	2	0	0
Gm6517	2.2944	-0.7126	0.2773	0.9292	-0.7377	-2.0506	2	0	0
Nipsnap2	0.412	0.3013	-0.3762	0.6814	0.0264	-1.0448	2	0	0
Dpysl3	1.8138	-0.326	0.548	0.6763	0.0926	-2.8046	2	0	0
Msh2	1.2153	0.9402	-1.4218	-0.0456	-0.1485	-0.5396	2	0	0
Dnal4	2.5071	1.4064	-1.2198	1.2484	0.2902	-4.2323	2	0	0
Dnajc2	0.9904	1.4059	0.998	0.4578	-0.1678	-3.6843	2	0	0
Usp10	1.6316	0.2204	1.458	-1.3772	-1.5198	-0.413	2	0	0
Gale	0.978	0.8497	-0.867	0.7809	-0.1912	-1.5504	2	0	0
Gm6733	2.8192	-1.8974	0.7106	-1.5684	-1.4295	1.3656	2	0	0
Fyb2	0.8024	1.0068	0.925	0.2089	-0.0981	-2.845	2	0	0
Flcn	1.0921	0.7261	-0.7129	1.2465	-0.7042	-1.6476	2	0	0
Mkln1	1.0207	0.1467	-0.0877	0.57	-0.6763	-0.9734	2	0	0
Figla	1.9199	2.0896	1.7091	-0.3113	-0.8601	-4.5473	2	0	0
Dbf4	1.8982	0.8425	-0.9185	0.6861	0.3724	-2.8807	2	0	0
Timeless	2.2698	-0.0908	0.9835	-0.0506	-2.0147	-1.0973	2	0	0
Daw1	1.4273	0.6416	-0.9203	2.1692	0.7997	-4.1175	2	0	0
Sec31a	1.6071	-0.0376	-0.5641	-0.3091	0.7123	-1.4086	2	0	0
Cox10	2.1356	-0.203	0.7302	0.8341	-0.2101	-3.2868	2	0	0
Gm6444	1.0806	1.2799	-0.4135	-1.1005	0.0352	-0.8817	2	0	0
Psen2	3.2835	-0.8441	0.9252	0.1118	-2.338	-1.1383	2	0	0
Fam160a2	2.2792	0.4445	-0.4313	0.6624	-0.6736	-2.2812	2	0	0
Slc25a4	2.6132	0.8785	0.5586	-0.4038	-3.1607	-0.4858	2	0	0
Sf3a3	2.5629	0.3706	1.5498	-1.8029	-2.4663	-0.2141	2	0	0
Csk	0.8253	0.0476	-0.3337	0.748	0.4064	-1.6935	2	0	0
Crym	2.0993	1.6736	0.7681	1.2096	0.1076	-5.8582	2	0	0
Igfals	1.3607	2.8469	1.5504	0.9446	0.2824	-6.985	2	0	0
Pdia3	3.0179	-1.1848	1.6803	-0.7739	-2.6751	-0.0644	2	0	0
Creg1	1.2692	2.2118	0.6432	0.446	0.5118	-5.082	2	0	0
Ifi27l2a	1.5776	2.7929	0.4883	-0.8318	1.3887	-5.4157	2	0	0
Crabp2	1.8824	3.0924	2.1913	1.3079	0.0292	-8.5033	2	0	0
Padi6	1.487	0.4356	1.6022	-1.5505	-1.2822	-0.6921	2	0	0
Elovl1	0.4613	0.9327	0.7527	0.5889	-0.4208	-2.3148	2	0	0
Hmgn2	0.7088	0.7828	-0.3052	-0.4556	0.1072	-0.8378	2	0	0
Gm10250	2.3712	1.2635	0.2983	-2.0632	-0.948	-0.9219	2	0	0
Comtd1	3.1134	2.246	0.5499	0.7193	0.8845	-7.5131	2	0	0
H3f3a	1.044	0.4964	0.8706	-1.1415	-0.9956	-0.2739	2	0	0
Coasy	1.8255	2.7614	1.5191	1.13	0.6629	-7.899	2	0	0
Nop56	2.9756	0.6561	1.7243	-2.5235	-1.966	-0.8665	2	0	0
Clec10a	0.846	1.3559	1.3548	0.7016	-0.1767	-4.0816	2	0	0
Cldn8	1.2197	3.076	3.3087	1.0567	0.4953	-9.1563	2	0	0
Cldn4	2.741	1.9807	1.2093	1.2612	0.6105	-7.8025	2	0	0
Gm15706	3.4607	-0.1271	0.1511	3.3198	-0.8272	-5.9774	2	0	0
Prkar1a	2.83	0.1693	0.6979	-0.7769	-2.0311	-0.8892	2	0	0
Dnm1l	1.7999	0.8542	-0.3298	0.0405	-0.4105	-1.9544	2	0	0
Ywhab	1.7769	-0.638	0.2647	0.1161	-1.1498	-0.3699	2	0	0
Rpl17-ps10	2.4573	-0.9167	0.087	-0.1346	-0.8377	-0.6554	2	0	0
Ccdc84	2.2533	1.7388	-0.4041	1.2151	-0.9189	-3.8841	2	0	0
Dcxr	3.0411	2.4227	0.1716	0.4785	-0.8602	-5.2537	2	0	0
Gm5373	1.0008	-0.1966	-0.323	0.7096	-0.477	-0.7137	2	0	0
Cdpf1	1.3324	0.3738	-0.4453	-0.007	0.6412	-1.8951	2	0	0
Gm5298	1.8411	-0.7675	-0.1	1.0714	0.102	-2.1471	2	0	0
Coprs	2.692	-0.4636	-0.5648	1.7914	-1.7048	-1.7502	2	0	0
Dnttip2	3.2335	2.1743	1.4335	-2.1907	-2.7646	-1.886	2	0	0
Gm44264	2.7331	-1.0357	-0.165	0.6134	-0.8047	-1.3411	2	0	0
Gm2981	2.4842	3.2031	0.7256	-0.2758	-0.8351	-5.302	2	0	0
E2f2	1.7311	-0.7995	0.526	1.0226	-0.1094	-2.3707	2	0	0
Ccdc92	0.5696	1.1674	1.3609	0.726	-0.1447	-3.6793	2	0	0
Chmp3	1.9269	0.214	0.6094	1.1454	-0.8272	-3.0686	2	0	0
Coq2	2.5344	0.9076	0.0064	1.5757	-0.6576	-4.3666	2	0	0
Capn12	2.2821	0.1632	0.387	1.0129	0.1548	-4	2	0	0
Cenph	1.9116	1.3496	-0.1382	1.3889	-1.5089	-3.003	2	0	0
Cnppd1	1.6641	0.3009	-0.2399	0.8301	-0.8346	-1.7206	2	0	0
Calcoco1	1.0705	2.5673	3.0244	0.4264	-0.1381	-6.9503	2	0	0
Lpl	2.291	0.2173	0.8361	0.3229	-2.0386	-1.6287	2	0	0
C920008G01Rik	1.9867	-0.2814	-0.5832	2.05	0.6599	-3.832	2	0	0
Rpl11	2.461	-0.6277	0.0846	-0.9896	-1.1765	0.2482	2	0	0
Hist1h2ac	2.3187	1.1355	1.98	-2.7612	-1.8741	-0.7989	2	0	0
Chrnd	1.1138	2.402	1.8527	0.7782	-0.7896	-5.3571	2	0	0
C8g	1.4335	2.6519	1.4178	0.8082	-0.1825	-6.1288	2	0	0
Btbd2	1.14	0.6259	-0.874	0.7227	0.5949	-2.2095	2	0	0
BC022687	2.8274	2.0914	1.1747	1.7505	-0.358	-7.486	2	0	0
Chchd5	1.3658	2.7795	1.0847	0.3173	-0.0765	-5.4709	2	0	0
Brdt	1.4919	0.6203	-1.3805	0.8828	1.2323	-2.8467	2	0	0
Borcs5	1.1559	0.8571	-0.2525	0.3832	-0.1458	-1.9979	2	0	0
Yipf5	2.8642	-0.0624	1.5325	-1.2604	-1.8836	-1.1903	2	0	0
Xkr8	2.213	1.4579	1.3719	-1.2956	-4.1507	0.4035	2	0	0
Wdr75	2.1893	1.3798	0.1282	-1.1828	-1.5216	-0.9928	2	0	0
Hars	2.8102	-0.504	0.7913	-1.5428	-1.9452	0.3905	2	0	0
BC048403	1.2334	1.4252	2.0693	0.5129	-0.0188	-5.2219	2	0	0
Gm9774	1.6286	0.9783	0.5137	-0.9466	-2.2186	0.0446	2	0	0
Cd300c	1.4989	0.4727	-0.6762	2.4612	-0.3569	-3.3997	2	0	0
Ccnb2	1.8213	1.5833	0.8607	1.2023	-1.8746	-3.593	2	0	0
Coq7	2.6855	-0.2634	2.5942	1.3741	-3.3484	-3.0421	2	0	0
Chn1	0.8375	0.851	0.3683	-0.0101	0.3298	-2.3766	2	0	0
Ccdc28a	2.0747	0.1458	-0.2532	0.8216	-1.1819	-1.6069	2	0	0
Foxn3	0.7977	-0.3508	0.2211	0.5132	-0.3302	-0.851	2	0	0
Snw1	2.0742	0.869	0.2451	-0.5338	-2.5903	-0.0641	2	0	0
Snrpd1	1.7014	0.5438	0.0292	-0.378	-2.2563	0.36	2	0	0
Ndufb8	1.891	0.3957	-1.4327	0.0065	-0.4032	-0.4574	2	0	0
Erfe	1.3148	1.5293	1.72	-0.2174	1.0276	-5.3743	2	0	0
Rpl17-ps5	2.1309	-0.5612	0.6689	-1.1646	-0.7955	-0.2786	2	0	0
Btf3l4	1.5264	-0.1644	0.45	1.4186	-0.6411	-2.5895	2	0	0
Arrdc1	0.422	1.156	0.4947	0.3025	-0.052	-2.3232	2	0	0
Cd209g	1.5283	-0.5196	0.1833	0.4483	-0.2226	-1.4177	2	0	0
Btbd17	2.0641	1.9342	0.6619	1.6501	-0.296	-6.0142	2	0	0
Rad23a	1.6765	0.0841	0.1823	0.2381	-1.0667	-1.1143	2	0	0
Armcx5	0.8245	0.4932	-0.659	1.5493	0.5924	-2.8004	2	0	0
Blzf1	1.3741	1.7963	1.0736	0.4527	-0.4547	-4.242	2	0	0
Arhgef39	1.4423	0.64	-0.4858	1.2153	-0.2822	-2.5295	2	0	0
Dnajc8	1.4819	0.9596	-0.1943	-0.0748	-0.5594	-1.6129	2	0	0
Atp6v0b	1.6822	0.7527	-0.3038	0.7932	-1.0233	-1.901	2	0	0
Cox17	3.1691	1.9148	-1.3136	-1.8156	-2.298	0.3434	2	0	0
Ap3m1-ps	0.4466	0.4468	0.2196	0.2009	0.0366	-1.3504	2	0	0
Cdk1	2.2547	-0.7377	1.3225	-0.9737	-1.8095	-0.0562	2	0	0
Ogdh	3.0625	-0.5057	1.0328	-0.6932	-1.8469	-1.0495	2	0	0
Anxa5	1.118	2.4896	1.23	1.0187	-0.5547	-5.3016	2	0	0
Desi2	1.6423	-0.7171	-0.241	1.1064	-0.1443	-1.6462	2	0	0
Ccdc61	3.6401	2.219	-0.32	-3.0201	-2.4028	-0.1161	2	0	0
Amdhd2	2.1783	3.5335	-0.0046	-0.9313	1.1398	-5.9157	2	0	0
Mycbp	2.1991	-0.0183	0.2912	-0.033	-1.7893	-0.6497	2	0	0
Mtdh	2.0922	-0.3921	-0.0873	0.7905	-0.8759	-1.5274	2	0	0
AI987944	2.473	1.4367	1.0519	1.2183	-0.3754	-5.8044	2	0	0
Mrps5	2.2407	1.344	0.2954	-0.2485	-3.395	-0.2366	2	0	0
Mrpl45	2.753	-0.6683	0.9177	0.2418	-2.5432	-0.701	2	0	0
Mrpl21	2.5152	0.2079	0.2668	-0.8492	-1.4804	-0.6603	2	0	0
Mpc2	2.7547	-0.3529	-0.233	-1.4039	-1.3111	0.5463	2	0	0
Cry1	1.054	0.2174	-0.1068	1.0068	-0.7484	-1.4231	2	0	0
Ccl27a	3.2545	2.2155	-0.1188	-1.4274	-4.0245	0.1007	2	0	0
Mapk1	2.0603	-0.33	0.4423	-0.3718	-1.0895	-0.7113	2	0	0
Ccdc86	2.0636	1.1065	1.0062	-1.3244	-3.5173	0.6654	2	0	0
Larp1b	2.141	-0.3248	-0.5586	-1.1025	-1.4541	1.299	2	0	0
Fbxw24	1.8784	-0.1857	1.1629	-0.388	-1.7111	-0.7565	2	0	0
Ing1	2.0288	0.1685	0.2012	-0.7808	-0.9763	-0.6414	2	0	0
Il23a	2.9317	-1.2091	1.6308	0.5441	-2.1193	-1.7783	2	0	0
Cep44	2.1531	2.4326	0.6009	-0.8025	-0.2814	-4.1027	2	0	0
Adamts10	0.8589	2.3339	0.9213	0.3462	0.3499	-4.8103	2	0	0
Cenpq	1.0555	1.8575	0.21	-2.0064	-0.1199	-0.9967	2	0	0
Cenpm	2.1538	2.6942	-0.3761	-1.1935	-1.0577	-2.2206	2	0	0
H3f3c	1.2093	-0.4631	0.0603	-0.7083	-0.6101	0.5119	2	0	0
Ero1lb	2.4719	0.1708	0.9257	-0.9337	-1.5814	-1.0533	2	0	0
Gm9788	1.9489	-0.4045	0.545	-0.6529	-1.0039	-0.4326	2	0	0
Eif3e	2.9094	1.3492	0.7194	-1.5711	-3.3827	-0.0243	2	0	0
Akt1	2.1158	0.5384	-1.3337	0.7321	-0.4875	-1.5651	2	0	0
Ehd4	1.6457	-0.2238	0.7069	-0.1946	-1.7532	-0.181	2	0	0
Capn7	1.4904	1.0323	-0.5532	0.9222	0.4013	-3.293	2	0	0
Crtc1	1.4885	-0.5195	-0.4763	-0.2096	0.7247	-1.0078	2	0	0
AC153729.2	2.2784	2.4294	1.4223	0.1278	0.243	-6.5008	2	0	0
Btbd10	1.2448	1.1342	-0.1714	0.1215	-0.5325	-1.7966	2	0	0
Defa29	2.2111	-0.5908	0.7959	0.1575	-1.6229	-0.9509	2	0	0
Acbd6	1.1901	0.5302	0.2366	0.5782	-0.7665	-1.7687	2	0	0
Gm28071	2.8607	0.578	-0.0527	-1.483	-1.0781	-0.8249	2	0	0
Gm27219	3.0133	-0.0098	1.0231	-1.7381	-1.8106	-0.4778	2	0	0
AC121599.1	1.5158	-0.0058	-1.8534	2.7738	2.1072	-4.5376	2	0	0
Atp6v0e	0.9998	0.6204	-0.1441	-1.2107	-0.4383	0.173	2	0	0
Bdkrb1	2.8134	-0.6369	0.7283	0.7978	-1.7566	-1.946	2	0	0
AC126250.1	2.1441	-0.2083	0.9077	1.1558	0.0635	-4.0629	2	0	0
Gm15753	1.932	0.0752	0.666	-0.8286	-1.357	-0.4876	2	0	0
AC156572.1	1.1878	1.2586	1.6956	0.2324	-0.3558	-4.0186	2	0	0
AC113031.2	1.0503	0.878	-1.2852	0.1858	1.0452	-1.8742	2	0	0
Gm12112	3.4925	2.7454	-2.7665	2.0618	-2.7665	-2.7665	2	0	0
Cmtm8	1.8785	-0.4119	0.7797	0.3016	-1.9637	-0.5842	2	0	0
Abhd16a	2.8111	0.8587	0.0499	0.9198	1.0536	-5.6931	2	0	0
AC154222.2	1.2757	1.1075	0.8248	1.0228	-0.1508	-4.0801	2	0	0
Aaas	1.9128	1.8936	-1.7824	0.7122	-0.0473	-2.6888	2	0	0
Angptl6	1.6779	3.2664	0.2088	0.0609	-0.0827	-5.1314	2	0	0
Eif3s6-ps1	3.7336	1.0581	0.3312	-0.5417	-4.01	-0.5712	2	0	0
Egln1	2.1417	-0.5839	0.7835	0.2292	-1.5334	-1.0371	2	0	0
Ndufa3	3.609	0.1693	-1.8331	-1.6844	0.5321	-0.793	2	0	0
9930012K11Rik	1.1875	2.0307	2.377	0.7224	-0.1525	-6.1651	2	0	0
6330562C20Rik	1.846	1.4066	-2.207	2.9165	1.9051	-5.8673	2	0	0
Ddx18	2.0187	0.9274	0.6391	-1.7225	-1.0574	-0.8053	2	0	0
D9Wsu149	2.6297	-0.1936	0.3129	-0.4667	-1.4538	-0.8283	2	0	0
Adrm1	1.3107	0.8819	0.1989	-1.0142	-1.9489	0.5716	2	0	0
Ctsd	1.7075	-0.0866	0.8616	-0.4947	-1.295	-0.6928	2	0	0
Crkl	2.0827	0.1635	-0.0348	0.3561	-1.01	-1.5576	2	0	0
Atp6v0a1	1.6401	0.3809	0.7616	-0.5964	-2.4064	0.2202	2	0	0
Cnot9	2.2331	-0.6701	0.5951	0.0733	-1.1247	-1.1067	2	0	0
Cnih4	3.7603	0.7352	-0.5112	-2.5637	-1.3205	-0.1002	2	0	0
4930451I11Rik	0.5216	1.5493	0.5966	0.4899	0.3881	-3.5454	2	0	0
4833420G17Rik	2.0956	1.1452	0.6909	0.6964	-0.0919	-4.5363	2	0	0
Cdk5rap2	1.1934	0.0066	0.4792	-0.166	-1.0801	-0.433	2	0	0
Abhd17c	1.3386	0.1436	-0.4501	1.0791	0.0053	-2.1165	2	0	0
Arl8b	1.5343	1.4262	0.3164	-1.4533	-2.4607	0.6372	2	0	0
Atp6v1a	1.7621	-0.7374	1.8349	0.0889	-2.281	-0.6674	2	0	0
2610528J11Rik	2.006	0.7551	-1.2593	2.6002	0.6528	-4.7548	2	0	0
Atic	2.8458	-0.9438	0.3762	-0.2651	-1.2972	-0.7159	2	0	0
Atg16l1	1.8702	1.799	-1.248	-1.6805	-1.5	0.7593	2	0	0
Asz1	2.4865	-0.0194	0.8928	-1.51	-1.5585	-0.2914	2	0	0
1700034K08Rik	1.9662	0.286	0.3874	2.0476	-1.2019	-3.4854	2	0	0
Eif4a-ps4	1.2534	-0.2177	0.945	-1.1774	-0.5082	-0.295	2	0	0
2310033P09Rik	3.9398	0.6709	1.7267	-2.9323	-1.7281	-1.6769	2	0	0
1500011K16Rik	2.6805	3.3504	1.1723	-1.2723	0.1369	-6.0678	2	0	0
Atp5l	1.1034	1.3478	-0.6047	-1.2628	-0.1825	-0.4012	2	0	0
2610017A05Rik	1.956	2.6185	0.2345	-0.3643	0.1893	-4.634	2	0	0
2007-03-01	3.9424	3.6367	-0.6826	-2.4677	-2.9109	-1.5179	2	0	0
2012-09-01	1.5076	1.8352	0.5252	-0.5081	1.172	-4.5319	2	0	0
Tmem35b	1.6815	2.1298	1.2177	1.615	-0.3472	-6.2969	2	0	0
Yeats4	1.0103	1.3009	0.6168	0.7617	0.296	-3.9857	2	0	0
Vps26a	0.5335	0.7157	0.2191	0.3845	0.108	-1.9608	2	0	0
Rps24-ps3	2.1593	-0.7919	-0.7858	-0.3468	-1.2023	0.9675	2	0	0
Uba3	0.5579	2.0223	0.027	1.0391	0.3721	-4.0183	2	0	0
Tmem114	0.7997	2.5863	0.5297	0.8381	0.9459	-5.6997	2	0	0
Th	1.5238	1.6082	0.7208	0.9665	-0.2764	-4.5429	2	0	0
Tbc1d15	0.9011	1.4123	-0.473	0.503	-0.1629	-2.1805	2	0	0
Zswim7	1.8326	0.3845	-0.0042	0.4166	-1.3396	-1.2899	2	0	0
Shisa8	1.1506	1.5481	0.1047	0.2168	-0.3068	-2.7133	2	0	0
Rhpn2	0.7642	0.9549	0.4476	0.6106	-0.2028	-2.5744	2	0	0
Zufsp	1.1653	1.4993	-0.2208	0.3101	-0.4232	-2.3306	2	0	0
Rpl37rt	2.3391	0.5518	-0.6079	0.5781	-1.6819	-1.1792	2	0	0
Zfp235	1.6929	1.9704	0.5224	1.1932	-0.2631	-5.1158	2	0	0
Pcid2	0.5035	0.9347	0.0332	0.5564	0.2443	-2.272	2	0	0
Tk1	0.5314	0.6674	0.0866	0.8012	-0.4038	-1.6829	2	0	0
Pan2	0.8212	2.917	0.6718	1.1095	0.6166	-6.1361	2	0	0
Palb2	1.862	2.3089	-0.9219	0.7651	0.6646	-4.6786	2	0	0
Oog3	0.8833	1.0774	-0.9378	0.0831	0.9251	-2.0312	2	0	0
Noxo1	1.5529	3.417	0.8341	0.8924	-0.2416	-6.4548	2	0	0
Pigyl	0.8524	1.4258	-0.6164	0.2998	-0.5617	-1.3999	2	0	0
Mier2	1.8384	2.2201	-1.4435	0.2669	-0.0319	-2.85	2	0	0
Mrps16	1.7911	2.7392	-0.8335	0.6161	-1.4027	-2.9102	2	0	0
Mdm4	0.3546	1.2822	-0.3159	0.0537	0.7927	-2.1672	2	0	0
Repin1	1.9821	3.7753	0.0874	3.3138	-2.4172	-6.7414	2	0	0
Map3k11	0.4701	0.9277	0.1829	0.5464	0.1154	-2.2425	2	0	0
Prss56	1.8754	2.5881	-0.4757	1.2576	-0.7135	-4.5319	2	0	0
Kifc3	1.2957	2.2424	0.3316	0.9176	0.0631	-4.8503	2	0	0
Mutyh	3.071	3.4538	0.0561	0.557	-1.9225	-5.2155	2	0	0
Isoc1	3.4179	0.6316	1.1195	2.1655	-4.2199	-3.1146	2	0	0
Pcif1	0.5666	0.5703	-0.2331	1.1912	-0.2953	-1.7997	2	0	0
Nt5m	1.0994	1.1833	-0.348	0.1516	-0.6982	-1.3881	2	0	0
Hscb	1.7433	2.1914	0.4735	0.9486	-1.1779	-4.1789	2	0	0
Map2k1	0.4822	1.1465	-0.3683	1.0808	-0.2317	-2.1096	2	0	0
Sec62	1.6363	0.2963	-0.2608	0.6356	-1.1975	-1.1099	2	0	0
Kcnh3	0.8572	1.7013	-0.4023	0.3149	-1.0041	-1.467	2	0	0
Zfp689	1.666	2.0779	-0.0053	0.0255	0.4578	-4.2218	2	0	0
Zfp612	1.0352	1.7352	-0.3738	0.1726	1.4221	-3.9913	2	0	0
Txndc17	2.3253	-0.8248	-0.4174	1.1333	-1.1416	-1.0748	2	0	0
Gm7666	0.533	0.7129	0.0504	0.5118	-0.3067	-1.5014	2	0	0
Mcrs1	1.5083	0.6716	-1.7478	0.4826	-0.5738	-0.341	2	0	0
Supv3l1	0.491	1.1314	-0.8233	0.5727	-0.2037	-1.168	2	0	0
Rpl34	1.6396	1.6094	-2.1669	-0.5302	-1.8326	1.2807	2	0	0
Gm6776	1.3596	1.7219	-0.7819	1.3105	1.076	-4.6861	2	0	0
Gm8115	0.737	1.6013	-0.8774	-1.07	-1.2076	0.8168	2	0	0
Smarca5	1.5487	0.2877	-0.7192	-0.2336	-1.8299	0.9463	2	0	0
Sin3a	0.3383	0.8948	-0.0675	-0.0274	0.475	-1.6132	2	0	0
Sdcbp2	0.7697	1.424	-0.3919	0.3276	1.5931	-3.7225	2	0	0
Rhot1	1.2347	1.8116	-0.3985	0.4587	-1.218	-1.8885	2	0	0
Mgat4b	3.0651	1.6445	-0.9712	-0.7038	-2.4873	-0.5472	2	0	0
Rbbp7	0.6521	2.163	-0.8644	0.4954	-1.1836	-1.2626	2	0	0
Ptcd3	0.6193	1.6675	-0.9757	0.415	-0.2741	-1.4521	2	0	0
Fars2	0.8958	1.1951	-0.5507	0.4824	-0.2419	-1.7805	2	0	0
Fam69b	3.3527	3.5482	-0.1599	-0.114	0.1672	-6.7942	2	0	0
Ppp1r35	1.5398	1.1105	-1.5675	0.2971	-0.6971	-0.6828	2	0	0
Dguok	1.5856	3.4096	-1.3442	1.0042	1.1854	-5.8407	2	0	0
Gm15790	0.7429	2.2792	0.7322	0.8796	-0.2878	-4.3461	2	0	0
Nrtn	0.9046	1.6406	-0.3954	-0.7093	-1.4975	0.0571	2	0	0
Uqcr11	2.6748	1.9338	-2.1438	-1.8351	-0.8	0.1703	2	0	0
E430024P14Rik	1.372	1.513	0.4259	0.5269	0.1587	-3.9966	2	0	0
Mtus1	0.7214	0.7804	-0.5287	-0.5243	0.2415	-0.6903	2	0	0
Frmd8	0.7165	1.8776	-1.3902	0.685	0.1254	-2.0143	2	0	0
Fnbp4	1.2019	1.3918	-0.6904	0.3853	-0.8106	-1.4781	2	0	0
Errfi1	2.1708	1.3206	-0.7946	-0.1734	-2.1518	-0.3717	2	0	0
Cxcr3	0.4817	1.0956	0.3386	0.5037	-0.0336	-2.386	2	0	0
Hspa14	1.0502	1.174	-0.2695	0.6542	0.0547	-2.6636	2	0	0
Dynlt1f	0.7589	0.8064	0.1873	0.2509	0.1134	-2.1169	2	0	0
Gm6419	1.8077	0.4791	-1.0505	0.0975	-0.7788	-0.555	2	0	0
Gm6415	1.9998	1.4969	-0.9918	0.2157	-2.714	-0.0065	2	0	0
Cep55	1.592	1.7269	-1.4144	0.9578	0.6384	-3.5007	2	0	0
Gm17823	1.6824	1.3416	-1.3509	-0.4199	-1.7495	0.4963	2	0	0
Cd5	1.4126	2.8357	0.3991	1.1386	-1.4331	-4.3529	2	0	0
Sys1	2.7125	0.5317	-1.3485	-0.8349	-1.496	0.4352	2	0	0
Ccdc14	1.1535	1.2484	0.2205	0.3978	-0.3009	-2.7195	2	0	0
Rack1	1.1361	0.8396	-1.5461	-0.0215	-0.2974	-0.1108	2	0	0
CR974487.1	1.0238	2.1966	0.3031	0.3088	0.4294	-4.2616	2	0	0
Zfp553	1.8349	-0.2316	0.4893	0.533	-1.3834	-1.2421	2	0	0
Wbp4	1.6373	0.6121	-0.5682	-0.2212	-0.8895	-0.5705	2	0	0
Dnajc19-ps	2.2299	1.2807	-0.3438	0.3139	-3.2988	-0.1819	2	0	0
Syf2	1.4971	1.0953	-0.6833	-0.0142	-1.5661	-0.3288	2	0	0
Srp19	1.3274	0.2586	-0.1656	-0.067	-1.5472	0.1938	2	0	0
B4galt5	2.3012	0.0226	0.1324	0.8231	-1.9682	-1.3111	2	0	0
Sms	1.5362	0.0115	-0.4758	0.6127	-0.8427	-0.8419	2	0	0
Cyb561a3	1.8144	1.6804	-0.3468	-0.1257	-2.0706	-0.9517	2	0	0
Med31	1.041	0.1904	-0.8232	0.2909	-0.4293	-0.2697	2	0	0
Ctnnbip1	1.1683	0.1232	-0.0887	0.8622	-1.1198	-0.9452	2	0	0
Bod1	0.5758	1.4968	-0.5082	0.5937	-0.8845	-1.2736	2	0	0
Ppil4	1.0525	1.0567	0.3784	-0.1044	-2.5141	0.131	2	0	0
Gps2	2.2958	-0.6955	0.1783	0.3798	-1.1973	-0.9611	2	0	0
Ndufaf8	1.6573	0.4175	-0.8488	-0.8469	-1.208	0.8288	2	0	0
Mrps28	2.0207	1.0899	-0.7677	-0.408	-1.9097	-0.0253	2	0	0
Med20	1.6052	1.3601	-0.7381	-0.3269	-1.7137	-0.1864	2	0	0
Cmtr2	1.408	2.3017	-0.4319	0.4901	-0.8681	-2.8998	2	0	0
Laptm4a	0.9258	0.6928	-0.4156	-0.0151	-1.4135	0.2256	2	0	0
Chchd1	0.8564	1.186	-1.4071	-0.1738	-0.2256	-0.2358	2	0	0
Adprh	0.945	1.4337	0.2629	1.2504	-1.0965	-2.7955	2	0	0
Gm10269	2.6191	1.326	-1.5295	-0.6037	-2.3617	0.5498	2	0	0
C1qtnf12	1.881	1.6402	-1.2127	-0.7595	-2.1832	0.6341	2	0	0
Ablim2	1.3481	1.8125	0.1148	1.0749	-1.2497	-3.1005	2	0	0
AC123954.1	1.2322	1.4008	0.7019	1.1624	-1.5176	-2.9798	2	0	0
Fbxo9	2.0831	1.7913	-0.6497	0.5864	-3.7014	-0.1097	2	0	0
Adad2	2.8816	1.195	-0.9857	-0.2484	-1.8819	-0.9606	2	0	0
A430033K04Rik	0.7912	2.4843	1.4162	1.4679	-0.5121	-5.6474	2	0	0
Cuta	1.3806	-0.0647	-0.304	0.0186	-0.5764	-0.4542	2	0	0
Abhd11	1.0727	1.648	-0.9276	0.8064	-1.0352	-1.5642	2	0	0
2010107E04Rik	1.913	-0.7279	-0.7198	-0.7129	-0.5959	0.8436	2	0	0
Rpl26	1.087	2.1915	-1.3917	-0.9458	-2.3782	1.4371	2	1	0
Tpx2	0.3759	0.9342	-0.2933	0.1252	-0.5998	-0.5422	2	1	0
Tmem9b	1.6776	1.7353	-0.8914	-0.3093	-2.4881	0.276	2	1	0
Cfdp1	0.8898	1.5268	-0.8871	-0.7994	-1.7542	1.0242	2	1	0
Zfp955a	2.8544	2.218	1.5364	0.5109	-3.5598	-3.5598	3	0	1
Zdhhc13	1.0887	0.7728	1.7426	0.2973	-1.1172	-2.7841	3	0	1
Ufsp2	2.3546	2.1183	1.8901	-1.0269	-1.3	-4.0362	3	0	1
Tfb1m	1.532	1.0234	2.453	-0.8604	-0.0085	-4.1395	3	0	1
Ttc33	1.9958	1.7845	3.5206	0.0863	-3.6936	-3.6936	3	0	1
Trim35	2.2447	0.6908	3.0769	1.2125	-2.4465	-4.7785	3	0	1
Trappc6b	1.7215	0.6519	2.1232	1.0254	-1.9355	-3.5864	3	0	1
Tpmt	3.2786	2.0454	1.7076	-0.8975	-2.7862	-3.3478	3	0	1
Tmem138	2.1005	0.6532	1.5322	1.4613	-2.0778	-3.6693	3	0	1
Tbc1d8	1.4579	1.4566	0.9426	0.0947	-1.2002	-2.7516	3	0	1
Rnaseh1	2.3822	2.3319	1.8708	0.7443	-1.469	-5.8601	3	0	1
Stx12	1.5612	0.8585	1.201	0.8942	-1.7382	-2.7767	3	0	1
Slc26a6	1.8461	1.6559	0.9837	-0.736	-0.5886	-3.1611	3	0	1
Smug1	2.0795	1.206	1.8196	0.9222	-2.0392	-3.988	3	0	1
Sms-ps	1.2583	1.131	0.6418	0.2615	-1.1015	-2.1912	3	0	1
Taf7	2.5109	0.6056	0.4554	-0.236	-1.6425	-1.6933	3	0	1
Rgs2	2.7673	0.5621	1.487	0.8778	-2.2638	-3.4303	3	0	1
Ywhaz	0.7628	0.6056	0.7617	0.3295	-0.6564	-1.8033	3	0	1
Wdr91	2.0715	1.8752	1.5446	-0.5831	-1.3363	-3.5719	3	0	1
Uba1	1.1276	1.0546	0.7163	-0.0825	-1.0989	-1.7171	3	0	1
Txnrd3	1.7078	0.4189	1.5637	-0.176	-1.5279	-1.9865	3	0	1
Psmb2	0.5179	0.2486	0.7778	0.6539	-0.7058	-1.4924	3	0	1
Secisbp2	2.1029	1.3713	1.4514	0.5454	-1.5354	-3.9355	3	0	1
Pnpla3	3.098	0.5773	2.2192	-0.3135	-2.3662	-3.2147	3	0	1
Mrps31	4.1349	1.9525	1.9837	-0.6886	-3.6256	-3.7569	3	0	1
Plk1	1.3226	1.1997	1.1065	-0.1755	-1.477	-1.9764	3	0	1
Pld6	3.9334	2.9631	3.4842	0.7982	-5.3293	-5.8496	3	0	1
Tmem199	1.2986	1.148	1.7516	0.4106	-1.6042	-3.0047	3	0	1
Pdzd11	1.7724	0.443	1.0389	-0.2288	-1.4882	-1.5374	3	0	1
Gtf2a1l	2.6769	2.2432	1.8536	-0.7559	-0.8878	-5.13	3	0	1
Taf8	1.1962	1.0825	1.1881	-0.4583	-0.9968	-2.0117	3	0	1
Suv39h2	1.8716	1.3833	1.1914	0.7136	-1.4315	-3.7285	3	0	1
Mybl2	2.0008	0.4735	0.5348	-0.0846	-1.1408	-1.7837	3	0	1
Nudt7	2.2453	1.5958	1.7061	0.2191	-2.4164	-3.3498	3	0	1
Zfp108	1.173	0.5717	1.1965	-1.064	0.2932	-2.1703	3	0	1
Sf3b4	0.901	0.7336	0.434	0.2503	-0.9745	-1.3443	3	0	1
Ndufs5	1.9827	1.9619	0.6735	0.3397	-2.0933	-2.8645	3	0	1
Plk-ps1	1.2983	0.7859	1.1473	0.063	-1.5218	-1.7727	3	0	1
Tsg101	0.895	0.7174	0.7684	-0.3937	0.169	-2.1561	3	0	1
Pfdn4	1.7734	1.5005	0.4293	0.0214	-1.6195	-2.1051	3	0	1
Mnd1-ps	3.1382	2.8296	1.9319	0.4264	-3.1342	-5.1918	3	0	1
Mmab	2.1685	1.6234	2.3333	2.3241	-3.1607	-5.2887	3	0	1
Rabif	0.9317	0.3063	0.8539	0.7118	-1.0077	-1.796	3	0	1
Pxmp4	1.7721	1.5627	1.2	-0.6933	-1.2404	-2.6011	3	0	1
Neil3	2.1746	1.6896	1.3937	0.5867	-1.1214	-4.7233	3	0	1
Lig4	2.0623	1.7813	2.6226	1.6857	-3.9115	-4.2404	3	0	1
Kbtbd6	2.276	1.3688	2.0363	-0.7889	0.5241	-5.4162	3	0	1
Pnpla2	1.0905	0.2156	0.8777	0.4281	-0.9513	-1.6605	3	0	1
Mrpl32	2.1251	0.9768	0.6711	-0.4727	-1.606	-1.6943	3	0	1
Ipo13	1.4691	1.3277	1.5923	0.4196	-1.4819	-3.3267	3	0	1
Ints4	2.3977	2.0777	2.0528	0.3366	-2.4017	-4.463	3	0	1
Gm813	3.3659	3.175	2.3518	-2.0873	-2.0946	-4.7108	3	0	1
Pacsin2	1.0485	0.8402	1.04	0.4858	-1.1472	-2.2673	3	0	1
Rbm48	1.4194	0.7998	1.1121	-0.4753	0.1401	-2.9962	3	0	1
Gnb4	3.2523	0.751	1.2243	-0.1819	-2.0531	-2.9925	3	0	1
Gm8641	0.8636	0.2035	1.0518	0.7036	-0.9024	-1.9201	3	0	1
Gmip	3.2424	1.5376	1.8744	1.1591	-3.1794	-4.6341	3	0	1
Rab11a	0.8967	0.36	1.1649	-0.524	-0.832	-1.0656	3	0	1
Psma7	3.1847	1.2935	1.821	-0.9928	-1.6946	-3.612	3	0	1
Gm7895	4.6424	1.234	2.8995	1.9069	-4.7135	-5.9693	3	0	1
Mest	0.4789	0.3783	0.8693	0.2972	-0.9019	-1.1218	3	0	1
Pcnt	1.2318	0.5739	1.184	-0.1005	-1.2871	-1.6019	3	0	1
Mb21d1	2.2651	1.958	1.7685	-1.5782	0.141	-4.5544	3	0	1
Rheb	2.2446	1.0146	0.5475	0.1489	-1.8661	-2.0894	3	0	1
Zp2	1.491	1.4093	0.3506	-0.9452	-0.914	-1.3917	3	0	1
Zc3h12c	1.6427	1.1279	0.7675	-1.6287	0.0708	-1.9802	3	0	1
Wdr53	2.432	1.4041	2.3749	-1.8174	-1.4426	-2.951	3	0	1
Ube4a	1.1588	0.943	1.6869	-0.89	0.1121	-3.0108	3	0	1
Gtpbp1	1.1658	0.3185	0.469	0.1623	-1.0073	-1.1083	3	0	1
Tspan3	1.4837	1.2536	1.5038	-0.7917	-0.2227	-3.2267	3	0	1
Gm9387	2.1469	1.8886	2.3658	-1.9809	0.362	-4.7823	3	0	1
Gm7935	0.9586	0.8825	0.3984	0.2081	-0.8014	-1.6462	3	0	1
Sufu	0.5322	0.1813	0.8725	-0.0109	-0.7473	-0.8278	3	0	1
Klhl28	2.3964	1.5473	1.8347	-0.5123	-2.4547	-2.8115	3	0	1
Srp54b	1.5501	1.1534	1.4868	0.1838	-1.0325	-3.3414	3	0	1
Kdm1b	2.5521	1.1468	1.658	-0.6367	-1.8735	-2.8468	3	0	1
St6gal1	-0.1123	-0.1941	1.6493	1.043	-0.5003	-1.8857	3	0	1
Rmdn3	2.5238	1.6233	1.9147	0.851	-3.1248	-3.788	3	0	1
Rfk	0.7987	-0.393	1.2746	1.0358	-0.7518	-1.9644	3	0	1
Fam46c	2.41	1.9665	1.2754	-0.6657	-0.7069	-4.2794	3	0	1
Gm4852	0.492	0.2405	0.6377	-0.5862	0.5098	-1.2939	3	0	1
Pnpla6	1.9549	1.0128	0.5695	-0.3508	-1.5674	-1.6189	3	0	1
Fam204a	2.1494	1.4716	1.4878	0.6945	-2.5748	-3.2286	3	0	1
Oard1	1.0287	0.8503	0.7711	-0.2989	-1.0532	-1.298	3	0	1
Nmt1	1.6328	1.2513	1.3616	-0.7669	-0.569	-2.9099	3	0	1
Fbxo7	2.2524	1.2905	1.1839	0.5856	-1.4775	-3.8349	3	0	1
Ndfip1	1.6399	0.9783	1.0056	-0.8961	-0.9785	-1.7492	3	0	1
Gm12463	1.3651	1.1074	0.2485	-0.5297	-1.0894	-1.1019	3	0	1
Gclm	1.6903	0.8027	1.1408	0.7241	-1.4647	-2.8932	3	0	1
Commd1	2.5265	1.9222	1.7152	0.1358	-1.6591	-4.6406	3	0	1
Dnajc9	2.0259	1.7966	2.6079	0.224	-1.8516	-4.8028	3	0	1
Med21	0.9247	0.8517	0.4873	0.115	-0.9473	-1.4315	3	0	1
Dctn3	2.1455	1.9843	-0.177	-0.3963	-1.0673	-2.4892	3	0	1
Lamtor5	2.1353	1.6504	-0.0574	-0.4224	-1.2157	-2.0901	3	0	1
Extl3	0.2595	-0.2023	2.011	0.8334	-0.7159	-2.1857	3	0	1
Khdc1a	0.4052	-0.4212	0.9989	0.2578	-0.3633	-0.8774	3	0	1
D10Wsu102e	1.1043	0.947	1.772	0.2974	-1.5085	-2.6122	3	0	1
Itm2c	-0.0373	-0.1224	1.4017	0.6691	-0.4231	-1.488	3	0	1
Cmc2	1.8795	1.4277	0.6598	0.6166	-1.7399	-2.8437	3	0	1
Hif1a	1.8681	1.4599	0.4871	-1.3521	-0.3119	-2.151	3	0	1
Gm10110	1.1091	0.1791	0.8229	0.378	-1.0334	-1.4556	3	0	1
Fbxw26	1.6853	1.2534	2.1367	-1.3535	-1.6082	-2.1137	3	0	1
Dcp2	0.9474	-0.2664	1.5393	0.9738	-1.0589	-2.1351	3	0	1
Golph3	0.2655	-0.1382	1.3203	0.7358	-0.4389	-1.7445	3	0	1
Gm12589	2.7436	2.1898	1.1947	0.2703	-3.1992	-3.1992	3	0	1
Gm5422	1.5962	0.9231	0.9699	-0.5182	-0.9506	-2.0204	3	0	1
Ddx11	1.7694	1.701	1.7655	-2.0413	0.7199	-3.9146	3	0	1
Dcaf8	1.0308	1.0156	0.8529	0.587	-1.3666	-2.1198	3	0	1
Dand5	0.2244	0.0573	0.9725	0.7809	-0.7581	-1.2771	3	0	1
Clptm1l	1.9352	1.2842	0.2798	-0.2032	-1.6204	-1.6756	3	0	1
Fbxw28	2.0547	0.9539	1.2735	-0.5707	-1.5511	-2.1604	3	0	1
Cwf19l1	2.8879	1.1811	3.2526	-1.7532	-1.9543	-3.6141	3	0	1
Cbr1	2.9105	1.8538	2.7052	-0.7992	0.443	-7.1133	3	0	1
Ccdc47	1.7351	1.6658	1.021	0.3992	-2.2741	-2.5471	3	0	1
Trmt13	1.8129	1.2862	0.9846	0.4499	-2.2518	-2.2817	3	0	1
Cpsf2	2.8457	0.8348	1.6731	-0.2903	-2.1851	-2.8783	3	0	1
BC051537	1.7092	1.3485	2.1439	0.7154	-1.5161	-4.4008	3	0	1
Dgcr2	1.7024	1.3091	-0.1642	-0.418	-1.1462	-1.2831	3	0	1
Depdc7	2.41	2.0284	1.0779	-0.9374	-2.2392	-2.3397	3	0	1
Bnip3l-ps	0.0456	-0.1079	1.7413	0.9112	-1.034	-1.5563	3	0	1
Apex2	2.3762	1.844	1.7745	1.0508	-1.9794	-5.0661	3	0	1
Eno1b	1.2036	0.9702	0.925	-0.4502	-0.4311	-2.2176	3	0	1
Arl6ip1	2.6307	0.2346	2.0658	0.0003	-2.3029	-2.6285	3	0	1
Ftsj3	1.4289	1.3444	1.1931	-2.304	-0.1376	-1.5247	3	0	1
Ak2	1.8883	1.1938	1.6797	0.534	-1.2749	-4.0208	3	0	1
Arpin	1.5045	1.3129	2.4628	1.6827	-3.4814	-3.4814	3	0	1
Ctns	2.9002	2.6744	2.331	-1.9351	-1.2277	-4.7428	3	0	1
Armc1	1.1838	0.4339	0.8597	0.735	-1.3417	-1.8706	3	0	1
Acat1	2.0774	1.8686	1.4217	0.2009	-1.363	-4.2057	3	0	1
Akirin2	0.8566	0.5705	0.8513	0.3685	-1.3207	-1.3263	3	0	1
Aldh4a1	2.1641	0.8301	0.4734	-0.2471	-1.5847	-1.6359	3	0	1
Bub3	1.2758	1.1581	1.6366	0.1313	-1.3836	-2.8181	3	0	1
AC154709.1	3.6427	1.5237	2.2062	0.0839	-3.7282	-3.7282	3	0	1
Bnip3l	0.3348	-0.4419	1.3715	0.8144	-0.8621	-1.2168	3	0	1
AC160120.1	1.1635	0.9602	1.5283	-0.0112	-1.1959	-2.4449	3	0	1
Atp6v1b2	0.5594	-0.2224	1.5548	0.1005	-0.7757	-1.2166	3	0	1
AC132863.1	3.1527	0.5871	0.9544	-0.3461	-2.0016	-2.3465	3	0	1
D430020J02Rik	2.4883	1.1765	2.9939	2.0822	-4.3705	-4.3705	3	0	1
6030458C11Rik	1.2199	1.0135	0.9464	0.8443	-1.4323	-2.5918	3	0	1
5730480H06Rik	0.9799	0.3933	0.5876	0.4204	-0.7785	-1.6028	3	0	1
3110040N11Rik	1.298	1.0417	0.8168	0.3181	-0.9041	-2.5707	3	0	1
1700030J22Rik	0.7525	0.4957	1.2373	-0.0483	-0.7955	-1.6418	3	0	1
1190002N15Rik	1.5087	0.598	0.6679	-0.0841	-1.3358	-1.3548	3	0	1
0610030E20Rik	2.2161	1.2912	1.5571	-1.1427	-1.6337	-2.288	3	0	1
Ube2t	1.7475	2.3524	2.4656	-1.0421	-1.3611	-4.1623	3	0	0
Xrcc1	3.0903	4.387	0.4469	-1.2658	-1.5439	-5.1144	3	0	0
Slc25a17	1.544	2.3212	2.9728	-1.18	-0.8618	-4.7963	3	0	0
Tacc3	1.0196	2.4955	2.9243	-1.5956	-1.1233	-3.7205	3	0	0
Zfp653	1.4781	2.2092	0.9925	-1.2283	-0.1288	-3.3228	3	0	0
Stau1	1.244	1.8545	1.9976	-0.9407	-1.3272	-2.8282	3	0	0
Tube1	2.1412	3.1636	1.7736	1.2308	-3.7084	-4.6009	3	0	0
Tmem97	1.4906	2.1444	0.2228	-0.3638	-0.8115	-2.6824	3	0	0
Top3b	2.596	3.3035	2.1673	-0.8542	-1.6541	-5.5584	3	0	0
Wars	0.5583	1.0348	0.8245	-0.4105	-0.385	-1.6221	3	0	0
Zfp58	2.2289	3.2436	1.7931	-0.0354	-2.238	-4.9921	3	0	0
Vdac3	-0.7635	1.154	1.8655	0.9627	-0.6437	-2.575	3	0	0
Zfp212	1.3001	1.073	1.5752	0.6598	-2.8512	-1.7568	3	0	0
Zbtb8b	1.6412	0.7522	1.7313	-0.1725	-2.1469	-1.8053	3	0	0
Vamp7-ps	2.6647	2.9131	3.4952	1.8748	-5.4739	-5.4739	3	0	0
Trp53bp1	-0.1264	1.6574	0.2108	-0.3119	0.0153	-1.4451	3	0	0
Slc6a20a	0.6488	2.43	1.0867	-0.2794	-0.8174	-3.0687	3	0	0
Pabpn1l	2.4075	3.3127	2.0556	-1.1861	-1.8511	-4.7386	3	0	0
Trim27	-0.477	1.3077	1.2205	0.1822	-1.0482	-1.1852	3	0	0
Tceal8	1.6224	2.0916	1.953	1.0436	-2.0278	-4.6829	3	0	0
Rnf185	0.0355	1.7419	1.4775	0.3894	-1.0513	-2.593	3	0	0
Rab25	-0.5727	3.4236	2.5337	0.7695	-1.1405	-5.0137	3	0	0
Rnaset2a	-0.2816	2.7655	2.4732	-0.0105	-0.4949	-4.4517	3	0	0
Zfp334	0.7846	2.5031	2.6504	0.4244	-2.2148	-4.1478	3	0	0
Zfp28	0.4863	2.5822	2.0271	0.4842	-1.065	-4.5149	3	0	0
Stbd1	0.3673	2.6906	0.9747	0.397	-2.0243	-2.4053	3	0	0
Tusc3	0.146	1.6954	1.6693	0.1604	-1.4398	-2.2314	3	0	0
Sdhd	0.6179	2.1057	1.9587	-0.9039	-0.6072	-3.1711	3	0	0
Trmt2a	0.5638	3.9742	1.9675	0.4869	-3.0444	-3.9479	3	0	0
Rubcn	0.9998	1.672	1.434	-0.9362	-0.7532	-2.4163	3	0	0
Trim39	0.8377	2.053	2.4933	0.7633	-1.8577	-4.2896	3	0	0
Rce1	0.6907	2.5157	0.7767	-0.6669	-1.36	-1.9562	3	0	0
Psmg4	0.869	3.5988	0.1156	-0.0838	0.0592	-4.5588	3	0	0
Plat	0.7623	4.2985	2.6377	-2.1066	-0.8698	-4.7221	3	0	0
Prr14	1.8605	3.0905	0.9811	-0.6824	-0.6587	-4.5909	3	0	0
Rgs17	2.5188	-0.6589	0.8583	1.7729	-1.8838	-2.6073	3	0	0
Rhd	0.5173	1.8542	1.3167	0.1838	-0.973	-2.899	3	0	0
Rhbdf1	-0.1828	2.1683	0.5328	-0.3281	0.3236	-2.5139	3	0	0
Reep5	0.8806	1.901	0.4173	-0.4901	-0.0863	-2.6226	3	0	0
Stat3	1.609	1.2147	0.3684	0.5397	-1.1936	-2.5382	3	0	0
Sucla2	0.5928	2.0169	1.6119	0.1423	-1.8745	-2.4894	3	0	0
Srp14	1.227	0.7878	-0.1063	0.3486	-0.9477	-1.3094	3	0	0
Stard4	-0.2288	2.581	3.1065	0.4405	-1.2299	-4.6693	3	0	0
Sra1	1.0636	2.4994	1.5297	0.2989	-1.0021	-4.3894	3	0	0
Pkm	-0.1327	1.3429	1.2925	-0.2577	-0.6251	-1.6199	3	0	0
Zdhhc12	1.297	0.8673	0.4164	0.4857	-1.4626	-1.6039	3	0	0
Zbtb48	0.1848	3.4332	0.5666	-0.6095	-1.5299	-2.0453	3	0	0
Wrap73	0.1582	1.8144	0.4513	0.226	-0.7514	-1.8984	3	0	0
Patl2	1.0953	2.08	1.5001	-0.8104	-0.6968	-3.1682	3	0	0
Smc4	0.9928	1.693	1.6137	-0.2875	-0.8936	-3.1184	3	0	0
Vdac3-ps1	-0.7766	0.9594	1.879	0.7591	-0.774	-2.0469	3	0	0
Usp3	0.6372	1.3267	1.0744	-0.2915	-1.0086	-1.7382	3	0	0
Npffr2	0.9268	1.9878	1.9693	-0.4339	-0.3307	-4.1192	3	0	0
Use1	-0.1134	3.4009	-0.1054	-0.4073	-0.5259	-2.2489	3	0	0
Prkd2	-0.9256	2.855	0.8965	-0.3193	-0.5461	-1.9605	3	0	0
Prepl	-0.0365	2.4892	1.8525	-0.4429	0.21	-4.0723	3	0	0
Slbp	0.7319	0.8571	1.1891	0.6672	-1.2229	-2.2225	3	0	0
Psmd1	2.8526	0.6977	1.1402	0.0728	-2.5303	-2.233	3	0	0
Tubb6	0.383	2.095	1.0541	-0.1365	-1.1727	-2.2229	3	0	0
Prr36	2.7997	2.9115	1.8085	1.5629	-4.5414	-4.5414	3	0	0
Tsnax	0.2863	0.6459	1.6432	-0.1011	-0.9287	-1.5456	3	0	0
Sdf2	0.9285	0.8129	0.2066	0.2435	-0.9242	-1.2673	3	0	0
Ptpn18	1.8483	3.3834	0.6156	-0.3785	-1.0678	-4.401	3	0	0
Trappc5	0.5687	2.4887	1.5717	0.0254	-1.5933	-3.0613	3	0	0
Sar1b	-0.412	1.7058	2.2837	0.5434	-0.853	-3.2678	3	0	0
Pih1d1	-0.8106	3.1759	0.8082	-0.4431	0.0461	-2.7765	3	0	0
Tmem60	0.4156	0.3096	0.7519	1.2374	-0.7182	-1.9964	3	0	0
Tmem38b	1.1196	1.0242	1.5924	1.6916	-1.9787	-3.449	3	0	0
Tmem165	0.6577	1.6804	1.2614	-0.2038	-0.6574	-2.7383	3	0	0
Pias1	1.0182	1.178	1.4221	-0.2961	-1.2764	-2.0458	3	0	0
Tmbim4	0.4872	0.2792	0.912	0.2821	-1.0558	-0.9048	3	0	0
Lamb1	1.5641	1.965	2.9185	-0.7187	-0.4047	-5.3243	3	0	0
Nfkbid	2.0101	3.8092	2.9601	0.1382	-2.6663	-6.2512	3	0	0
Pdx1	1.7402	2.4957	3.2195	1.1831	-3.4645	-5.1739	3	0	0
Tdrd5	2.3332	2.8771	2.7896	-1.6087	-1.8972	-4.4939	3	0	0
Tctn2	-0.3679	1.8788	1.0012	0.5524	-0.5637	-2.5009	3	0	0
Tdrd12	2.1107	2.0002	2.2643	-0.6916	-3.3695	-2.3141	3	0	0
Pdcd7	2.2569	0.5118	1.3747	-0.2592	-2.5482	-1.336	3	0	0
Orc5	0.7789	1.574	1.3289	-0.4348	-0.6589	-2.588	3	0	0
Mus81	0.6871	3.9365	0.7802	-1.0778	-1.0806	-3.2456	3	0	0
Kcnk13	1.7877	2.1941	1.4387	0.6137	-1.0754	-4.9588	3	0	0
Snx17	0.3322	3.1653	1.9616	-0.6541	-1.6948	-3.1103	3	0	0
Nosip	-0.0705	2.5819	2.3867	-0.5414	0.0093	-4.3661	3	0	0
Mettl18	1.3402	3.5367	3.614	0.1886	-2.7871	-5.8923	3	0	0
Tm9sf2	2.836	2.1991	0.6298	-1.8098	-3.0319	-0.8232	3	0	0
Ptcd1	-0.1181	1.8223	1.827	1.2796	-2.0434	-2.7674	3	0	0
Nprl3	0.9328	1.7401	1.2594	0.8206	-1.4516	-3.3012	3	0	0
Psmd5	0.0301	1.2984	1.536	0.1689	-1.4052	-1.6282	3	0	0
Zfp952	2.4258	1.1288	1.7841	-1.3076	-3.197	-0.834	3	0	0
Nmral1	2.6794	3.2938	1.4373	0.318	-2.4082	-5.3203	3	0	0
Ndufa8	1.122	2.2372	1.2162	-0.6205	-1.0149	-2.9399	3	0	0
Slc22a5	0.3011	1.6778	1.664	1.2709	-2.0428	-2.871	3	0	0
Sirt6	0.8699	1.7166	1.4496	-0.2179	-0.92	-2.8982	3	0	0
Zglp1	3.6728	1.4429	0.2513	0.0209	-4.3953	-0.9926	3	0	0
Unk	0.7347	1.2218	0.6855	-1.6244	0.5383	-1.5559	3	0	0
H1foo	2.7637	3.6116	-0.5149	-0.5281	-2.1054	-3.2269	3	0	0
Sec22b	0.7712	0.1723	1.4586	1.7504	-1.8769	-2.2756	3	0	0
Plpp3	1.7454	2.2389	0.5406	0.0319	-1.7106	-2.8461	3	0	0
Sdhc	1.1476	1.4215	1.3301	-0.6811	-0.7854	-2.4326	3	0	0
Lrrfip2	0.1873	2.2807	0.1737	-0.3761	0.066	-2.3316	3	0	0
Nceh1	2.7815	0.6675	0.6609	-0.0422	-2.1491	-1.9186	3	0	0
Gsta4	1.2267	3.259	3.0267	-1.3976	-1.2694	-4.8454	3	0	0
Mrpl10	0.6778	1.2754	1.1191	1.0174	-1.2465	-2.8431	3	0	0
Mtpap	2.1045	2.6706	1.9635	0.2343	-2.6001	-4.3728	3	0	0
Mrnip	1.2518	2.3232	1.609	-0.3242	-0.8579	-4.0019	3	0	0
Pex3	2.226	1.5394	0.5613	0.8632	-2.3634	-2.8264	3	0	0
Gm6560	-0.1313	1.4593	1.5393	-0.3279	-0.7222	-1.8172	3	0	0
Tubb4b-ps1	0.2745	1.6145	1.7223	-1.2607	-0.6634	-1.6872	3	0	0
Usp14	3.313	1.0141	1.3597	-0.9196	-2.7199	-2.0473	3	0	0
Mmadhc	0.7437	0.358	0.48	1.6558	-0.8107	-2.4269	3	0	0
Rpn1	1.11	1.3768	1.6388	-0.945	-1.1015	-2.0792	3	0	0
Pdzk1	-0.1027	1.9555	2.6612	-0.4785	-1.4276	-2.6079	3	0	0
Mrpl47	3.0042	1.3287	1.5441	-0.0973	-3.3619	-2.4178	3	0	0
Mfng	0.3194	1.8619	1.5588	-0.6902	-0.504	-2.5459	3	0	0
Rhno1	-1.0206	1.3415	0.784	0.4866	-0.5549	-1.0365	3	0	0
Tmem102	-1.4727	7.2131	2.4289	-0.9826	-2.6716	-4.515	3	0	0
Mrps35	1.0164	3.3418	2.2515	-0.7609	-1.3744	-4.4744	3	0	0
Mettl7a3	2.7374	2.0938	0.7323	-0.2775	-3.5798	-1.7062	3	0	0
Olah	0.9535	0.3592	1.4525	0.4191	-1.6635	-1.5207	3	0	0
Rbbp5	-0.1103	1.0367	1.5687	0.2902	-0.6052	-2.1801	3	0	0
Rassf1	0.1889	1.0778	0.8691	0.8332	-1.0558	-1.9132	3	0	0
Mocos	0.786	3.64	1.5893	-0.2979	-1.4285	-4.2888	3	0	0
Polr2d	0.6122	2.5701	1.0088	-1.3972	-1.1023	-1.6915	3	0	0
Rab22a	0.0022	0.2952	1.1349	0.7629	-0.8013	-1.3939	3	0	0
Tctex1d2	1.647	1.5922	0.8448	-0.1599	-3.3493	-0.5747	3	0	0
Nono	-0.4486	1.7219	2.3276	-0.2701	-1.4263	-1.9045	3	0	0
Pstpip1	0.8969	1.5028	1.1427	0.2304	-0.9227	-2.8501	3	0	0
Psmd8	0.4424	1.6427	0.4386	-0.0123	-0.6185	-1.8929	3	0	0
Lamtor4	1.1108	1.7041	-0.1369	-0.7653	0.3673	-2.28	3	0	0
Ndor1	2.6866	0.974	0.4468	-0.3102	-1.9498	-1.8474	3	0	0
Sub1	1.2385	0.3777	0.8057	-0.3212	-1.1577	-0.943	3	0	0
Ndufab1	-0.0399	1.0748	0.6704	0.5228	-0.843	-1.3852	3	0	0
Ssb	2.3199	2.2119	0.689	-1.3941	-2.8207	-1.006	3	0	0
Rbm17	1.0713	1.9196	1.2894	-0.8275	-1.6945	-1.7583	3	0	0
Mto1	0.534	2.1936	2.9432	1.84	-3.5153	-3.9955	3	0	0
Pithd1	0.8399	0.1932	0.4239	1.3337	-1.2456	-1.5451	3	0	0
Pisd	0.6249	0.9596	0.9449	0.2434	-1.0039	-1.7689	3	0	0
Pigu	0.5649	2.7072	1.183	-0.2289	-0.7458	-3.4805	3	0	0
Pgap3	1.3632	1.5797	1.4734	1.2215	-1.6365	-4.0013	3	0	0
Psmc5	1.2421	3.1766	2.8201	-0.9407	-2.2718	-4.0264	3	0	0
Serpine2	2.0204	1.3757	1.9058	-0.0958	-3.0179	-2.1882	3	0	0
Gm9105	1.1566	2.895	2.389	-0.4304	-0.252	-5.7582	3	0	0
Pard6a	0.5572	2.733	0.3063	-0.0232	-1.0399	-2.5334	3	0	0
Ppt2	0.6273	1.6011	1.1181	-0.5464	-1.0703	-1.7297	3	0	0
Sec11a	0.8892	0.8546	0.2998	0.1432	-1.6305	-0.5563	3	0	0
Znrd1as	1.562	2.9569	1.6813	-0.552	-1.023	-4.6253	3	0	0
Hexim2	0.0315	2.2828	0.9683	-0.2254	-0.5959	-2.4613	3	0	0
Mbl2	2.6991	1.3297	0.7832	0.3866	-2.7834	-2.4151	3	0	0
H2-Ke6	0.0221	1.7446	1.48	0.1332	-0.8208	-2.5591	3	0	0
Nup37	1.0138	0.2133	0.6695	1.5798	-0.9128	-2.5636	3	0	0
Tut1	2.2041	1.8816	1.36	-0.2683	-3.3213	-1.856	3	0	0
Gzf1	3.4684	0.9272	1.418	0.5854	-3.2679	-3.131	3	0	0
Nit2	0.2442	1.3192	0.7377	0.4648	-1.2987	-1.4672	3	0	0
Nuf2	0.545	2.0885	0.3061	-0.7864	0.2562	-2.4094	3	0	0
Nedd4l	0.7272	1.1668	0.4184	0.1613	-0.7236	-1.7502	3	0	0
Ndufv2	1.2626	1.8582	0.7443	-0.2174	-1.3342	-2.3135	3	0	0
Ndufs3	0.5755	1.8849	0.4673	-0.0564	-0.901	-1.9704	3	0	0
Mthfd1	0.119	2.4586	1.4931	-1.3826	-0.2205	-2.4676	3	0	0
Ncln	0.911	2.2444	0.6697	-0.1906	-0.833	-2.8016	3	0	0
Nat9	2.3435	4.9016	2.2598	-2.4771	-1.088	-5.9396	3	0	0
Mrpl35	1.7101	1.9792	1.1907	-0.5342	-1.2431	-3.1026	3	0	0
Rcn2	2.302	2.0636	0.9493	-1.1393	-2.705	-1.4706	3	0	0
Tsacc	0.6135	2.8056	0.0407	-0.9022	-0.4844	-2.0731	3	0	0
Tnni3	0.5919	2.2761	1.3705	-1.6012	0.2553	-2.8925	3	0	0
Sharpin	1.7581	5.8353	1.0157	-0.0066	-4.064	-4.5385	3	0	0
Smn1	1.2317	0.6933	-0.0434	0.1598	-0.8598	-1.1816	3	0	0
Gm13084	0.4641	2.4086	2.904	-0.5517	-0.192	-5.033	3	0	0
Setd4	-0.4091	2.9245	0.034	-0.5663	-0.6491	-1.3339	3	0	0
Gm6685	-0.6418	2.5525	2.5964	2.343	-2.5674	-4.2827	3	0	0
Syt11	1.5216	1.9548	1.3021	-2.8846	0.2718	-2.1657	3	0	0
Ostf1	1.2417	1.2068	1.3575	-0.1921	-3.1826	-0.4312	3	0	0
Leprot	2.4432	4.7076	2.0497	-1.7312	-3.3586	-4.1107	3	0	0
Gnrh1	0.7612	1.2518	0.8587	-0.2541	-1.0443	-1.5732	3	0	0
Lamtor3	1.2548	1.6973	0.9087	0.31	-1.099	-3.0718	3	0	0
Sepsecs	0.7639	2.4377	2.2574	-0.3778	-1.7378	-3.3436	3	0	0
Oas1h	1.4967	1.3884	1.7515	-0.8031	-1.9584	-1.8751	3	0	0
Nfkbiz	1.2457	1.8696	3.1909	-1.9205	0.4963	-4.8821	3	0	0
Klhdc10	-0.2222	1.1873	1.2916	0.8299	-1.2425	-1.8441	3	0	0
Nsrp1	2.7967	1.5585	0.4302	0.0253	-3.8613	-0.9493	3	0	0
Nsmce2	2.2102	0.9963	0.7474	-0.6066	-2.0821	-1.2652	3	0	0
Kcng2	1.3207	1.2914	-0.2715	0.1796	-1.2423	-1.2781	3	0	0
Kat14	-0.2767	0.8599	2.2936	0.2428	-1.1259	-1.9936	3	0	0
Jade2	0.5515	1.5312	1.5441	-0.4214	-1.2123	-1.9931	3	0	0
Gm15544	1.0429	4.0696	0.5228	-0.46	-0.1235	-5.0519	3	0	0
Mterf4	-0.1829	0.7682	1.7784	-1.2586	0.2032	-1.3084	3	0	0
Gm15459	1.298	3.8871	2.8679	-2.5043	-1.0566	-4.4921	3	0	0
Gm7061	0.9816	3.46	3.5773	2.2514	-4.5559	-5.7144	3	0	0
Gm32496	1.0156	1.6237	1.5584	-0.1697	-1.5228	-2.5053	3	0	0
Zfp956	0.1239	1.4004	1.6719	-1.0685	-0.7103	-1.4174	3	0	0
Irf1	1.717	3.7685	2.9715	-2.0535	-1.2042	-5.1993	3	0	0
Zbtb9	1.2106	2.2622	2.41	-0.4018	-0.0736	-5.4074	3	0	0
Zar1l	0.9953	2.5185	1.8423	-1.2537	-1.61	-2.4924	3	0	0
Gm9025	0.5508	3.7889	3.2029	-3.4322	1.3522	-5.4627	3	0	0
Hsdl2	0.6398	1.3512	1.2112	1.0974	-1.4439	-2.8557	3	0	0
Wdr73	-0.2053	1.6808	2.1396	-0.9923	-0.881	-1.7417	3	0	0
Usp5	1.7792	1.8532	1.3572	-1.0786	-1.3528	-2.5583	3	0	0
Gm17484	0.8109	-0.1717	1.2218	1.4868	-0.642	-2.7057	3	0	0
Uqcrh	0.6218	0.6454	0.4469	-0.4521	-0.2175	-1.0444	3	0	0
Gm5171	-0.4712	1.3859	1.988	-0.299	-0.9367	-1.6671	3	0	0
Tymp	-0.192	2.9109	0.3329	0.0657	-1.1373	-1.9802	3	0	0
Txndc9	-0.2471	1.6704	2.3229	-0.693	-1.0745	-1.9787	3	0	0
Tubgcp2	0.0693	2.4125	0.3385	-1.0134	-0.1154	-1.6914	3	0	0
Gtsf1	0.5785	3.1659	0.7197	-0.0029	-0.8524	-3.6088	3	0	0
Mks1	1.7153	3.2249	1.8438	0.7148	-2.0593	-5.4395	3	0	0
Gtf3a	1.5722	0.792	0.4924	0.7743	-1.3947	-2.2363	3	0	0
Gm17973	3.094	-0.1393	1.5067	2.3726	-2.3556	-4.4784	3	0	0
Prep	1.202	2.3805	2.0182	-0.6464	-1.8746	-3.0797	3	0	0
Ube2w	0.512	-0.1824	1.1234	1.2203	-0.7564	-1.9168	3	0	0
Trmt10b	0.6886	2.8364	2.3727	-0.8902	-0.5225	-4.4851	3	0	0
Trmt1	-0.0417	2.3785	-0.1364	-0.2746	-0.2893	-1.6364	3	0	0
Gpr107	0.1244	2.6062	1.6715	-0.0295	-0.865	-3.5075	3	0	0
Gm16196	2.455	2.9165	1.7232	1.5475	-4.3211	-4.3211	3	0	0
Plin3	2.4341	0.8992	0.8796	-0.0007	-2.2819	-1.9302	3	0	0
Mcm3ap	1.5501	1.7436	1.7159	-0.3314	-1.8112	-2.8671	3	0	0
Tmem19	1.4658	2.2299	2.0307	-0.3919	-1.0691	-4.2654	3	0	0
Lancl1	-0.4848	2.1119	0.6709	-0.1316	0.2084	-2.3747	3	0	0
Gm11985	0.9713	3.6104	3.4288	0.6065	-4.3085	-4.3085	3	0	0
Qars	-0.2283	2.1765	0.7	-0.5667	-1.0025	-1.079	3	0	0
Pfdn1	1.0437	1.2572	0.9575	-0.4461	-1.2691	-1.5432	3	0	0
Hbq1a	3.0879	4.1351	0.8782	0.8371	-4.4692	-4.4692	3	0	0
Gm9182	0.687	1.0102	0.7909	0.2525	-0.6222	-2.1183	3	0	0
Pomk	1.7616	0.2797	3.003	2.6826	-4.008	-3.719	3	0	0
Thap3	0.0284	1.9156	1.2609	0.4497	-0.7327	-2.9218	3	0	0
Thap1	0.0543	1.2676	1.0876	-1.2639	0.0425	-1.1882	3	0	0
Tfe3	0.1741	1.2384	1.0177	-0.2549	-0.3135	-1.8617	3	0	0
Prpf6	1.2336	2.0475	0.892	-0.9302	-1.4124	-1.8305	3	0	0
Gm7868	0.2174	1.0665	1.9688	-0.5706	-0.9469	-1.7353	3	0	0
Syne3	-0.5081	3.3277	1.6839	-0.435	0.2718	-4.3403	3	0	0
Gja4	1.1873	3.2773	1.3874	-1.2595	-0.4845	-4.108	3	0	0
Supt16	1.4557	1.5083	1.1485	-1.7707	-0.5331	-1.8088	3	0	0
Limd1	2.0986	-0.1483	1.8591	1.7501	-4.758	-0.8016	3	0	0
Pop1	1.8324	2.1511	1.4408	-2.5421	0.4042	-3.2864	3	0	0
Gm26791	1.4026	0.5549	1.9125	2.1742	-2.2522	-3.792	3	0	0
Fuz	4.0867	-0.0456	1.1513	2.2279	-3.1381	-4.2822	3	0	0
Pnmt	3.4055	3.4625	0.7911	-4.9819	2.3047	-4.9819	3	0	0
Oma1	3.3177	0.0576	2.5165	0.5397	-5.4972	-0.9342	3	0	0
Gcat	0.8906	3.6538	-0.2964	-1.451	0.3431	-3.1401	3	0	0
Spats2	1.0331	1.4476	0.8643	-0.49	-1.2313	-1.6237	3	0	0
Gm20775	1.3501	3.3775	3.2213	1.8394	-4.8942	-4.8942	3	0	0
Ssna1	0.2712	-0.0034	0.1432	0.8483	-0.4389	-0.8205	3	0	0
Smpd4	0.9584	1.6925	1.7813	-0.6115	-1.2065	-2.6141	3	0	0
Nudc	0.4237	2.1191	1.8209	-1.2662	-1.093	-2.0045	3	0	0
Fgf8	-1.0908	4.6347	1.1298	-0.2945	0.519	-4.8982	3	0	0
Ndufa9	-0.409	3.4522	-0.3879	-0.6435	-0.7058	-1.3062	3	0	0
Slc35a2	1.0021	1.6237	0.456	0.2274	-1.4776	-1.8316	3	0	0
Pdlim7	0.2036	1.6768	-0.1655	-0.625	0.1595	-1.2494	3	0	0
Slc25a35	-0.4057	2.2734	2.5031	-0.8061	-0.9327	-2.632	3	0	0
Slc16a1	0.312	2.3569	2.1868	-0.2795	-0.9565	-3.6198	3	0	0
Slc15a4	-0.0388	2.2642	1.2496	-1.4834	-0.8209	-1.1708	3	0	0
Hmgcr	0.8912	2.4143	2.4657	-1.3037	-0.9067	-3.5608	3	0	0
Glrx	1.2174	1.9203	1.9698	-0.5391	-0.5773	-3.9912	3	0	0
Hagh	0.962	1.1114	0.098	-1.248	0.4967	-1.42	3	0	0
Setdb1	0.083	1.6451	1.5226	-0.1824	-0.6706	-2.3977	3	0	0
Serinc1	-0.0311	1.1108	1.9253	-0.8039	-0.3213	-1.8798	3	0	0
Napg	2.0916	0.5118	0.9399	0.2273	-2.2837	-1.4868	3	0	0
Sdcbp	1.1805	1.3575	1.0478	0.484	-0.8778	-3.1921	3	0	0
Hist1h1d	1.9747	2.4256	2.5759	-0.7198	-2.3002	-3.9562	3	0	0
Elp2	-0.5777	3.9463	3.4923	0.4103	-1.7244	-5.5468	3	0	0
Gins4	2.496	-0.4496	0.7237	1.5435	-1.8448	-2.4688	3	0	0
Ribc1	1.1428	1.6213	0.3254	-0.6886	-1.1479	-1.253	3	0	0
Ebpl	2.2415	1.7591	0.4023	0.9745	-2.0258	-3.3517	3	0	0
Eif1b	1.0583	-0.5876	1.3285	1.691	-0.7913	-2.6988	3	0	0
Fetub	0.1885	2.0301	1.7935	-0.5312	-0.295	-3.186	3	0	0
Rnf14	0.8489	-0.4553	1.1249	1.2751	-0.9446	-1.849	3	0	0
Mrpl39	1.0452	3.8906	1.2665	-1.3689	-1.3531	-3.4803	3	0	0
Prpf19	0.0525	1.7108	1.1799	-0.0276	-0.3813	-2.5342	3	0	0
Mphosph10	1.6377	2.466	0.3882	-1.5792	0.2018	-3.1145	3	0	0
Ppp1r7	1.2388	1.601	0.9035	-0.1838	-1.0598	-2.4997	3	0	0
Fbxw15	0.8797	2.4714	1.7559	-0.3524	-2.1419	-2.6128	3	0	0
Gm7645	2.6204	-0.1916	2.2196	2.4225	-2.6314	-4.4395	3	0	0
Ppil2	0.1668	1.9473	1.5116	-1.2474	-0.7562	-1.6221	3	0	0
Plod1	0.1237	1.3028	1.1589	-0.4929	0.1412	-2.2337	3	0	0
Prrc2a	1.663	-0.2645	0.6722	0.8661	-1.04	-1.8968	3	0	0
Pdia4	0.2794	2.4079	2.2923	-1.758	0.13	-3.3516	3	0	0
Pdcd6	-0.112	1.9798	1.8485	-0.6472	-0.8454	-2.2237	3	0	0
Osbpl2	-1.5451	1.4976	1.7303	0.8356	-0.8688	-1.6497	3	0	0
Ogfod2	0.0341	1.0973	0.7401	-0.2096	-0.8303	-0.8316	3	0	0
Dap3	1.5833	1.6979	1.6787	-0.7491	-1.2804	-2.9303	3	0	0
Oasl1	0.1088	0.9233	0.6655	-0.7837	-0.2363	-0.6776	3	0	0
Nup54	1.0692	1.6983	0.4866	0.0366	-0.9372	-2.3536	3	0	0
Epha4	2.844	0.7408	1.0346	-0.0533	-2.5201	-2.046	3	0	0
Epb41l5	1.1249	1.7705	1.4085	-0.0856	-1.6134	-2.6049	3	0	0
Fh1	0.8507	1.4471	1.3825	-0.2381	-1.5862	-1.856	3	0	0
Izumo4	1.4752	3.6197	1.0726	-0.9748	-0.4915	-4.7012	3	0	0
Osbpl11	0.4769	-0.0764	0.6321	1.0215	-0.4496	-1.6045	3	0	0
Ngdn	0.8166	1.3348	0.8079	0.0142	-1.3959	-1.5776	3	0	0
Nelfcd	1.0491	1.0928	1.6718	-0.411	-0.3432	-3.0594	3	0	0
Nutf2	0.5904	-0.4759	0.4358	0.9525	-0.518	-0.9848	3	0	0
Fbxo18	0.6451	1.9576	2.0192	0.7094	-1.7253	-3.6059	3	0	0
Ndufb9	1.0616	1.0885	-0.1345	-0.2868	-0.6184	-1.1104	3	0	0
Ndufb3	0.5109	0.955	0.5075	-0.6976	-0.0677	-1.2081	3	0	0
Gm11847	3.2228	1.627	3.5994	-1.3239	-4.0198	-3.1054	3	0	0
Ncaph2	0.6088	0.7447	0.3598	-0.1435	-0.6426	-0.9273	3	0	0
Naxe	-0.1189	3.02	-0.2278	-0.5942	-0.6185	-1.4606	3	0	0
Naxd	1.1041	1.9892	0.726	-1.0313	-0.5684	-2.2196	3	0	0
N4bp2	0.6067	1.044	1.3389	-0.1203	-0.0937	-2.7756	3	0	0
Zcchc17	1.9306	0.95	1.0627	-1.2341	-2.4497	-0.2596	3	0	0
Mtx1	-0.1114	3.665	1.0636	-1.3427	-1.3657	-1.9088	3	0	0
Msh6	0.136	1.6974	1.3971	-0.1868	-0.8492	-2.1944	3	0	0
Gga3	-0.1407	0.4687	0.9957	0.3079	-0.5517	-1.0799	3	0	0
Mrps22	0.7626	3.224	1.3632	-1.4454	-0.7595	-3.145	3	0	0
Mrps18b	0.4796	1.278	1.3924	-1.0298	-0.6064	-1.5138	3	0	0
Mrps18a	-0.8889	2.5859	0.9022	-0.3584	-0.5376	-1.7033	3	0	0
Mrps17	0.0183	0.9949	0.7167	0.3486	-0.8387	-1.2398	3	0	0
Haus3	1.3953	3.599	0.5878	-0.9791	-1.7663	-2.8367	3	0	0
Gm9826	-0.0845	1.7332	3.3142	2.3824	-3.6727	-3.6727	3	0	0
Mrpl38	-0.6219	2.3122	0.1908	-0.0764	-0.4158	-1.3889	3	0	0
Gm8806	-0.4551	1.5407	2.3232	-0.4085	-1.242	-1.7582	3	0	0
Galnt6	0.0999	2.3725	1.8384	0.0073	-2.1405	-2.1777	3	0	0
Mipep	-0.5086	1.7652	0.7404	-0.339	-0.202	-1.456	3	0	0
Gm6877	2.4335	2.5467	3.1123	1.2201	-4.6564	-4.6564	3	0	0
Gm6457	0.1188	0.0374	2.0113	0.2013	-2.5528	0.1839	3	0	0
Mfsd10	0.8935	3.6268	0.5647	-0.6919	-1.0381	-3.3551	3	0	0
Gm20443	2.8214	5.4216	2.9465	-3.7298	-3.7298	-3.7298	3	0	0
Melk	0.7115	1.1306	1.1389	-0.5467	-0.9095	-1.5248	3	0	0
Med4	0.7135	1.4858	0.6497	-0.869	-0.3089	-1.6711	3	0	0
Med18	0.5643	1.6338	1.542	-0.7674	-1.1835	-1.7892	3	0	0
Mcm4	0.8959	2.6045	0.4113	-0.6485	-0.8108	-2.4522	3	0	0
Dnajb4	1.1895	2.235	0.6932	0.141	-1.0372	-3.2213	3	0	0
Elp3	-0.3913	2.4288	3.3546	-0.2199	-0.7866	-4.3856	3	0	0
Mboat2	0.1261	0.577	0.7268	-0.2617	-0.115	-1.0532	3	0	0
Gm13910	3.8375	1.8327	2.4259	0.3397	-7.0774	-1.3584	3	0	0
Mir22hg	1.7073	-0.1608	0.7621	1.4132	-1.674	-2.0478	3	0	0
Cyb561d2	2.7564	2.8809	1.7282	-1.2417	-0.84	-5.2838	3	0	0
Gm10184	-0.3962	1.2494	2.5847	-0.9357	-0.8929	-1.6093	3	0	0
Mars	1.255	2.4673	0.3453	-1.0461	0.0751	-3.0966	3	0	0
Lrrc56	-0.33	1.6913	1.2757	0.854	-1.1519	-2.3392	3	0	0
Gm15847	2.1996	2.4667	0.4089	-1.8614	-0.3434	-2.8703	3	0	0
Lrpap1	1.0836	1.4964	0.8856	-0.6801	-0.6235	-2.1621	3	0	0
Supt7l	1.9858	0.9633	0.9499	0.4294	-3.1879	-1.1406	3	0	0
Fbxl20	0.1563	1.3415	0.7451	0.28	-0.5605	-1.9624	3	0	0
Limd2	0.5794	2.3894	-0.2731	-0.667	-0.1116	-1.917	3	0	0
Maea	-0.0785	0.2202	1.4181	0.7481	-0.5564	-1.7514	3	0	0
Gm6863	0.3716	1.4145	0.3178	-0.4442	-0.6384	-1.0213	3	0	0
Lamp1	1.0067	1.7419	1.3165	-0.9356	-1.1697	-1.9599	3	0	0
Fam53a	0.5252	-0.1007	0.2529	0.9335	-0.3596	-1.2512	3	0	0
Dcun1d2	1.8078	2.0952	1.974	0.1135	-2.9714	-3.019	3	0	0
Klhl42	1.2451	3.1539	-0.392	-0.5007	-0.7464	-2.76	3	0	0
Snapc1	2.1394	1.3574	1.2678	-0.404	-4.0315	-0.329	3	0	0
Kif23	1.1949	1.7429	0.4953	-0.389	-1.0602	-1.984	3	0	0
Dusp23	2.2576	-0.4893	0.453	1.7458	-1.5661	-2.401	3	0	0
Kat7	1.2988	1.4914	1.0739	-0.3761	-1.4021	-2.0859	3	0	0
Ctbp2	0.743	0.8308	1.3913	-0.9067	0.1065	-2.165	3	0	0
Dram2	1.0117	1.8306	2.6342	1.2333	-3.0865	-3.6233	3	0	0
Gm4742	1.2118	2.6997	2.2216	-2.8651	-0.8138	-2.4541	3	0	0
Cpsf4l	-1.056	3.8425	1.4507	-0.2871	0.4451	-4.3952	3	0	0
Gm28644	1.6455	0.7216	1.1474	-0.7585	-1.7817	-0.9743	3	0	0
Dnah8	0.5909	1.8567	1.865	-1.2648	-0.6323	-2.4156	3	0	0
Hp	2.4165	2.6018	1.4359	-2.0846	0.1332	-4.5027	3	0	0
Hmg20a	-0.0592	0.507	0.859	-0.6755	0.0265	-0.6577	3	0	0
Elac2	-0.7668	1.3828	0.9241	0.5076	-1.0133	-1.0344	3	0	0
Commd4	2.4159	2.7033	2.5617	-0.4151	-3.3579	-3.9079	3	0	0
Hectd3	-0.4071	1.4597	0.8988	0.5597	-1.0588	-1.4523	3	0	0
Enkd1	0.5486	3.4495	0.955	-1.089	0.4471	-4.3112	3	0	0
Hadha	0.5714	1.4379	0.8027	-1.0666	-0.4417	-1.3038	3	0	0
Rnf4	0.2458	-0.401	1.1995	0.3958	-1.2905	-0.1495	3	0	0
Gprc5c	1.4025	1.4248	0.4489	-0.8858	-1.1475	-1.243	3	0	0
Echdc3	-0.7309	0.8848	0.7562	0.5035	-0.453	-0.9606	3	0	0
E330021D16Rik	-0.566	0.9106	1.2382	0.4628	-0.3708	-1.6748	3	0	0
Gpaa1	0.3902	2.1856	0.4248	-0.8045	0.3247	-2.5207	3	0	0
Gm15433	1.623	2.2422	3.4605	1.8441	-4.5849	-4.5849	3	0	0
Gorasp2	0.5077	1.2106	0.9508	-0.1023	-0.9459	-1.621	3	0	0
Cops8	1.3326	-0.0061	0.8934	1.5258	-1.2738	-2.4719	3	0	0
Cldn25-ps	0.0223	2.188	0.4402	-0.6819	0.2406	-2.2091	3	0	0
Ccdc69	1.1108	1.5674	1.2374	-0.03	-1.1084	-2.7773	3	0	0
Fbxw14	2.1307	0.3587	1.2078	-0.6159	-1.6988	-1.3824	3	0	0
Gaa	1.4789	2.0973	0.006	-0.7078	-0.7057	-2.1687	3	0	0
Gm8396	0.6712	0.0432	0.7739	1.1036	-0.898	-1.6939	3	0	0
Gm6992	0.1785	1.1458	1.6565	-0.3072	-0.7476	-1.9259	3	0	0
Disp1	0.3135	3.4345	0.5114	-0.1744	-0.4412	-3.6438	3	0	0
Phf20-ps	2.4331	0.8055	0.7204	-0.6902	-2.4161	-0.8527	3	0	0
Crry-ps	1.3642	3.4041	2.7537	-2.4646	0.7019	-5.7593	3	0	0
Pdia6	2.6925	1.7598	2.4154	-0.9962	-4.5998	-1.2717	3	0	0
Gm4779	0.0017	0.7302	0.4846	0.1534	-0.3862	-0.9837	3	0	0
Chd3os	2.5626	0.4374	1.5113	0.7482	-3.7591	-1.5003	3	0	0
Cetn2	1.2401	2.3774	2.8276	-0.1803	-2.4603	-3.8045	3	0	0
Cog1	1.5089	3.1408	1.9033	-0.0861	-1.1378	-5.3291	3	0	0
Gm35013	1.0439	2.426	1.4517	-0.2419	-1.2064	-3.4732	3	0	0
Nfrkb	1.4102	1.2056	0.8652	-0.477	-2.0619	-0.9421	3	0	0
Eif2b3	1.8756	1.8768	2.3978	-0.3955	-2.7017	-3.053	3	0	0
Gm16497	0.1872	1.6282	1.3245	-0.4878	-0.5799	-2.0722	3	0	0
Srsf2	0.3056	0.2391	1.0924	-0.4603	-0.7124	-0.4645	3	0	0
Med17	2.2312	1.0722	2.1039	-1.5142	-2.2737	-1.6194	3	0	0
Gm20075	0.9433	-0.5109	0.5239	1.0479	-0.5793	-1.4249	3	0	0
Mdh1	1.235	0.6909	1.0795	-0.3148	-1.9598	-0.7308	3	0	0
Fam161a	1.5842	1.9616	2.355	-0.7948	-1.1773	-3.9287	3	0	0
Fam118b	-0.1356	2.0349	1.7287	-0.256	-1.6368	-1.7352	3	0	0
Gm12633	1.4915	2.0249	3.478	-0.4562	-1.999	-4.5393	3	0	0
Cltb	-0.3094	1.6026	1.1	0.3801	-0.7564	-2.017	3	0	0
Etfa	1.3162	1.2277	0.7168	-0.0812	-1.7835	-1.3959	3	0	0
Gm12251	0.5476	1.6331	0.4487	-0.0086	-0.7188	-1.9021	3	0	0
Gm12166	0.3115	1.339	0.4335	-0.4065	-0.6224	-1.0551	3	0	0
Gm14388	2.5814	-0.2343	0.8445	1.1954	-1.929	-2.458	3	0	0
Eme2	0.5071	4.0823	1.6682	-2.9807	-0.7177	-2.5593	3	0	0
Fam213b	0.7922	4.1739	1.1896	-1.7386	0.072	-4.4891	3	0	0
Gm1070	1.7939	2.7637	1.6078	-1.5703	-2.1519	-2.4431	3	0	0
Fam151a	0.4335	4.2901	1.1973	-1.4685	-0.8288	-3.6236	3	0	0
Chmp1b	0.5378	1.1404	1.0299	0.163	-1.0337	-1.8374	3	0	0
Inip	1.3218	0.3708	0.5487	0.0762	-1.2993	-1.0183	3	0	0
Znrf2	1.1791	0.5025	0.4959	0.1774	-1.6272	-0.7278	3	0	0
Glyr1	-0.2315	1.6645	2.2444	-0.1342	-1.0226	-2.5207	3	0	0
Chadl	0.2391	2.2812	0.0221	-0.3404	-0.5018	-1.7002	3	0	0
Htr5b	4.3541	0.3218	3.1425	0.4021	-4.1947	-4.0258	3	0	0
Gjb1	0.1632	1.3773	0.4886	-0.7145	-0.0595	-1.2551	3	0	0
Gfm2	-0.0719	1.0617	1.135	-0.1944	-0.3224	-1.6079	3	0	0
Ccdc130	0.3868	3.5115	1.7714	-0.2012	-2.2357	-3.2328	3	0	0
Brf2	1.8912	1.1683	0.0813	-0.0284	-2.0556	-1.0568	3	0	0
Zmynd19	0.2253	-0.5185	0.6759	0.6546	-0.6419	-0.3955	3	0	0
Ube2b	0.9923	0.0888	0.4235	0.068	-1.2569	-0.3158	3	0	0
Ywhaq-ps3	0.2242	-0.2358	1.0473	-0.0445	-0.9484	-0.0428	3	0	0
Fkbpl	0.9636	2.1529	1.2381	-0.7848	-0.6034	-2.9665	3	0	0
Wdr37	0.4251	0.2851	1.8932	0.0565	-1.427	-1.2329	3	0	0
Fignl1	1.2019	1.8009	1.188	0.2809	-0.9297	-3.542	3	0	0
Fbxw27	1.2382	1.2686	1.1829	-0.3359	-1.4153	-1.9386	3	0	0
Fbxw25	1.0141	1.4447	1.14	-1.0978	-0.8696	-1.6314	3	0	0
Cdh1	1.6157	2.2801	2.2346	-2.4953	-0.4516	-3.1835	3	0	0
Fbxw21	1.3765	2.2636	1.113	-1.1026	-1.8011	-1.8494	3	0	0
Baiap2l1	1.1461	2.7887	1.4491	-0.5967	-2.0196	-2.7676	3	0	0
Cd160	0.3393	0.504	0.5647	0.4775	-0.617	-1.2685	3	0	0
Fbxo5	1.9708	1.016	1.2635	-0.933	-1.8156	-1.5017	3	0	0
Txndc12	0.1218	-0.7119	1.7113	-0.0288	-0.7494	-0.343	3	0	0
Enpp5	0.5308	0.7652	3.0519	-2.3457	0.6162	-2.6184	3	0	0
Farsa	0.5985	2.7524	0.7609	-0.9814	-1.3988	-1.7315	3	0	0
Sugt1	1.6694	0.9488	0.2767	-0.9688	-1.5946	-0.3315	3	0	0
Dgat2	2.929	2.0578	0.0959	-1.378	-2.751	-0.9538	3	0	0
Ccdc71	1.6952	2.5398	1.4341	-0.3304	-1.382	-3.9567	3	0	0
Fam210a	0.659	0.982	1.2088	-0.5065	-0.691	-1.6523	3	0	0
Bbs4	2.4406	1.1731	1.5532	0.2304	-2.8661	-2.5313	3	0	0
Snx9	1.3438	0.0852	0.563	0.1631	-1.9115	-0.2438	3	0	0
Dctn4	-0.5935	1.9574	2.7386	-1.0428	-0.8633	-2.1966	3	0	0
Aurkc	1.2582	1.4208	0.6255	-0.3969	-1.4209	-1.4866	3	0	0
Faim	0.9807	1.5798	1.6006	-0.6376	0.0456	-3.5691	3	0	0
Ccdc114	1.1278	1.2847	0.6927	-0.0458	-0.8651	-2.1943	3	0	0
Taf9	1.2405	0.572	1.5904	-0.7286	-1.9574	-0.7169	3	0	0
Coq3	-0.3441	3.319	2.0596	-0.6369	-1.4303	-2.9673	3	0	0
Exosc10	0.9911	1.2846	0.6071	-1.8133	-0.0372	-1.0322	3	0	0
B4gat1	1.1791	1.6699	2.3283	0.4407	-1.9666	-3.6514	3	0	0
Esyt3	0.558	0.6789	0.2827	-0.0263	-0.4925	-1.0008	3	0	0
Esyt1	-0.0087	1.4454	0.6292	-0.0838	-0.5169	-1.4652	3	0	0
Caml	-0.6437	2.4296	2.8678	0.3273	-1.0857	-3.8953	3	0	0
Aph1c	0.2446	4.3517	2.3934	-0.2301	-1.1278	-5.6317	3	0	0
Ddx56	0.9971	2.8488	1.0225	-1.3748	-1.4112	-2.0824	3	0	0
Ddx25	0.5991	1.77	1.2296	-1.8727	0.1218	-1.8477	3	0	0
Rpf2	2.465	1.8506	0.653	-1.3572	-2.9148	-0.6967	3	0	0
Asf1a	0.6134	1.6999	1.0026	0.8002	-1.0336	-3.0825	3	0	0
Cenps	1.3379	0.4265	0.5099	0.0547	-1.5814	-0.7475	3	0	0
Edrf1	1.2701	2.0867	0.6199	-0.7293	-0.3018	-2.9456	3	0	0
Dynlrb1	0.3914	1.0397	0.1395	0.0367	-0.5542	-1.0531	3	0	0
Dtnb	0.2023	1.0052	0.2539	-0.2293	-0.1463	-1.0857	3	0	0
Echs1	0.4999	0.0448	0.2107	0.6874	-0.4686	-0.9742	3	0	0
Aurka	-0.2752	1.5187	1.6977	0.0526	-1.3231	-1.6708	3	0	0
Phf20	1.8933	0.9772	0.2735	-0.6665	-2.0062	-0.4713	3	0	0
Cpeb1	1.3168	2.6664	1.4158	-1.5564	-1.4993	-2.3433	3	0	0
Dhx29	0.7521	1.6115	0.7435	-1.2601	0.1027	-1.9497	3	0	0
Cmc1	1.3043	0.6735	0.8629	-0.5039	-1.3353	-1.0016	3	0	0
Dhfr	0.7043	1.1624	0.7237	0.0268	-1.2698	-1.3474	3	0	0
Ddx28	-0.0456	2.7617	1.5339	-1.3927	-0.9637	-1.8937	3	0	0
Atp2c2	1.3623	5.0679	1.2723	-2.4421	-0.8077	-4.4526	3	0	0
Ndel1	1.8706	0.6025	0.992	-0.6846	-1.9461	-0.8344	3	0	0
Nudt5	0.1881	-0.1422	1.319	0.3978	-1.0109	-0.7518	3	0	0
Alad	1.4182	4.3625	1.2498	-1.1347	-0.4903	-5.4054	3	0	0
Anapc4	2.3972	2.4547	1.8778	-0.7848	-1.9824	-3.9625	3	0	0
Atl1	0.9597	1.3902	1.2327	0.9699	-1.1678	-3.3847	3	0	0
Cox7a2l	-0.969	1.3121	1.5901	0.4384	-0.7373	-1.6342	3	0	0
Atp5g2	0.1927	3.1212	-0.289	-0.6572	0.1728	-2.5405	3	0	0
Aspm	0.7642	1.7074	2.2748	-0.6526	-1.4026	-2.6911	3	0	0
Mknk1	1.3835	0.8899	0.3898	-0.2129	-1.7201	-0.7302	3	0	0
Celsr1	1.4726	1.6703	1.2726	-1.8599	-0.3926	-2.1629	3	0	0
Copg1	0.0495	1.8869	1.3118	-0.407	-0.3457	-2.4954	3	0	0
Cog8	0.8018	2.887	0.6534	-0.9021	-1.5441	-1.896	3	0	0
Gabpb1	1.0521	0.3964	1.2335	0.957	-2.5393	-1.0996	3	0	0
G3bp2	2.2872	0.3097	1.3832	-0.6913	-2.3208	-0.9679	3	0	0
Agr3	1.1758	1.7833	0.8102	0.3423	-0.8869	-3.2248	3	0	0
Ckap2	1.2386	2.0544	0.6575	-0.5203	-0.3427	-3.0874	3	0	0
Frg1	2.2059	0.949	1.7581	-0.6596	-3.0468	-1.2065	3	0	0
Kit	0.6541	0.6052	1.969	-1.2073	-1.6461	-0.3748	3	0	0
Apeh	1.1978	2.6749	0.7996	0.0351	-1.6711	-3.0363	3	0	0
Afap1l2	1.3264	1.422	1.098	0.743	-1.635	-2.9544	3	0	0
AC159205.1	0.2125	2.5253	2.9606	-0.6005	-0.1564	-4.9415	3	0	0
Ing5	1.1114	0.3721	1.3575	-0.6603	-1.6153	-0.5655	3	0	0
Fbxo22	2.4466	1.033	1.3608	0.2549	-4.9139	-0.1815	3	0	0
Aldh1a2	0.3402	1.4096	1.69	0.0015	-1.277	-2.1644	3	0	0
Ap1b1	0.6476	1.3056	1.4275	-0.2929	-0.1924	-2.8953	3	0	0
Anxa6	1.8184	2.9073	2.1721	-0.6601	-1.0193	-5.2184	3	0	0
Cep85	1.2275	-0.4612	0.5126	1.5331	-0.8008	-2.0112	3	0	0
Actr1a	0.7061	1.2604	1.3527	-0.119	0.0081	-3.2083	3	0	0
Ankrd27	0.0867	1.0708	1.5329	0.1465	-1.1131	-1.7239	3	0	0
Gm9523	1.8401	0.4943	1.0611	-0.6684	-2.4103	-0.3169	3	0	0
Alg3	0.1745	1.6319	0.2784	-0.2257	-0.1099	-1.7492	3	0	0
Ccdc58	1.4869	1.5712	0.9704	-0.7782	-1.13	-2.1203	3	0	0
Ecd	2.8962	0.0191	1.5405	0.2842	-3.5407	-1.1992	3	0	0
Akr1a1	0.1503	1.5979	0.971	0.3527	-0.9009	-2.1712	3	0	0
Acp6	1.5543	2.357	0.7839	-0.3087	-1.3643	-3.0221	3	0	0
AC159312.1	1.1327	0.3441	1.0085	1.198	-1.1366	-2.5466	3	0	0
Aplf	1.1641	3.171	2.9552	-0.7774	-2.9018	-3.6112	3	0	0
AC158538.2	2.0339	2.4198	1.7484	0.6376	-3.4199	-3.4199	3	0	0
Alg12	0.4572	0.9504	1.5919	-1.09	0.3328	-2.2423	3	0	0
Aip	0.6545	1.7501	-0.046	-0.698	-0.1437	-1.517	3	0	0
BC005624	0.0802	1.8383	1.3099	-1.7247	-0.5053	-0.9984	3	0	0
Arl1	0.4418	0.1122	1.1324	0.9434	-1.7454	-0.8843	3	0	0
AC155929.4	2.8852	1.69	1.1709	1.2857	-2.8788	-4.153	3	0	0
Atp13a1	-0.5633	2.8688	0.9574	-0.0161	0.186	-3.4327	3	0	0
Atg7	-0.2305	0.9928	0.9708	-0.0006	-0.1603	-1.5722	3	0	0
Acot9	1.5215	2.827	2.162	-0.3559	-2.1465	-4.0081	3	0	0
Aldh7a1	0.4622	0.1355	2.0107	0.5898	-1.6302	-1.5682	3	0	0
Abcf3	0.6645	2.2014	1.6987	-0.2382	-1.122	-3.2044	3	0	0
Arl14ep	1.4732	1.6573	2.1502	-0.0188	-1.9667	-3.2952	3	0	0
Cers5	1.696	0.5635	0.4694	-0.075	-1.6768	-0.9771	3	0	0
Apip	0.0908	1.7695	1.0312	-0.9711	-0.2693	-1.6512	3	0	0
Abcb6	0.1073	1.6077	0.5729	-0.2824	-0.1953	-1.8101	3	0	0
Cdca2	2.5755	1.4062	1.7675	-0.7128	-4.9376	-0.0989	3	0	0
Abcb1b	1.6121	2.6635	0.9305	-0.5922	-1.6559	-2.9581	3	0	0
Abcd3	1.2956	1.8745	1.6193	-0.2467	-1.3794	-3.1633	3	0	0
Ampd3	0.3562	1.136	0.4456	-0.0626	-0.8868	-0.9884	3	0	0
Alkbh7	1.0853	2.2212	0.3092	-0.6601	-1.3369	-1.6187	3	0	0
Acot10	1.9852	3.3156	2.198	0.0422	-3.2591	-4.2819	3	0	0
AC123935.1	1.323	0.6434	1.1087	-1.0596	-1.0579	-0.9577	3	0	0
Ahsa2	-0.2206	2.2957	0.7927	-0.7333	-0.6189	-1.5155	3	0	0
Adam17	0.8239	2.4351	1.0944	-0.7177	-1.5343	-2.1013	3	0	0
Acox3	1.0335	0.2202	1.4456	-0.2518	-1.4442	-1.0033	3	0	0
Cphx1	0.5961	1.0371	1.6968	0.1024	-1.2611	-2.1714	3	0	0
9530068E07Rik	-0.8971	1.1678	1.7293	0.6579	-0.8609	-1.797	3	0	0
AC154816.1	1.0871	1.544	1.8565	-0.1147	-0.2589	-4.114	3	0	0
Ammecr1l	0.7875	0.0513	0.8048	0.6296	-1.695	-0.5782	3	0	0
Aars2	1.8477	3.1553	2.0213	-1.3427	-1.281	-4.4006	3	0	0
3110082I17Rik	0.0087	1.1144	1.4962	0.0208	-0.9198	-1.7203	3	0	0
2210417A02Rik	3.3861	-0.819	1.4417	2.2765	-2.3259	-3.9594	3	0	0
Ago3	1.322	0.2067	1.7147	0.0351	-1.7041	-1.5743	3	0	0
3000002C10Rik	0.474	0.2071	0.9712	1.7311	-0.9442	-2.4393	3	0	0
2700062C07Rik	-0.3166	1.3707	1.0181	0.0396	-0.4615	-1.6503	3	0	0
1700021F07Rik	0.5913	3.4717	0.9447	-0.1769	-1.1213	-3.7095	3	0	0
1110006O24Rik	2.9129	2.9273	2.4341	-0.5402	-3.0463	-4.6878	3	0	0
1110008L16Rik	-0.3539	1.3987	0.5678	-0.1301	0.1982	-1.6807	3	0	0
1500011B03Rik	0.7006	-0.2546	0.878	1.3117	-0.6718	-1.964	3	0	0
Zfp955b	2.6211	2.907	1.6374	0.1213	-3.7877	-3.499	3	0	0
Spc24	0.667	3.1521	-0.1132	0.3114	-0.9979	-3.0193	3	0	0
Tmco6	1.922	3.791	0.1831	0.6285	-0.8977	-5.6269	3	0	0
Tradd	2.3543	2.9302	2.5582	0.8485	-4.5705	-4.1208	3	0	0
Timm10b	1.1503	2.4869	-0.4462	-0.0656	-0.6137	-2.5116	3	0	0
Tbc1d7	-0.0318	1.1414	2.6364	0.9087	-4.0845	-0.5702	3	0	0
Slc3a2	0.3288	1.0737	-0.3588	0.36	0.0941	-1.4978	3	0	0
Smim8	1.8348	2.0286	2.4637	0.9044	-4.6534	-2.5781	3	0	0
Sh3bp2	0.2908	1.205	-0.1101	0.568	-0.1855	-1.7682	3	0	0
Smu1	1.2647	2.6312	1.5842	-0.9625	-3.6387	-0.8789	3	0	0
Rpp25l	0.5003	1.8011	0.2795	0.3159	-0.2241	-2.6729	3	0	0
Rwdd2b	0.4635	1.5234	2.1095	1.5361	-4.4362	-1.1963	3	0	0
Tcta	1.3216	2.6256	1.8818	1.3423	-3.9681	-3.2033	3	0	0
Snrpb2	1.6394	0.8183	-0.1531	1.0614	-2.795	-0.571	3	0	0
Smim1	2.7654	3.682	-0.0292	0.6283	-3.4973	-3.5493	3	0	0
Smim19	0.5834	0.895	1.3129	1.0657	-2.2421	-1.6148	3	0	0
Psip1	1.0403	2.0205	-0.8478	0.102	-0.2483	-2.0667	3	0	0
Ubac2	0.4011	1.816	-0.2372	-0.0361	-0.3076	-1.6363	3	0	0
Trp53inp1	-0.0609	1.1056	1.8135	1.1554	-2.253	-1.7607	3	0	0
Tmem128	0.5592	3.503	0.0063	0.8196	-1.3373	-3.5508	3	0	0
Mrpl14	1.0091	3.9261	-0.8581	-0.0793	-0.494	-3.5038	3	0	0
Ttc4	0.2305	3.6023	3.1472	-0.7558	-4.0148	-2.2095	3	0	0
Tsga10ip	2.8819	2.9237	0.3132	-1.636	-2.438	-2.0449	3	0	0
Surf1	0.6382	1.788	0.8945	0.1195	-1.7462	-1.694	3	0	0
Nup85	1.4993	1.6155	0.6588	0.5716	-2.4695	-1.8758	3	0	0
Snrnp40	0.1648	1.2114	1.6547	0.1856	-1.7873	-1.4292	3	0	0
Slc43a3	1.3725	0.4855	0.139	0.2953	-1.4969	-0.7953	3	0	0
Nlrp4b	2.057	2.4957	1.404	0.6514	-3.5193	-3.0887	3	0	0
Zfp84	1.4745	1.6071	2.4673	-0.2915	-2.6718	-2.5856	3	0	0
Stt3a	2.4944	3.0143	1.969	-1.1712	-4.2318	-2.0746	3	0	0
Srfbp1	2.2971	2.6442	2.5024	-0.9336	-4.596	-1.9141	3	0	0
Mrpl24	0.126	2.0926	-0.3612	0.6647	-0.2714	-2.2507	3	0	0
Vps51	2.6331	2.8415	1.1702	0.3029	-4.3644	-2.5834	3	0	0
Twf1	1.9506	2.3454	1.841	-0.6399	-3.8457	-1.6514	3	0	0
Mtfr2	2.0385	2.0864	1.2107	-0.5192	-3.7152	-1.1013	3	0	0
Trim59	2.1561	2.9648	1.6501	-0.2968	-3.6337	-2.8405	3	0	0
Sars2	1.3738	4.2091	0.9135	-1.337	-5.2857	0.1263	3	0	0
Rnf215	2.8095	3.5921	1.6262	-0.5966	-3.9518	-3.4794	3	0	0
Nagk	1.3356	2.9069	0.2395	0.97	-2.5043	-2.9477	3	0	0
Kctd5	1.5505	2.8844	1.2631	1.3389	-2.1791	-4.8577	3	0	0
Slc35a1	1.3169	1.4605	1.4171	-0.131	-2.4806	-1.5829	3	0	0
Mpg	1.3183	2.5811	-0.5916	-0.0889	-1.1024	-2.1165	3	0	0
Psma1	1.1756	2.24	2.2769	-1.5579	-2.683	-1.4516	3	0	0
Khdc3	3.1017	3.3636	0.0288	-1.3826	-2.7159	-2.3956	3	0	0
Smg8	2.0791	2.2644	0.7055	-1.6871	-2.0881	-1.2737	3	0	0
Opa3	1.577	0.5181	0.4629	0.6702	-1.9988	-1.2294	3	0	0
Lonp1	-0.1075	2.9676	1.9046	0.9546	-5.7613	0.042	3	0	0
Gstt2	1.7929	6.0468	-1.2575	-0.9442	-1.6615	-3.9766	3	0	0
Lrrc42	-0.1613	0.7336	1.3437	0.7474	-1.4807	-1.1827	3	0	0
Uqcrfs1	0.7353	2.493	1.65	-0.8385	-4.7332	0.6934	3	0	0
Ube2g1	0.251	0.8679	1.032	0.1168	-2.0166	-0.2511	3	0	0
Gstz1	1.3097	1.7814	2.4258	1.957	-4.0709	-3.4031	3	0	0
Tysnd1	-0.8058	2.8661	0.9283	0.1193	-1.7519	-1.356	3	0	0
Stmn1	0.0557	0.8067	1.7992	-0.5377	-1.2409	-0.8831	3	0	0
Timm50	-0.5656	2.2046	0.0523	-0.149	-0.8889	-0.6535	3	0	0
Kif2c	0.7911	2.6535	1.7001	-1.0148	-3.5941	-0.5358	3	0	0
Nudt8	2.1496	4.4807	1.0908	-1.318	-5.4824	-0.9207	3	0	0
Tob1	1.1353	1.8263	2.2835	0.0933	-3.3541	-1.9843	3	0	0
Timm9	1.5738	1.7982	1.0709	-0.6154	-1.955	-1.8726	3	0	0
Psma2	0.9817	1.8722	1.3134	-0.9409	-1.6373	-1.5891	3	0	0
Ppa1	1.2576	1.4832	1.4938	0.3884	-3.6885	-0.9346	3	0	0
Slc26a2	1.4096	2.0764	1.6313	0.4699	-4.0318	-1.5554	3	0	0
Nrm	2.7727	2.8976	1.3477	-0.8399	-5.2205	-0.9576	3	0	0
Mastl	1.2577	2.9519	0.7302	0.0442	-3.1289	-1.8551	3	0	0
Rps6kb2	-0.0186	1.46	1.2968	-0.2865	-1.6859	-0.7658	3	0	0
Gm5281	-1.8979	1.6776	3.6098	4.0382	-3.7138	-3.7138	3	0	0
Rnf8	1.0642	2.5478	1.5439	-1.0875	-2.208	-1.8603	3	0	0
Mrps18c	0.7277	3.9982	1.3017	-0.3138	-3.4872	-2.2267	3	0	0
Vti1b	-0.5486	1.5585	1.4724	0.6911	-1.9843	-1.1891	3	0	0
Mrpl16	0.5747	1.2319	1.6662	-0.3866	-2.4052	-0.681	3	0	0
Spag5	-0.7711	3.0118	-0.2764	0.2229	-0.7219	-1.4654	3	0	0
Txnl4b	-0.5445	0.8008	0.8605	0.3433	-1.0567	-0.4034	3	0	0
Psmc3ip	1.274	2.3795	1.3067	-0.8336	-5.6631	1.5365	3	0	0
Tssc1	-0.2846	1.3096	0.2652	0.0624	-0.7505	-0.6021	3	0	0
Gm44796	0.2203	0.8318	1.0787	0.9329	-1.546	-1.5178	3	0	0
Triap1	0.6965	-0.6915	0.7774	1.0137	-0.9373	-0.8589	3	0	0
Klhl12	0.6656	0.719	1.6096	0.4811	-3.0994	-0.3759	3	0	0
Snrnp200	0.9983	1.8704	1.2022	-0.6625	-2.398	-1.0103	3	0	0
Nelfb	3.1991	3.3571	-0.8	0.1985	-2.6883	-3.2665	3	0	0
Slc25a14	0.7852	0.5297	-0.0563	0.2976	-0.8916	-0.6646	3	0	0
Igbp1	2.4818	2.7253	2.7571	-0.1022	-4.1858	-3.6761	3	0	0
Ndc1	1.3709	1.6567	0.9674	-0.7613	-2.745	-0.4887	3	0	0
Recql5	-0.8419	1.5805	1.315	0.4709	-1.2942	-1.2304	3	0	0
Rbm6-ps1	0.8695	1.732	0.7214	0.2417	-1.8288	-1.7357	3	0	0
Gm12479	-0.0688	2.5236	2.9889	3.0432	-4.2435	-4.2435	3	0	0
Rabggta	0.7644	2.6639	0.4808	-0.463	-1.7748	-1.6713	3	0	0
Lrrc31	-0.0192	2.272	2.441	1.1478	-3.8606	-1.9809	3	0	0
Ppwd1	1.3725	1.5667	0.535	-1.0649	-1.7081	-0.7012	3	0	0
Fbxo25	2.1921	2.1088	0.9644	1.1782	-3.2953	-3.1482	3	0	0
Lbr	0.8995	1.502	1.7167	-1.1222	-2.4194	-0.5766	3	0	0
Gm5406	1.3382	2.5317	2.2075	-1.4609	-3.7296	-0.8869	3	0	0
Gfm1	1.3958	1.5345	0.1127	0.4118	-1.428	-2.0268	3	0	0
Ints14	1.2365	1.5314	0.6279	-0.5772	-1.9346	-0.8839	3	0	0
Il17rd	-0.3151	0.1649	2.3202	0.7904	-1.5719	-1.3885	3	0	0
Hmgn1	-0.1958	0.8921	1.2053	0.2711	-1.3019	-0.8709	3	0	0
H3f3b	0.2301	0.8164	0.2342	-0.1485	-1.1382	0.0061	3	0	0
Zbtb24	1.6269	1.9639	0.9181	0.4117	-4.1848	-0.7359	3	0	0
Ngrn	0.1596	-0.1825	1.2313	1.3276	-1.6404	-0.8956	3	0	0
Yipf4	0.6205	0.7557	0.5226	0.0829	-1.5164	-0.4653	3	0	0
Mrpl58	1.1354	1.9691	0.8538	-1.0647	-1.4993	-1.3943	3	0	0
Mrpl36	1.0066	1.0984	-0.1743	-0.1544	-0.7057	-1.0706	3	0	0
Meaf6	0.0617	1.5338	1.3177	0.127	-1.5374	-1.5028	3	0	0
Lrrc45	-1.0586	1.913	0.7965	0.3832	-1.4045	-0.6297	3	0	0
Lcmt1	-0.0989	0.7914	0.748	0.0317	-1.0828	-0.3893	3	0	0
Edc4	1.3638	2.1492	0.4646	0.1882	-2.4926	-1.6732	3	0	0
Dus2	0.5254	1.4669	1.5469	0.1839	-3.2801	-0.4431	3	0	0
Dus1l	1.4499	2.332	1.6857	1.5943	-6.9041	-0.1578	3	0	0
Siah1b	1.9966	-0.2061	0.6942	0.9606	-2.7904	-0.6549	3	0	0
Isl2	0.3803	1.1161	-0.1726	0.3041	-0.1211	-1.5068	3	0	0
Haus7	-0.4949	1.5416	1.9414	0.3561	-1.9427	-1.4015	3	0	0
Rgmb	1.4227	1.9139	1.6535	-0.1876	-4.2953	-0.5072	3	0	0
Clcc1	1.7564	3.0455	2.4082	-0.9325	-3.7085	-2.569	3	0	0
Cep78	1.3799	3.7578	-0.3886	0.9678	-2.7463	-2.9707	3	0	0
Fam98c	1.1681	3.0005	0.5956	0.27	-2.8712	-2.163	3	0	0
Gle1	-0.5194	2.1634	0.2745	-0.5088	-0.9934	-0.4162	3	0	0
Gm29999	2.6182	0.2434	1.6605	2.6237	-3.5829	-3.5628	3	0	0
Mdm2	1.3409	1.6311	1.773	-0.3187	-3.4288	-0.9974	3	0	0
Gm13651	0.5804	1.6643	1.4537	-0.5429	-1.7199	-1.4356	3	0	0
Cnn3	0.4782	1.4172	-0.1686	0.5352	-0.2256	-2.0363	3	0	0
Gm12932	0.8848	2.0472	0.4098	-0.5366	-3.0582	0.253	3	0	0
Cmc4	0.7491	0.204	0.8013	1.4821	-2.2089	-1.0276	3	0	0
Ccnb1	-0.5897	1.0999	0.8526	0.8126	-1.2295	-0.9458	3	0	0
Leprotl1	1.0523	1.8402	0.9477	-0.2436	-4.3099	0.7132	3	0	0
Cpsf3	1.0024	2.2264	2.0938	-1.4624	-4.5694	0.7092	3	0	0
Ctps	1.2463	1.3146	0.9096	0.0037	-2.053	-1.4211	3	0	0
Blcap	1.037	2.1997	0.2842	0.7025	-0.5122	-3.7111	3	0	0
Wdr5	-0.4279	0.1216	1.4628	0.842	-1.5025	-0.496	3	0	0
Cphx2	0.5604	1.3598	2.1251	0.2847	-2.7215	-1.6086	3	0	0
Trmt5	1.4001	2.151	3.1499	-0.2608	-3.7469	-2.6933	3	0	0
BC002163	2.5282	2.5958	1.6443	1.2386	-5.5897	-2.4171	3	0	0
Tmem209	0.9455	1.6893	1.7316	-0.7786	-2.9937	-0.594	3	0	0
Fam206a	0.7845	1.2918	0.9148	-0.0405	-1.9434	-1.0073	3	0	0
Gm5641	1.0267	1.0399	1.1651	-0.3231	-1.9985	-0.9102	3	0	0
Eri3	-0.0565	0.6949	0.4277	0.4567	-0.438	-1.0849	3	0	0
Emc6	-0.0783	1.3346	0.0566	0.0747	-0.3848	-1.0028	3	0	0
Baiap3	0.7668	3.3998	2.2636	1.079	-3.8974	-3.6118	3	0	0
Rpn2	-0.217	0.8842	1.2846	0.2103	-2.1819	0.0197	3	0	0
Rpf1	0.8336	1.7104	1.4571	-0.7153	-3.1686	-0.1172	3	0	0
Cdca5	0.062	1.1017	0.9113	-0.0275	-1.3826	-0.6649	3	0	0
Derl2	0.0344	1.048	1.6255	0.9229	-2.0012	-1.6296	3	0	0
Ccdc174	1.8491	2.9334	0.5493	-0.0608	-2.8349	-2.436	3	0	0
Gm13835	1.1686	2.2963	1.447	-0.3229	-4.3809	-0.2081	3	0	0
Gm13675	2.7404	-0.2857	0.6395	1.0643	-3.3015	-0.857	3	0	0
Plrg1	0.4879	2.1042	2.1345	-1.2027	-2.674	-0.8499	3	0	0
Cxxc1	0.5352	0.8177	0.8599	0.0328	-1.7846	-0.461	3	0	0
Bcap31	0.2413	1.684	1.539	-0.5949	-1.6071	-1.2623	3	0	0
Ctnna1	-0.1239	2.4194	0.2605	0.1097	-1.658	-1.0076	3	0	0
Ctage5	1.033	2.129	-0.0694	0.3398	-1.0209	-2.4114	3	0	0
Mrpl40	0.9905	0.3456	0.0998	0.5195	-1.2335	-0.722	3	0	0
Cdc42se2	-0.3625	0.1073	1.0986	0.9089	-1.0406	-0.7118	3	0	0
Cops2	0.7975	3.6978	1.1973	-0.0749	-3.1185	-2.4993	3	0	0
BC022960	1.0013	3.4543	3.426	0.0817	-6.5063	-1.457	3	0	0
BC004004	0.5735	3.0556	1.9888	0.7731	-4.7425	-1.6485	3	0	0
Ciart	0.8955	1.5436	0.5655	-0.5729	-2.7862	0.3544	3	0	0
Cept1	0.7634	2.2533	0.851	-0.0061	-2.0823	-1.7793	3	0	0
Adpgk	1.0863	2.932	2.1158	1.52	-4.7059	-2.9483	3	0	0
Fam221a	0.8214	1.069	1.1738	0.4679	-2.924	-0.608	3	0	0
Bloc1s5	-0.9236	1.1754	1.2036	0.1814	-1.1392	-0.4976	3	0	0
Arpp19	0.5533	1.0234	1.4283	0.3394	-2.1162	-1.2281	3	0	0
C1galt1c1	0.9846	2.8504	0.6253	0.1455	-4.3291	-0.2768	3	0	0
Brox	0.1687	1.09	0.9631	-0.019	-1.6317	-0.5711	3	0	0
Anxa2	0.2362	3.9891	1.5798	-0.7873	-2.6942	-2.3236	3	0	0
Ap5m1	1.6065	3	2.32	-1.1572	-2.9021	-2.8672	3	0	0
Alg8	1.3085	1.711	1.1999	-0.7888	-2.9042	-0.5264	3	0	0
AC132247.1	0.0717	5.6459	1.349	1.4789	-4.2727	-4.2727	3	0	0
Arrdc2	1.8513	2.2178	-0.6296	-0.3241	-1.0673	-2.0481	3	0	0
Gata4	1.2186	1.1191	0.0361	0.6585	-2.1669	-0.8654	3	0	0
AC160980.1	0.787	2.2014	1.224	-1.3344	-3.5853	0.7073	3	0	0
Cphx3	0.129	0.8146	1.3797	-0.1256	-1.4649	-0.7328	3	0	0
AC096628.2	-1.0758	2.7367	4.0942	1.8858	-3.9623	-3.6786	3	0	0
Cdc37l1	1.3316	0.7695	-0.2334	0.1271	-1.6105	-0.3844	3	0	0
Cct2	0.6952	1.2802	1.5254	-0.9393	-1.6302	-0.9313	3	0	0
4930432K21Rik	0.881	2.2896	1.7734	0.2123	-4.5855	-0.5708	3	0	0
4930548H24Rik	-0.4725	1.4917	1.0046	0.3889	-1.5143	-0.8984	3	0	0
Bnip2	0.9612	1.4215	1.9541	0.406	-4.0214	-0.7213	3	0	0
Brwd1	1.3674	0.4176	0.3032	0.5871	-2.1808	-0.4945	3	0	0
Arfip1	1.6957	0.4494	-0.5127	0.2365	-1.6763	-0.1926	3	0	0
Actl6a	0.1238	0.457	1.9521	-0.0891	-1.8132	-0.6306	3	0	0
Agpat5	2.33	-0.296	-0.2055	0.5372	-1.955	-0.4107	3	0	0
Acat2	0.3499	1.0799	1.8459	0.4214	-3.8093	0.1122	3	0	0
1700030K09Rik	-0.0015	1.5291	1.9627	0.0583	-1.9882	-1.5604	3	0	0
2610524H06Rik	0.1936	-0.5618	0.962	1.3132	-0.9808	-0.9262	3	0	0
1110020A21Rik	2.2514	3.3365	0.7606	-0.4913	-5.0391	-0.8181	3	0	0
A730071L15Rik	-0.1372	1.2899	1.8862	0.8999	-2.8596	-1.079	3	0	0
9930104L06Rik	0.5028	0.9152	2.4555	1.027	-3.2341	-1.6664	3	0	0
9130401M01Rik	0.4988	2.3029	1.0809	-0.0829	-4.4125	0.6128	3	0	0
Rdh14	1.6188	2.1433	1.6055	1.6085	-5.3683	-1.6077	3	1	0
Krtcap3	0.2232	1.6241	0.2459	0.4355	-1.3503	-1.1785	3	1	0
Tex12	0.9648	1.6957	0.4547	0.639	-2.0657	-1.6884	3	1	0
Spint2	0.7945	1.2335	-0.2309	0.0569	-1.0018	-0.8521	3	1	0
Nxnl2	1.6752	1.8057	1.665	1.8747	-5.7476	-1.273	3	1	0
Slc20a1	-0.7535	0.3412	1.0321	1.603	-1.413	-0.8098	3	1	0
Gm12856	-0.7378	1.0738	0.7933	0.9607	-1.0983	-0.9918	3	1	0
Gm19439	-0.0977	0.2747	0.6615	0.8138	-0.8436	-0.8088	3	1	0
Hspbap1	0.6315	1.2311	0.2743	0.542	-2.2019	-0.4771	3	1	0
Degs1	1.0062	1.3697	-0.027	0.2084	-1.5666	-0.9907	3	1	0
Ccnb1-ps	-0.7428	1.1047	0.843	0.8601	-1.2324	-0.8327	3	1	0
Dtymk	0.7709	2.0454	-0.1455	0.1585	-2.7139	-0.1154	3	1	0
Clk3	0.8812	1.3425	0.0716	0.5213	-1.5907	-1.2259	3	1	0
2002-03-01	0.1395	1.1487	-0.0251	0.0156	-1.1375	-0.1412	3	1	0
[truncated: 3,765 more rows]
