# Supplementary material for: The translational oscillation in oocyte and early embryo development
Source: Nucleic Acids Res. 2023 Nov 10;51(22):12076–91. doi: 10.1093/nar/gkad996 (PMC10711566; doi:10.1093/nar/gkad996)
Supplement: gkad996_Supplemental_Files [file gkad996_supplemental_files.zip › 3 S.File (Fig. 2B) GO Dot plot Cluster major.xlsx]

## Sheet: Cluster 1
	geneSet	description	link	size	overlap		expect	enrichmentRatio	pValue	FDR	overlapId		userId
nucleotide metabolic process	GO:0043604	amide biosynthetic process	http://amigo.geneontology.org/amigo/term/GO:0043604	677	15		4.136310966	3.626419803	1.60E-05	0.011127408	13627;13667;19921;19989;26987;66085;66493;66656;67160;69125;79044;216767;227682;238217;100042807		Trub2	Rpl19	Rpl10l	Mrps34	Mrpl22	Eif2b4	Eef1g	Eif3f	Cnot8	Eef1d	Eif3j2	Eif4e2	Rpl7	Mrpl51	Eef1a1
nucleotide metabolic process	GO:0043603	cellular amide metabolic process	http://amigo.geneontology.org/amigo/term/GO:0043603	929	16		5.675971769	2.81890056	1.66E-04	0.100084829	13627;13667;19921;19989;26987;66085;66493;66656;67160;69125;79044;216767;227682;238217;319801;100042807		Tigar	Trub2	Rpl19	Rpl10l	Mrps34	Mrpl22	Eif2b4	Eef1g	Eif3f	Cnot8	Eef1d	Eif3j2	Eif4e2	Rpl7	Mrpl51	Eef1a1
others	GO:1901566	organonitrogen compound biosynthetic process	http://amigo.geneontology.org/amigo/term/GO:1901566	1532	25	25	9.360160118	2.670894481	4.72E-06	0.004252063	13627;13667;14431;14913;18103;19921;19989;22247;22275;26987;56395;57783;66085;66493;66656;67160;69125;69372;79044;107197;216767;227682;238217;319801;100042807		Gamt	Urod	Tigar	Nme2	Trub2	Rpl19	Rpl10l	Umps	Guca1a	Mrps34	Uqcc3	Tnip1	Tmem115	Mrpl22	Eif2b4	Mocs3	Eef1g	Eif3f	Cnot8	Eef1d	Eif3j2	Eif4e2	Rpl7	Mrpl51	Eef1a1
others	GO:0007005	mitochondrion organization	http://amigo.geneontology.org/amigo/term/GO:0007005	434	12	10	2.651638049	4.525504529	1.41E-05	0.010576666	14004;21854;30055;56486;66916;72018;107197;223696;224904;225887;319801;380773		Fundc1	Timm13	Timm17a	Tigar	Slirp	Uqcc3	Tomm22	Ndufb7	Gabarap	Chchd2	Ndufs8	2410015M20Rik
others	GO:0006518	peptide metabolic process	http://amigo.geneontology.org/amigo/term/GO:0006518	705	15		4.307384388	3.482391783	2.57E-05	0.016559631	13627;13667;19921;19989;26987;66085;66493;66656;67160;69125;79044;216767;227682;238217;100042807		Trub2	Rpl19	Rpl10l	Mrps34	Mrpl22	Eif2b4	Eef1g	Eif3f	Cnot8	Eef1d	Eif3j2	Eif4e2	Rpl7	Mrpl51	Eef1a1
others	GO:0034227	tRNA thio-modification	http://amigo.geneontology.org/amigo/term/GO:0034227	5	2	1	0.030548825	65.46896552	3.66E-04	0.201740178	68205;69372		Urm1	Mocs3
others	GO:0006734	NADH metabolic process	http://amigo.geneontology.org/amigo/term/GO:0006734	27	3	3	0.164963657	18.18582375	5.84E-04	0.29261311	17448;319801;333433		Tigar	Mdh2	Gpd1l
others	GO:0007007	inner mitochondrial membrane organization	http://amigo.geneontology.org/amigo/term/GO:0007007	29	3		0.177183188	16.93162901	7.23E-04	0.30896879	30055;107197;224904		Timm13	Uqcc3	2410015M20Rik
others	GO:0042273	ribosomal large subunit biogenesis	http://amigo.geneontology.org/amigo/term/GO:0042273	67	4	2	0.409354261	9.771487391	7.54E-04	0.30896879	12181;19989;216156;238217		Rpl10l	Wdr18	Bop1	Rpl7
others	GO:0000462	maturation of SSU-rRNA from tricistronic rRNA transcript (SSU-rRNA, 5.8S rRNA, LSU-rRNA)	http://amigo.geneontology.org/amigo/term/GO:0000462	30	3	3	0.183292953	16.36724138	8.00E-04	0.313651226	73736;213773;223499		Tbl3	Fcf1	Dcaf13
others	GO:0015980	energy derivation by oxidation of organic compounds	http://amigo.geneontology.org/amigo/term/GO:0015980	254	7	3	1.551880333	4.510657073	9.55E-04	0.344488231	17448;18976;21379;68961;107197;225887;319801		Tigar	Uqcc3	Tbrg4	Mdh2	Pomc	Phkg2	Ndufs8
proteasomal ubiquitin catabolic process	GO:0010499	proteasomal ubiquitin-independent protein catabolic process	http://amigo.geneontology.org/amigo/term/GO:0010499	23	4		0.140524597	28.46476762	1.07E-05	0.008779329	19170;19171;19172;19177		Psmb7	Psmb1	Psmb10	Psmb4
ribonucleoprotein complex assembly	GO:0022613	ribonucleoprotein complex biogenesis	http://amigo.geneontology.org/amigo/term/GO:0022613	405	15		2.474454861	6.061941252	2.58E-08	5.81E-05	12181;14791;19989;27998;66085;68040;73736;97961;117109;213773;216156;216767;223499;238217;100042807		Rpl10l	Zfp593	Tbl3	Nol12	Mrpl22	Fcf1	Emg1	Dcaf13	Eif3f	Exosc5	Eif3j2	Wdr18	Bop1	Pop5	Rpl7
RNA metabolic process	GO:0034660	ncRNA metabolic process	http://amigo.geneontology.org/amigo/term/GO:0034660	446	15	15	2.72495523	5.504677594	9.12E-08	1.65E-04	12181;14791;19989;27998;60507;68205;69372;69942;73736;97961;117109;213773;216156;223499;227682		Urm1	Trub2	Tbl3	Qtrt1	Nol12	Fcf1	Mocs3	Emg1	Dcaf13	Exosc5	Rnf113a1	Wdr18	Bop1	Pop5	Rpl7
RNA metabolic process	GO:0016072	rRNA metabolic process	http://amigo.geneontology.org/amigo/term/GO:0016072	209	10		1.276940904	7.831215971	6.23E-07	8.03E-04	12181;14791;19989;27998;73736;97961;117109;213773;216156;223499		Tbl3	Nol12	Fcf1	Emg1	Dcaf13	Exosc5	Wdr18	Bop1	Pop5	Rpl7
RNA processing	GO:0006396	RNA processing	http://amigo.geneontology.org/amigo/term/GO:0006396	775	22	22	4.735067945	4.64618465	1.51E-09	7.41E-06	12181;14791;19989;21379;27632;27998;54633;56031;60507;68205;69372;69942;70312;73736;78372;97961;117109;213773;216156;223499;227682;231889		Urm1	Trub2	Pqbp1	Tbl3	Qtrt1	Nol12	Tbrg4	Fcf1	Mocs3	Emg1	Dcaf13	Exosc5	Snrnp25	Rnf113a1	Ppie	Wdr18	Bop1	Pop5	Cactin	Bud31	Nelfe	Rpl7
RNA processing	GO:0034470	ncRNA processing	http://amigo.geneontology.org/amigo/term/GO:0034470	330	15		2.01622248	7.439655172	1.64E-09	7.41E-06	12181;14791;19989;27998;60507;68205;69372;69942;73736;97961;117109;213773;216156;223499;227682		Urm1	Trub2	Tbl3	Qtrt1	Nol12	Fcf1	Mocs3	Emg1	Dcaf13	Exosc5	Rnf113a1	Wdr18	Bop1	Pop5	Rpl7
RNA processing	GO:0006364	rRNA processing	http://amigo.geneontology.org/amigo/term/GO:0006364	181	10		1.105867481	9.042674795	1.65E-07	2.48E-04	12181;14791;19989;27998;73736;97961;117109;213773;216156;223499		Tbl3	Nol12	Fcf1	Emg1	Dcaf13	Exosc5	Wdr18	Bop1	Pop5	Rpl7
RNA processing	GO:0008033	tRNA processing	http://amigo.geneontology.org/amigo/term/GO:0008033	113	5		0.690403455	7.242142203	6.48E-04	0.307706584	60507;68205;69372;117109;227682		Urm1	Trub2	Qtrt1	Mocs3	Pop5
RNA processing	GO:0016071	mRNA metabolic process	http://amigo.geneontology.org/amigo/term/GO:0016071	586	11	2	3.580322343	3.072349064	9.28E-04	0.344488231	21379;27632;27998;54633;56031;66656;69125;70312;78372;227682;231889		Trub2	Pqbp1	Tbrg4	Exosc5	Cnot8	Eef1d	Snrnp25	Ppie	Cactin	Bud31	Nelfe
translation	GO:0042254	ribosome biogenesis	http://amigo.geneontology.org/amigo/term/GO:0042254	259	13	10	1.582429158	8.215217681	6.63E-09	1.99E-05	12181;14791;19989;27998;68040;73736;97961;117109;213773;216156;216767;223499;238217		Rpl10l	Zfp593	Tbl3	Nol12	Mrpl22	Fcf1	Emg1	Dcaf13	Exosc5	Wdr18	Bop1	Pop5	Rpl7
translation	GO:0006412	translation	http://amigo.geneontology.org/amigo/term/GO:0006412	555	15	15	3.390919625	4.423578751	1.46E-06	0.00164811	13627;13667;19921;19989;26987;66085;66493;66656;67160;69125;79044;216767;227682;238217;100042807		Trub2	Rpl19	Rpl10l	Mrps34	Mrpl22	Eif2b4	Eef1g	Eif3f	Cnot8	Eef1d	Eif3j2	Eif4e2	Rpl7	Mrpl51	Eef1a1
translation	GO:0043043	peptide biosynthetic process	http://amigo.geneontology.org/amigo/term/GO:0043043	572	15		3.494785632	4.292108753	2.12E-06	0.002125153	13627;13667;19921;19989;26987;66085;66493;66656;67160;69125;79044;216767;227682;238217;100042807		Trub2	Rpl19	Rpl10l	Mrps34	Mrpl22	Eif2b4	Eef1g	Eif3f	Cnot8	Eef1d	Eif3j2	Eif4e2	Rpl7	Mrpl51	Eef1a1
translation	GO:0042255	ribosome assembly	http://amigo.geneontology.org/amigo/term/GO:0042255	56	4		0.342146845	11.6908867	3.80E-04	0.201740178	12181;216156;216767;238217		Rpl10l	Mrpl22	Wdr18	Bop1
translation	GO:0000027	ribosomal large subunit assembly	http://amigo.geneontology.org/amigo/term/GO:0000027	29	3		0.177183188	16.93162901	7.23E-04	0.30896879	12181;216156;238217		Rpl10l	Wdr18	Bop1
cluster 1
GO_biological_process	Gene_number	enrichmentRatio	p_value
apoptosis
cell and developmental
Cell cycle
cellular signalling
nucleotide metabolic process	16	2.81890056	1.66E-04
others	47	2.670894481	4.72E-06
post translational modification
proteasomal ubiquitin catabolic process	23	28.46476762	1.07E-05
ribonucleoprotein complex assembly	15	6.061941252	2.58E-08
RNA metabolic process	15	5.504677594	9.12E-08
RNA processing	24	4.64618465	1.51E-09
transcription
translation	25	4.423578751	1.46E-06
protein localisation and transport

## Sheet: Cluster 2
	geneSet	description	link	size	overlap	expect	enrichmentRatio	Gene_Number	pValue	FDR	overlapId	userId
apoptosis	GO:0006915	apoptotic process	http://amigo.geneontology.org/amigo/term/GO:0006915	1839	102	64.02501843	1.593127226	102	1.35E-06	6.35E-04	11651;11739;11747;12387;12507;12534;12649;12704;12766;12778;12929;13010;13614;14456;14462;14566;14694;14827;15499;16443;16653;16905;17193;17248;17261;17684;17685;18128;18813;19165;19400;19733;19765;19941;20187;20466;20681;21664;22294;22349;23837;23922;26395;26403;26413;29816;52440;53380;54409;54711;56449;56458;56462;57432;59004;59040;64136;65098;65114;66354;66449;66930;67025;67151;67154;67338;673…	Sox8	Slc35f6	Tm2d1	Rgn	Ralbp1	Wdr92	Pramef12	Notch1	Unc5a	Itsn1	Mef2d	Ip6k2	Rrp1b	Hip1r	Zc3h8	Plagl2	Tax1bp1	Jtb	Gdf9	Stambp	Fank1	Deptor	Mbd4	Edn1	Cited2	Chek1	C87499	Dstyk	Pias4	Ctnnb1	Cst3	Ackr3	Cit	Ybx3	Pa2g4	Stradb	Slc39a10	Shf
apoptosis	GO:0012501	programmed cell death	http://amigo.geneontology.org/amigo/term/GO:0012501	1875	103	65.278363	1.577858195	1	1.84E-06	7.56E-04	11651;11739;11747;12387;12507;12534;12649;12704;12766;12778;12929;13010;13614;14456;14462;14566;14694;14827;15499;16443;16653;16905;17193;17248;17261;17684;17685;18128;18813;19165;19400;19733;19765;19941;20187;20466;20681;21664;22294;22349;23837;23922;26395;26403;26413;29816;52440;53380;54409;54711;56449;56458;56462;57432;59004;59040;64136;65098;65114;66354;66449;66930;67025;67151;67154;67338;673…	Sox8	Slc35f6	Tm2d1	Rgn	Ralbp1	Wdr92	Pramef12	Notch1	Unc5a	Itsn1	Mef2d	Nlrp9b	Ip6k2	Rrp1b	Hip1r	Zc3h8	Plagl2	Tax1bp1	Jtb	Gdf9	Stambp	Fank1	Deptor	Mbd4	Edn1	Cited2	Chek1	C87499	Dstyk	Pias4	Ctnnb1	Cst3	Ackr3	Cit	Ybx3	Pa2g4	Stradb	Slc39a10
Cell cycle	GO:0007049	cell cycle	http://amigo.geneontology.org/amigo/term/GO:0007049	1544	106	53.75455599	1.971925878	106	7.57E-12	2.28E-08	11461;12313;12387;12442;12448;12534;12649;12704;12952;13164;13559;13589;13614;14087;14462;14694;14853;15353;15499;16568;17193;17248;17536;17684;17685;17686;17997;18128;18140;18591;19069;19084;19247;19358;19361;19684;19765;19941;20133;20466;21853;22146;22200;22294;23922;24100;26356;26395;26413;26886;26909;27084;27214;50850;53376;53380;56044;56249;56327;56706;64074;66440;66679;66700;66711;67037;671…	Wdr76	Reep4	Ralbp1	Uhrf1	Pdgfb	Rala	Notch1	Xlr5c	Gspt2	Senp6	Pelo	Smoc2	Jtb	Msh3	Stambp	Sbds	Gbf1	Phf8	Nup88	Mbd4	Meis2	Dazl	Edn1	Fanca	D7Ertd443e	Kif3a	Cited2	Calm1	Chek1	Ccne2	Cdc26	Exo1	Arl2	Appl1	Ctnnb1	Ccnl1	Cit	Actb
Cell cycle	GO:0000278	mitotic cell cycle	http://amigo.geneontology.org/amigo/term/GO:0000278	764	56	26.59875698	2.105361542	0	1.24E-07	1.01E-04	12313;12387;12442;12448;12534;12649;12704;13559;13614;15499;17193;17536;17685;18591;19069;19247;19361;19684;19765;19941;20133;20466;22146;22200;23922;24100;26395;26886;27214;50850;53376;64074;66440;66679;66700;66711;68592;69028;69556;70527;71007;71375;72119;72508;72549;74107;101206;107338;108907;214444;230936;234069;234664;269523;320595;100040531	Reep4	Ralbp1	Pdgfb	Smoc2	Jtb	Stambp	Sbds	Gbf1	Phf8	Nup88	Mbd4	Meis2	Edn1	D7Ertd443e	Calm1	Chek1	Ccne2	Cdc26	Ctnnb1	Cit	Usp2	Tpra1	Tada3	Spast	Rad51	Rps6kb1	Mitd1	Rae1	Phf13	Nusap1	Nae1	Rdx	Tuba1c	Ptpn11	Rrm1	Vcp	Hsf1	E2f5
others	GO:0042886	amide transport	http://amigo.geneontology.org/amigo/term/GO:0042886	1714	104	59.67312757	1.742828041		1.24E-08	1.12E-05	11307;11544;11651;11747;11768;11861;12534;12847;12988;13614;14456;14462;14545;14694;16443;16568;16905;16956;18035;18128;18195;18220;18813;19058;19069;19165;19247;19340;20383;20509;20787;22166;24044;26356;26413;27057;27359;27426;28084;30930;50797;50905;54135;54401;54409;55992;57437;58244;65098;65114;66352;66449;66460;66679;66687;66700;67003;67025;67151;67180;67338;67389;67397;67398;67549;68365;684…	Zdhhc24	Vps39	Scamp2	Svbp	Srebf1	Uqcrc2	Tmed10	Ncoa4	Nucb1	Notch1	Itsn1	Nagpa	Gpr89	Golga7	Nfkbia	Ppp3r1	Hid1	Txn1	Srsf3	Pex12	Pex1	Nup93	Nup88	Edn1	Kif3a	Camsap3	Gdap1	Carmil2	Ap1m2	Nsf	Copb2	Copa	Arl4a	Abcg1	Vps25	Rab3il1	Tbc1d10b	Pa2g4
others	GO:1901566	organonitrogen compound biosynthetic process	http://amigo.geneontology.org/amigo/term/GO:1901566	1532	91	53.33677447	1.706139918		3.04E-07	2.29E-04	11541;11651;12387;12892;13164;13806;14043;14462;14694;14853;15115;16341;18293;18591;18626;18813;19043;19941;20454;20603;20652;20768;21664;21823;23874;26395;26413;27267;27425;27426;50497;52815;54325;56336;56374;56752;57437;58184;65114;65967;66121;66242;66244;66268;66292;66407;66489;66892;67025;67204;67681;68087;68197;68260;69955;69956;70178;70383;70456;70605;71743;71989;72508;73068;74126;74246;758…	Zdhhc24	Sptlc1	Rpusd4	Rnf139	Soat1	Pdgfb	Prg4	Lpcat1	Ldhd	Gspt2	Nagpa	Rab3gap1	Golga7	Mrps15	Farsb	Eefsec	Eno1	Pigs	Per1	Nemf	Galnt11	Dcakd	Dazl	Lsm14b	Igf2bp2	Cpox	Csad	Cnot3	B3gnt7	Cars	Ctnnb1	Aldh9a1	Alg1	Adora2b	Eif2s2	Rpl35	Pa2g4	Slc35c1
others	GO:0045935	positive regulation of nucleobase-containing compound metabolic process	http://amigo.geneontology.org/amigo/term/GO:0045935	1787	101	62.21463183	1.623412323		6.53E-07	4.20E-04	11541;11651;12387;12534;12649;12766;12850;13010;13559;13614;14009;14028;14462;15499;16449;16870;17261;17536;17684;17685;18035;18128;18591;18626;18643;19058;19353;19361;19663;20174;20466;20637;20681;20787;21428;21652;21807;21853;22788;22791;23872;24116;26356;26395;26413;26910;27057;27214;50709;51812;54711;56309;56310;56458;56771;57432;58184;64074;64898;66354;66930;66970;67037;67151;67154;67279;674…	Tsc22d1	Srebf1	Sox8	Rbmxl2	Riok1	Ruvbl2	Ncoa4	Pdgfb	Pfn1	Rbpms	Notch1	Gtf2b	Zp3	Mef2d	Lhx2	Rrp1b	Zc3h8	Nfkbia	Ppp3r1	Plagl2	Smoc2	Med19	Evx1	Fank1	Phf8	Per1	Meis2	Edn1	Cited2	Chek1	Etv1	Ctnnb1	Cst3	Lpin2	Hist1h1e	Celf3	Adora2b	Zbed3
others	GO:0009890	negative regulation of biosynthetic process	http://amigo.geneontology.org/amigo/term/GO:0009890	1494	88	52.01379964	1.691858711		7.01E-07	4.21E-04	11541;12387;12412;12649;12850;12952;12971;13559;13614;13806;14456;14462;14694;15331;15499;17248;17684;17686;18128;18140;18591;18626;18628;18813;19165;19733;20174;20230;20466;20681;20787;21428;21853;22166;22200;22294;22788;22791;23872;24116;50709;51812;53376;53380;54401;54650;56310;56374;56449;56458;56612;57432;58184;59004;66294;66354;66855;67087;67154;67389;68197;69535;69837;70238;70380;70427;713…	Tcf25	Srebf1	Satb1	Sox8	Pcgf1	Sfmbt1	Rgn	Rnf139	Ruvbl2	Uhrf1	Pramef12	Klf17	Pdgfb	Notch1	Prg4	Zp3	Per3	Lpcat1	Zc3h8	Nfxl1	Msh3	Txn1	Ten1	Fam3a	Phf8	Eno1	Per1	Edn1	Cnot3	Cited2	Chek1	C87499	Cbx1	Pias4	Ctnnb1	Hist1h1e	Adora2b	Usp2
others	GO:0010629	negative regulation of gene expression	http://amigo.geneontology.org/amigo/term/GO:0010629	1632	94	56.81828716	1.654396933		7.49E-07	4.22E-04	11651;12387;12412;12457;12850;12929;12952;12971;13136;13559;13614;13806;14456;14462;14694;14853;15331;15499;16341;16870;17248;17684;18128;18140;18591;18626;18628;18813;19165;20230;20466;20681;20787;21428;21853;22166;22200;22294;22788;23872;24116;26395;50709;53376;53380;54401;54650;56177;56195;56310;56374;56449;56458;56612;57432;58184;59004;65114;66354;66441;66855;67087;67154;67397;69837;70238;703…	Tcf25	Srebf1	Satb1	Sox8	Pcgf1	Sfmbt1	Rnf139	Uhrf1	Pramef12	Klf17	Pdgfb	Notch1	Noct	Zp3	Per3	Lhx2	Gspt2	Pelo	Zc3h8	Nfxl1	Txn1	Phf8	Eno1	Per1	Edn1	Cnot3	Cited2	Cd55	C87499	Cbx1	Pias4	Pabpc4	Ctnnb1	Hist1h1e	Usp2	Zscan10	Ybx3	Pa2g4
others	GO:0031327	negative regulation of cellular biosynthetic process	http://amigo.geneontology.org/amigo/term/GO:0031327	1460	86	50.83008533	1.691911384		9.52E-07	5.05E-04	12387;12412;12649;12850;12952;12971;13559;13614;13806;14456;14462;14694;15331;15499;17248;17684;17686;18128;18140;18591;18626;18628;18813;19165;19733;20174;20230;20466;20681;20787;21428;21853;22166;22200;22294;22788;22791;23872;24116;50709;51812;53376;53380;54401;54650;56310;56374;56449;56458;56612;57432;58184;59004;66294;66354;66855;67087;67154;67389;69535;69837;70238;70380;70427;71375;71954;741…	Tcf25	Srebf1	Satb1	Sox8	Pcgf1	Sfmbt1	Rgn	Rnf139	Ruvbl2	Uhrf1	Pramef12	Klf17	Pdgfb	Notch1	Prg4	Zp3	Per3	Lpcat1	Zc3h8	Nfxl1	Msh3	Txn1	Ten1	Fam3a	Phf8	Eno1	Per1	Edn1	Cnot3	Cited2	Chek1	C87499	Cbx1	Pias4	Ctnnb1	Hist1h1e	Usp2	Zscan10
others	GO:0010558	negative regulation of macromolecule biosynthetic process	http://amigo.geneontology.org/amigo/term/GO:0010558	1406	83	48.95006847	1.695605391		1.38E-06	6.35E-04	12387;12412;12649;12850;12952;12971;13559;13614;13806;14456;14462;14694;15331;15499;17248;17684;17686;18128;18140;18591;18626;18628;18813;19165;19733;20174;20230;20466;20681;20787;21428;21853;22166;22200;22294;22788;22791;23872;24116;50709;51812;53376;53380;54401;54650;56310;56374;56449;56458;56612;57432;58184;59004;66354;66855;67087;67154;69535;69837;70238;70380;70427;71375;71954;74155;75753;758…	Tcf25	Srebf1	Satb1	Sox8	Pcgf1	Sfmbt1	Rgn	Rnf139	Ruvbl2	Uhrf1	Pramef12	Klf17	Pdgfb	Notch1	Prg4	Zp3	Per3	Zc3h8	Nfxl1	Msh3	Txn1	Ten1	Phf8	Eno1	Per1	Edn1	Cnot3	Cited2	Chek1	C87499	Cbx1	Pias4	Ctnnb1	Hist1h1e	Usp2	Zscan10	Ybx3	Pa2g4
others	GO:0031328	positive regulation of cellular biosynthetic process	http://amigo.geneontology.org/amigo/term/GO:0031328	1865	103	64.93021173	1.58631856		1.45E-06	6.35E-04	11541;11651;12387;12534;12649;12766;12850;13010;13164;13559;13614;14009;14028;14462;15499;16341;16449;16870;17261;17536;17684;18035;18128;18591;18626;18643;19058;19353;19663;19733;19941;20174;20411;20466;20652;20681;20787;21428;21652;21807;22788;22791;23872;24116;26356;26395;26413;26910;27057;27214;50709;51812;54711;56309;56310;56458;56771;57432;58184;64074;64898;65114;66354;66930;66970;67037;671…	Tsc22d1	Srebf1	Sox8	Rpusd4	Rgn	Sorbs1	Soat1	Ruvbl2	Ncoa4	Pdgfb	Pfn1	Rbpms	Notch1	Gtf2b	Zp3	Mef2d	Lhx2	Rrp1b	Zc3h8	Rab3gap1	Nfkbia	Ppp3r1	Plagl2	Smoc2	Med19	Evx1	Fank1	Phf8	Per1	Meis2	Dazl	Edn1	Cited2	Chek1	Etv1	Ctnnb1	Cst3	Lpin2
others	GO:2000113	negative regulation of cellular macromolecule biosynthetic process	http://amigo.geneontology.org/amigo/term/GO:2000113	1351	80	47.03523649	1.700852509		1.95E-06	7.64E-04	12387;12412;12649;12850;12952;12971;13559;13614;13806;14456;14462;14694;15331;15499;17248;17684;17686;18128;18140;18591;18626;18628;18813;19165;19733;20230;20466;20681;20787;21428;21853;22166;22200;22294;22788;22791;23872;24116;50709;51812;53376;53380;54401;54650;56310;56374;56449;56458;56612;57432;58184;59004;66354;66855;67087;67154;69535;69837;70238;70380;70427;71375;71954;75753;75841;77632;937…	Tcf25	Srebf1	Satb1	Sox8	Pcgf1	Sfmbt1	Rgn	Rnf139	Uhrf1	Pramef12	Klf17	Pdgfb	Notch1	Zp3	Per3	Zc3h8	Nfxl1	Msh3	Txn1	Ten1	Phf8	Eno1	Per1	Edn1	Cnot3	Cited2	Chek1	C87499	Cbx1	Pias4	Ctnnb1	Hist1h1e	Usp2	Zscan10	Ybx3	Pa2g4	Oog2	Psmd10
others	GO:0009891	positive regulation of biosynthetic process	http://amigo.geneontology.org/amigo/term/GO:0009891	1904	104	66.28800169	1.568911377		2.11E-06	7.78E-04	11307;11541;11651;12387;12534;12649;12766;12850;13010;13164;13559;13614;14009;14028;14462;15499;16341;16449;16870;17261;17536;17684;18035;18128;18591;18626;18643;19058;19353;19663;19733;19941;20174;20411;20466;20652;20681;20787;21428;21652;21807;22788;22791;23872;24116;26356;26395;26413;26910;27057;27214;50709;51812;54711;56309;56310;56458;56771;57432;58184;64074;64898;65114;66354;66930;66970;670…	Tsc22d1	Srebf1	Sox8	Rpusd4	Rgn	Sorbs1	Soat1	Ruvbl2	Ncoa4	Pdgfb	Pfn1	Rbpms	Notch1	Gtf2b	Zp3	Mef2d	Lhx2	Rrp1b	Zc3h8	Rab3gap1	Nfkbia	Ppp3r1	Plagl2	Smoc2	Med19	Evx1	Fank1	Phf8	Per1	Meis2	Dazl	Edn1	Cited2	Chek1	Etv1	Ctnnb1	Cst3	Lpin2
others	GO:0010557	positive regulation of macromolecule biosynthetic process	http://amigo.geneontology.org/amigo/term/GO:0010557	1765	98	61.44869904	1.594826278		2.16E-06	7.78E-04	11651;12387;12534;12649;12766;12850;13010;13164;13559;13614;14009;14028;14462;15499;16341;16449;16870;17261;17536;17684;18035;18128;18591;18626;18643;19058;19353;19663;19941;20174;20411;20466;20652;20681;20787;21428;21652;21807;22788;22791;23872;24116;26356;26395;26413;26910;27057;27214;50709;51812;54711;56309;56310;56458;56771;57432;58184;64074;64898;66354;66930;66970;67037;67151;67154;67279;674…	Tsc22d1	Srebf1	Sox8	Rpusd4	Sorbs1	Soat1	Ruvbl2	Ncoa4	Pdgfb	Pfn1	Rbpms	Notch1	Gtf2b	Zp3	Mef2d	Lhx2	Rrp1b	Zc3h8	Rab3gap1	Nfkbia	Ppp3r1	Plagl2	Smoc2	Med19	Evx1	Fank1	Phf8	Per1	Meis2	Dazl	Edn1	Cited2	Chek1	Etv1	Ctnnb1	Cst3	Lpin2	Hist1h1e
protein localisation and transport	GO:0034613	cellular protein localization	http://amigo.geneontology.org/amigo/term/GO:0034613	1590	114	55.35605183	2.059395427	114	5.63E-14	3.89E-10	11461;11544;11651;11768;11861;12313;12387;12448;12534;12847;12929;12988;13589;14456;14545;14694;16568;16776;16905;17685;18035;18195;18220;18643;18813;19058;19069;19247;19340;19353;19400;19684;20174;20383;20411;20466;20787;21402;22166;22349;23969;23999;26356;26395;26413;27057;27359;28084;30930;50797;51812;54401;54409;56327;56374;57437;58244;58998;65098;65114;66352;66449;66455;66460;66679;66687;670…	Zdhhc24	Vps39	Skp1a	Srebf1	Uqcrc2	Tmem150a	Tmed10	Sorbs1	Ruvbl2	Nectin3	Ncoa4	Pfn1	Nucb1	Ift122	Rab3gap1	Golga7	Nfkbia	Ppp3r1	Hid1	Txn1	Srsf3	Gbf1	Pex12	Pex1	Nup93	Nup88	Dclk2	Fermt2	Kif3a	Cnpy4	Calm1	Ccne2	Camsap3	Gdap1	Arl2	Appl1	Ap1m2	Nsf
protein localisation and transport	GO:0070727	cellular macromolecule localization	http://amigo.geneontology.org/amigo/term/GO:0070727	1600	114	55.7042031	2.046524206	0	8.63E-14	3.89E-10	11461;11544;11651;11768;11861;12313;12387;12448;12534;12847;12929;12988;13589;14456;14545;14694;16568;16776;16905;17685;18035;18195;18220;18643;18813;19058;19069;19247;19340;19353;19400;19684;20174;20383;20411;20466;20787;21402;22166;22349;23969;23999;26356;26395;26413;27057;27359;28084;30930;50797;51812;54401;54409;56327;56374;57437;58244;58998;65098;65114;66352;66449;66455;66460;66679;66687;670…	Zdhhc24	Vps39	Skp1a	Srebf1	Uqcrc2	Tmem150a	Tmed10	Sorbs1	Ruvbl2	Nectin3	Ncoa4	Pfn1	Nucb1	Ift122	Rab3gap1	Golga7	Nfkbia	Ppp3r1	Hid1	Txn1	Srsf3	Gbf1	Pex12	Pex1	Nup93	Nup88	Dclk2	Fermt2	Kif3a	Cnpy4	Calm1	Ccne2	Camsap3	Gdap1	Arl2	Appl1	Ap1m2	Nsf
protein localisation and transport	GO:0051649	establishment of localization in cell	http://amigo.geneontology.org/amigo/term/GO:0051649	1822	116	63.43316128	1.8286965	36	8.09E-11	1.46E-07	11307;11461;11541;11544;11651;11768;11861;12061;12313;12387;12534;12766;12847;14456;14545;16443;16568;16905;17281;18035;18195;18220;18786;18813;19058;19069;19247;19340;19684;20383;20787;21428;21823;22166;23969;26356;26395;26413;27057;27096;27359;28084;30930;50797;50850;54401;54409;56384;56695;57437;58244;59040;65098;65114;66244;66449;66460;66679;66687;66700;67003;67025;67180;67338;67389;67397;673…	Zdhhc24	Vps39	Srebf1	Uqcrc2	Trappc3	Tmed10	Tmem50a	Rnf139	Ncoa4	Letm1	Nucb1	Itsn1	Laptm4b	Ift122	Rab3gap1	Golga7	Nfkbia	Ppp3r1	Hid1	Txn1	Srsf3	Gbf1	Plaa	Pex12	Pex1	Nup93	Nup88	Nemf	Kif3a	Ergic2	Calm1	Camsap3	Gdap1	Fyco1	Ap1m2	Nsf	Ctnnb1	Copb2
protein localisation and transport	GO:0045184	establishment of protein localization	http://amigo.geneontology.org/amigo/term/GO:0045184	1742	111	60.64795112	1.830234953	21	2.15E-10	3.24E-07	11307;11544;11651;11747;11768;11861;12313;12534;12847;12988;14456;14462;14545;14694;16568;16905;16956;17997;18035;18128;18195;18220;18813;19058;19069;19165;19247;19340;19400;19684;20174;20383;20787;22166;24044;26356;26413;27057;27359;27426;28084;30930;50797;50905;54135;54401;54409;55992;57437;58244;58998;65098;65114;66352;66449;66460;66679;66687;66700;67003;67025;67151;67180;67338;67389;67397;673…	Zdhhc24	Vps39	Scamp2	Svbp	Srebf1	Uqcrc2	Tmed10	Ruvbl2	Nectin3	Ncoa4	Nucb1	Notch1	Nagpa	Ift122	Gpr89	Rab3gap1	Golga7	Nfkbia	Ppp3r1	Hid1	Txn1	Srsf3	Pex12	Pex1	Nup93	Nup88	Kif3a	Calm1	Camsap3	Gdap1	Carmil2	Ap1m2	Nsf	Copb2	Copa	Arl4a	Abcg1	2700049A03Rik
protein localisation and transport	GO:0006886	intracellular protein transport	http://amigo.geneontology.org/amigo/term/GO:0006886	857	65	29.83656378	2.178535051	0	2.95E-09	3.80E-06	11544;11651;11768;11861;12534;12847;14456;14545;16568;16905;18035;18195;18220;18813;19058;19069;19247;19340;20383;20787;22166;26356;26413;27057;27359;28084;30930;50797;54401;54409;57437;58244;65098;65114;66449;66679;66687;67003;67025;67338;67398;68365;68449;68581;68653;68708;69162;69276;69697;70605;71382;71805;74126;75687;103737;108687;110379;217310;227154;227699;234069;234865;269338;269523;10050…	Zdhhc24	Vps39	Srebf1	Uqcrc2	Tmed10	Ncoa4	Nucb1	Golga7	Nfkbia	Ppp3r1	Hid1	Txn1	Srsf3	Pex12	Pex1	Nup93	Nup88	Kif3a	Camsap3	Gdap1	Ap1m2	Nsf	Copb2	Copa	Arl4a	Vps25	Tbc1d10b	Pa2g4	Stx6	Stradb	Sec13	Rffl	Rabl2	Rab3d	Syvn1	Sytl4	Nup188	Ramp2
protein localisation and transport	GO:0015031	protein transport	http://amigo.geneontology.org/amigo/term/GO:0015031	1644	101	57.23606868	1.764621546	0	1.11E-08	1.12E-05	11307;11544;11651;11747;11768;11861;12534;12847;12988;14456;14462;14545;14694;16568;16905;16956;18035;18128;18195;18220;18813;19058;19069;19165;19247;19340;20383;20787;22166;24044;26356;26413;27057;27359;27426;28084;30930;50797;50905;54135;54401;54409;55992;57437;58244;65098;65114;66352;66449;66460;66679;66687;66700;67003;67025;67151;67180;67338;67389;67397;67398;67549;68365;68449;68581;68653;687…	Zdhhc24	Vps39	Scamp2	Svbp	Srebf1	Uqcrc2	Tmed10	Ncoa4	Nucb1	Notch1	Nagpa	Gpr89	Golga7	Nfkbia	Ppp3r1	Hid1	Txn1	Srsf3	Pex12	Pex1	Nup93	Nup88	Kif3a	Camsap3	Gdap1	Carmil2	Ap1m2	Nsf	Copb2	Copa	Arl4a	Abcg1	Vps25	Rab3il1	Tbc1d10b	Pa2g4	Stx6	Stradb
protein localisation and transport	GO:0015833	peptide transport	http://amigo.geneontology.org/amigo/term/GO:0015833	1689	103	58.80274939	1.751618777	1	1.14E-08	1.12E-05	11307;11544;11651;11747;11768;11861;12534;12847;12988;13614;14456;14462;14545;14694;16443;16568;16905;16956;18035;18128;18195;18220;18813;19058;19069;19165;19247;19340;20383;20787;22166;24044;26356;26413;27057;27359;27426;28084;30930;50797;50905;54135;54401;54409;55992;57437;58244;65098;65114;66352;66449;66460;66679;66687;66700;67003;67025;67151;67180;67338;67389;67397;67398;67549;68365;68449;685…	Zdhhc24	Vps39	Scamp2	Svbp	Srebf1	Uqcrc2	Tmed10	Ncoa4	Nucb1	Notch1	Itsn1	Nagpa	Gpr89	Golga7	Nfkbia	Ppp3r1	Hid1	Txn1	Srsf3	Pex12	Pex1	Nup93	Nup88	Edn1	Kif3a	Camsap3	Gdap1	Carmil2	Ap1m2	Nsf	Copb2	Copa	Arl4a	Abcg1	Vps25	Rab3il1	Tbc1d10b	Pa2g4
protein localisation and transport	GO:0033365	protein localization to organelle	http://amigo.geneontology.org/amigo/term/GO:0033365	733	53	25.51948804	2.076844171	0	4.17E-07	2.90E-04	11651;12313;12534;13589;14456;14545;16905;17685;18035;19058;19069;19684;20174;20466;20787;21402;22166;26356;26395;26413;27057;28084;51812;56327;65098;65114;66449;66460;67003;67025;67398;68653;69276;69556;70178;70762;71382;71648;71805;74006;75687;81896;83815;103737;107338;216805;226407;227699;230917;234865;239839;270802;100503724	Skp1a	Srebf1	Uqcrc2	Ruvbl2	Ncoa4	Ift122	Rab3gap1	Nfkbia	Ppp3r1	Txn1	Gbf1	Pex12	Pex1	Nup93	Nup88	Dclk2	Calm1	Gdap1	Arl2	Vps25	Optn	Nup188	Tmem201	Vps35	Lmna	Rdx	Mapre1	Pam16	Srpr	Zfand6	Nup133	Samm50	Gas6	Ripor1	Msh2	Flcn	Dnm1l	Rpl11
protein localisation and transport	GO:0072659	protein localization to plasma membrane	http://amigo.geneontology.org/amigo/term/GO:0072659	260	26	9.051933003	2.872314675	0	1.48E-06	6.35E-04	11461;11651;12988;14456;14694;16776;18195;19340;19353;19684;20411;22349;23969;54409;56374;57437;58998;65114;66352;66455;66460;71648;72993;110379;232086;232670	Tmem150a	Sorbs1	Nectin3	Golga7	Cnpy4	Appl1	Nsf	Actb	Tspan33	Sec13	Rab3d	Pacsin1	Optn	Rac1	Ramp2	Vps35	Rdx	Lama5	Vil1	Tmem59	Gas6	Csk	Blzf1	Akt1	Sys1	Rack1
protein localisation and transport	GO:0046907	intracellular transport	http://amigo.geneontology.org/amigo/term/GO:0046907	1449	99	50.44711893	1.96245102	0	5.54E-11	1.25E-07	11307;11541;11544;11651;11768;11861;12313;12387;12534;12847;14456;14545;16568;16905;17281;18035;18195;18220;18813;19058;19069;19247;19340;19684;20383;20787;21428;22166;26356;26395;26413;27057;27096;27359;28084;30930;50797;50850;54401;54409;57437;58244;59040;65098;65114;66244;66449;66460;66679;66687;66700;67003;67025;67180;67338;67397;67398;67456;67774;68365;68449;68581;68653;68708;69162;69276;696…	Zdhhc24	Vps39	Srebf1	Uqcrc2	Trappc3	Tmed10	Tmem50a	Rnf139	Ncoa4	Nucb1	Laptm4b	Ift122	Rab3gap1	Golga7	Nfkbia	Ppp3r1	Hid1	Txn1	Srsf3	Gbf1	Pex12	Pex1	Nup93	Nup88	Nemf	Kif3a	Ergic2	Calm1	Camsap3	Gdap1	Fyco1	Ap1m2	Nsf	Ctnnb1	Copb2	Copa	Adora2b	Arl4a
								172
cluster 2
GO_biological_process	Gene_number	enrichmentRatio	p_value
apoptosis	102	1.593127226	1.35E-06
cell and developmental
Cell cycle	106	1.971925878	7.57E-12
cellular signalling
nucleotide metabolic process
others
post translational modification
proteasomal ubiquitin catabolic process
ribonucleoprotein complex assembly
RNA metabolic process
RNA processing
transcription
translation
protein localisation and transport	172	2.059395427	5.63E-14
[truncated: 78 more columns]

## Sheet: Cluster 3
	geneSet	description	link	size	overlap	expect		enrichmentRatio	pValue	FDR	overlapId	userId
Cell cycle	GO:0007049	cell cycle	http://amigo.geneontology.org/amigo/term/GO:0007049	1544	95	51.88412514	95	1.831003216	5.12E-09	4.20E-06	12175;12237;12316;12877;14179;14463;16362;16765;17217;17246;17279;17688;17865;18221;18541;18817;19183;19735;19822;20382;20492;20501;20848;20878;22088;22210;26370;27223;52206;52570;52683;53317;53378;53598;53619;53869;54141;56289;56469;56513;58230;59002;59003;59046;60530;60599;64707;66616;66654;66854;66977;66991;67064;67121;67141;67629;67849;67951;68067;68501;69736;69754;69928;70012;70099;70601;710…	Trim35	Rgs2	Plk1	Pld6	Suv39h2	Mybl2	Tsg101	Lig4	Rab11a	Pcnt	Fbxo7	Dctn3	Ddx11	Apex2	Bub3	Tube1	Trp53bp1	Stat3	Wrap73	Smc4	Usp3	Slbp	Tubb6	Pias1	Tdrd12	Mus81	H1foo	Mrnip	Rassf1	Pard6a	Hexim2	Nup37	Nuf2	Nsmce2	Kat14	Irf1	Tubgcp2	Thap1
Cell cycle	GO:0007059	chromosome segregation	http://amigo.geneontology.org/amigo/term/GO:0007059	302	31	10.14831981	2	3.054692852	3.67E-08	1.65E-05	12237;12877;18817;21976;22210;52206;52683;53869;54141;66385;66654;66977;66991;67064;67141;67849;68501;69736;69928;70012;70099;71711;71819;72787;73804;83431;108912;170472;193838;268697;320209	Plk1	Rab11a	Ddx11	Bub3	Top3b	Smc4	Mus81	Nup37	Nuf2	Nsmce2	Ppp1r7	Ncaph2	Kif23	Eme2	Chmp1b	Ube2b	Fbxo5	Cenps	Cpeb1	Ndel1	Anapc4	Cep85	Cdca2	Khdc3	Kif2c	Spag5	Ndc1	Recql5	Ccnb1	Cdca5	Tex12
Cell cycle	GO:0000280	nuclear division	http://amigo.geneontology.org/amigo/term/GO:0000280	400	36	13.4414832	0	2.678275862	8.76E-08	3.43E-05	12237;12316;12877;14179;17865;18817;20878;22210;52206;52683;53869;54141;59002;60530;64707;66654;66977;66991;67064;67121;67141;67849;68501;69928;70012;70099;71711;71819;71981;72787;73804;74237;83431;170472;193838;268697	Plk1	Suv39h2	Mybl2	Rab11a	Bub3	Wrap73	Smc4	Tdrd12	Mus81	Nuf2	Nsmce2	Tubgcp2	Fgf8	Ncaph2	Kif23	Eme2	Chmp1b	Ube2b	Fignl1	Fbxo5	Cenps	Aurka	Cpeb1	Ndel1	Anapc4	Aspm	Cep85	Khdc3	Kif2c	Mastl	Spag5	Ndc1	Recql5	Ccnb1	Cdca5	Tex12
nucleotide metabolic process	GO:0043604	amide biosynthetic process	http://amigo.geneontology.org/amigo/term/GO:0043604	677	52	22.74971031	52	2.285743391	2.61E-08	1.31E-05	12877;13244;13361;14630;14651;14904;17346;19735;20848;22057;22375;27393;28030;30959;58988;66223;66258;66590;66973;67578;67707;68463;68565;68572;68735;68966;68969;69241;69821;71949;71984;74412;74600;75398;75420;77626;83485;94063;94066;97541;107732;108067;108156;110446;211006;214150;216443;217331;218629;224805;232536;320806	Rgs2	Secisbp2	Mrpl32	Gtpbp1	Gclm	Acat1	Wars	Stat3	Patl2	Unk	Mrpl10	Mrpl47	Mrps35	Polr2d	Mthfd1	Mrpl35	Sepsecs	Mterf4	Qars	Smpd4	Hagh	Eif1b	Mrpl39	Ngdn	Mrps18b	Mrps18a	Mrps17	Mars	Eif2b3	Gfm2	Farsa	Ddx25	Cpeb1	Dhx29	Dhfr	Mknk1	Cers5	Aars2
others	GO:0044265	cellular macromolecule catabolic process	http://amigo.geneontology.org/amigo/term/GO:0044265	945	72	31.75550406		2.267323481	6.32E-11	5.70E-07	12177;12306;13650;13838;14904;17025;17246;17846;18817;19166;19184;19822;20316;20438;20823;20878;22057;22088;22210;22225;24069;26440;26444;26445;27061;28000;50912;52206;53378;56469;56736;57296;58230;59003;59025;66799;67013;67128;67163;67440;67578;67724;68889;69241;69259;69754;70044;70247;70640;71673;71711;71999;72194;74133;74142;74244;75420;76608;79263;101240;106025;108143;116891;140546;140630;193…	Wdr91	Psmb2	Secisbp2	Plk1	Tmem199	Tsg101	Psma7	Ube4a	Gtpbp1	Sufu	Fbxo7	Commd1	Dcp2	Ccdc47	Bnip3l	Rnf185	Rnaset2a	Trim39	Rhbdf1	Patl2	Usp3	Psmd1	Sdf2	Pias1	Mus81	Mtpap	Usp14	Polr2d	Psmd8	Ssb	Psmc5	Tut1	Sharpin	Usp5	Ube2w	Pop1	Oma1	Sdcbp
others	GO:1901575	organic substance catabolic process	http://amigo.geneontology.org/amigo/term/GO:1901575	1777	110	59.71378911		1.842120583	1.70E-10	6.14E-07	12175;12177;12306;12550;13650;13838;14387;14651;14874;14904;15251;17025;17246;17846;18746;18817;19166;19184;19299;19822;20316;20333;20438;20524;20720;20823;20848;20878;22057;22088;22210;22225;24069;26440;26444;26445;26912;27061;28000;50721;50767;50912;52206;52331;53378;53893;56174;56469;56736;57296;58230;58810;59003;59025;65113;66616;66799;66853;67013;67128;67163;67440;67528;67578;67724;68889;692…	Wdr91	Psmb2	Secisbp2	Pnpla3	Plk1	Pld6	Tmem199	Nudt7	Tsg101	Pnpla2	Psma7	Ube4a	Gtpbp1	Sufu	Pnpla6	Fbxo7	Ndfip1	Commd1	Hif1a	Dcp2	Ccdc47	Acat1	Aldh4a1	Bnip3l	Slc25a17	Rnf185	Rnaset2a	Stbd1	Trim39	Rhbdf1	Stat3	Pkm	Patl2	Usp3	Psmd1	Sdf2	Pias1	Mus81
others	GO:0009057	macromolecule catabolic process	http://amigo.geneontology.org/amigo/term/GO:0009057	1133	80	38.07300116		2.101226527	2.04E-10	6.14E-07	12177;12306;12550;13650;13838;14387;14904;17025;17246;17846;18817;19166;19184;19822;20316;20333;20438;20720;20823;20878;22057;22088;22210;22225;24069;26440;26444;26445;27061;28000;50912;52206;52331;53378;56469;56736;57296;58230;59003;59025;65113;66616;66799;67013;67128;67163;67440;67578;67724;68889;69241;69259;69754;70044;70247;70640;71673;71711;71999;72194;74133;74142;74244;75420;76608;79263;101…	Wdr91	Psmb2	Secisbp2	Plk1	Tmem199	Tsg101	Psma7	Ube4a	Gtpbp1	Sufu	Fbxo7	Ndfip1	Commd1	Dcp2	Ccdc47	Bnip3l	Rnf185	Rnaset2a	Stbd1	Trim39	Rhbdf1	Patl2	Usp3	Psmd1	Sdf2	Pias1	Mus81	Sec22b	Mtpap	Usp14	Polr2d	Psmd8	Ssb	Psmc5	Serpine2	Tut1	Sharpin	Usp5
others	GO:0044248	cellular catabolic process	http://amigo.geneontology.org/amigo/term/GO:0044248	1888	113	63.4438007		1.781103887	6.77E-10	1.22E-06	12175;12177;12306;13650;13838;14387;14463;14651;14874;14904;15251;15439;17025;17168;17246;17846;18746;18817;19166;19184;19299;19822;20316;20333;20438;20524;20823;20848;20878;22057;22088;22210;22225;24069;26440;26444;26445;26912;27061;28000;50721;50912;52206;52331;53378;53893;56174;56469;56736;57296;58230;58810;59003;59025;60599;66048;66616;66799;66853;67013;67128;67163;67171;67440;67528;67578;677…	Stx12	Wdr91	Psmb2	Secisbp2	Pnpla3	Plk1	Tmem199	Nudt7	Tsg101	Pnpla2	Psma7	Ube4a	Gtpbp1	Sufu	Fbxo7	Commd1	Hif1a	Dcp2	Ccdc47	Acat1	Aldh4a1	Bnip3l	Slc25a17	Rnf185	Rnaset2a	Stbd1	Rubcn	Trim39	Rhbdf1	Stat3	Pkm	Patl2	Usp3	Psmd1	Sdf2	Pias1	Mus81	Nprl3
others	GO:0043603	cellular amide metabolic process	http://amigo.geneontology.org/amigo/term/GO:0043603	929	68	31.21784473		2.178241342	1.23E-09	1.54E-06	12877;13244;13361;13838;14630;14651;14860;14872;14874;14904;17346;19735;20848;20916;22057;22375;27393;28030;30959;52633;56360;56529;58988;64833;66223;66258;66590;66973;67528;67578;67707;67800;68463;68565;68572;68735;68966;68969;69241;69821;70478;71949;71984;74412;74600;75398;75420;77626;83429;83485;94063;94066;97541;107732;108067;108156;110446;211006;214150;216443;217331;218629;224805;232223;2325…	Rgs2	Txnrd3	Secisbp2	Nudt7	Mrpl32	Gtpbp1	Gclm	Ctns	Acat1	Wars	Stat3	Sucla2	Patl2	Unk	Gsta4	Mrpl10	Mrpl47	Mrps35	Polr2d	Sec11a	Nit2	Mthfd1	Mrpl35	Sepsecs	Mterf4	Qars	Smpd4	Hagh	Eif1b	Mrpl39	Epha4	Ngdn	Gga3	Mrps18b	Mrps18a	Mrps17	Mipep	Mars
others	GO:0044257	cellular protein catabolic process	http://amigo.geneontology.org/amigo/term/GO:0044257	697	55	23.42178447		2.348241231	3.94E-09	3.56E-06	12177;12306;13650;13838;17025;17246;17846;18817;19166;19184;19822;20316;20438;20878;22088;22210;22225;24069;26440;26444;26445;27061;28000;52206;53378;56469;56736;57296;58230;59003;59025;66799;67013;67128;67163;68889;69259;69754;70247;71673;71999;72194;74142;74244;76608;79263;101240;106025;108143;116891;140630;193670;195040;232539;235441	Wdr91	Psmb2	Plk1	Tmem199	Tsg101	Psma7	Ube4a	Sufu	Fbxo7	Commd1	Ccdc47	Bnip3l	Rnf185	Trim39	Rhbdf1	Usp3	Psmd1	Sdf2	Pias1	Usp14	Psmd8	Psmc5	Sharpin	Usp5	Ube2w	Oma1	Sdcbp	Rnf14	Prpf19	Epha4	Fbxl20	Maea	Klhl42	Hectd3	Rnf4	Ube2b	Taf9	Aurka
others	GO:0030163	protein catabolic process	http://amigo.geneontology.org/amigo/term/GO:0030163	842	61	28.29432213		2.155909575	1.37E-08	9.47E-06	12177;12306;12550;13650;13838;17025;17246;17846;18817;19166;19184;19822;20316;20333;20438;20720;20878;22088;22210;22225;24069;26440;26444;26445;27061;28000;52206;53378;56469;56736;57296;58230;59003;59025;65113;66616;66799;67013;67128;67163;68889;69259;69754;70247;71673;71999;72194;74142;74244;76608;79263;101240;106025;108143;116891;140630;193670;195040;232539;235441;260302	Wdr91	Psmb2	Plk1	Tmem199	Tsg101	Psma7	Ube4a	Sufu	Fbxo7	Ndfip1	Commd1	Ccdc47	Bnip3l	Rnf185	Trim39	Rhbdf1	Usp3	Psmd1	Sdf2	Pias1	Sec22b	Usp14	Psmd8	Psmc5	Serpine2	Sharpin	Usp5	Ube2w	Oma1	Sdcbp	Rnf14	Prpf19	Epha4	Gga3	Fbxl20	Maea	Klhl42	Hectd3
others	GO:1901566	organonitrogen compound biosynthetic process	http://amigo.geneontology.org/amigo/term/GO:1901566	1532	93	51.48088065		1.806495903	1.47E-08	9.49E-06	11637;11717;12877;13244;13361;14630;14651;14731;14904;15251;16430;17025;17305;17346;18107;18746;18822;18948;19735;20014;20440;20848;21915;21982;22057;22375;27393;28030;30959;50721;51797;52123;54391;56369;58988;59048;64294;66220;66223;66258;66590;66629;66973;67578;67707;67942;68463;68565;68572;68591;68735;68966;68969;69241;69821;71949;71984;72141;74104;74244;74412;74600;74653;75398;75420;77626;776…	Rgs2	Secisbp2	Mmab	Mrpl32	Gtpbp1	St6gal1	Rfk	Nmt1	Gclm	Itm2c	Hif1a	Golph3	Ak2	Acat1	Wars	Tusc3	Stat3	Pkm	Zdhhc12	Patl2	Tmem165	Sirt6	Unk	Mrpl10	Rpn1	Mrpl47	Mfng	Mrps35	Mocos	Polr2d	Pgap3	Mthfd1	Mrpl35	Sepsecs	Mterf4	Qars	Pomk	Pnmt
others	GO:0043933	protein-containing complex subunit organization	http://amigo.geneontology.org/amigo/term/GO:0043933	1857	106	62.40208575		1.69866117	3.21E-08	1.53E-05	11749;11764;12306;12385;12461;12550;13417;14618;14957;14979;15357;16765;17025;17246;18570;18746;18822;19184;19200;19230;19720;19822;20024;20463;20595;20930;22375;23881;24074;27223;28000;29806;56187;56369;56469;58230;58523;66108;66218;66397;66403;66495;66576;66590;66616;66653;66898;66977;66998;67141;67239;67578;68375;68572;68845;68879;69241;69259;69666;69821;69928;70099;70285;70316;70420;71609;717…	Taf7	Pld6	Tmem199	Ndufs5	Arpin	Acat1	Wars	Trp53bp1	Trim27	Rubcn	Psmg4	Pkm	Patl2	Smc4	Sar1b	Pih1d1	Pias1	Tdrd5	Psmd5	Ndufa8	H1foo	Polr2d	Pstpip1	Sub1	Ndufab1	Psmc5	H2-Ke6	Nuf2	Ncln	Sharpin	Smn1	Syt11	Kcng2	Mterf4	Uqcrh	Tubgcp2	Hbq1a	Prpf6
others	GO:0043632	modification-dependent macromolecule catabolic process	http://amigo.geneontology.org/amigo/term/GO:0043632	564	45	18.95249131		2.374358034	7.87E-08	3.23E-05	17246;17846;18817;19166;19184;19822;20438;20878;22088;22210;22225;24069;26440;26444;26445;27061;50912;52206;53378;56469;56736;57296;58230;59003;59025;66799;67128;67163;69259;69754;70247;71673;71999;72194;74142;74244;76608;79263;106025;108143;116891;140630;193670;232539;235441	Psmb2	Plk1	Tsg101	Psma7	Ube4a	Sufu	Fbxo7	Commd1	Ccdc47	Rnf185	Trim39	Usp3	Psmd1	Pias1	Usp14	Psmd8	Psmc5	Sharpin	Usp5	Ube2w	Sdcbp	Rnf14	Fbxl20	Maea	Klhl42	Hectd3	Rnf4	Ube2b	Taf9	Exosc10	Aurka	Anapc4	Fbxo22	Atg7	Rnf215	Kctd5	Psma1	Lonp1
others	GO:0019941	modification-dependent protein catabolic process	http://amigo.geneontology.org/amigo/term/GO:0019941	553	44	18.58285052		2.367774521	1.19E-07	4.48E-05	17246;17846;18817;19166;19184;19822;20438;20878;22088;22210;22225;24069;26440;26444;26445;27061;52206;53378;56469;56736;57296;58230;59003;59025;66799;67128;67163;69259;69754;70247;71673;71999;72194;74142;74244;76608;79263;106025;108143;116891;140630;193670;232539;235441	Psmb2	Plk1	Tsg101	Psma7	Ube4a	Sufu	Fbxo7	Commd1	Ccdc47	Rnf185	Trim39	Usp3	Psmd1	Pias1	Usp14	Psmd8	Psmc5	Sharpin	Usp5	Ube2w	Sdcbp	Rnf14	Fbxl20	Maea	Klhl42	Hectd3	Rnf4	Ube2b	Taf9	Aurka	Anapc4	Fbxo22	Atg7	Rnf215	Kctd5	Psma1	Lonp1	Ube2g1
proteasomal ubiquitin catabolic process	GO:0010498	proteasomal protein catabolic process	http://amigo.geneontology.org/amigo/term/GO:0010498	425	41	14.2815759	41	2.870831643	1.46E-09	1.54E-06	13650;17025;17246;17846;18817;19166;19184;19822;20316;20438;20878;22210;22225;26440;26444;26445;27061;28000;52206;53378;56469;56736;57296;59003;59025;66799;67128;67163;68889;69259;70247;71999;72194;74244;76608;106025;108143;116891;140630;193670;232539	Psmb2	Plk1	Psma7	Ube4a	Commd1	Ccdc47	Rnf185	Rhbdf1	Psmd1	Sdf2	Pias1	Usp14	Psmd8	Psmc5	Sharpin	Usp5	Ube2w	Sdcbp	Rnf14	Prpf19	Fbxl20	Maea	Klhl42	Hectd3	Rnf4	Ube2b	Taf9	Aurka	Alad	Anapc4	Fbxo22	Atg7	Ubac2	Kctd5	Psma1	Ube2g1	Psma2	Siah1b
proteasomal ubiquitin catabolic process	GO:0043161	proteasome-mediated ubiquitin-dependent protein catabolic process	http://amigo.geneontology.org/amigo/term/GO:0043161	364	36	12.23174971	0	2.943160288	7.76E-09	5.83E-06	17246;17846;18817;19166;19184;19822;20438;20878;22210;22225;26440;26444;26445;27061;52206;53378;56469;56736;57296;59003;59025;66799;67128;67163;69259;70247;71999;72194;74244;76608;106025;108143;116891;140630;193670;232539	Psmb2	Plk1	Psma7	Ube4a	Commd1	Ccdc47	Rnf185	Psmd1	Pias1	Usp14	Psmd8	Psmc5	Sharpin	Usp5	Ube2w	Sdcbp	Rnf14	Fbxl20	Maea	Klhl42	Hectd3	Rnf4	Ube2b	Taf9	Aurka	Anapc4	Fbxo22	Atg7	Kctd5	Psma1	Ube2g1	Psma2	Siah1b	Mdm2	Derl2	Bcap31
proteasomal ubiquitin catabolic process	GO:0051603	proteolysis involved in cellular protein catabolic process	http://amigo.geneontology.org/amigo/term/GO:0051603	654	51	21.97682503	10	2.320626384	2.19E-08	1.24E-05	13650;13838;17025;17246;17846;18817;19166;19184;19822;20316;20438;20878;22088;22210;22225;24069;26440;26444;26445;27061;28000;52206;53378;56469;56736;57296;58230;59003;59025;66799;67013;67128;67163;68889;69259;69754;70247;71673;71999;72194;74142;74244;76608;79263;106025;108143;116891;140630;193670;232539;235441	Psmb2	Plk1	Tsg101	Psma7	Ube4a	Sufu	Fbxo7	Commd1	Ccdc47	Rnf185	Trim39	Rhbdf1	Usp3	Psmd1	Sdf2	Pias1	Usp14	Psmd8	Psmc5	Sharpin	Usp5	Ube2w	Oma1	Sdcbp	Rnf14	Prpf19	Epha4	Fbxl20	Maea	Klhl42	Hectd3	Rnf4	Ube2b	Taf9	Aurka	Alad	Anapc4	Fbxo22
RNA metabolic process	GO:0034660	ncRNA metabolic process	http://amigo.geneontology.org/amigo/term/GO:0034660	446	43	14.98725377	43	2.869104685	5.84E-10	1.22E-06	14300;20823;22375;50912;52513;54451;56095;58523;66132;66369;66590;67222;67239;67724;67973;68291;68626;68730;68845;68966;69821;69882;69934;70044;70285;71799;71981;71984;74195;75627;76357;97541;101861;140546;194908;211006;212528;214150;216443;224481;224805;229780;320209	Tfb1m	Pld6	Ints4	Ddx11	Trmt13	Ftsj3	Wars	Pih1d1	Tdrd12	Ptcd1	Ssb	Mto1	Tut1	Sepsecs	Mterf4	Trmt10b	Trmt1	Qars	Pop1	Elp2	Mphosph10	Ngdn	Elp3	Mars	Snapc1	Elac2	Farsa	Exosc10	Ddx56	Rpf2	Frg1	Aars2	Ago3	1110008L16Rik	Srfbp1	Sars2	Ints14	Dus2
RNA metabolic process	GO:0008334	histone mRNA metabolic process	http://amigo.geneontology.org/amigo/term/GO:0008334	20	8	0.67207416	4	11.90344828	1.37E-07	4.81E-05	20492;20823;50912;51786;54451;67440;70044;70640	Dcp2	Cpsf2	Slbp	Mtpap	Ssb	Tut1	Exosc10	Cpsf3
RNA processing	GO:0006396	RNA processing	http://amigo.geneontology.org/amigo/term/GO:0006396	775	60	26.0428737	60	2.303893215	1.54E-09	1.54E-06	12877;14300;15547;20382;20492;20595;20639;20823;28000;50912;51786;52513;52670;53317;53610;54451;56095;58523;66132;66369;66585;67222;67239;67440;67724;67973;68291;68626;68730;68845;68879;68966;69241;69821;69882;69934;70044;70285;70601;71799;74195;74255;76357;76938;101739;101861;102414;107701;140546;212528;214150;224481;224805;227707;229780;234723;237859;238831;268697;320632	Tfb1m	Sf3b4	Ints4	Trmt13	Cpsf2	Ftsj3	Trmt2a	Slbp	Pih1d1	Ptcd1	Mtpap	Polr2d	Nono	Ssb	Rbm17	Mto1	Tut1	Smn1	Nsrp1	Mterf4	Trmt10b	Trmt1	Prpf6	Pop1	Elp2	Prpf19	Mphosph10	Ngdn	Elp3	Cpsf4l	Elac2	Srsf2	Exosc10	Ddx56	Rpf2	Cpeb1	Frg1	Ecd
RNA processing	GO:0034470	ncRNA processing	http://amigo.geneontology.org/amigo/term/GO:0034470	330	33	11.08922364	0	2.975862069	2.52E-08	1.31E-05	14300;20823;50912;52513;54451;56095;58523;66132;66369;67222;67239;67724;67973;68291;68626;68730;68845;68966;69821;69882;69934;70044;70285;71799;74195;76357;101861;140546;212528;214150;224481;224805;229780	Tfb1m	Ints4	Trmt13	Ftsj3	Pih1d1	Ptcd1	Ssb	Mto1	Tut1	Mterf4	Trmt10b	Trmt1	Pop1	Elp2	Mphosph10	Ngdn	Elp3	Elac2	Exosc10	Ddx56	Rpf2	Frg1	Aars2	Ago3	1110008L16Rik	Srfbp1	Ints14	Dus2	Dus1l	Cpsf3	Trmt5	Eri3	Rpf1
translation	GO:0006518	peptide metabolic process	http://amigo.geneontology.org/amigo/term/GO:0006518	705	57	23.69061414	57	2.406016141	8.23E-10	1.24E-06	12877;13361;13838;14630;14651;14860;14872;14874;14904;17346;19735;20848;22057;22375;27393;28030;30959;56529;58988;66223;66258;66590;66973;67578;67707;68463;68565;68572;68735;68966;68969;69241;69821;70478;71984;74412;74600;75398;75420;83429;83485;94063;94066;97541;107732;108067;211006;214150;216443;217331;218629;224805;232223;232536;235606;260302;320806	Rgs2	Txnrd3	Secisbp2	Mrpl32	Gtpbp1	Gclm	Ctns	Wars	Stat3	Patl2	Unk	Gsta4	Mrpl10	Mrpl47	Mrps35	Polr2d	Sec11a	Mrpl35	Sepsecs	Mterf4	Qars	Hagh	Eif1b	Mrpl39	Epha4	Ngdn	Gga3	Mrps18b	Mrps18a	Mrps17	Mipep	Mars	Eif2b3	Gfm2	Farsa	Ddx25	Cpeb1	Dhx29
translation	GO:0043043	peptide biosynthetic process	http://amigo.geneontology.org/amigo/term/GO:0043043	572	47	19.22132097	0	2.44520135	1.63E-08	9.80E-06	12877;13361;14630;14651;14904;17346;19735;20848;22057;22375;27393;28030;30959;58988;66223;66258;66590;66973;67578;67707;68463;68565;68572;68735;68966;68969;69241;69821;71984;74412;74600;75398;75420;83485;94063;94066;97541;107732;108067;211006;214150;216443;217331;218629;224805;232536;320806	Rgs2	Secisbp2	Mrpl32	Gtpbp1	Gclm	Wars	Stat3	Patl2	Unk	Mrpl10	Mrpl47	Mrps35	Polr2d	Mrpl35	Sepsecs	Mterf4	Qars	Hagh	Eif1b	Mrpl39	Ngdn	Mrps18b	Mrps18a	Mrps17	Mars	Eif2b3	Gfm2	Farsa	Ddx25	Cpeb1	Dhx29	Dhfr	Mknk1	Aars2	Ago3	Mrpl14	Mrpl24	Sars2
translation	GO:0006412	translation	http://amigo.geneontology.org/amigo/term/GO:0006412	555	45	18.65005794	0	2.412861137	4.92E-08	2.11E-05	12877;13361;14904;17346;19735;20848;22057;22375;27393;28030;30959;58988;66223;66258;66590;66973;67578;67707;68463;68565;68572;68735;68966;68969;69241;69821;71984;74412;74600;75398;75420;83485;94063;94066;97541;107732;108067;211006;214150;216443;217331;218629;224805;232536;320806	Rgs2	Secisbp2	Mrpl32	Gtpbp1	Wars	Stat3	Patl2	Unk	Mrpl10	Mrpl47	Mrps35	Polr2d	Mrpl35	Sepsecs	Mterf4	Qars	Eif1b	Mrpl39	Ngdn	Mrps18b	Mrps18a	Mrps17	Mars	Eif2b3	Gfm2	Farsa	Ddx25	Cpeb1	Dhx29	Dhfr	Mknk1	Aars2	Ago3	Mrpl14	Mrpl24	Sars2	Tob1	Rps6kb2
cluster 3
GO_biological_process	Gene_number	enrichmentRatio	p_value
apoptosis
cell and developmental
Cell cycle	97	1.831003216	5.12E-09
cellular signalling
nucleotide metabolic process	52	2.285743391	2.61E-08
others
post translational modification
proteasomal ubiquitin catabolic process	51	2.870831643	1.46E-09
ribonucleoprotein complex assembly
RNA metabolic process	47	2.869104685	5.84E-10
RNA processing	60	2.303893215	1.54E-09
transcription
translation	57	2.406016141	8.23E-10
protein localisation and transport
[truncated: 75 more columns]

## Sheet: Cluster 4
	geneSet	description	link	size	overlap	expect		enrichmentRatio	pValue	FDR	overlapId	userId
apoptosis	GO:0010941	regulation of cell death	http://amigo.geneontology.org/amigo/term/GO:0010941	1659	157	103.2833667	157	1.520089875	4.80E-08	2.55E-05	11486;11501;11677;11684;11740;11757;11796;11799;11847;12006;12034;12048;12049;12124;12155;12160;12161;12568;12576;12608;12845;12931;13135;13631;13649;13653;13666;13680;13846;13848;13983;14182;14232;14365;14381;14751;14797;15587;16150;16185;16196;16202;16416;16801;16842;17127;17283;17390;18104;18127;18198;18294;18391;18707;18715;18996;19014;19123;19141;19164;19223;19252;19401;19697;19732;20220;205…	Tnfaip8	Tcf7	Slc9a1	Pycr1	Pou4f1	Tmem14a	Mydgf	Musk	Mff	Tmbim6	Map2k4	Lzts2	Itgb3	Inca1	Il2rb	Ilk	Fgfr1	Rassf3	Eif2ak3	Slc25a5	Ddx19a	Med1	Birc5	Card19	Bmp15	Birc3	Bag4	Cdkn1b	Comp	Actn4	Arhgap10	Bmp6	Txnip	Umodl1	Zfp385a	Wfs1	Ubb	Trp73
apoptosis	GO:0012501	programmed cell death	http://amigo.geneontology.org/amigo/term/GO:0012501	1875	169	116.730749	26	1.447776199	3.65E-07	1.57E-04	11486;11501;11677;11684;11740;11757;11796;11799;11847;12034;12048;12049;12054;12124;12155;12160;12161;12568;12576;12608;12845;12931;13135;13400;13631;13649;13653;13666;13680;13846;13848;13983;14182;14232;14365;14381;14751;14797;15587;16185;16196;16202;16691;16842;16985;17127;17187;17283;17390;17874;18104;18127;18198;18294;18391;18707;18715;18970;18996;19014;19073;19123;19141;19164;19223;19252;194…	Tnfaip8	Slc9a1	Rhot2	Pou4f1	Tmem14a	Mydgf	Musk	Mff	Tmbim6	Map2k4	Kdelr1	Inca1	Il2rb	Ilk	Fgfr1	Pigt	Rassf3	Eif2ak3	Slc25a5	Ddx19a	Med1	Birc5	Card19	Bmp15	Birc3	Bag4	Chac1	Cdkn1b	Comp	Actn4	Arhgap10	Bmp6	Txnip	Umodl1	Zfp385a	Wfs1	Ube2d3	Ubb
apoptosis	GO:0043067	regulation of programmed cell death	http://amigo.geneontology.org/amigo/term/GO:0043067	1518	142	94.50521437	0	1.502562593	4.51E-07	1.85E-04	11486;11501;11677;11684;11740;11757;11796;11799;11847;12034;12048;12049;12124;12155;12160;12161;12568;12576;12608;12845;12931;13135;13631;13649;13653;13666;13680;13846;13848;13983;14182;14232;14365;14381;14751;14797;15587;16185;16196;16202;16842;17127;17283;17390;18104;18127;18198;18294;18391;18707;18715;18996;19014;19123;19141;19164;19223;19252;19401;19697;19732;20220;20544;20598;20747;20877;214…	Tnfaip8	Tcf7	Slc9a1	Pou4f1	Tmem14a	Mydgf	Musk	Mff	Tmbim6	Map2k4	Inca1	Il2rb	Ilk	Fgfr1	Rassf3	Eif2ak3	Slc25a5	Ddx19a	Med1	Birc5	Card19	Bmp15	Birc3	Bag4	Cdkn1b	Comp	Actn4	Arhgap10	Bmp6	Txnip	Umodl1	Zfp385a	Wfs1	Ubb	Trp73	Tmbim1	Tm7sf3	Rapgef3
apoptosis	GO:0006915	apoptotic process	http://amigo.geneontology.org/amigo/term/GO:0006915	1839	165	114.4895186	0	1.441179962	6.85E-07	2.57E-04	11486;11501;11677;11684;11740;11757;11796;11799;11847;12034;12048;12049;12054;12124;12155;12160;12161;12568;12576;12608;12845;12931;13135;13400;13631;13649;13653;13666;13680;13846;13848;13983;14182;14232;14365;14381;14751;14797;15587;16185;16196;16202;16691;16842;16985;17127;17187;17283;17390;17874;18104;18127;18198;18294;18391;18707;18715;18970;18996;19014;19073;19123;19141;19164;19223;19252;194…	Tnfaip8	Slc9a1	Rhot2	Pou4f1	Tmem14a	Mydgf	Musk	Mff	Tmbim6	Map2k4	Kdelr1	Inca1	Il2rb	Ilk	Fgfr1	Pigt	Rassf3	Eif2ak3	Slc25a5	Ddx19a	Med1	Birc5	Card19	Bmp15	Birc3	Bag4	Chac1	Cdkn1b	Comp	Actn4	Arhgap10	Bmp6	Txnip	Umodl1	Zfp385a	Wfs1	Ube2d3	Ubb
apoptosis	GO:0042981	regulation of apoptotic process	http://amigo.geneontology.org/amigo/term/GO:0042981	1500	139	93.38459918	0	1.488468133	1.02E-06	3.70E-04	11486;11501;11677;11684;11740;11757;11796;11799;11847;12034;12048;12049;12124;12155;12160;12161;12568;12576;12608;12845;12931;13135;13631;13649;13653;13666;13680;13846;13848;13983;14182;14232;14365;14381;14751;14797;15587;16185;16196;16202;16842;17127;17283;17390;18104;18127;18198;18294;18391;18707;18715;18996;19014;19123;19141;19164;19223;19252;19401;19697;19732;20220;20544;20598;20747;20877;214…	Tnfaip8	Tcf7	Slc9a1	Pou4f1	Tmem14a	Mydgf	Musk	Mff	Tmbim6	Map2k4	Inca1	Il2rb	Ilk	Fgfr1	Rassf3	Eif2ak3	Slc25a5	Ddx19a	Med1	Birc5	Card19	Bmp15	Birc3	Bag4	Cdkn1b	Comp	Actn4	Arhgap10	Bmp6	Txnip	Umodl1	Zfp385a	Wfs1	Ubb	Trp73	Tmbim1	Rapgef3	Sirt2
others	GO:0042886	amide transport	http://amigo.geneontology.org/amigo/term/GO:0042886	1714	188	106.7074687		1.761826069	3.33E-15	7.51E-12	11767;11771;11773;11778;11799;11840;11842;11847;11865;11891;12034;12068;12568;12845;13649;13680;13726;13830;13848;14567;14661;14751;14761;14950;15242;15587;15893;18386;18555;18747;19014;19062;19073;19164;19305;19341;19345;19349;19428;19653;19894;20615;22044;22059;22213;22320;22628;24045;26941;29867;30931;52850;53357;55946;55991;56089;56205;56228;56297;56325;56338;56389;56417;56447;56494;59021;590…	Tvp23b	Zdhhc3	Tram1	Tom1l2	Tbc1d9b	Svip	Rab4a	Rhbdf2	Rab2a	Prr5l	Mff	Tmbim6	Rab27a	Kdelr1	Insig1	Gpr27	Plekha3	Mavs	Ube2g2	Gdi1	Gpr68	Ensa	1972-08-01	Snap29	Ddx19a	Med1	Il17f	Cep41	Birc5	Cabp1	Bag4	Ap2s1	Alkbh5	Comp	Adcy5	Actn4	Txnip	Tbc1d14
others	GO:1901575	organic substance catabolic process	http://amigo.geneontology.org/amigo/term/GO:1901575	1777	181	110.6296218		1.636089838	9.55E-12	8.61E-09	11474;11486;11501;11674;11720;11847;11865;11992;12006;12035;12036;12183;12499;12568;12576;12583;12696;12751;13167;13649;13885;14073;14121;14544;14598;14661;14719;14733;14751;14950;15587;16890;17117;17127;17766;17874;18127;18747;18806;18807;19062;19125;19141;19164;19305;19349;19697;20610;20747;20778;21945;21991;22059;22187;22213;22223;22258;22393;22436;23802;24105;26394;26419;28199;30838;30931;309…	Usp11	Uchl1	Tpp1	Svip	Srd5a3	Prr5l	Manba	Uvrag	Mlxipl	Pcyox1	Lypla2	Isg20	Hibadh	Got2	Ube2g2	Galm	Dnajb12	Fbxl2	Gda	Chfr	Ccdc115	Chac1	Cdkn1b	Alkbh5	Usp46	Stx5a	Zfand2b	Rbm38	Wfs1	Usp21	Tor1a	Ube2d3	Ubb	Trp53inp2	Trim71	Trim13	Tpi1	Sumo3
others	GO:0044248	cellular catabolic process	http://amigo.geneontology.org/amigo/term/GO:0044248	1888	186	117.5400822		1.582438914	8.19E-11	6.72E-08	11474;11486;11501;11674;11720;11757;11847;11865;11992;12006;12035;12036;12183;12499;12568;12583;12696;12751;13107;13167;13885;14073;14121;14544;14598;14661;14719;14733;14751;14950;15587;15900;16890;17117;17766;17874;17966;18127;18477;18715;18747;18806;19125;19141;19164;19305;19349;20610;20615;20747;20773;20778;21672;21991;22059;22187;22213;22223;22258;22320;22393;22436;23802;24105;26419;28199;308…	Usp11	Uchl1	Tpp1	Svip	Srd5a3	Rab3gap2	Prr5l	Manba	Irf8	Uvrag	Mlxipl	Pcyox1	Tmbim6	Isg20	Hibadh	Got2	Ube2g2	Dnajb12	Snap29	Fbxl2	Gda	Chfr	Ccdc115	Chac1	Alkbh5	Usp46	Tbc1d14	Zfand2b	Rbm38	Wfs1	Vamp8	Usp21	Tor1a	Ube2d3	Ubb	Trp53inp2	Trim71	Trim13
others	GO:1901566	organonitrogen compound biosynthetic process	http://amigo.geneontology.org/amigo/term/GO:1901566	1532	156	95.37680396		1.635617818	3.39E-10	2.55E-07	11298;11428;11474;11486;11634;11674;11771;11847;12035;12036;12048;12183;12499;12583;12608;12696;13135;13180;13631;13649;13653;13666;14121;14381;14594;14598;14661;14719;14751;14755;14786;14854;15531;16416;16432;16592;16865;18041;18127;18701;19164;19401;19653;20226;20598;20773;20810;21357;21991;22059;22213;27397;27402;27801;29813;50723;52846;53357;53418;53625;56046;56228;56375;56386;56454;56484;565…	Zdhhc8	Zdhhc3	Svip	Srd5a3	Rab3gap2	Pycr1	Piwil1	Mtif3	Mlxipl	Itgb3	Itm2b	Pdk3	Got2	Ube2g2	Pigt	Eif4e1b	Eif2ak3	Il17f	Cnot11	Cds1	Aire	Adcy5	Zfp385a	Trim71	Tpi1	Sptlc2	Slc35c2	Slc35a4	Uqcc1	Sars	Trib2	Rbm4	Rara	Rab38	Pyurf	Pycrl	Psen1	Pomgnt1
others	GO:1901565	organonitrogen compound catabolic process	http://amigo.geneontology.org/amigo/term/GO:1901565	1105	120	68.79332139		1.744355376	1.12E-09	7.74E-07	11486;11501;11720;11847;11865;11992;12035;12036;12576;12583;12751;13649;14544;14598;14661;14719;14733;14950;15587;17127;17766;18127;18747;19125;19141;19164;19349;19697;20610;20747;20778;21945;22187;22213;22223;22258;22393;22436;23802;24105;26394;26419;28199;30838;30931;30941;50753;50788;54197;56228;56371;56389;56407;56690;56709;56812;57757;58799;58875;64383;66105;66194;66349;66597;66881;67903;687…	Usp11	Uchl1	Tpp1	Svip	Manba	Pcyox1	Lypla2	Hibadh	Got2	Ube2g2	Dnajb12	Fbxl2	Gda	Chfr	Ccdc115	Chac1	Cdkn1b	Usp46	Stx5a	Zfand2b	Wfs1	Usp21	Tor1a	Ube2d3	Ubb	Trp53inp2	Trim71	Trim13	Sumo3	Sirt2	Scarb1	Trib2	Rgp1	Rela	Pycrl	Ptpn23	Psmf1	Psen1
others	GO:0010629	negative regulation of gene expression	http://amigo.geneontology.org/amigo/term/GO:0010629	1632	160	101.6024439		1.57476527	3.08E-09	1.85E-06	11796;11799;11865;11992;12006;12034;12161;12416;12509;12566;12568;12576;12608;12609;12696;13649;13653;13666;13710;13714;13831;13983;14121;14182;14252;14786;14797;15220;15242;15900;16842;16978;17127;17187;17283;17425;17692;17874;17937;18030;18037;18198;18386;18426;18707;18996;18999;19014;19062;19141;19164;19401;19653;19697;20220;20226;20354;20467;20747;20852;20877;20893;21357;21414;21847;21907;219…	Zbtb18	Tcf7	Scmh1	Prr5l	Pou4f1	Piwil1	Irf8	Nr2e3	Musk	Mlxipl	Tmbim6	Ikzf4	Ptbp3	Thap11	Glis1	Sap130	Fgfr1	Zfp318	Elf2	Eif2ak3	Med1	Cnot11	Myadm	Birc5	Birc3	Bhlhe40	Foxq1	Chac1	Cdkn1b	Sall4	Alkbh5	Bmp6	Txnip	Zfp57	Znfx1	Zfp358	Zfp111	Zbtb21
others	GO:0009057	macromolecule catabolic process	http://amigo.geneontology.org/amigo/term/GO:0009057	1133	119	70.53650058		1.687069801	9.36E-09	5.28E-06	11501;11865;11992;12006;12568;12576;12696;13649;14733;14950;15587;17127;17874;18747;19141;19164;19349;19697;20610;20747;21945;22187;22213;22223;22258;22393;23802;24105;26394;26419;28199;30838;30931;30941;50753;50788;54197;56190;56228;56371;56389;56407;56463;56709;56812;57444;57757;58799;64383;66105;66349;66597;66881;67710;67903;68728;68818;69305;69668;69724;69727;70377;71723;71997;72179;72446;725…	Usp11	Uchl1	Svip	Prr5l	Manba	Uvrag	Pcyox1	Lypla2	Isg20	Ube2g2	Dnajb12	Fbxl2	Chfr	Ccdc115	Cdkn1b	Alkbh5	Usp46	Stx5a	Zfand2b	Rbm38	Wfs1	Usp21	Tor1a	Ube2d3	Ubb	Trp53inp2	Trim71	Trim13	Sumo3	Snd1	Sirt2	Trib2	Rgp1	Rela	Ptpn23	Psmf1	Psen1	Usp4
others	GO:0044281	small molecule metabolic process	http://amigo.geneontology.org/amigo/term/GO:0044281	1736	162	108.0771094		1.4989298	7.23E-08	3.62E-05	11428;11429;11474;11486;11674;11677;11684;11720;11771;11847;11992;12035;12036;12048;12160;12161;12183;12499;12583;12862;12974;13107;13167;13180;13653;13666;13885;14073;14121;14182;14380;14381;14544;14598;14661;14712;14719;14751;15490;15531;15587;16592;16890;16987;17117;17252;17766;17768;18127;18194;19012;19062;19125;19223;19305;20148;20226;20773;20778;21881;21991;22059;22122;22436;26363;26394;274…	Srd5a3	Slc45a3	Slc23a2	Pycr1	Plpp1	Mlxipl	Pcyox1	Mcee	Lypla2	Insig1	Idh3a	Pdk3	Hsd17b7	Hibadh	Got2	Gnpat	Galm	Fgfr1	Eif2ak3	Lss	Cyb5r3	Gda	Cds1	Adcy5	Bmp6	Txndc2	Txn2	Tsta3	Slc35b4	Tpi1	Sptlc2	Slc25a32	Sdhaf2	Scarb1	Sars	Rdh11	Suox	Pycrl
others	GO:0030163	protein catabolic process	http://amigo.geneontology.org/amigo/term/GO:0030163	842	91	52.41988834		1.735982332	1.62E-07	7.68E-05	11501;11865;12576;13649;14733;14950;17127;18747;19141;19164;19349;19697;20610;20747;21945;22187;22213;22223;22258;22393;23802;24105;26394;26419;28199;30838;30931;30941;50753;50788;54197;56228;56371;56389;56407;56709;56812;58799;64383;66105;66349;66597;66881;67903;68728;68818;69668;69727;70377;72179;72584;73902;74165;74270;74772;75744;75770;76192;76375;76497;76857;80280;101358;101943;102122;104416…	Usp11	Uchl1	Svip	Manba	Pcyox1	Lypla2	Ube2g2	Dnajb12	Fbxl2	Chfr	Ccdc115	Cdkn1b	Usp46	Stx5a	Zfand2b	Wfs1	Usp21	Tor1a	Ube2d3	Ubb	Trp53inp2	Trim71	Trim13	Sumo3	Sirt2	Trib2	Rgp1	Rela	Ptpn23	Psmf1	Psen1	Usp4	Prickle1	Nr1d1	Os9	Sf3b3	Rab7	Lgmn
others	GO:0044265	cellular macromolecule catabolic process	http://amigo.geneontology.org/amigo/term/GO:0044265	945	99	58.83229748		1.682749174	2.03E-07	9.14E-05	11865;11992;12006;12696;14733;14950;17874;18747;19141;19164;19349;20610;20747;22187;22213;22223;22258;22393;23802;24105;26419;28199;30838;30931;30941;50753;50788;54197;56190;56228;56371;56407;56463;56709;56812;57444;58799;64383;66105;66349;66597;66881;67710;67903;68728;68818;69305;69668;69724;69727;70377;71723;71997;72179;72446;72584;73902;74165;74270;74772;75744;75770;75901;76375;76497;76857;786…	Usp11	Uchl1	Svip	Prr5l	Manba	Pcyox1	Isg20	Ube2g2	Dnajb12	Fbxl2	Chfr	Ccdc115	Alkbh5	Usp46	Zfand2b	Rbm38	Wfs1	Usp21	Tor1a	Ube2d3	Ubb	Trp53inp2	Trim71	Trim13	Sumo3	Snd1	Sirt2	Trib2	Rgp1	Ptpn23	Psmf1	Psen1	Usp4	Prickle1	Nr1d1	Os9	Rab7	Lgmn
others	GO:0090407	organophosphate biosynthetic process	http://amigo.geneontology.org/amigo/term/GO:0090407	484	59	30.13209733		1.958044916	5.72E-07	2.24E-04	11474;11486;11674;12048;12183;12499;14121;14381;14712;14751;14755;16592;18041;18127;18701;18707;18806;20773;21881;21991;22059;27402;53357;56520;56632;56690;57423;58805;66459;67292;70025;72433;74205;74451;74596;74747;75678;78928;79059;99010;102247;109674;110119;110911;192156;192185;214932;224129;233575;234729;234730;235339;236899;236900;240752;270076;319945;353172;353204	Vac14	Mlxipl	Pdk3	Gnpat	Pigt	Cds1	Adcy5	Tpi1	Sptlc2	Rab38	Pyurf	Pla2g6	Pik3c2b	Pigc	Pdhx	Pcyt1b	Nfs1	Ippk	Pgap2	Nos3	Gpi1	Mpi	Pld2	Hdhd5	Tkt	Gcdh	G6pdx	Flad1	Fbp1	Fabp5	Mvd	Entpd5	Pgs1	Nme4	Nadk	Gars	Fuk	Dlat
protein localisation and transport	GO:0045184	establishment of protein localization	http://amigo.geneontology.org/amigo/term/GO:0045184	1742	192	108.4506478	192	1.770390531	8.88E-16	4.00E-12	11767;11771;11773;11778;11799;11840;11842;11847;11865;11891;12034;12068;12568;12845;13649;13680;13726;13830;13848;14567;14661;14751;14761;14950;15242;15587;15893;18386;18555;18747;19014;19062;19073;19164;19305;19341;19345;19349;19428;19653;19894;20615;22044;22059;22213;22320;22628;23790;24045;29867;30931;52850;53357;55946;55991;56089;56205;56228;56297;56325;56338;56389;56417;56447;56494;56724;590…	Tvp23b	Zdhhc3	Tspan17	Tram1	Tom1l2	Tbc1d9b	Svip	Rab4a	Rhbdf2	Rab3gap2	Rab2a	Prr5l	Mff	Tmbim6	Rab27a	Kdelr1	Insig1	Gpr27	Mavs	Ube2g2	Gdi1	Gpr68	Ensa	1972-08-01	Snap29	Ddx19a	Med1	Il17f	Cep41	Birc5	Cabp1	Bag4	Ap2s1	Alkbh5	Comp	Adcy5	Actn4	Txnip
protein localisation and transport	GO:0015031	protein transport	http://amigo.geneontology.org/amigo/term/GO:0015031	1644	184	102.3495207	0	1.797761228	8.88E-16	4.00E-12	11767;11771;11773;11778;11799;11840;11842;11847;11865;11891;12034;12068;12568;12845;13649;13680;13726;13830;13848;14567;14661;14751;14761;14950;15242;15587;15893;18386;18555;18747;19014;19062;19073;19164;19305;19341;19345;19349;19428;19653;19894;20615;22044;22059;22213;22320;22628;24045;29867;30931;52850;53357;55946;55991;56089;56205;56228;56297;56325;56338;56389;56417;56447;56494;59021;59090;605…	Tvp23b	Zdhhc3	Tram1	Tom1l2	Tbc1d9b	Svip	Rab4a	Rhbdf2	Rab2a	Prr5l	Mff	Tmbim6	Rab27a	Kdelr1	Insig1	Gpr27	Mavs	Ube2g2	Gdi1	Gpr68	Ensa	1972-08-01	Snap29	Ddx19a	Med1	Il17f	Cep41	Birc5	Cabp1	Bag4	Ap2s1	Alkbh5	Comp	Adcy5	Actn4	Txnip	Tbc1d14	Stx5a
protein localisation and transport	GO:0015833	peptide transport	http://amigo.geneontology.org/amigo/term/GO:0015833	1689	186	105.1510587	2	1.76888376	3.22E-15	7.51E-12	11767;11771;11773;11778;11799;11840;11842;11847;11865;11891;12034;12068;12568;12845;13649;13680;13726;13830;13848;14567;14661;14751;14761;14950;15242;15587;15893;18386;18555;18747;19014;19062;19073;19164;19305;19341;19345;19349;19428;19653;19894;20615;22044;22059;22213;22320;22628;24045;26941;29867;30931;52850;53357;55946;55991;56089;56205;56228;56297;56325;56338;56389;56417;56447;56494;59021;590…	Tvp23b	Zdhhc3	Tram1	Tom1l2	Tbc1d9b	Svip	Rab4a	Rhbdf2	Rab2a	Prr5l	Mff	Tmbim6	Rab27a	Kdelr1	Insig1	Gpr27	Mavs	Ube2g2	Gdi1	Gpr68	Ensa	1972-08-01	Snap29	Ddx19a	Med1	Il17f	Cep41	Birc5	Cabp1	Bag4	Ap2s1	Alkbh5	Comp	Adcy5	Actn4	Txnip	Tbc1d14	Stx5a
protein localisation and transport	GO:0006886	intracellular protein transport	http://amigo.geneontology.org/amigo/term/GO:0006886	857	110	53.35373433		2.061711357	2.22E-13	4.00E-10	11767;11771;11773;11778;11840;11842;11865;11891;12034;12568;13726;13830;14567;14950;15242;15587;18386;18747;19014;19062;19164;19305;19341;19345;19349;19428;19894;20615;22059;22213;22628;24045;29867;52850;55946;56089;56228;56297;56338;56389;56417;56447;56494;59021;64930;66111;66541;66661;67095;67105;67286;67384;67727;67826;67844;67903;68818;68938;68943;69035;69908;70377;71810;71844;72129;72149;722…	Zdhhc3	Tram1	Tom1l2	Tbc1d9b	Svip	Rab4a	Rab2a	Prr5l	Mff	Rab27a	Insig1	Mavs	Ube2g2	Gdi1	1972-08-01	Med1	Cabp1	Bag4	Ap2s1	Alkbh5	Txnip	Tbc1d14	Stx5a	Zfand2b	Tram2	Trak1	Tmed3	Tm9sf4	Tgfbrap1	Tbc1d22b	Tbc1d10a	Strada	Stom	Snap47	Rapgef3	Sgsm1	Scamp3	Rph3al
protein localisation and transport	GO:0046907	intracellular transport	http://amigo.geneontology.org/amigo/term/GO:0046907	1449	160	90.20952281	30	1.773648668	3.11E-13	4.68E-10	11767;11771;11773;11778;11840;11842;11865;11891;12034;12048;12068;12568;13726;13731;13830;14252;14567;14950;15242;15587;16559;18386;18747;18806;19014;19062;19164;19305;19341;19345;19349;19428;19653;19894;20615;21766;22059;22187;22213;22223;22320;22628;24045;26941;29867;30931;52850;53420;55946;56089;56228;56297;56338;56389;56417;56447;56494;56542;57752;59021;60595;64930;66050;66111;66196;66310;665…	Zdhhc3	Uchl1	Tram1	Tom1l2	Tbc1d9b	Tacc2	Svip	Rab4a	Rhot2	Rab2a	Prr5l	Mff	Lzts2	Rab27a	Kdelr1	Insig1	Plekha3	Mavs	Ube2g2	Gdi1	1972-08-01	Snap29	Med1	Cabp1	Bag4	Ap2s1	Alkbh5	Actn4	Txnip	Tbc1d14	Stx5a	Zfand2b	Vps37c	Vamp8	Tor1a	Ubb	Trappc1	Tram2
protein localisation and transport	GO:0070727	cellular macromolecule localization	http://amigo.geneontology.org/amigo/term/GO:0070727	1600	171	99.61023912	37	1.71669099	7.23E-13	9.31E-10	11767;11771;11773;11778;11840;11842;11865;11891;12006;12034;12048;12325;12568;13138;13544;13649;13666;13726;13731;13830;14251;14252;14567;14950;15242;15587;16150;18198;18386;18747;19014;19062;19073;19164;19305;19341;19345;19349;19428;19894;20170;20610;20615;20877;22059;22213;22258;22320;22628;23789;24045;26941;29813;29867;30931;50918;52588;52850;53321;54354;55946;56089;56224;56228;56297;56338;563…	Zdhhc3	Tspan17	Tram1	Tom1l2	Tbc1d9b	Svip	Rab4a	Rab3gap2	Rab2a	Prr5l	Nudcd3	Musk	Mff	Mapre2	Lzts2	Rab27a	Kdelr1	Insig1	Mavs	Ube2g2	Gdi1	Eif2ak3	1972-08-01	Med1	Myadm	Camk2g	Cabp1	Bag4	Ap2s1	Alkbh5	Txnip	Tbc1d14	Stx5a	Zfp385a	Zfand2b	Vamp8	Tor1a	Rpa1
protein localisation and transport	GO:0034613	cellular protein localization	http://amigo.geneontology.org/amigo/term/GO:0034613	1590	170	98.98767513	0	1.717385521	8.26E-13	9.31E-10	11767;11771;11773;11778;11840;11842;11865;11891;12006;12034;12048;12325;12568;13138;13544;13649;13666;13726;13731;13830;14251;14252;14567;14950;15242;15587;16150;18198;18386;18747;19014;19062;19073;19164;19305;19341;19345;19349;19428;19894;20170;20610;20615;20877;22059;22213;22258;22320;22628;23789;24045;26941;29867;30931;50918;52588;52850;53321;54354;55946;56089;56224;56228;56297;56338;56389;564…	Zdhhc3	Tspan17	Tram1	Tom1l2	Tbc1d9b	Svip	Rab4a	Rab3gap2	Rab2a	Prr5l	Nudcd3	Musk	Mff	Mapre2	Lzts2	Rab27a	Kdelr1	Insig1	Mavs	Ube2g2	Gdi1	Eif2ak3	1972-08-01	Med1	Myadm	Camk2g	Cabp1	Bag4	Ap2s1	Alkbh5	Txnip	Tbc1d14	Stx5a	Zfand2b	Vamp8	Tor1a	Rpa1	Tspan5
protein localisation and transport	GO:0051649	establishment of localization in cell	http://amigo.geneontology.org/amigo/term/GO:0051649	1822	187	113.4311598	13	1.64857699	2.03E-12	2.04E-09	11465;11767;11771;11773;11778;11799;11840;11842;11865;11891;12034;12048;12068;12568;13167;13726;13731;13830;14252;14567;14664;14761;14950;15242;15587;15893;16416;16559;16897;18386;18555;18747;18806;19014;19062;19164;19305;19341;19345;19349;19428;19653;19894;20615;21766;22059;22187;22213;22223;22320;22628;24045;24063;26941;29867;30931;52696;52850;53357;53420;55946;56089;56228;56297;56338;56389;564…	Zdhhc3	Uchl1	Tram1	Tom1l2	Tbc1d9b	Tacc2	Svip	Ston2	Rab4a	Rhot2	Rab2a	Psrc1	Prr5l	Mff	Tmbim6	Lzts2	Rab27a	Itgb3	Kdelr1	Insig1	Gpr27	Plekha3	Mavs	Ube2g2	Gdi1	Gpr68	1972-08-01	Snap29	Med1	Ibtk	Birc5	Cabp1	Bag4	Ap2s1	Alkbh5	Adcy5	Actn4	Actg1
protein localisation and transport	GO:0016192	vesicle-mediated transport	http://amigo.geneontology.org/amigo/term/GO:0016192	1308	136	81.43137048	30	1.670118029	1.40E-09	9.05E-07	11465;11767;11771;11773;11778;11840;11842;11891;12010;12048;12068;12527;12568;13631;13649;13731;13855;14251;15900;16416;16559;16803;16897;18555;18806;18999;19164;19341;19345;19349;19401;20615;20778;21766;22320;23790;27277;30931;53357;53420;55946;56089;56297;56389;56447;56494;57912;59021;60595;64383;65107;66050;66111;66201;66310;66805;66913;67095;67458;67474;67510;67727;67826;67844;67903;67979;681…	Tvp23b	Ston2	Steap2	Rab4a	Rab2a	Irf8	Uvrag	Mff	Rab27a	Itgb3	Lbp	Kdelr1	Insig1	Snap29	Ap2s1	Actn4	Actg1	Tspan1	Usp46	Tbc1d14	Stx5a	Zfpl1	Vps37c	Vamp8	Tor1a	Tusc2	Trappc1	Trak1	Tmem175	Tmem108	Tmed3	Sec22a	Tm9sf4	Tgfbrap1	Tbc1d10a	Sft2d2	Snap47	Sirt2
							304
cluster 4
GO_biological_process	Gene_number	enrichmentRatio	p_value
apoptosis	183	1.520089875	4.80E-08
cell and developmental
Cell cycle
cellular signalling
nucleotide metabolic process
others
post translational modification
proteasomal ubiquitin catabolic process
ribonucleoprotein complex assembly
RNA metabolic process
RNA processing
transcription
translation
protein localisation and transport	304	1.670118029	1.40E-09
[truncated: 154 more columns]

## Sheet: Cluster 5
	geneSet	description	link	size	overlap	expect		enrichmentRatio	pValue	FDR	overlapId	userId
nucleotide metabolic process	GO:0043604	amide biosynthetic process	http://amigo.geneontology.org/amigo/term/GO:0043604	677	25	7.095912778	25	3.523154918	4.72E-08	7.10E-05	11848;13681;13685;13688;13690;15388;17347;18618;19934;19981;20088;20918;24015;28146;54127;56412;66167;68537;102436;208643;225363;230784;435337;100039042;100042776	Gm4027	Rps24	Rpl22	Gm5662	Eif4a1	Eif4g1	Rps28	Rhoa	Tma7	Serp1	Pemt	Sesn2	Mknk2	Mrpl13	Lars2	Hnrnpl	Gm2016	Etf1	Eif4ebp1	Eif1	Eif4ebp2	Abce1	Rpl37a	Noa1	Eif4g2
nucleotide metabolic process	GO:0046128	purine ribonucleoside metabolic process	http://amigo.geneontology.org/amigo/term/GO:0046128	60	6	0.628884441	4	9.540703518	3.84E-05	0.013883406	11821;11848;18618;19384;23917;23918	Rhoa	Pemt	Ran	Impdh2	Impdh1	Aprt
others	GO:0043603	cellular amide metabolic process	http://amigo.geneontology.org/amigo/term/GO:0043603	929	33	9.737227431		3.389055071	6.83E-10	3.08E-06	11848;13681;13685;13688;13690;14275;14667;14775;14778;15388;17347;18618;18648;19025;19934;19981;20088;20918;24015;28146;30052;54127;56412;66167;67383;68537;102436;208643;225363;230784;435337;100039042;100042776	Gm4027	Rps24	Rpl22	Gm5662	Gm2a	Eif4a1	Eif4g1	Gpx3	Rps28	Rhoa	Tma7	Serp1	Pemt	Gpx1	Sesn2	Mknk2	Pgam1	Mrpl13	Lars2	Hnrnpl	Gm2016	Etf1	Pcsk1n	Eif4ebp1	Ctsa	Eif1	Carnmt1	Eif4ebp2	Abce1	Rpl37a	Folr1	Noa1	Eif4g2
others	GO:0031668	cellular response to extracellular stimulus	http://amigo.geneontology.org/amigo/term/GO:0031668	250	15	2.620351838		5.724422111	6.41E-08	8.26E-05	11793;12575;13039;14275;14645;15388;16828;18432;18712;22241;66734;72027;93739;208643;230784	Map1lc3a	Mybbp1a	Eif4g1	Atg5	Slc39a4	Ulk1	Sesn2	Pim1	Hnrnpl	Gabarapl2	Ctsl	Ldha	Cdkn1a	Folr1	Glul
others	GO:0031669	cellular response to nutrient levels	http://amigo.geneontology.org/amigo/term/GO:0031669	219	14	2.29542821		6.099079874	8.16E-08	9.20E-05	11793;12575;13039;14275;14645;15388;18432;18712;22241;66734;72027;93739;208643;230784	Map1lc3a	Mybbp1a	Eif4g1	Atg5	Slc39a4	Ulk1	Sesn2	Pim1	Hnrnpl	Gabarapl2	Ctsl	Cdkn1a	Folr1	Glul
others	GO:0009267	cellular response to starvation	http://amigo.geneontology.org/amigo/term/GO:0009267	144	11	1.509322659		7.288037409	3.53E-07	2.90E-04	11793;12575;13039;14645;15388;18432;22241;66734;72027;93739;230784	Map1lc3a	Mybbp1a	Atg5	Slc39a4	Ulk1	Sesn2	Hnrnpl	Gabarapl2	Ctsl	Cdkn1a	Glul
others	GO:0042594	response to starvation	http://amigo.geneontology.org/amigo/term/GO:0042594	183	12	1.918097546		6.256199028	5.38E-07	4.04E-04	11793;12575;13039;13685;14645;15388;18432;22241;66734;72027;93739;230784	Map1lc3a	Mybbp1a	Atg5	Slc39a4	Ulk1	Sesn2	Hnrnpl	Gabarapl2	Ctsl	Eif4ebp1	Cdkn1a	Glul
others	GO:0071496	cellular response to external stimulus	http://amigo.geneontology.org/amigo/term/GO:0071496	312	15	3.270199094		4.586876691	1.10E-06	7.63E-04	11793;12575;13039;14275;14645;15388;16828;18432;18712;22241;66734;72027;93739;208643;230784	Map1lc3a	Mybbp1a	Eif4g1	Atg5	Slc39a4	Ulk1	Sesn2	Pim1	Hnrnpl	Gabarapl2	Ctsl	Ldha	Cdkn1a	Folr1	Glul
others	GO:1901566	organonitrogen compound biosynthetic process	http://amigo.geneontology.org/amigo/term/GO:1901566	1532	37	16.05751606		2.304216907	1.36E-06	8.74E-04	11793;11821;11848;13681;13685;13688;13690;14645;15388;17347;18618;18648;19042;19139;19934;19981;20088;20918;23917;23918;24015;28146;53814;54127;56412;66167;67695;68537;102436;208643;211347;225363;225994;230784;435337;100039042;100042776	Gm4027	Rps24	Rpl22	Gm5662	Eif4a1	Eif4g1	Atg5	Rps28	Rhoa	Tma7	Serp1	Prps1	Pemt	Ost4	Sesn2	Mknk2	Impdh2	Pgam1	Pank3	Mrpl13	Lars2	Impdh1	Hnrnpl	Gm2016	Nmrk1	Ppm1a	Etf1	Oaz3	Eif4ebp1	Eif1	Aprt	Eif4ebp2	Abce1	Rpl37a	Glul	Noa1	Eif4g2
others	GO:0009991	response to extracellular stimulus	http://amigo.geneontology.org/amigo/term/GO:0009991	533	19	5.586590119		3.401001254	3.59E-06	0.002155354	11793;12575;13039;13685;14275;14645;15388;16828;17192;18432;18618;18712;22241;30052;66734;72027;93739;208643;230784	Map1lc3a	Mybbp1a	Eif4g1	Atg5	Slc39a4	Pemt	Ulk1	Sesn2	Pim1	Hnrnpl	Gabarapl2	Pcsk1n	Ctsl	Eif4ebp1	Ldha	Cdkn1a	Folr1	Glul	Mbd3
others	GO:0006826	iron ion transport	http://amigo.geneontology.org/amigo/term/GO:0006826	43	6	0.450700516		13.31260956	5.43E-06	0.003058977	19326;66532;83457;246696;434727;434729	Rab11b	Fthl17e	Fthl17c	Rep15	Slc25a28	Fthl17f
others	GO:0031667	response to nutrient levels	http://amigo.geneontology.org/amigo/term/GO:0031667	502	18	5.261666491		3.420969389	6.04E-06	0.003204304	11793;12575;13039;13685;14275;14645;15388;17192;18432;18618;18712;22241;30052;66734;72027;93739;208643;230784	Map1lc3a	Mybbp1a	Eif4g1	Atg5	Slc39a4	Pemt	Ulk1	Sesn2	Pim1	Hnrnpl	Gabarapl2	Pcsk1n	Ctsl	Eif4ebp1	Cdkn1a	Folr1	Glul	Mbd3
others	GO:0000041	transition metal ion transport	http://amigo.geneontology.org/amigo/term/GO:0000041	96	8	1.006215106		7.950586265	7.63E-06	0.003820511	19326;28240;66532;72027;83457;246696;434727;434729	Rab11b	Fthl17e	Fthl17c	Trpm2	Rep15	Slc39a4	Slc25a28	Fthl17f
others	GO:1990928	response to amino acid starvation	http://amigo.geneontology.org/amigo/term/GO:1990928	49	6	0.51358896		11.6824941	1.18E-05	0.005608025	12575;13685;15388;22241;66734;230784	Map1lc3a	Ulk1	Sesn2	Hnrnpl	Eif4ebp1	Cdkn1a
others	GO:0034248	regulation of cellular amide metabolic process	http://amigo.geneontology.org/amigo/term/GO:0034248	349	14	3.658011166		3.827216311	1.99E-05	0.008964485	11848;13685;13688;13690;15388;17347;18648;19025;19934;20918;28146;68537;208643;230784	Rpl22	Eif4g1	Rhoa	Serp1	Sesn2	Mknk2	Pgam1	Mrpl13	Hnrnpl	Eif4ebp1	Ctsa	Eif1	Eif4ebp2	Eif4g2
others	GO:0000045	autophagosome assembly	http://amigo.geneontology.org/amigo/term/GO:0000045	87	7	0.91188244		7.676428118	3.60E-05	0.013883406	11793;19338;22241;55978;66734;78246;93739	Map1lc3a	Ift20	Atg5	Ulk1	Gabarapl2	Rab33b	Phf23
others	GO:1902416	positive regulation of mRNA binding	http://amigo.geneontology.org/amigo/term/GO:1902416	7	3	0.073369851		40.88872936	3.85E-05	0.013883406	15388;107951;208643	Eif4g1	Hnrnpl	Cdk9
ribonucleoprotein complex assembly	GO:0022613	ribonucleoprotein complex biogenesis	http://amigo.geneontology.org/amigo/term/GO:0022613	405	21	4.244969978	21	4.947031454	1.86E-09	5.58E-06	14113;18432;19384;20088;24015;27041;27756;28126;30946;54127;56351;66181;68219;69237;71952;72544;72587;102462;110809;227715;105247253	Rps24	Nop16	Srsf1	Imp3	Mybbp1a	Exosc2	G3bp1	Abt1	Rps28	Riox1	Ptges3	Pan3	Nop10	Ran	Nudt21	Lsm2	Gtpbp4	Fbl	Exosc6	Abce1	Gm6851
RNA processing	GO:0006364	rRNA processing	http://amigo.geneontology.org/amigo/term/GO:0006364	181	10	1.897134731	0	5.271106916	2.18E-05	0.009157306	14113;20088;30946;54127;66181;69237;72544;102462;227715;105247253	Rps24	Imp3	Exosc2	Abt1	Rps28	Nop10	Gtpbp4	Fbl	Exosc6	Gm6851
RNA processing	GO:0006396	RNA processing	http://amigo.geneontology.org/amigo/term/GO:0006396	775	22	8.123090698	22	2.70832874	2.23E-05	0.009157306	14113;15388;18458;20088;21681;27756;30946;54127;54196;54351;66181;68219;69237;72544;72587;102462;102614;107951;110809;227715;100038992;105247253	Rps24	Srsf1	Imp3	Exosc2	Elp5	Alyref	Abt1	Rps28	Pan3	Nop10	Pabpn1	Pabpc1	Nudt21	Lsm2	Hnrnpl	Gm2001	Gtpbp4	Fbl	Exosc6	Cdk9	Rpp25	Gm6851
translation	GO:0006518	peptide metabolic process	http://amigo.geneontology.org/amigo/term/GO:0006518	705	29	7.389392184	29	3.924544709	2.99E-10	2.70E-06	11848;13681;13685;13688;13690;14775;14778;15388;17347;19025;19934;19981;20088;20918;24015;28146;30052;54127;56412;66167;67383;68537;102436;208643;225363;230784;435337;100039042;100042776	Gm4027	Rps24	Rpl22	Gm5662	Eif4a1	Eif4g1	Gpx3	Rps28	Rhoa	Tma7	Serp1	Gpx1	Sesn2	Mknk2	Mrpl13	Lars2	Hnrnpl	Gm2016	Etf1	Pcsk1n	Eif4ebp1	Ctsa	Eif1	Carnmt1	Eif4ebp2	Abce1	Rpl37a	Noa1	Eif4g2
translation	GO:0006412	translation	http://amigo.geneontology.org/amigo/term/GO:0006412	555	24	5.817181081	0	4.125709629	4.46E-09	1.00E-05	11848;13681;13685;13688;13690;15388;17347;19934;19981;20088;20918;24015;28146;54127;56412;66167;68537;102436;208643;225363;230784;435337;100039042;100042776	Gm4027	Rps24	Rpl22	Gm5662	Eif4a1	Eif4g1	Rps28	Rhoa	Tma7	Serp1	Sesn2	Mknk2	Mrpl13	Lars2	Hnrnpl	Gm2016	Etf1	Eif4ebp1	Eif1	Eif4ebp2	Abce1	Rpl37a	Noa1	Eif4g2
translation	GO:0043043	peptide biosynthetic process	http://amigo.geneontology.org/amigo/term/GO:0043043	572	24	5.995365006	0	4.003092385	8.00E-09	1.44E-05	11848;13681;13685;13688;13690;15388;17347;19934;19981;20088;20918;24015;28146;54127;56412;66167;68537;102436;208643;225363;230784;435337;100039042;100042776	Gm4027	Rps24	Rpl22	Gm5662	Eif4a1	Eif4g1	Rps28	Rhoa	Tma7	Serp1	Sesn2	Mknk2	Mrpl13	Lars2	Hnrnpl	Gm2016	Etf1	Eif4ebp1	Eif1	Eif4ebp2	Abce1	Rpl37a	Noa1	Eif4g2
translation	GO:0042254	ribosome biogenesis	http://amigo.geneontology.org/amigo/term/GO:0042254	259	15	2.714684504	12	5.525503968	1.02E-07	1.02E-04	14113;18432;19384;20088;24015;28126;30946;54127;66181;69237;71952;72544;102462;227715;105247253	Rps24	Nop16	Imp3	Mybbp1a	Exosc2	Abt1	Rps28	Riox1	Nop10	Ran	Gtpbp4	Fbl	Exosc6	Abce1	Gm6851
translation	GO:0006413	translational initiation	http://amigo.geneontology.org/amigo/term/GO:0006413	113	10	1.184399031	0	8.443100458	3.11E-07	2.80E-04	13681;13685;13688;13690;20918;24015;208643;435337;100039042;100042776	Gm4027	Gm5662	Eif4a1	Eif4g1	Gm2016	Eif4ebp1	Eif1	Eif4ebp2	Abce1	Eif4g2
cluster 5
GO_biological_process	Gene_number	enrichmentRatio	p_value
apoptosis
cell and developmental
Cell cycle
cellular signalling
nucleotide metabolic process	29	3.523154918	4.72E-08
others
post translational modification
proteasomal ubiquitin catabolic process
ribonucleoprotein complex assembly	21	4.947031454	1.86E-09
RNA metabolic process
RNA processing	22	2.70832874	2.23E-05
transcription
translation	41	8.443100458	3.11E-07
protein localisation and transport

## Sheet: Cluster 6
	geneSet	description	link	size	overlap	expect		enrichmentRatio	pValue	FDR	overlapId	userId
Cell cycle	GO:0007049	cell cycle	http://amigo.geneontology.org/amigo/term/GO:0007049	1544	26	10.57200042	26	2.459326425	1.47E-05	0.087742805	12028;12626;17151;17931;18226;18538;20439;22142;22152;23991;26992;27083;51792;52004;54124;56150;68999;69807;72290;72891;73139;74386;75613;104418;225849;227292	Ppp2r5b	Med25	Nup62	Cks1b	Cib1	Cdk2ap2	Cenpv	Ctdsp1	Brd7	Siah2	Xlr4c	Xlr4b	Tubb3	Tuba1a	Trim32	Mad2l1	Ppp2r1a	Ppp1r12a	Ccndbp1	Dgkz	Cetn3	Bax	Anapc10	Rmi1	Lsm11	Pcna
Cell cycle	GO:0000278	mitotic cell cycle	http://amigo.geneontology.org/amigo/term/GO:0000278	764	15	5.231223006	0	2.867398308	2.35E-04	0.211770314	12626;17931;18226;18538;22142;22152;23991;26992;51792;52004;54124;56150;72290;104418;227292	Nup62	Cks1b	Cib1	Cdk2ap2	Ctdsp1	Brd7	Tubb3	Tuba1a	Mad2l1	Ppp2r1a	Ppp1r12a	Dgkz	Cetn3	Lsm11	Pcna
Cell cycle	GO:2000134	negative regulation of G1/S transition of mitotic cell cycle	http://amigo.geneontology.org/amigo/term/GO:2000134	51	4	0.349204677	0	11.4546003	4.09E-04	0.253387833	26992;52004;104418;227292	Cdk2ap2	Ctdsp1	Brd7	Dgkz
Cell cycle	GO:2000045	regulation of G1/S transition of mitotic cell cycle	http://amigo.geneontology.org/amigo/term/GO:2000045	97	5	0.664173602	0	7.52815226	5.43E-04	0.271850653	26992;52004;72290;104418;227292	Cdk2ap2	Ctdsp1	Brd7	Dgkz	Lsm11
Cell cycle	GO:1902807	negative regulation of cell cycle G1/S phase transition	http://amigo.geneontology.org/amigo/term/GO:1902807	56	4	0.38344043	0	10.43186813	5.85E-04	0.277739019	26992;52004;104418;227292	Cdk2ap2	Ctdsp1	Brd7	Dgkz
others	GO:0044093	positive regulation of molecular function	http://amigo.geneontology.org/amigo/term/GO:0044093	1577	26	10.79795639		2.407863031	2.12E-05	0.087742805	12028;12371;13543;14148;14225;14528;16413;17931;18538;21432;22032;22260;23991;26412;54124;64704;66427;69807;70274;75613;76863;80915;104418;110157;114893;225849	Ppp2r5b	Ly6g6e	Med25	Itgb1bp1	Gch1	Fkbp1a	Fdx1	Cks1b	Cib1	Tcl1	Traf4	Trim32	Map4k2	Raf1	Htra2	Ppp1r12a	Dusp12	Dvl2	Dcun1d5	Cyb5b	Dgkz	Dcun1d1	Bax	Nr1h2	Pcna	Casp9
others	GO:0065003	protein-containing complex assembly	http://amigo.geneontology.org/amigo/term/GO:0065003	1644	26	11.25671547		2.30973236	4.33E-05	0.087742805	12028;12626;13543;14225;14528;16413;18226;18983;21432;22260;51792;54709;64704;66117;66929;68332;68558;69878;73139;73242;75613;110074;110157;170758;225849;233877	Rac3	Ppp2r5b	Snrpf	Med25	Nup62	Kctd13	Itgb1bp1	Gch1	Fkbp1a	Fmc1	Eif3i	Cenpv	Ankra2	Tcl1	Raf1	Htra2	Sdhaf1	Ppp2r1a	Cnot7	Dvl2	Dut	Atat1	Asf1b	Cetn3	Bax	Nr1h2
others	GO:0043933	protein-containing complex subunit organization	http://amigo.geneontology.org/amigo/term/GO:0043933	1857	28	12.71515854		2.202096019	4.86E-05	0.087742805	12028;12626;13543;14225;14528;16413;18226;18983;21427;21432;22260;23991;51792;54709;64704;66117;66929;68332;68558;69878;73139;73242;75613;110074;110157;170758;225849;233877	Rac3	Ppp2r5b	Snrpf	Med25	Nup62	Kctd13	Itgb1bp1	Gch1	Fkbp1a	Fmc1	Cib1	Eif3i	Cenpv	Ankra2	Vps72	Tcl1	Raf1	Htra2	Sdhaf1	Ppp2r1a	Cnot7	Dvl2	Dut	Atat1	Asf1b	Cetn3	Bax	Nr1h2
others	GO:0043085	positive regulation of catalytic activity	http://amigo.geneontology.org/amigo/term/GO:0043085	1228	21	8.408300853		2.497531947	8.94E-05	0.115128265	12028;12371;13543;14148;14528;16413;17931;18538;21432;22032;22260;23991;26412;54124;64704;66427;76863;80915;104418;110157;114893	Itgb1bp1	Gch1	Fdx1	Cks1b	Cib1	Tcl1	Traf4	Map4k2	Raf1	Htra2	Ppp1r12a	Dusp12	Dvl2	Dcun1d5	Cyb5b	Dgkz	Dcun1d1	Bax	Nr1h2	Pcna	Casp9
others	GO:0051247	positive regulation of protein metabolic process	http://amigo.geneontology.org/amigo/term/GO:0051247	1605	24	10.9896766		2.183867721	2.12E-04	0.211770314	12028;12371;13543;14225;16413;17931;21432;22032;22260;23991;26412;26992;54124;64704;66647;68098;69674;69807;76863;105418;109254;110157;114893;280408	Mif4gd	Nsmce3	Rchy1	Itgb1bp1	Fkbp1a	Cks1b	Cib1	Brd7	Tcl1	Traf4	Trim32	Map4k2	Raf1	Htra2	Rilp	Ppp1r12a	E330034G19Rik	Dvl2	Dcun1d5	Dcun1d1	Adtrp	Bax	Nr1h2	Casp9
others	GO:0032270	positive regulation of cellular protein metabolic process	http://amigo.geneontology.org/amigo/term/GO:0032270	1508	23	10.325503		2.227494389	2.20E-04	0.211770314	12028;12371;13543;14225;16413;17931;21432;22032;22260;23991;26412;26992;54124;64704;66647;68098;69674;69807;76863;105418;109254;110157;114893	Mif4gd	Nsmce3	Rchy1	Itgb1bp1	Fkbp1a	Cks1b	Cib1	Brd7	Tcl1	Traf4	Trim32	Map4k2	Raf1	Htra2	Ppp1r12a	E330034G19Rik	Dvl2	Dcun1d5	Dcun1d1	Adtrp	Bax	Nr1h2	Casp9
others	GO:0034446	substrate adhesion-dependent cell spreading	http://amigo.geneontology.org/amigo/term/GO:0034446	86	5	0.588854946		8.491055456	3.11E-04	0.253387833	16413;23991;57373;170758;244895	Rac3	Peak1	Itgb1bp1	Cib1	Akip1
others	GO:0051347	positive regulation of transferase activity	http://amigo.geneontology.org/amigo/term/GO:0051347	558	12	3.820709997		3.140777502	4.57E-04	0.257397025	13543;16413;21432;22032;23991;26412;54124;76863;80915;104418;110157;114893	Itgb1bp1	Cks1b	Cib1	Tcl1	Traf4	Map4k2	Raf1	Dusp12	Dvl2	Dcun1d5	Dgkz	Dcun1d1
others	GO:0043632	modification-dependent macromolecule catabolic process	http://amigo.geneontology.org/amigo/term/GO:0043632	564	12	3.8617929		3.107364975	5.02E-04	0.266396312	14479;19175;20439;26446;26965;56550;68098;68999;69807;93841;105418;233877	Psmb3	Rchy1	Ube2d2a	Kctd13	Uchl4	Siah2	Usp15	Psmb6	Trim32	E330034G19Rik	Cul1	Anapc10
others	GO:0070206	protein trimerization	http://amigo.geneontology.org/amigo/term/GO:0070206	57	4	0.39028758		10.2488529	6.26E-04	0.279618684	18226;21432;64704;110074	Nup62	Tcl1	Htra2	Dut
others	GO:0030163	protein catabolic process	http://amigo.geneontology.org/amigo/term/GO:0030163	842	15	5.765300748		2.601772337	6.51E-04	0.279618684	14479;19175;20439;26446;26965;56150;56550;64704;68098;68999;69807;93841;105418;233877;280408	Psmb3	Rchy1	Ube2d2a	Kctd13	Uchl4	Siah2	Usp15	Psmb6	Trim32	Mad2l1	Htra2	Rilp	E330034G19Rik	Cul1	Anapc10
others	GO:0003330	regulation of extracellular matrix constituent secretion	http://amigo.geneontology.org/amigo/term/GO:0003330	6	2	0.041082903		48.68205128	6.85E-04	0.280962096	56373;109254	Cpb2	Adtrp
others	GO:0051338	regulation of transferase activity	http://amigo.geneontology.org/amigo/term/GO:0051338	853	15	5.840619404		2.568220759	7.44E-04	0.291524122	13543;16413;18226;21432;22032;23991;26412;54124;56150;56405;76863;80915;104418;110157;114893	Nup62	Itgb1bp1	Cks1b	Cib1	Tcl1	Traf4	Map4k2	Raf1	Mad2l1	Dusp12	Dusp14	Dvl2	Dcun1d5	Dgkz	Dcun1d1
post translational modification	GO:0031399	regulation of protein modification process	http://amigo.geneontology.org/amigo/term/GO:0031399	1742	27	11.92773623	27	2.263631546	4.25E-05	0.087742805	12028;13543;14225;16413;17931;18226;18983;19035;20439;21432;22032;23991;26412;26992;51792;54124;56150;56405;66647;68098;72612;76863;109254;110157;114893;225849;227292	Ppp2r5b	Nup62	Nsmce3	Rchy1	Itgb1bp1	Fkbp1a	Cks1b	Cib1	Ctdsp1	Brd7	Tcl1	Siah2	Traf4	Hpf1	Map4k2	Raf1	Mad2l1	Ppp2r1a	Ppp1r12a	Ppib	Dusp14	Cnot7	Dvl2	Dcun1d5	Dcun1d1	Adtrp	Bax
post translational modification	GO:0070647	protein modification by small protein conjugation or removal	http://amigo.geneontology.org/amigo/term/GO:0070647	858	17	5.874855156	10	2.893688363	7.85E-05	0.115128265	14225;14479;20439;26965;56150;56550;66647;68098;68975;68999;69807;76863;93841;99526;114893;223527;233877	Med27	Nsmce3	Rchy1	Ube2d2a	Kctd13	Usp53	Uchl4	Fkbp1a	Eny2	Siah2	Usp15	Trim32	Mad2l1	Cul1	Dcun1d5	Dcun1d1	Anapc10
post translational modification	GO:0006511	ubiquitin-dependent protein catabolic process	http://amigo.geneontology.org/amigo/term/GO:0006511	542	12	3.711155588	3	3.233494181	3.52E-04	0.253387833	14479;19175;20439;26446;26965;56550;68098;68999;69807;93841;105418;233877	Psmb3	Rchy1	Ube2d2a	Kctd13	Uchl4	Siah2	Usp15	Psmb6	Trim32	E330034G19Rik	Cul1	Anapc10
post translational modification	GO:0031396	regulation of protein ubiquitination	http://amigo.geneontology.org/amigo/term/GO:0031396	195	7	1.335194354	0	5.242682446	3.95E-04	0.253387833	14225;20439;56150;66647;68098;76863;114893	Nsmce3	Rchy1	Fkbp1a	Siah2	Mad2l1	Dcun1d5	Dcun1d1
post translational modification	GO:0019941	modification-dependent protein catabolic process	http://amigo.geneontology.org/amigo/term/GO:0019941	553	12	3.786474244	0	3.169175129	4.21E-04	0.253387833	14479;19175;20439;26446;26965;56550;68098;68999;69807;93841;105418;233877	Psmb3	Rchy1	Ube2d2a	Kctd13	Uchl4	Siah2	Usp15	Psmb6	Trim32	E330034G19Rik	Cul1	Anapc10
post translational modification	GO:1903320	regulation of protein modification by small protein conjugation or removal	http://amigo.geneontology.org/amigo/term/GO:1903320	221	7	1.513220268	0	4.625896276	8.29E-04	0.305787375	14225;20439;56150;66647;68098;76863;114893	Nsmce3	Rchy1	Fkbp1a	Siah2	Mad2l1	Dcun1d5	Dcun1d1
proteasomal ubiquitin catabolic process	GO:0031398	positive regulation of protein ubiquitination	http://amigo.geneontology.org/amigo/term/GO:0031398	107	5	0.732645107	5	6.824586628	8.48E-04	0.305787375	14225;66647;68098;76863;114893	Nsmce3	Rchy1	Fkbp1a	Dcun1d5	Dcun1d1
cluster 6
GO_biological_process	Gene_number	enrichmentRatio	p_value
apoptosis
cell and developmental
Cell cycle	26	2.459326425	1.47E-05
cellular signalling
nucleotide metabolic process
others
post translational modification	37	2.263631546	4.25E-05
proteasomal ubiquitin catabolic process	5	6.824586628	0.000847714
ribonucleoprotein complex assembly
RNA metabolic process
RNA processing
transcription
translation
protein localisation and transport

## Sheet: Cluster 7
	geneSet	description	link	size	overlap	expect		enrichmentRatio	pValue	FDR	overlapId	userId
Cell cycle	GO:0051301	cell division	http://amigo.geneontology.org/amigo/term/GO:0051301	551	11	2.728010113	11	4.032243117	8.71E-05	0.392833916	14678;20892;21808;22196;30939;56350;66156;71909;73708;76959;77891	Pttg1	Tgfb2	Ube2s	Ube2i	Gnai2	Haus5	Dppa3	Chmp5	Cenpx	Arl3	Anapc11
Cell cycle	GO:0140014	mitotic nuclear division	http://amigo.geneontology.org/amigo/term/GO:0140014	261	7	1.292215317	3	5.417053884	3.17E-04	0.452797123	23980;30939;66156;76959;77891;103733;103768	Pebp1	Tubg2	Pttg1	Ube2s	Tubg1	Chmp5	Anapc11
Cell cycle	GO:0048285	organelle fission	http://amigo.geneontology.org/amigo/term/GO:0048285	442	9	2.18834931	1	4.112688938	3.43E-04	0.452797123	18631;20892;23980;30939;66156;76959;77891;103733;103768	Pebp1	Tubg2	Pttg1	Ube2s	Tubg1	Pex11a	Chmp5	Cenpx	Anapc11
Cell cycle	GO:0007049	cell cycle	http://amigo.geneontology.org/amigo/term/GO:0007049	1544	18	7.644369535	5	2.354674237	5.08E-04	0.452797123	13877;14678;20892;21808;22196;23980;24075;26417;30939;53626;56350;66156;71909;76959;77891;103733;103768;104394	Pebp1	Tubg2	Pttg1	Tgfb2	Taf10	Ube2s	Ube2i	Tubg1	Mapk3	Gnai2	Haus5	Insm1	E2f4	Chmp5	Cenpx	Arl3	Anapc11	Erh
Cell cycle	GO:0022402	cell cycle process	http://amigo.geneontology.org/amigo/term/GO:0022402	1038	14	5.139155167		2.724183167	5.68E-04	0.452797123	20892;21808;23980;24075;30939;53626;56350;66156;71909;76959;77891;103733;103768;104394	Pebp1	Tubg2	Pttg1	Tgfb2	Taf10	Ube2s	Tubg1	Haus5	Insm1	E2f4	Chmp5	Cenpx	Arl3	Anapc11
Cell cycle	GO:0000070	mitotic sister chromatid segregation	http://amigo.geneontology.org/amigo/term/GO:0000070	140	5	0.693142315		7.213525836	6.58E-04	0.452797123	30939;66156;76959;103733;103768	Tubg2	Pttg1	Tubg1	Chmp5	Anapc11
Cell cycle	GO:0007059	chromosome segregation	http://amigo.geneontology.org/amigo/term/GO:0007059	302	7	1.495206995		4.681626039	7.55E-04	0.452797123	20892;22196;30939;66156;76959;103733;103768	Tubg2	Pttg1	Ube2i	Tubg1	Chmp5	Cenpx	Anapc11
Cell cycle	GO:0000280	nuclear division	http://amigo.geneontology.org/amigo/term/GO:0000280	400	8	1.980406615		4.039574468	8.31E-04	0.452797123	20892;23980;30939;66156;76959;77891;103733;103768	Pebp1	Tubg2	Pttg1	Ube2s	Tubg1	Chmp5	Cenpx	Anapc11
Cell cycle	GO:1903047	mitotic cell cycle process	http://amigo.geneontology.org/amigo/term/GO:1903047	622	10	3.079532287		3.247246357	0.001010455	0.469456729	23980;24075;30939;56350;66156;76959;77891;103733;103768;104394	Pebp1	Tubg2	Pttg1	Taf10	Ube2s	Tubg1	E2f4	Chmp5	Arl3	Anapc11
Cell cycle	GO:0007088	regulation of mitotic nuclear division	http://amigo.geneontology.org/amigo/term/GO:0007088	164	5	0.811966712		6.157887909	0.001337424	0.548222147	23980;30939;66156;76959;103733	Pebp1	Pttg1	Tubg1	Chmp5	Anapc11
Cell cycle	GO:0098813	nuclear chromosome segregation	http://amigo.geneontology.org/amigo/term/GO:0098813	247	6	1.222901085		4.906365751	0.001430534	0.560893567	20892;30939;66156;76959;103733;103768	Tubg2	Pttg1	Tubg1	Chmp5	Cenpx	Anapc11
Cell cycle	GO:0000819	sister chromatid segregation	http://amigo.geneontology.org/amigo/term/GO:0000819	172	5	0.851574845		5.871474518	0.00165011	0.582834132	30939;66156;76959;103733;103768	Tubg2	Pttg1	Tubg1	Chmp5	Anapc11
others	GO:0010994	free ubiquitin chain polymerization	http://amigo.geneontology.org/amigo/term/GO:0010994	5	2	0.024755083		80.79148936	2.40E-04	0.452797123	53323;77891	Ube2k	Ube2s
others	GO:1902389	ceramide 1-phosphate transport	http://amigo.geneontology.org/amigo/term/GO:1902389	6	2	0.029706099		67.32624113	3.59E-04	0.452797123	56356;231999	Plekha8	Gltp
others	GO:0070979	protein K11-linked ubiquitination	http://amigo.geneontology.org/amigo/term/GO:0070979	30	3	0.148530496		20.19787234	4.33E-04	0.452797123	66156;77891;213211	Ube2s	Rnf26	Anapc11
others	GO:0006975	DNA damage induced protein phosphorylation	http://amigo.geneontology.org/amigo/term/GO:0006975	7	2	0.034657116		57.70820669	5.01E-04	0.452797123	22601;26417	Mapk3	Yap1
others	GO:0010992	ubiquitin recycling	http://amigo.geneontology.org/amigo/term/GO:0010992	7	2	0.034657116		57.70820669	5.01E-04	0.452797123	53323;77891	Ube2k	Ube2s
others	GO:0045747	positive regulation of Notch signaling pathway	http://amigo.geneontology.org/amigo/term/GO:0045747	37	3	0.183187612		16.37665325	8.08E-04	0.452797123	13877;16450;21808	Tgfb2	Jag2	Erh
others	GO:0034622	cellular protein-containing complex assembly	http://amigo.geneontology.org/amigo/term/GO:0034622	953	13	4.718318761		2.755218682	8.19E-04	0.452797123	20892;24075;27374;53323;56088;67044;67048;69577;72931;76709;77891;103733;103768	Tubg2	Swi5	Taf10	Ube2k	Ube2s	Tubg1	Higd2a	Prmt5	Cenpx	Fastkd3	Vma21	Psmg1	Arpc2
others	GO:0045617	negative regulation of keratinocyte differentiation	http://amigo.geneontology.org/amigo/term/GO:0045617	9	2	0.044559149		44.88416076	8.54E-04	0.452797123	15404;21808	Tgfb2	Hoxa7
others	GO:0035627	ceramide transport	http://amigo.geneontology.org/amigo/term/GO:0035627	10	2	0.049510165		40.39574468	0.001063532	0.469456729	56356;231999	Plekha8	Gltp
others	GO:0120009	intermembrane lipid transfer	http://amigo.geneontology.org/amigo/term/GO:0120009	10	2	0.049510165		40.39574468	0.001063532	0.469456729	56356;231999	Plekha8	Gltp
others	GO:0030857	negative regulation of epithelial cell differentiation	http://amigo.geneontology.org/amigo/term/GO:0030857	41	3	0.202991678		14.77893098	0.001093213	0.469456729	15404;21808;22601	Tgfb2	Hoxa7	Yap1
others	GO:0033240	positive regulation of cellular amine metabolic process	http://amigo.geneontology.org/amigo/term/GO:0033240	12	2	0.059412198		33.66312057	0.001549816	0.582343202	23980;212503	Pebp1	Paox
post translational modification	GO:0045116	protein neddylation	http://amigo.geneontology.org/amigo/term/GO:0045116	17	3	0.084167281	17	35.64330413	7.60E-05	0.392833916	22192;56438;66915	Cops9	Ube2m	Rbx1
cluster 7
GO_biological_process	Gene_number	enrichmentRatio	p_value
apoptosis
cell and developmental
Cell cycle	20	4.032243117	8.71E-05
cellular signalling
nucleotide metabolic process
others
post translational modification	17	35.64330413	7.60E-05
proteasomal ubiquitin catabolic process
ribonucleoprotein complex assembly
RNA metabolic process
RNA processing
transcription
translation
protein localisation and transport

## Sheet: Cluster 8
	geneSet	description	link	size	overlap	expect		enrichmentRatio	pValue	FDR	overlapId	userId
nucleotide metabolic process	GO:0043603	cellular amide metabolic process	http://amigo.geneontology.org/amigo/term/GO:0043603	929	48	8.8075424	48	5.449874417	0	0	11837;13629;16785;16898;18120;18148;19899;19943;19946;19951;19988;20044;20054;20055;20068;20084;20085;20090;20103;20116;22186;26451;26961;27050;27207;27370;27979;52530;56040;57370;57808;66416;66475;66480;66481;67248;67427;67671;67945;68052;68193;76808;76846;78294;94065;267019;268449;625249	Rps8	Rpl32	Npm1	B4galt3	Rps11	Rps29	Rps20	Rps26	Rplp1	Rpl38	Rpl41	Rps15a	Rps9	Rps13	Rplp0	Nhp2	Rps15	Rps27a	Rpl18a	Rps5	Rpl39	Rpl6	Rpl18	Rpl24	Uba52	Rpl15	Rps3	Rpl35a	Ndufa7	Mrpl34	Rpl30	Rps18	Rpl28	Mrpl49	Eif3b	Eef2	Rps19	Rps21
nucleotide metabolic process	GO:0043604	amide biosynthetic process	http://amigo.geneontology.org/amigo/term/GO:0043604	677	47	6.418413568	0	7.322681766	0	0	11837;13629;16785;16898;18120;18148;19899;19943;19946;19951;19988;20044;20054;20055;20068;20084;20085;20090;20103;20116;22186;26451;26961;27050;27207;27370;27979;52530;56040;57370;57808;66416;66475;66480;66481;67248;67427;67671;67945;68052;68193;76808;76846;78294;94065;267019;268449	Rps8	Rpl32	Npm1	B4galt3	Rps11	Rps29	Rps20	Rps26	Rplp1	Rpl38	Rpl41	Rps15a	Rps9	Rps13	Rplp0	Nhp2	Rps15	Rps27a	Rpl18a	Rps5	Rpl39	Rpl6	Rpl18	Rpl24	Uba52	Rpl15	Rps3	Rpl35a	Ndufa7	Mrpl34	Rpl30	Rps18	Rpl28	Mrpl49	Eif3b	Eef2	Rps19	Rps21
others	GO:1901566	organonitrogen compound biosynthetic process	http://amigo.geneontology.org/amigo/term/GO:1901566	1532	54	14.52438639		3.717885117	0	0	11702;11837;11951;11958;13629;15469;16785;16898;18120;18148;19899;19943;19946;19951;19988;20044;20054;20055;20068;20084;20085;20090;20103;20116;22186;26451;26961;27050;27207;27370;27979;52530;56040;56428;57370;57808;66416;66475;66480;66481;67248;67427;67671;67945;68052;68193;74781;76808;76846;78294;94065;104923;267019;268449	Rps8	Rpl32	Prmt1	Npm1	B4galt3	Adi1	Rps11	Rps29	Rps20	Rps26	Rplp1	Rpl38	Rpl41	Rps15a	Rps9	Rps13	Rplp0	Nhp2	Rps15	Rps27a	Rpl18a	Rps5	Rpl39	Rpl6	Rpl18	Rpl24	Uba52	Rpl15	Rps3	Rpl35a	Ndufa7	Mrpl34	Rpl30	Rps18	Wipi2	Rpl28	Mrpl49	Eif3b
others	GO:0034622	cellular protein-containing complex assembly	http://amigo.geneontology.org/amigo/term/GO:0034622	953	44	9.035078479		4.869907893	0	0	11837;12343;12544;12866;15516;16785;16898;17991;18148;19988;20044;20054;20085;20103;20422;20630;20638;20935;21341;27050;27275;27979;56702;66152;66311;66377;66475;67097;67671;68077;68193;71902;72193;72726;74778;75083;75617;83486;98985;107686;268449;448850;625249;100126824	Rps25	Surf6	Uqcr10	Nop53	Rbm5	Znhit3	Tbcc	Npm1	Hist1h1b	Cenpw	Rpl38	Sem1	Rplp0	Rps15	Snrpc	Rps5	Rrp7a	Rpl6	Rpl24	Rps3	Rps10	Ndufa2	Snrpd2	Ndufc1	Taf1c	Scaf11	Nufip1	Hsp90ab1	Cox7a2	Eif3b	Cdc45	Clp1	Cand1	Rps19	Rps14	Snrpb	Rps2	Rpsa
others	GO:0006518	peptide metabolic process	http://amigo.geneontology.org/amigo/term/GO:0006518	705	47	6.683872327		7.031851852	0	0	11837;13629;16785;16898;18120;18148;19899;19943;19946;19951;19988;20044;20054;20055;20068;20084;20085;20090;20103;20116;22186;26451;26961;27050;27207;27370;27979;52530;56040;57808;66416;66475;66480;66481;67248;67427;67671;67945;68052;68193;76808;76846;78294;94065;267019;268449;625249	Rps8	Rpl32	Npm1	Rps11	Rps29	Rps20	Rps26	Rplp1	Rpl38	Rpl41	Rps15a	Rps9	Rps13	Rplp0	Nhp2	Rps15	Rps27a	Rpl18a	Rps5	Rpl39	Rpl6	Rpl18	Rpl24	Uba52	Rpl15	Rps3	Rpl35a	Ndufa7	Mrpl34	Rpl30	Rps18	Rpl28	Mrpl49	Eif3b	Eef2	Rps19	Rps21	Rps14
others	GO:0065003	protein-containing complex assembly	http://amigo.geneontology.org/amigo/term/GO:0065003	1644	50	15.58622143		3.207961611	5.22E-14	2.77E-11	11837;12343;12544;12866;15469;15516;16785;16898;17991;18148;19988;20044;20054;20085;20103;20422;20462;20630;20638;20935;21341;21849;22346;27050;27275;27979;30934;56702;66152;66311;66377;66475;67097;67671;68077;68193;71902;72193;72726;74778;75083;75617;83486;98985;107686;215210;268449;448850;625249;100126824	Rps25	Tor1b	Surf6	Uqcr10	Prmt1	Nop53	Rbm5	Znhit3	Tbcc	Npm1	Hist1h1b	Cenpw	Rpl38	Vhl	Tra2b	Sem1	Rplp0	Rps15	Snrpc	Rps5	Rrp7a	Rpl6	Trim28	Rpl24	Rps3	Rps10	Ndufa2	Snrpd2	Ndufc1	Taf1c	Scaf11	Nufip1	Hsp90ab1	Cox7a2	Eif3b	Cdc45	Clp1	Cand1
others	GO:0043933	protein-containing complex subunit organization	http://amigo.geneontology.org/amigo/term/GO:0043933	1857	53	17.60560413		3.010405074	9.35E-14	4.68E-11	11837;12343;12544;12866;15469;15516;16785;16898;17991;18148;19988;20044;20054;20085;20103;20422;20462;20630;20638;20935;21341;21849;22346;27050;27275;27979;30934;56702;66152;66311;66377;66475;67097;67443;67671;68077;68193;71902;72193;72726;74778;75083;75617;83486;98985;103172;107686;215210;217207;268449;448850;625249;100126824	Rps25	Tor1b	Surf6	Uqcr10	Prmt1	Nop53	Rbm5	Znhit3	Tbcc	Npm1	Hist1h1b	Cenpw	Rpl38	Vhl	Tra2b	Sem1	Rplp0	Rps15	Snrpc	Rps5	Rrp7a	Rpl6	Trim28	Rpl24	Rps3	Map1lc3b	Rps10	Ndufa2	Snrpd2	Ndufc1	Taf1c	Scaf11	Nufip1	Hsp90ab1	Cox7a2	Dhx8	Eif3b	Chchd10
ribonucleoprotein complex assembly	GO:0022613	ribonucleoprotein complex biogenesis	http://amigo.geneontology.org/amigo/term/GO:0022613	405	38	3.839671337	38	9.896680384	0	0	11837;15516;16785;16898;18148;19988;20044;20054;20055;20068;20085;20103;20116;20630;20638;20935;27275;27966;27979;52530;55989;57808;66475;66481;67097;67205;67671;68077;68193;72193;74778;75617;83486;98985;107071;107686;268449;448850	Rps8	Rps25	Surf6	Nop53	Rbm5	Znhit3	Npm1	Nop58	Rpl38	Wdr74	Utp11	Rplp0	Nhp2	Rps15	Snrpc	Rps5	Rrp7a	Rpl6	Rpl24	Rps10	Rpl35a	Snrpd2	Rrp9	Scaf11	Nufip1	Hsp90ab1	Eif3b	Clp1	Rps19	Rps21	Rps14	Snrpb	Rps2	Rpsa	Rpl23a	Rps16	Rps17	Rps23
ribonucleoprotein complex assembly	GO:0071826	ribonucleoprotein complex subunit organization	http://amigo.geneontology.org/amigo/term/GO:0071826	223	28	2.114189403	1	13.24384654	0	0	11837;15516;16785;16898;19988;20044;20054;20085;20103;20630;20638;20935;27275;27979;66475;67097;67671;68077;68193;72193;74778;75617;83486;98985;107686;217207;268449;448850	Rps25	Surf6	Nop53	Rbm5	Znhit3	Rpl38	Rplp0	Rps15	Snrpc	Rps5	Rrp7a	Rpl6	Rpl24	Rps10	Snrpd2	Scaf11	Nufip1	Hsp90ab1	Dhx8	Eif3b	Clp1	Rps19	Rps14	Snrpb	Rps2	Rpsa	Rpl23a	Rps23
ribonucleoprotein complex assembly	GO:0022618	ribonucleoprotein complex assembly	http://amigo.geneontology.org/amigo/term/GO:0022618	210	27	1.990940693	0	13.56142857	0	0	11837;15516;16785;16898;19988;20044;20054;20085;20103;20630;20638;20935;27275;27979;66475;67097;67671;68077;68193;72193;74778;75617;83486;98985;107686;268449;448850	Rps25	Surf6	Nop53	Rbm5	Znhit3	Rpl38	Rplp0	Rps15	Snrpc	Rps5	Rrp7a	Rpl6	Rpl24	Rps10	Snrpd2	Scaf11	Nufip1	Hsp90ab1	Eif3b	Clp1	Rps19	Rps14	Snrpb	Rps2	Rpsa	Rpl23a	Rps23
RNA processing	GO:0006396	RNA processing	http://amigo.geneontology.org/amigo/term/GO:0006396	775	35	7.347519225	35	4.763512545	9.99E-15	5.63E-12	16785;18148;20044;20054;20055;20068;20085;20116;20462;20630;20638;27370;27966;52530;57808;66055;66125;66481;67039;67178;67205;68052;68077;70359;71990;72193;74778;76793;83486;98985;107071;107686;108121;217207;448850	Rps8	U2af1	Nop53	Rbm5	Znhit3	Snip1	Npm1	Ddx54	Rps26	Tra2b	Sf3b5	Wdr74	Utp11	Rps13	Nhp2	Rps15	Snrpc	Rrp7a	Rpl35a	Rbm25	Snrpd2	Rrp9	Zmat5	Sf3b6	Gtpbp3	Scaf11	Dhx8	Clp1	Rps19	Rps21	Rps14	Snrpb	Rpsa	Rps16	Rps17
RNA processing	GO:0016072	rRNA metabolic process	http://amigo.geneontology.org/amigo/term/GO:0016072	209	18	1.981460023	1	9.084210526	1.44E-12	6.49E-10	16785;18148;20044;20054;20055;20068;20085;20116;27966;52530;57808;66481;67205;68077;70333;74778;107071;448850	Rps8	Nop53	Znhit3	Npm1	Cd3eap	Wdr74	Utp11	Nhp2	Rps15	Rrp7a	Rpl35a	Rrp9	Rps19	Rps21	Rps14	Rpsa	Rps16	Rps17
RNA processing	GO:0006364	rRNA processing	http://amigo.geneontology.org/amigo/term/GO:0006364	181	17	1.716001264	0	9.906752609	1.52E-12	6.53E-10	16785;18148;20044;20054;20055;20068;20085;20116;27966;52530;57808;66481;67205;68077;74778;107071;448850	Rps8	Nop53	Znhit3	Npm1	Wdr74	Utp11	Nhp2	Rps15	Rrp7a	Rpl35a	Rrp9	Rps19	Rps21	Rps14	Rpsa	Rps16	Rps17
RNA processing	GO:0034470	ncRNA processing	http://amigo.geneontology.org/amigo/term/GO:0034470	330	19	3.128621089	0	6.072962963	3.76E-10	1.54E-07	16785;18148;20044;20054;20055;20068;20085;20116;27966;52530;57808;66481;67205;68077;70359;74778;98985;107071;448850	Rps8	Nop53	Znhit3	Npm1	Wdr74	Utp11	Nhp2	Rps15	Rrp7a	Rpl35a	Rrp9	Gtpbp3	Clp1	Rps19	Rps21	Rps14	Rpsa	Rps16	Rps17
RNA processing	GO:0034660	ncRNA metabolic process	http://amigo.geneontology.org/amigo/term/GO:0034660	446	20	4.228378805	0	4.729945192	9.46E-09	3.71E-06	16785;18148;20044;20054;20055;20068;20085;20116;27966;52530;57808;66481;67205;68077;70333;70359;74778;98985;107071;448850	Rps8	Nop53	Znhit3	Npm1	Cd3eap	Wdr74	Utp11	Nhp2	Rps15	Rrp7a	Rpl35a	Rrp9	Gtpbp3	Clp1	Rps19	Rps21	Rps14	Rpsa	Rps16	Rps17
RNA processing	GO:0008380	RNA splicing	http://amigo.geneontology.org/amigo/term/GO:0008380	341	16	3.232908459	0	4.949103943	1.68E-07	6.32E-05	18148;20462;20630;20638;27370;66055;66125;67039;67178;68052;72193;83486;98985;107686;108121;217207	U2af1	Rbm5	Npm1	Rps26	Tra2b	Sf3b5	Rps13	Snrpc	Rbm25	Snrpd2	Zmat5	Sf3b6	Scaf11	Dhx8	Clp1	Snrpb
translation	GO:0043043	peptide biosynthetic process	http://amigo.geneontology.org/amigo/term/GO:0043043	572	46	5.422943221	46	8.482478632	0	0	11837;13629;16785;16898;18120;18148;19899;19943;19946;19951;19988;20044;20054;20055;20068;20084;20085;20090;20103;20116;22186;26451;26961;27050;27207;27370;27979;52530;56040;57808;66416;66475;66480;66481;67248;67427;67671;67945;68052;68193;76808;76846;78294;94065;267019;268449	Rps8	Rpl32	Npm1	Rps11	Rps29	Rps20	Rps26	Rplp1	Rpl38	Rpl41	Rps15a	Rps9	Rps13	Rplp0	Nhp2	Rps15	Rps27a	Rpl18a	Rps5	Rpl39	Rpl6	Rpl18	Rpl24	Uba52	Rpl15	Rps3	Rpl35a	Ndufa7	Mrpl34	Rpl30	Rps18	Rpl28	Mrpl49	Eif3b	Eef2	Rps19	Rps21	Rps14
translation	GO:0006412	translation	http://amigo.geneontology.org/amigo/term/GO:0006412	555	46	5.261771832	0	8.742302302	0	0	11837;13629;16785;16898;18120;18148;19899;19943;19946;19951;19988;20044;20054;20055;20068;20084;20085;20090;20103;20116;22186;26451;26961;27050;27207;27370;27979;52530;56040;57808;66416;66475;66480;66481;67248;67427;67671;67945;68052;68193;76808;76846;78294;94065;267019;268449	Rps8	Rpl32	Npm1	Rps11	Rps29	Rps20	Rps26	Rplp1	Rpl38	Rpl41	Rps15a	Rps9	Rps13	Rplp0	Nhp2	Rps15	Rps27a	Rpl18a	Rps5	Rpl39	Rpl6	Rpl18	Rpl24	Uba52	Rpl15	Rps3	Rpl35a	Ndufa7	Mrpl34	Rpl30	Rps18	Rpl28	Mrpl49	Eif3b	Eef2	Rps19	Rps21	Rps14
translation	GO:0042254	ribosome biogenesis	http://amigo.geneontology.org/amigo/term/GO:0042254	259	28	2.455493522	10	11.403003	0	0	11837;16785;16898;18148;19988;20044;20054;20055;20068;20085;20103;20116;20935;27966;52530;55989;57808;66481;67097;67205;67671;68077;68193;74778;75617;107071;268449;448850	Rps8	Rps25	Surf6	Nop53	Znhit3	Npm1	Nop58	Rpl38	Wdr74	Utp11	Rplp0	Nhp2	Rps15	Rps5	Rrp7a	Rpl6	Rpl24	Rps10	Rpl35a	Rrp9	Rps19	Rps21	Rps14	Rps2	Rpsa	Rpl23a	Rps16	Rps17
translation	GO:0002181	cytoplasmic translation	http://amigo.geneontology.org/amigo/term/GO:0002181	83	21	0.786895607	0	26.68714859	0	0	11837;13629;16898;19899;19946;19951;19988;20090;26961;27370;27979;56040;57808;66475;66480;66481;67248;67671;67945;68193;76808	Rpl32	Rps29	Rps26	Rplp1	Rpl38	Rpl41	Rplp0	Rpl18a	Rpl39	Rpl6	Rpl18	Rpl24	Rpl15	Rpl35a	Rpl30	Eif3b	Eef2	Rps21	Rps2	Rpl8	Rps23
translation	GO:0042274	ribosomal small subunit biogenesis	http://amigo.geneontology.org/amigo/term/GO:0042274	60	16	0.568840198	0	28.12740741	0	0	16785;16898;18148;20044;20054;20055;20068;20085;20103;20116;20935;66481;67097;67671;74778;75617	Rps8	Rps25	Surf6	Npm1	Rpl38	Rps15	Rps5	Rrp7a	Rps10	Rps19	Rps21	Rps14	Rps2	Rpsa	Rps16	Rps17
translation	GO:0042255	ribosome assembly	http://amigo.geneontology.org/amigo/term/GO:0042255	56	16	0.530917518	0	30.13650794	0	0	11837;16785;16898;19988;20044;20054;20085;20103;20935;67097;67671;68077;68193;74778;75617;268449	Rps25	Surf6	Nop53	Rpl38	Rplp0	Rps15	Rps5	Rrp7a	Rpl6	Rpl24	Rps10	Rps19	Rps14	Rps2	Rpsa	Rpl23a
translation	GO:0000028	ribosomal small subunit assembly	http://amigo.geneontology.org/amigo/term/GO:0000028	16	10	0.151690719	0	65.92361111	0	0	16785;16898;20044;20054;20085;20103;67097;67671;74778;75617	Rps25	Rpl38	Rps15	Rps5	Rrp7a	Rps10	Rps19	Rps14	Rps2	Rpsa
translation	GO:0042273	ribosomal large subunit biogenesis	http://amigo.geneontology.org/amigo/term/GO:0042273	67	12	0.635204888	0	18.89154229	1.39E-12	6.49E-10	11837;18148;19988;20935;52530;57808;67671;68077;68193;107071;268449;448850	Surf6	Nop53	Znhit3	Npm1	Rpl38	Wdr74	Rplp0	Nhp2	Rpl6	Rpl24	Rpl35a	Rpl23a
translation	GO:0000027	ribosomal large subunit assembly	http://amigo.geneontology.org/amigo/term/GO:0000027	29	6	0.274939429	0	21.82298851	2.65E-07	9.55E-05	11837;19988;67671;68077;68193;268449	Nop53	Rpl38	Rplp0	Rpl6	Rpl24	Rpl23a
cluster 8
GO_biological_process	Gene_number	enrichmentRatio	p_value
apoptosis
cell and developmental
Cell cycle
cellular signalling
nucleotide metabolic process	48	5.449874417	0
others
post translational modification
proteasomal ubiquitin catabolic process
ribonucleoprotein complex assembly	39	9.896680384	0
RNA metabolic process
RNA processing	36	4.763512545	9.99E-15
transcription
translation	56	8.482478632	1.39E-12
protein localisation and transport
[truncated: 16 more columns]

## Sheet: Cluster 9
	geneSet	description	link	size	overlap	expect		enrichmentRatio	pValue	FDR	overlapId	userId
Cell cycle	GO:0006998	nuclear envelope organization	http://amigo.geneontology.org/amigo/term/GO:0006998	37	5	0.23580533	5	21.2039312	3.58E-06	0.006461341	18472;77053;217379;230709;230908	Tardbp	Zmpste24	Ubxn2a	Sun1	Pafah1b1
Cell cycle	GO:0006997	nucleus organization	http://amigo.geneontology.org/amigo/term/GO:0006997	115	6	0.732908459	1	8.186561265	9.45E-05	0.092588895	18472;22687;77053;217379;230709;230908	Tardbp	Zmpste24	Ubxn2a	Sun1	Zpr1	Pafah1b1
Cell cycle	GO:0051301	cell division	http://amigo.geneontology.org/amigo/term/GO:0051301	551	12	3.511587486	11	3.417257878	2.10E-04	0.157526185	11852;18472;27366;52563;56317;66442;76478;104156;225745;229285;242521;252966	Rhob	Haus1	Klhl9	Anapc7	Cdc23	Spc25	Haus8	Pafah1b1	Cables2	Txnl4a	Spg20	Etv5
Cell cycle	GO:0007049	cell cycle	http://amigo.geneontology.org/amigo/term/GO:0007049	1544	22	9.8400927	8	2.235751295	2.78E-04	0.179088873	11852;18016;18472;20670;22687;27366;50927;52563;56317;66442;66617;67857;76454;76478;77053;225745;226591;230709;230908;234736;242521;252966	Tiprl	Ppp6c	Rhob	Tardbp	Haus1	Klhl9	Anapc7	Cdc23	Ntmt1	Zmpste24	Sun1	Zpr1	Fbxo31	Nasp	Spc25	Sox15	Rfwd3	Nf2	Haus8	Pafah1b1	Cables2	Txnl4a
others	GO:0043604	amide biosynthetic process	http://amigo.geneontology.org/amigo/term/GO:0043604	677	12	4.314600232		2.781254196	0.001294737	0.507649564	13682;66521;67115;67728;68092;68184;69719;114641;121022;207214;224742;225215	Rsl24d1	Rwdd1	Ncbp2	Mrps6	Rpl14	Rpl31	Larp4	Eif4a2	Cad	Dph2	Abcf1	Denr
others	GO:0009057	macromolecule catabolic process	http://amigo.geneontology.org/amigo/term/GO:0009057	1133	19	7.220741599		2.631308674	9.82E-05	0.092588895	18263;19246;22027;22687;24128;26442;67588;68092;68209;68477;74841;76454;100494;140499;217379;230709;230753;230908;240334	Odc1	Psma5	Ptpn1	Ncbp2	Xrn2	Thrap3	Tardbp	Hsp90b1	Pcyox1l	Zmpste24	Ubxn2a	Zpr1	Zfand2a	Fbxo31	Usp38	Rmnd5a	Rnf41	Ube2j2	Rnaseh2c
others	GO:0044265	cellular macromolecule catabolic process	http://amigo.geneontology.org/amigo/term/GO:0044265	945	17	6.022595597		2.822703223	1.03E-04	0.092588895	22027;22687;24128;26442;67588;68092;68209;68477;74841;76454;100494;140499;217379;230709;230753;230908;240334	Psma5	Ncbp2	Xrn2	Thrap3	Tardbp	Hsp90b1	Pcyox1l	Zmpste24	Ubxn2a	Zpr1	Zfand2a	Fbxo31	Usp38	Rmnd5a	Rnf41	Ube2j2	Rnaseh2c
others	GO:1903897	regulation of PERK-mediated unfolded protein response	http://amigo.geneontology.org/amigo/term/GO:1903897	7	2	0.044611819		44.83116883	8.28E-04	0.38823883	19246;19255	Ptpn2	Ptpn1
ribonucleoprotein complex assembly	GO:0022613	ribonucleoprotein complex biogenesis	http://amigo.geneontology.org/amigo/term/GO:0022613	405	13	2.581112399	13	5.036588103	1.91E-06	0.005737462	59050;66978;67115;67619;67996;68184;72831;105372;217995;224742;225215;227656;229937	Rsl24d1	Srsf6	Znhit6	Rpl14	Utp15	Rexo4	Luc7l	Dhx30	Nsa2	Nob1	Heatr1	Abcf1	Denr
RNA metabolic process	GO:0016071	mRNA metabolic process	http://amigo.geneontology.org/amigo/term/GO:0016071	586	13	3.734646582	13	3.480918399	9.40E-05	0.092588895	19134;22687;24128;27366;65105;66978;67996;68092;68816;70233;76479;230753;230908	Srsf6	Ncbp2	Xrn2	Thrap3	Tardbp	Arl6ip4	Prpf4b	Ppil1	Luc7l	Zpr1	Smndc1	Cd2bp2	Txnl4a
RNA metabolic process	GO:0016072	rRNA metabolic process	http://amigo.geneontology.org/amigo/term/GO:0016072	209	7	1.33198146	7	5.255328404	3.88E-04	0.233043347	59050;67115;67619;105372;217995;227656;229937	Znhit6	Rpl14	Utp15	Rexo4	Nsa2	Nob1	Heatr1
RNA metabolic process	GO:0034660	ncRNA metabolic process	http://amigo.geneontology.org/amigo/term/GO:0034660	446	10	2.842410197	3	3.518141052	5.74E-04	0.304634816	59050;67115;67619;67939;105372;106248;217995;227656;229937;233802	Qtrt2	Znhit6	Rpl14	Utp15	Rexo4	Prorsd1	Nsa2	Nob1	Heatr1	Thumpd1
RNA processing	GO:0006396	RNA processing	http://amigo.geneontology.org/amigo/term/GO:0006396	775	23	4.939165701	23	4.656656891	6.12E-10	5.52E-06	19134;22687;24128;27366;59050;65105;66978;67115;67619;67996;68092;68816;70233;76479;105372;106248;217995;227656;229937;230709;230753;230908;233802	Srsf6	Ncbp2	Xrn2	Thrap3	Tardbp	Qtrt2	Znhit6	Arl6ip4	Rpl14	Prpf4b	Utp15	Ppil1	Zmpste24	Rexo4	Luc7l	Zpr1	Smndc1	Nsa2	Nob1	Heatr1	Cd2bp2	Txnl4a	Thumpd1
RNA processing	GO:0008380	RNA splicing	http://amigo.geneontology.org/amigo/term/GO:0008380	341	12	2.173232908	0	5.521727539	1.88E-06	0.005737462	19134;22687;27366;65105;66978;67996;68092;68816;70233;76479;230753;230908	Srsf6	Ncbp2	Thrap3	Tardbp	Arl6ip4	Prpf4b	Ppil1	Luc7l	Zpr1	Smndc1	Cd2bp2	Txnl4a
RNA processing	GO:0006397	mRNA processing	http://amigo.geneontology.org/amigo/term/GO:0006397	420	13	2.676709154	0	4.856709957	2.85E-06	0.00641787	19134;22687;24128;27366;65105;66978;67996;68092;68816;70233;76479;230753;230908	Srsf6	Ncbp2	Xrn2	Thrap3	Tardbp	Arl6ip4	Prpf4b	Ppil1	Luc7l	Zpr1	Smndc1	Cd2bp2	Txnl4a
RNA processing	GO:0006364	rRNA processing	http://amigo.geneontology.org/amigo/term/GO:0006364	181	7	1.153534183	0	6.068307383	1.61E-04	0.132274936	59050;67115;67619;105372;217995;227656;229937	Znhit6	Rpl14	Utp15	Rexo4	Nsa2	Nob1	Heatr1
RNA processing	GO:0034470	ncRNA processing	http://amigo.geneontology.org/amigo/term/GO:0034470	330	9	2.103128621	0	4.279338843	2.67E-04	0.179088873	59050;67115;67619;105372;106248;217995;227656;229937;233802	Qtrt2	Znhit6	Rpl14	Utp15	Rexo4	Nsa2	Nob1	Heatr1	Thumpd1
transcription	GO:0006360	transcription by RNA polymerase I	http://amigo.geneontology.org/amigo/term/GO:0006360	55	4	0.350521437	4	11.41157025	4.16E-04	0.234738863	64424;105372;217995;230709	Polr1e	Utp15	Zmpste24	Heatr1
transcription	GO:0006356	regulation of transcription by RNA polymerase I	http://amigo.geneontology.org/amigo/term/GO:0006356	30	3	0.191193511	0	15.69090909	9.04E-04	0.38823883	105372;217995;230709	Utp15	Zmpste24	Heatr1
translation	GO:0042254	ribosome biogenesis	http://amigo.geneontology.org/amigo/term/GO:0042254	259	10	1.650637312	10	6.058266058	6.29E-06	0.00945866	59050;67115;67619;72831;105372;217995;224742;225215;227656;229937	Rsl24d1	Znhit6	Rpl14	Utp15	Rexo4	Dhx30	Nsa2	Nob1	Heatr1	Abcf1
translation	GO:0006412	translation	http://amigo.geneontology.org/amigo/term/GO:0006412	555	11	3.537079954	8	3.10990991	8.47E-04	0.38823883	13682;66521;67115;67728;68092;68184;114641;121022;207214;224742;225215	Rsl24d1	Rwdd1	Ncbp2	Mrps6	Rpl14	Rpl31	Larp4	Eif4a2	Dph2	Abcf1	Denr
translation	GO:0042273	ribosomal large subunit biogenesis	http://amigo.geneontology.org/amigo/term/GO:0042273	67	4	0.426998841	0	9.36770692	8.83E-04	0.38823883	67115;72831;225215;229937	Rsl24d1	Znhit6	Rpl14	Dhx30
translation	GO:0043043	peptide biosynthetic process	http://amigo.geneontology.org/amigo/term/GO:0043043	572	11	3.645422943	0	3.017482517	0.001081942	0.443497807	13682;66521;67115;67728;68092;68184;114641;121022;207214;224742;225215	Rsl24d1	Rwdd1	Ncbp2	Mrps6	Rpl14	Rpl31	Larp4	Eif4a2	Dph2	Abcf1	Denr
translation	GO:0090070	positive regulation of ribosome biogenesis	http://amigo.geneontology.org/amigo/term/GO:0090070	9	2	0.057358053	0	34.86868687	0.001408357	0.508022509	105372;217995	Utp15	Heatr1
translation	GO:2000234	positive regulation of rRNA processing	http://amigo.geneontology.org/amigo/term/GO:2000234	9	2	0.057358053	0	34.86868687	0.001408357	0.508022509	105372;217995	Utp15	Heatr1
cluster 9
GO_biological_process	Gene_number	enrichmentRatio	p_value
apoptosis
cell and developmental
Cell cycle	25	21.2039312	3.58E-06
cellular signalling
nucleotide metabolic process
others
post translational modification
proteasomal ubiquitin catabolic process
ribonucleoprotein complex assembly	13	5.036588103	1.91E-06
RNA metabolic process	23	3.480918399	9.40E-05
RNA processing	23	4.656656891	6.12E-10
transcription	4	11.41157025	4.16E-04
translation	18	6.058266058	6.29E-06

## Sheet: Cluster 10
	geneSet	description	link	size	overlap	expect		enrichmentRatio	pValue	FDR	overlapId	userId
nucleotide metabolic process	GO:1901566	organonitrogen compound biosynthetic process	http://amigo.geneontology.org/amigo/term/GO:1901566	1532	15	5.244917307	15	2.859911629	1.63E-04	0.098244456	11947;13205;15452;17149;18245;18950;56176;66448;66592;67186;67941;68556;108037;276770;100043813	Stoml2	Pnp	Shmt2	Rps27l	Uckl1	Mrpl20	Hprt	Atp5b	Rplp2	Oaz1	Rps27rt	Magoh	Ddx3x	Eif5a	Pigp
nucleotide metabolic process	GO:0009163	nucleoside biosynthetic process	http://amigo.geneontology.org/amigo/term/GO:0009163	33	3	0.112977984	0	26.55384615	1.94E-04	0.103000803	15452;18950;68556	Pnp	Uckl1	Hprt
nucleotide metabolic process	GO:0042455	ribonucleoside biosynthetic process	http://amigo.geneontology.org/amigo/term/GO:0042455	33	3	0.112977984	0	26.55384615	1.94E-04	0.103000803	15452;18950;68556	Pnp	Uckl1	Hprt
nucleotide metabolic process	GO:0009161	ribonucleoside monophosphate metabolic process	http://amigo.geneontology.org/amigo/term/GO:0009161	260	6	0.890129569	1	6.740591716	2.62E-04	0.129968657	11947;15452;66592;68556;108037;230075	Stoml2	Shmt2	Uckl1	Hprt	Ndufb6	Atp5b
nucleotide metabolic process	GO:0006152	purine nucleoside catabolic process	http://amigo.geneontology.org/amigo/term/GO:0006152	8	2	0.027388602	0	73.02307692	3.19E-04	0.130715447	15452;18950	Pnp	Hprt
nucleotide metabolic process	GO:0046130	purine ribonucleoside catabolic process	http://amigo.geneontology.org/amigo/term/GO:0046130	8	2	0.027388602	0	73.02307692	3.19E-04	0.130715447	15452;18950	Pnp	Hprt
nucleotide metabolic process	GO:0009123	nucleoside monophosphate metabolic process	http://amigo.geneontology.org/amigo/term/GO:0009123	279	6	0.955177499	0	6.281555004	3.81E-04	0.149436752	11947;15452;66592;68556;108037;230075	Stoml2	Shmt2	Uckl1	Hprt	Ndufb6	Atp5b
nucleotide metabolic process	GO:0043174	nucleoside salvage	http://amigo.geneontology.org/amigo/term/GO:0043174	9	2	0.030812177	0	64.90940171	4.09E-04	0.153717143	15452;68556	Uckl1	Hprt
others	GO:0034622	cellular protein-containing complex assembly	http://amigo.geneontology.org/amigo/term/GO:0034622	953	14	3.262667228		4.290967794	3.25E-06	0.004890851	12615;13205;14976;17216;20643;56505;66164;66448;67184;67941;68011;230075;231386;100043813	Snrpg	Rps27l	Ythdc1	Ruvbl1	Mrpl20	Mcm2	Snrpe	Ndufb6	Ndufa13	Nip7	Rps27rt	Pfdn6	Ddx3x	Cenpa
others	GO:0065003	protein-containing complex assembly	http://amigo.geneontology.org/amigo/term/GO:0065003	1644	17	5.628357737		3.02041924	2.67E-05	0.024036903	12615;13205;14976;15452;17216;20643;56505;66164;66448;66592;67184;67941;68011;108037;230075;231386;100043813	Stoml2	Shmt2	Snrpg	Rps27l	Ythdc1	Ruvbl1	Mrpl20	Hprt	Mcm2	Snrpe	Ndufb6	Ndufa13	Nip7	Rps27rt	Pfdn6	Ddx3x	Cenpa
others	GO:0043933	protein-containing complex subunit organization	http://amigo.geneontology.org/amigo/term/GO:0043933	1857	18	6.357579269		2.83126631	3.45E-05	0.028312808	12615;13205;14976;15452;17216;20643;56505;66164;66448;66592;67184;67941;68011;108037;230075;231386;276770;100043813	Stoml2	Shmt2	Snrpg	Rps27l	Ythdc1	Ruvbl1	Mrpl20	Hprt	Mcm2	Snrpe	Ndufb6	Ndufa13	Nip7	Rps27rt	Pfdn6	Ddx3x	Eif5a	Cenpa
others	GO:1901659	glycosyl compound biosynthetic process	http://amigo.geneontology.org/amigo/term/GO:1901659	37	3	0.126672285		23.68316008	2.74E-04	0.129968657	15452;18950;68556	Pnp	Uckl1	Hprt
others	GO:0010569	regulation of double-strand break repair via homologous recombination	http://amigo.geneontology.org/amigo/term/GO:0010569	38	3	0.13009586		23.05991903	2.97E-04	0.130715447	56420;71890;232314	Ppp4r2	Ppp4c	Mad2l2
others	GO:0051052	regulation of DNA metabolic process	http://amigo.geneontology.org/amigo/term/GO:0051052	408	7	1.396818709		5.011387632	4.79E-04	0.165545519	12428;18950;56420;66592;71890;81702;232314	Ppp4r2	Ankrd17	Stoml2	Pnp	Ppp4c	Ccna2	Mad2l2
ribonucleoprotein complex assembly	GO:0022618	ribonucleoprotein complex assembly	http://amigo.geneontology.org/amigo/term/GO:0022618	210	9	0.718950806	9	12.51824176	3.90E-08	2.95E-04	13205;20643;56505;66164;66448;67941;68011;231386;100043813	Snrpg	Rps27l	Ythdc1	Ruvbl1	Mrpl20	Snrpe	Nip7	Rps27rt	Ddx3x
ribonucleoprotein complex assembly	GO:0071826	ribonucleoprotein complex subunit organization	http://amigo.geneontology.org/amigo/term/GO:0071826	223	9	0.763457284	0	11.78847879	6.54E-08	2.95E-04	13205;20643;56505;66164;66448;67941;68011;231386;100043813	Snrpg	Rps27l	Ythdc1	Ruvbl1	Mrpl20	Snrpe	Nip7	Rps27rt	Ddx3x
ribonucleoprotein complex assembly	GO:0022613	ribonucleoprotein complex biogenesis	http://amigo.geneontology.org/amigo/term/GO:0022613	405	9	1.386547983	0	6.490940171	9.31E-06	0.010489817	13205;20643;56505;66164;66448;67941;68011;231386;100043813	Snrpg	Rps27l	Ythdc1	Ruvbl1	Mrpl20	Snrpe	Nip7	Rps27rt	Ddx3x
RNA metabolic process	GO:0016071	mRNA metabolic process	http://amigo.geneontology.org/amigo/term/GO:0016071	586	11	2.006215106	11	5.482961407	4.35E-06	0.005604142	17149;20643;56009;60532;66101;67897;68011;68183;68991;231386;232314	Wtap	Ppp4r2	Snrpg	Ythdc1	Ssu72	Rnmt	Snrpe	Ppih	Alyref2	Magoh	Bcas2
RNA processing	GO:0006397	mRNA processing	http://amigo.geneontology.org/amigo/term/GO:0006397	420	11	1.437901612	11	7.65003663	1.67E-07	5.01E-04	17149;20643;56009;60532;66101;67897;68011;68183;68991;231386;232314	Wtap	Ppp4r2	Snrpg	Ythdc1	Ssu72	Rnmt	Snrpe	Ppih	Alyref2	Magoh	Bcas2
RNA processing	GO:0008380	RNA splicing	http://amigo.geneontology.org/amigo/term/GO:0008380	341	9	1.167439166	0	7.709181141	2.31E-06	0.00416519	17149;20643;56009;60532;66101;68011;68183;231386;232314	Wtap	Ppp4r2	Snrpg	Ythdc1	Snrpe	Ppih	Alyref2	Magoh	Bcas2
RNA processing	GO:0006396	RNA processing	http://amigo.geneontology.org/amigo/term/GO:0006396	775	12	2.653270831	1	4.522719603	1.08E-05	0.010831277	17149;20643;56009;60532;66101;67897;68011;68183;68991;231386;232314;100043813	Wtap	Ppp4r2	Snrpg	Ythdc1	Ssu72	Rnmt	Snrpe	Ppih	Alyref2	Rps27rt	Magoh	Bcas2
RNA processing	GO:0000375	RNA splicing, via transesterification reactions	http://amigo.geneontology.org/amigo/term/GO:0000375	233	6	0.797693037	0	7.521690327	1.45E-04	0.093110319	17149;20643;60532;68011;68183;231386	Wtap	Snrpg	Ythdc1	Snrpe	Magoh	Bcas2
RNA processing	GO:0000377	RNA splicing, via transesterification reactions with bulged adenosine as nucleophile	http://amigo.geneontology.org/amigo/term/GO:0000377	233	6	0.797693037	0	7.521690327	1.45E-04	0.093110319	17149;20643;60532;68011;68183;231386	Wtap	Snrpg	Ythdc1	Snrpe	Magoh	Bcas2
RNA processing	GO:0000398	mRNA splicing, via spliceosome	http://amigo.geneontology.org/amigo/term/GO:0000398	233	6	0.797693037	0	7.521690327	1.45E-04	0.093110319	17149;20643;60532;68011;68183;231386	Wtap	Snrpg	Ythdc1	Snrpe	Magoh	Bcas2
translation	GO:0042255	ribosome assembly	http://amigo.geneontology.org/amigo/term/GO:0042255	56	5	0.191720215	5	26.07967033	1.34E-06	0.003026446	13205;66164;66448;67941;100043813	Rps27l	Mrpl20	Nip7	Rps27rt	Ddx3x
cluster 10
GO_biological_process	Gene_number	enrichmentRatio	p_value
apoptosis
cell and developmental
Cell cycle
cellular signalling
nucleotide metabolic process	16	2.859911629	1.63E-04
others
post translational modification
proteasomal ubiquitin catabolic process
ribonucleoprotein complex assembly	9	12.51824176	3.90E-08
RNA metabolic process	11	5.482961407	4.35E-06
RNA processing	12	7.65003663	1.67E-07
transcription
translation	5	26.07967033	1.34E-06

[truncated: 2 more sheets: Cluster 11, Cluster 12]
