# Supplementary material for: The translational oscillation in oocyte and early embryo development
Source: Nucleic Acids Res. 2023 Nov 10;51(22):12076–91. doi: 10.1093/nar/gkad996 (PMC10711566; doi:10.1093/nar/gkad996)
Supplement: gkad996_Supplemental_Files [file gkad996_supplemental_files.zip › 4 S.File (Fig.3B D E) DE genes interphase vs interphase.xlsx]

## Sheet: Polysome GV vs. zygote
Gene symbol	Total counts	P-value	FDR step up	Ratio	Fold change	LSMean	LSMean
Fbxl6	8483.38	2.63412e-11	8.2884e-08	14.1368	14.1368	154.124	10.9023
Pttg1	35866.3	0.000262973	0.00899188	3.0247	3.0247	600.911	198.668
Gm2000	5710.83	1.60823e-05	0.000972772	5.51086	5.51086	123.381	22.3887
Uqcrq	4278	4.07542e-06	0.000329207	8.59166	8.59166	73.8149	8.59146
Cox8a	14110.3	2.53361e-08	7.47602e-06	9.86281	9.86281	357.32	36.229
Cox6b2	7449.98	7.07558e-05	0.00333847	6.06927	6.06927	113.003	18.6189
Dppa5a	34621.9	1.25854e-07	2.57098e-05	8.66931	8.66931	601.419	69.3734
Rps11	1933.77	0.00161934	0.0354748	2.75678	2.75678	30.3775	11.0192
Trmt112-ps2	7580.39	1.21388e-08	4.39589e-06	12.213	12.213	321.239	26.3031
Gm9843	20324.2	0.000802554	0.0215877	2.69486	2.69486	455.784	169.131
Rpl27-ps3	7273.88	2.06093e-06	0.00019317	4.73395	4.73395	96.1096	20.3022
Sf3b5	2350.88	3.86099e-06	0.00031905	5.91636	5.91636	66.7768	11.2868
Arf5	2194.4	3.07151e-07	4.89415e-05	8.55029	8.55029	145.795	17.0515
Rps29	2981.84	3.42329e-05	0.00180618	8.36216	8.36216	21.424	2.56202
Tma7	47.5881	0.00016654	0.00651877	5.1987	5.1987	3.25285	0.625705
Gm8186	24634.9	7.115e-11	1.1337e-07	15.9597	15.9597	296.581	18.5831
Gm12918	9186.08	3.17492e-08	9.02085e-06	15.8885	15.8885	1030.13	64.835
Chchd2	2918.49	8.0092e-08	1.81286e-05	0.188075	-5.31702	12.0605	64.1261
Trmt112	13915.2	3.66778e-06	0.000307592	4.39002	4.39002	583.525	132.921
Ndufa11	1005.01	7.30031e-05	0.00340126	9.73134	9.73134	20.5633	2.1131
Gm12481	3343.88	7.78063e-06	0.000573966	6156.03	6156.03	134.953	0.021922
Romo1	4943.82	1.03111e-10	1.36915e-07	31.2452	31.2452	110.154	3.52548
H2afj	1809.57	0.00183447	0.0380605	4.25124	4.25124	57.6497	13.5607
Gm4799	5326.04	4.1878e-09	2.75389e-06	12.4423	12.4423	313.546	25.2
Tpt1-ps3	3897.66	0.000334258	0.0108253	4.04737	4.04737	103.315	25.5265
Nxt1	2393.19	0.00227729	0.0444685	2.76201	2.76201	67.959	24.6049
Fam104a	478.85	9.37117e-07	0.000111433	5.5688	5.5688	19.6614	3.53064
Fam221b	2728.01	3.17923e-07	4.96645e-05	6.81289	6.81289	74.9822	11.0059
Rpl35	349.921	2.82785e-06	0.000244886	15.2867	15.2867	39.1486	2.56097
Rpl15-ps3	3261.13	1.11489e-05	0.000734074	8.90236	8.90236	71.2489	8.00337
Atp5o	11.738	0.000884714	0.0234951	8.29336	8.29336	0.256932	0.0309805
Rps14	2597.21	9.09965e-08	1.95938e-05	8.44529	8.44529	49.9879	5.91903
Sem1	72.7463	0.000765154	0.0209484	9.73899	9.73899	1.40829	0.144603
Cks2	1633.97	0.000130522	0.00533268	4.89989	4.89989	5.80482	1.18469
Gm10076	67324.5	2.44468e-11	8.2884e-08	26.7103	26.7103	235.293	8.80906
Serf2	3797.26	1.01513e-08	4.25662e-06	8.94975	8.94975	111.352	12.442
Gm15452	4828.49	1.69473e-06	0.00017535	11.1345	11.1345	33.0612	2.96926
Fam96b	2385.29	3.25395e-07	4.98543e-05	10.1176	10.1176	121.635	12.0221
Rln3	1491.82	0.000959212	0.024974	6.92831	6.92831	169.166	24.4166
Polr2i	1815.56	0.000178633	0.00680943	6.04396	6.04396	39.1039	6.46991
Rpl32	1422.32	6.49369e-07	8.76869e-05	5.63344	5.63344	57.2557	10.1635
Gm5705	102.038	0.00115398	0.0278599	0.0666489	-15.004	0.416289	6.246
Cops9	1189.33	3.59958e-05	0.0018867	6.46309	6.46309	47.9364	7.41696
Gm6180	799.106	0.00100066	0.0254705	0.373558	-2.67696	12.4888	33.4322
H1foo	20011.9	5.8943e-05	0.00286341	9.70432	9.70432	773.057	79.6612
Gm12168	432.664	1.99958e-07	3.38949e-05	12.0278	12.0278	26.054	2.16615
Gm20594	22981.4	8.56232e-07	0.000104948	5.59825	5.59825	283.492	50.6393
Elof1	8416.05	1.1893e-08	4.39589e-06	0.202405	-4.94059	52.1146	257.477
Rpl15	838.408	0.000345712	0.011106	4.61254	4.61254	15.8644	3.43941
Rplp1	3713.11	4.49361e-09	2.75389e-06	30.1144	30.1144	48.2228	1.60132
Tpt1	416.328	0.000632378	0.0179801	3.80885	3.80885	11.8321	3.10649
Gm42732	225.164	6.7361e-06	0.000506287	35.862	35.862	6.11605	0.170544
Gm26916	96.8279	0.000167038	0.00651877	9.83096	9.83096	5.1202	0.520824
Gm5931	2572.55	0.000118266	0.00498531	3.80753	3.80753	81.3033	21.3533
Gm11410	3846.75	0.000482198	0.01434	4.09999	4.09999	21.8352	5.32566
Timm17a	387.522	0.000714286	0.0196911	0.275494	-3.62985	2.29608	8.33442
Olfr77	24.0113	5.44628e-05	0.00271191	11.3027	11.3027	0.426436	0.0377288
Psmb7	29.7471	0.000239834	0.00841745	0.130914	-7.63863	0.16427	1.25479
Gm15710	58.7716	0.00144421	0.032826	20.2972	20.2972	8.0959	0.398868
Rpl13	298.492	0.00165668	0.0360621	8.62425	8.62425	21.5002	2.49299
Gm37738	185.749	5.4829e-05	0.00271318	8.70095	8.70095	2.3603	0.27127
Gm10157	3786.75	0.000932509	0.0245191	2.54559	2.54559	120.421	47.3059
Cfl1	1791.14	0.00015739	0.00623844	0.311197	-3.2134	28.7951	92.5299
Ubl5	2858.54	8.52752e-06	0.000617625	4.24709	4.24709	51.1959	12.0543
Uxt	30.8341	0.000221344	0.00794344	12.4828	12.4828	2.24206	0.179612
Gm7879	4690.57	1.00593e-05	0.000696891	3.95088	3.95088	42.3602	10.7217
Gm4294	1111.55	8.4863e-05	0.00373538	8.52752	8.52752	31.886	3.73919
Ckb	4915.38	0.00219479	0.0436058	0.265464	-3.76699	32.4119	122.095
Taf10	1632.37	6.94685e-08	1.67714e-05	8.46697	8.46697	117.808	13.9138
Rbx1-ps	10716.2	2.54167e-07	4.13255e-05	10.2327	10.2327	382.587	37.3888
Gpx1	4495.32	7.02572e-07	9.32898e-05	7.5823	7.5823	65.2229	8.60199
Gm16380	1041.74	1.39814e-08	4.64123e-06	23.2217	23.2217	32.2948	1.39072
Gm29666	74.4472	0.000205724	0.00765889	10.5496	10.5496	1.53027	0.145054
Snrpg	198.906	7.62375e-07	9.88006e-05	11.7647	11.7647	2.84171	0.241544
Gm10012	87.8588	2.18501e-05	0.00122591	27.3847	27.3847	1.46662	0.0535564
Gm14176	2995.39	0.00130226	0.0307867	2.90874	2.90874	89.0382	30.6106
Atp6v1e1	96.4818	0.000323888	0.010619	0.181549	-5.50815	0.784336	4.32024
Gm5805	883.807	4.42207e-05	0.00225837	6.53848	6.53848	13.7835	2.10806
Wdtc1	34.8252	0.00160989	0.0354309	0.147365	-6.78589	0.21961	1.49025
Fth1	7619.18	7.68876e-07	9.88006e-05	0.154684	-6.46478	35.5459	229.797
Rps27l	2047.26	2.90982e-09	2.10751e-06	10.1045	10.1045	23.1786	2.29388
Orai1	609.217	3.74388e-05	0.00193907	0.235237	-4.25103	4.61355	19.6123
Gm28437	67264.7	8.6895e-06	0.000623687	3.98896	3.98896	880.012	220.612
Gm26764	51.0873	5.53175e-05	0.00272046	12.5028	12.5028	0.710212	0.0568041
Ypel3	1516.1	1.7277e-05	0.0010196	5.93213	5.93213	87.8924	14.8163
Gm11675	20.8521	0.00142798	0.032786	0.0750887	-13.3176	0.0784049	1.04416
Siva1	4625.58	4.08942e-11	8.2884e-08	14.1357	14.1357	155.088	10.9713
Jpt1	1035.59	2.78971e-09	2.10751e-06	0.129627	-7.71446	5.32092	41.048
Ube2s	574.241	8.18826e-05	0.00368564	3.61946	3.61946	31.7142	8.76214
Cks1b	7298.64	4.84659e-07	6.89514e-05	5.15978	5.15978	112.44	21.7916
Rpl37	313.301	0.00149886	0.0335433	6.64461	6.64461	1.35979	0.204646
Gm10146	1818.53	1.02432e-06	0.000120011	10.6037	10.6037	82.6651	7.79585
Rpl41	14844.5	6.3568e-09	3.16529e-06	23.1823	23.1823	81.0011	3.4941
Gm28439	2249.41	0.00236426	0.045279	3.76289	3.76289	12.8086	3.40394
Rpsa-ps10	1294.71	0.00199431	0.0402245	25.0788	25.0788	14.0174	0.558934
Coa7	141.382	0.00253885	0.0470988	0.160358	-6.23603	0.179233	1.1177
Gm12350	4110.06	0.000549714	0.0161014	0.395873	-2.52606	22.557	56.9803
Rpsa	310.322	0.000663919	0.0184945	19.0755	19.0755	2.98115	0.156282
Minos1	179.55	1.38158e-05	0.000859926	8.05688	8.05688	7.94838	0.986533
Gm45663	21444.2	0.000162022	0.00639025	0.264094	-3.78652	206.758	782.896
Dnajc11	253.969	1.97187e-06	0.000189276	0.144105	-6.93937	1.66803	11.5751
Tmem39b	142.422	0.00257808	0.0472949	8.29953	8.29953	24.0753	2.9008
Dleu2	14.934	3.37064e-05	0.00179026	17.2719	17.2719	0.831364	0.048134
1810013D15Rik	64.8475	0.00188014	0.0388058	7.40333	7.40333	0.809582	0.109354
Gm11808	12965.9	1.11386e-05	0.000734074	22.5378	22.5378	220.16	9.7685
Cox7c	350.82	3.85763e-05	0.00198282	40.6307	40.6307	9.85272	0.242494
Gch1	255.991	8.26698e-07	0.000102911	7.47702	7.47702	5.44318	0.727987
Rps16-ps2	6841.69	0.00163091	0.0355986	4.03017	4.03017	82.5026	20.4712
Gm13092	2491.44	2.1736e-06	0.000201361	7.8252	7.8252	51.1684	6.53892
Gm9803	8202.34	7.69881e-05	0.00350494	4.64239	4.64239	405.754	87.402
2020-03-07	34.0872	0.00166526	0.0360982	24.6747	24.6747	2.18672	0.0886218
Gm13075	54.2341	0.000218684	0.00788349	8.32487	8.32487	0.465208	0.0558817
Gm6798	819.699	2.16756e-05	0.00122475	16.0171	16.0171	19.4525	1.21448
Gm10073	4896.73	1.30169e-08	4.50895e-06	37.7417	37.7417	74.4246	1.97195
Psmb6	3311.8	5.67918e-07	7.80104e-05	8.46281	8.46281	70.5009	8.33068
Gm38025	20968.8	1.98795e-07	3.38949e-05	0.137529	-7.27119	120.8	878.357
Sec61b	485.192	0.000252313	0.00873992	3.7633	3.7633	20.0396	5.32499
Uba52	1134	0.000613496	0.0176452	10.9663	10.9663	21.629	1.97232
Gm10263	2724.64	9.70695e-09	4.25662e-06	24.6294	24.6294	46.1789	1.87495
Gm11993	13054	9.28408e-06	0.000658118	3.88111	3.88111	103.881	26.7658
Commd2	1341.71	0.000378359	0.0118504	2.85936	2.85936	26.97	9.43217
Gm36958	29080.9	8.04552e-07	0.000101744	0.158599	-6.30519	227.725	1435.85
Dguok	104.771	1.03158e-05	0.000702443	7.62021	7.62021	1.72001	0.225716
Ermp1	303.546	0.00162079	0.0354748	0.232672	-4.2979	3.69832	15.895
Med28	3337.68	0.00015379	0.00614149	0.431133	-2.31947	61.247	142.061
Rps21	1077.2	0.000645888	0.018183	8.86039	8.86039	7.59344	0.85701
Cox6c	385.299	0.00017055	0.00659597	4.62477	4.62477	15.8371	3.42441
Eif1-ps2	988.649	0.00258231	0.0472949	2.55849	2.55849	30.6801	11.9915
Lsm7	401.269	1.74172e-06	0.000176177	12.2349	12.2349	17.9379	1.46613
Gm10184	11990.9	2.38935e-06	0.000218804	0.12666	-7.89514	169.88	1341.23
Mgst3	1092.5	0.000154173	0.00614149	8.2925	8.2925	21.1936	2.55575
Rbx1	1409.08	5.73985e-06	0.000448327	4.87314	4.87314	47.9061	9.83065
Gm10320	228.97	0.00223224	0.0439681	4.27371	4.27371	11.3655	2.65939
Gm26909	363.516	2.757e-05	0.00150445	15.8565	15.8565	13.4689	0.849422
AC159205.1	31.3457	0.00169824	0.0364687	0.148853	-6.71806	0.356052	2.39198
Eif3k	498.027	0.000105128	0.00452731	5.69292	5.69292	21.0254	3.69325
Gm20690	1492.25	0.00066251	0.0184945	3.68454	3.68454	146.645	39.8001
Scand1	6127.68	4.16137e-11	8.2884e-08	22.6864	22.6864	200.087	8.81971
Gm36976	31291	5.42086e-09	2.97171e-06	0.12487	-8.0083	169.926	1360.82
Rn7s1	26287.7	1.19697e-05	0.000769054	28.0642	28.0642	286.214	10.1985
Cd164l2	4894.4	2.9491e-06	0.000252639	6.14635	6.14635	475.804	77.4124
Imp4	1333.68	0.00226325	0.0443029	0.44332	-2.25571	26.9884	60.8779
Prmt1	126.942	0.00120552	0.028842	3.88479	3.88479	3.85489	0.992304
Uqcr11	492.871	0.000122634	0.00511532	28.2192	28.2192	17.6594	0.625792
Gm6560	1771.41	0.000963451	0.0250027	0.31413	-3.18339	37.9123	120.69
Tmem42	937.869	0.000167735	0.00651877	6.67579	6.67579	123.94	18.5655
Cdv3	189.499	0.00237087	0.0452967	3.31587	3.31587	10.5672	3.18686
Gm7600	20.4128	0.00102372	0.0258547	0.084726	-11.8028	0.0289964	0.342238
Gm11525	531.134	0.000206753	0.00766142	13.7199	13.7199	3.039	0.221502
Gm42553	15741.6	5.59504e-09	2.97171e-06	0.116068	-8.61563	93.1602	802.633
Snrpf	311.462	8.39899e-05	0.00373017	6.67941	6.67941	6.14454	0.919921
Tspan1	52.1409	0.000515716	0.0152175	0.050541	-19.7859	0.187317	3.70623
Gm6204	1372.54	8.0105e-06	0.000585501	12.1448	12.1448	29.4661	2.42624
Cox17	90.9179	0.000393441	0.0122443	22.3579	22.3579	5.06651	0.22661
Pkm	864.126	0.00205812	0.0413024	0.372364	-2.68554	19.4197	52.1523
Gm44044	78.2163	0.000326493	0.0106605	15.5314	15.5314	1.59993	0.103012
Tmem164	13.3727	0.00080216	0.0215877	0.124154	-8.05452	0.0861566	0.693951
Gm8242	351.937	0.000286469	0.00967074	32.6854	32.6854	24.189	0.740054
Zar1	10253	0.000244438	0.00854139	6.35334	6.35334	1321.32	207.973
Fat1	12.6922	0.000275006	0.00932328	0.0630047	-15.8718	0.0684334	1.08616
Itgb1bp1	103.988	0.000222445	0.00794715	4.99704	4.99704	3.72936	0.746312
Rn7s2	26751.3	0.000127873	0.00525134	21.6406	21.6406	302.813	13.9929
Ube2k	37.9961	1.61172e-05	0.000972772	8.97521	8.97521	1.8556	0.206747
Gm44639	102.469	0.000367908	0.0116372	12.6892	12.6892	3.37327	0.265838
Gm38224	161.202	0.00135985	0.031703	12.7928	12.7928	6.91971	0.540908
Pcbp1	7249.51	0.000239667	0.00841745	3.16726	3.16726	466.658	147.338
Polr2c	914.731	7.40296e-05	0.00342904	4.04214	4.04214	6.99869	1.73143
Gm12497	38.055	0.00160011	0.0353133	52.3125	52.3125	0.523125	0.01
Sh3bp1	249.449	1.78915e-06	0.000178177	17.5072	17.5072	18.239	1.0418
Gm12501	95.2451	0.000292728	0.00979523	9.25239	9.25239	2.55787	0.276455
Gm11878	139.756	2.53665e-06	0.000227073	15.8028	15.8028	14.281	0.903697
Fuz	28.2796	0.00190729	0.0390138	7.64976	7.64976	3.30603	0.432175
9030624J02Rik	31.8149	0.00196433	0.0400058	0.0964534	-10.3677	0.181082	1.8774
Olfr624	242.32	3.09728e-06	0.000262511	0.141954	-7.04453	1.74165	12.2691
Thap11	9240.72	0.00147485	0.0331924	0.402876	-2.48215	212.569	527.629
9130230L23Rik	15.4413	0.000995701	0.0254705	18.6856	18.6856	0.577675	0.0309156
Snrpert	10066.7	1.17454e-06	0.000133679	6.82317	6.82317	116.445	17.0662
Btrc	14.9941	0.00171501	0.0366457	0.0921656	-10.85	0.123188	1.33659
Plut	10.0887	0.00125739	0.0299034	0.122597	-8.15681	0.0685899	0.559475
Med27	243.144	1.89396e-07	3.35315e-05	9.07266	9.07266	7.65697	0.843961
Fam220a	57.0183	0.000998875	0.0254705	6.90365	6.90365	3.23551	0.468666
Olfr639	9.46436	0.00246084	0.0461306	0.20508	-4.87615	0.0785226	0.382888
Rpsa-ps2	177.618	0.00135473	0.031703	19.8523	19.8523	1.44153	0.0726128
Cisd3	22.3255	0.000216262	0.00788062	0.0367445	-27.2149	0.0257438	0.700615
Dynll1	2407.03	3.74818e-05	0.00193907	0.332074	-3.01138	26.6642	80.2959
Gm14820	269.449	0.00110221	0.027356	0.209204	-4.78002	2.54121	12.1471
Myl6	592.847	0.000110103	0.00470977	5.31474	5.31474	12.2459	2.30413
Gm11381	1099.51	0.00238278	0.045307	13.3105	13.3105	17.9251	1.34669
Ccdc82	12.4128	0.00240629	0.045645	0.18929	-5.28289	0.10009	0.528766
Cdk2ap2	21177	1.0581e-05	0.000708395	6.98982	6.98982	589.193	84.2931
Gm14706	103.295	2.5019e-10	2.84752e-07	109.627	109.627	1.15612	0.0105459
Gm5526	2170.77	0.000126357	0.00521598	7.6586	7.6586	36.9723	4.82755
Trpm2	27.9178	0.000584082	0.0169831	9.93672	9.93672	0.45317	0.0456056
Srm	1564.02	0.000790026	0.0214086	0.249428	-4.00917	14.74	59.095
Gm45553	5558.58	0.00151965	0.0338186	0.224174	-4.46082	62.0085	276.609
Itgb3	32.8247	0.00180153	0.0377672	0.192599	-5.19213	0.402976	2.0923
Gm13340	8509.5	7.54966e-05	0.00346013	4.05622	4.05622	85.545	21.0898
Gm10123	15449.6	0.000248312	0.00863887	2.48011	2.48011	253.132	102.064
Gm11408	789.842	0.000371892	0.0117109	10.7821	10.7821	6.14217	0.569664
Rps2-ps10	5496.03	5.59622e-07	7.80104e-05	14.8402	14.8402	47.4963	3.20052
Teddm1b	2409.4	0.000321115	0.0105716	13.497	13.497	89.7663	6.65085
Elp2	136.221	0.0023343	0.04503	0.0595434	-16.7945	0.717585	12.0514
Pigyl	3104.19	0.00267542	0.0486725	2.76792	2.76792	114.795	41.4735
Eny2	281.189	0.00071869	0.0197441	5.08382	5.08382	6.61496	1.30118
Gm10443	988.938	2.33974e-07	3.88349e-05	55.487	55.487	19.0139	0.342674
Rps15a	271.023	2.45478e-05	0.00136764	7.55337	7.55337	6.28175	0.831648
Errfi1	307.399	6.41038e-06	0.000486395	7.81013	7.81013	24.1059	3.08649
Hist1h2ap	46344	1.04063e-05	0.000702603	9.71499	9.71499	143.289	14.7492
Gm20826	15.9074	1.80318e-05	0.00105632	0.0673187	-14.8547	0.0640324	0.951183
Chchd2-ps	187.008	7.29518e-05	0.00340126	0.126452	-7.90815	0.546558	4.32226
Ooep	26081.7	6.15031e-05	0.00296967	3.91817	3.91817	3244.3	828.015
Rnf216	27.1055	0.00236163	0.045279	5.82265	5.82265	2.98982	0.51348
Dennd5b	11.1444	0.000956291	0.024974	9.82634	9.82634	0.338517	0.03445
Hexdc	1005.67	1.85265e-07	3.35315e-05	0.0690606	-14.48	4.25184	61.5668
Fdft1	266.489	0.00274759	0.0495844	0.121485	-8.23146	2.55858	21.0609
Gm43775	293.053	0.00010249	0.00443771	14.4278	14.4278	6.90703	0.478732
Rnaset2b	9.69882	0.00181182	0.0377672	0.0928539	-10.7696	0.0606473	0.653148
Ruvbl2	395.045	0.00190498	0.0390138	5.23421	5.23421	46.4766	8.87938
Gm21781	13.4093	0.00189539	0.0390138	6.3748	6.3748	0.163403	0.0256327
Gm37485	89.8193	8.03537e-05	0.00363738	11.2006	11.2006	0.559898	0.0499881
Lmo1	1833.35	1.20716e-06	0.000135457	6.1722	6.1722	75.9117	12.299
Gm18737	13.2082	0.00167739	0.0361964	6.21969	6.21969	0.157271	0.025286
Rps28	36.0668	1.41162e-05	0.000871812	11.7741	11.7741	0.464259	0.0394304
Scamp1	62.6187	1.02379e-05	0.000702443	0.173296	-5.77048	0.678761	3.91677
Gstp-ps	2426.58	1.23085e-06	0.000136197	11.3454	11.3454	150.588	13.273
AC157515.1	298.577	7.55695e-05	0.00346013	17.3876	17.3876	1.32052	0.075946
Eif3i	1213.23	8.42766e-05	0.00373017	5.22103	5.22103	33.6193	6.43921
Tbc1d14	62.9553	8.19168e-08	1.81286e-05	0.0632106	-15.8201	0.261615	4.13878
Gm26917	2276.06	0.000687831	0.0190276	17.2762	17.2762	1.63955	0.0949023
Pdlim2	413.534	1.84715e-07	3.35315e-05	0.0849519	-11.7714	1.57202	18.5048
Gm13461	833.301	0.000635125	0.0179801	5.80263	5.80263	28.3135	4.87943
6330562C20Rik	138.404	2.82373e-06	0.000244886	16.5993	16.5993	3.66302	0.220673
Nlrc3	34.6634	0.00118354	0.0284014	9.13492	9.13492	0.445285	0.0487454
Gm43694	2923.87	0.000351814	0.0112116	0.129463	-7.72422	22.334	172.513
Gm17823	32.433	0.000379297	0.0118504	8.18669	8.18669	1.35136	0.165068
Mlf2	2086.6	0.0025676	0.0472427	3.62539	3.62539	136.434	37.6328
Rpl37a	1140.56	0.000171513	0.00660116	5.17281	5.17281	2.41057	0.466009
Arg2	200.901	0.00113948	0.0275934	0.0438474	-22.8063	0.831285	18.9586
Gm29216	22470.6	3.67125e-07	5.51865e-05	6.22546	6.22546	311.984	50.1142
Dhdh	94.7028	8.70058e-05	0.00380865	19.7536	19.7536	4.50094	0.227854
AC161763.1	191.653	0.000273375	0.00930762	119.617	119.617	21.9589	0.183576
Prr7	55.1347	0.0027052	0.0490941	0.0358164	-27.9202	0.0972819	2.71613
AC153152.1	41.5799	0.000146852	0.00590892	13.6269	13.6269	0.28119	0.0206349
Osbpl9	9.22567	0.00157846	0.0349322	0.169128	-5.91268	0.0517971	0.30626
Actb	4341.17	0.000466965	0.0140389	4.11515	4.11515	602.099	146.313
Olfr1173	12.7367	2.07878e-05	0.00118298	0.10122	-9.87946	0.0618508	0.611053
Sp3os	13.9591	0.00180327	0.0377672	11.8669	11.8669	1.08159	0.0911434
AC139941.1	412.982	0.000912792	0.0241602	0.290113	-3.44693	2.29784	7.9205
Gm42372	24.0078	0.00102549	0.0258547	10.7489	10.7489	0.476212	0.0443034
Rpl10l	195.903	0.0023061	0.0447023	0.00555596	-179.987	0.01	1.79987
Polr2j	2484.93	4.29873e-10	4.281e-07	16.3009	16.3009	129.681	7.95546
Rpl34	44.2126	0.000571483	0.0166777	13.9924	13.9924	1.27591	0.0911859
Nudt14	271.398	3.35402e-05	0.00179026	7.11251	7.11251	6.88895	0.968568
Snrpe	707.177	3.35355e-05	0.00179026	5.45392	5.45392	7.71902	1.41532
Xaf1	178.586	0.00139289	0.0321656	11.8675	11.8675	5.89293	0.49656
Trim27	445.894	0.00201707	0.0405809	0.308301	-3.24359	8.61387	27.9398
Mfsd2a	679.141	7.05846e-05	0.00333847	0.0395758	-25.268	2.11467	53.4334
Mier2	1617.51	0.00171568	0.0366457	9.72684	9.72684	77.9885	8.01787
Anapc11	321.602	0.00244833	0.0460043	3.96835	3.96835	21.1523	5.33024
Gm38110	1408.82	0.000135064	0.00549006	0.129488	-7.72274	9.7619	75.3886
Cib1	1212.87	0.000137635	0.00556619	6.19301	6.19301	31.8469	5.14239
Gm4129	10.7478	2.59455e-05	0.00143547	21.9504	21.9504	0.824635	0.0375681
Cox6b1	339.157	0.000334013	0.0108253	4.57173	4.57173	14.8168	3.24097
Gm8894	619.747	0.00124312	0.0296526	5.95016	5.95016	9.28902	1.56114
Rep15	208.809	0.000780205	0.0212147	12.3033	12.3033	3.17493	0.258055
Eef1a1	437.953	0.00144621	0.032826	0.152327	-6.56482	2.86442	18.8044
Ppih	13.442	0.000857343	0.0228443	5.24596	5.24596	0.186994	0.0356453
Rps2-ps6	653.745	0.00180989	0.0377672	9.31045	9.31045	5.02797	0.540035
Taf1d	35.1966	0.000508367	0.0150563	8.69095	8.69095	0.907397	0.104407
Gtf2h5	447.384	0.000203285	0.00760362	5.53234	5.53234	16.7641	3.03021
Npm2	265.698	0.0022614	0.0443029	0.277193	-3.60759	3.14012	11.3282
Gm37724	17529.8	0.00181559	0.0377672	0.179854	-5.56007	162.981	906.185
Psmb6-ps2	23.3771	0.0019684	0.0400058	6.29588	6.29588	0.546422	0.0867903
Hnf4aos	10.6085	0.00113758	0.0275934	10.2165	10.2165	1.10168	0.107833
Snora30	25.9088	0.00237995	0.045307	192.056	192.056	1.92056	0.01
Ran	1120	0.000617211	0.0176882	5.05067	5.05067	42.5785	8.43025
Cox6a1	1596.09	0.000596124	0.0172703	4.75354	4.75354	62.9571	13.2443
Rpl17-ps10	2579.58	1.65039e-05	0.000981245	5.17048	5.17048	264.525	51.1606
Oser1	985.873	1.74696e-06	0.000176177	0.118469	-8.44103	8.35377	70.5145
Ube2d2a	51.7874	0.000430806	0.0130552	5.34041	5.34041	1.43565	0.268828
Nubp2	1098.72	2.71084e-05	0.00148947	0.207097	-4.82864	5.26776	25.4362
Rack1	1274.54	4.25209e-06	0.000338764	6.41821	6.41821	62.1121	9.67747
Gm37110	262.937	1.09088e-06	0.000125957	0.0787869	-12.6925	1.28624	16.3256
Cenpv	110.493	0.00136262	0.031703	15.7969	15.7969	4.65941	0.294958
Rps15a-ps5	663.776	4.09081e-06	0.000329207	10.2463	10.2463	15.7549	1.53763
Prdx3	116.938	0.00279615	0.0498062	0.0696468	-14.3582	0.706228	10.1401
Gm8075	17.8497	0.00275454	0.0495844	0.219677	-4.55215	0.165705	0.754315
Nop10	4295.28	1.50302e-06	0.000161818	5.33927	5.33927	108.105	20.2472
Eif2s2	110.205	0.00147248	0.0331924	5.02838	5.02838	5.51647	1.09707
Tfap2e	805.128	0.00198469	0.0402245	0.210775	-4.74439	8.94822	42.4539
Gm11407	211.473	0.000430967	0.0130552	11.0722	11.0722	1.38443	0.125036
Stx5a	1566.94	2.59747e-06	0.000229934	0.0655522	-15.255	8.01768	122.31
Gm11249	123.18	0.000212917	0.0078171	26.7531	26.7531	1.39064	0.0519805
Ccna2	743.098	0.00113065	0.0275471	3.1906	3.1906	18.8973	5.9228
Mpped1	44.84	0.00243675	0.0459987	3.81265	3.81265	4.54025	1.19084
Zbed3	37330.3	9.33443e-06	0.000658118	4.82649	4.82649	3300.7	683.873
Ern1	65.0856	0.00110025	0.027356	0.153901	-6.49768	0.891488	5.7926
Med10	654.844	0.00275844	0.0495844	2.61913	2.61913	14.7828	5.64419
Sumo3	301.102	0.000196006	0.00736596	0.195579	-5.11302	3.22275	16.478
Gm44087	22006.6	5.868e-06	0.000453887	0.118361	-8.44875	139.837	1181.45
Zfp109	24.1962	0.000636424	0.0179801	0.0344593	-29.0198	0.0857204	2.48758
Gm6170	14.5142	0.00145909	0.0330243	0.0425638	-23.4941	0.0201987	0.47455
Gm43042	583.451	0.000318024	0.0105133	0.123347	-8.10722	4.58508	37.1722
Slc7a14	10.3618	4.48599e-05	0.00226202	18.3109	18.3109	0.652113	0.0356133
Rhoh	63.9542	0.000804762	0.0215877	0.0656502	-15.2322	0.308725	4.70258
Ptcra	39.6894	0.00236054	0.045279	14.3429	14.3429	1.25671	0.0876195
Gm37696	190.846	0.000216626	0.00788062	14.5159	14.5159	10.8654	0.748512
Atp5b	3157.37	1.2947e-05	0.000812194	4.24278	4.24278	137.694	32.4538
Ppia	2215.01	0.00229034	0.0446141	2.13279	2.13279	33.4043	15.6623
Tm2d3	2615.41	0.000293844	0.00979523	2.87767	2.87767	33.5732	11.6668
Rps2	617.596	0.00110915	0.0274429	11.249	11.249	5.49953	0.48889
Polr2f	477.162	1.57295e-06	0.000167089	7.42742	7.42742	9.93065	1.33703
Mybl2	1308.38	0.00101536	0.0257624	2.76259	2.76259	116.776	42.2707
AC124421.1	28.1827	0.0016674	0.0360982	14.3345	14.3345	0.625482	0.0436348
Gm15681	2644.15	0.000921952	0.0243218	0.236093	-4.23562	25.0589	106.14
Gm5281	25.3361	0.00042921	0.0130552	0.02198	-45.4959	0.0352097	1.6019
4930405A21Rik	41.4856	0.00221205	0.0437305	11.2285	11.2285	6.19199	0.551451
Xdh	12.4983	0.000772747	0.0210838	0.125543	-7.96539	0.0540347	0.430407
Ptpre	9.09611	0.0013649	0.031703	4.67082	4.67082	0.954767	0.204411
Mroh7	8.39404	0.00265624	0.0485373	0.139045	-7.19193	0.0460642	0.331291
Rps15a-ps7	2504.2	1.59717e-06	0.00016743	9.45166	9.45166	68.6895	7.26746
Rab3il1	849.616	0.000288497	0.00969812	5.29504	5.29504	113.571	21.4485
Slc30a3	3129.95	0.00199261	0.0402245	0.170392	-5.86881	30.5682	179.399
Klhdc2	645.115	1.8431e-06	0.000179073	7.47164	7.47164	44.351	5.93591
Gm9144	489.514	0.0014908	0.0334569	0.17404	-5.74582	4.7247	27.1472
Gm12226	2110.24	0.000317496	0.0105133	0.218198	-4.58298	33.2171	152.233
Cdo1	253.48	0.00140663	0.032389	0.249034	-4.01551	4.54305	18.2427
Ss18l1	25.6521	0.000402996	0.0123964	0.0417101	-23.975	0.0615339	1.47528
Gm45184	722.227	0.000341472	0.0110142	10.5345	10.5345	2.90104	0.275385
Nr1d1	422.48	0.0022351	0.0439681	0.264658	-3.77846	6.39016	24.145
Gm43069	10.2157	0.00127164	0.0301522	5.94771	5.94771	1.47512	0.248015
Aldh1a3	19.38	0.000124831	0.00517983	17.1618	17.1618	0.462838	0.026969
Ndufa3	171.45	0.00254843	0.0471075	43.4765	43.4765	22.4261	0.51582
Rps12-ps3	2908.59	1.73084e-07	3.28323e-05	52.2306	52.2306	220.497	4.2216
Gm12280	418.815	0.00231632	0.0447915	17.9926	17.9926	3.00413	0.166964
Hsp25-ps1	1061.93	0.00062994	0.0179801	5.39462	5.39462	25.6497	4.75469
Chdh	86.1952	0.000181698	0.00689326	0.189983	-5.26364	1.21989	6.42107
Ppp4r2	6.64233	0.000975956	0.0251632	10.4086	10.4086	0.188287	0.0180897
Hpf1	346.319	0.000120881	0.00506872	5.50568	5.50568	2.54971	0.463106
Sys1	268.766	0.00280043	0.0498062	16.6918	16.6918	28.9971	1.7372
Gm10269	35.3162	0.00276956	0.0495844	17.7357	17.7357	3.3228	0.187351
0610012G03Rik	4736.6	1.89058e-05	0.00109943	4.11262	4.11262	236.065	57.4001
Ndufa1	310.223	2.43962e-06	0.000220869	14.2665	14.2665	12.2543	0.858956
Gm2042	1509.78	0.00276775	0.0495844	0.360793	-2.77167	18.0956	50.1552
Smagp	1069.06	4.48543e-05	0.00226202	7.67164	7.67164	22.1308	2.88476
Hinfp	48.3902	0.00151122	0.0337253	0.0808345	-12.371	0.232189	2.8724
Gm18310	31.323	0.000368092	0.0116372	0.19323	-5.17519	0.29726	1.53838
Oaz1	3673.31	2.26096e-08	6.92811e-06	9.65323	9.65323	35.0182	3.62761
Mif4gd	730.278	7.68722e-06	0.000572375	8.35401	8.35401	44.1464	5.28445
Calm1	1070.62	0.000258123	0.00890246	5.45528	5.45528	115.541	21.1797
Elob	627.602	5.29652e-10	4.6886e-07	109.376	109.376	31.0859	0.28421
Gm21244	38.9687	0.000182871	0.00690491	0.132734	-7.53388	0.288592	2.17422
Gm38070	97.9016	1.22069e-05	0.000771846	0.105935	-9.43975	0.527825	4.98253
Gstp1	1027.91	4.72236e-07	6.89514e-05	11.7528	11.7528	61.118	5.20031
Gm44183	215.587	1.122e-07	2.35236e-05	0.0584214	-17.117	0.91843	15.7208
Gm45855	465.684	0.000955077	0.024974	25.6808	25.6808	7.15562	0.278637
Ccdc84	212.409	5.868e-05	0.00286341	6.309	6.309	17.6333	2.79494
Slc25a3	250.225	0.00229817	0.0446573	5.56432	5.56432	20.1075	3.61366
Gm13398	47.9172	0.00243992	0.0459987	0.0114346	-87.4539	0.0326103	2.8519
Ndufb8	506.217	2.01643e-06	0.000191249	10.0124	10.0124	33.2274	3.31861
Rplp2	1226.84	3.48904e-08	9.26574e-06	14.1704	14.1704	8.70091	0.614022
Aprt	2257.38	0.00254205	0.0470988	5.50534	5.50534	10.0016	1.81671
Gm11598	159.982	8.32299e-05	0.00372524	54.1447	54.1447	9.82505	0.181459
Spin1	1111.21	0.000232004	0.00823794	0.338947	-2.95032	8.88031	26.1997
Ythdc1	23.3144	0.000110968	0.00470977	12.912	12.912	0.996677	0.0771898
Ccnb1	3087.24	0.0019098	0.0390138	0.367983	-2.71752	37.3727	101.561
Gm11585	422.809	0.00274425	0.0495844	8.84399	8.84399	7.26097	0.821006
Abcb8	376.359	0.000399979	0.0123513	5.36806	5.36806	46.2257	8.61125
Ccnb1-ps	9060.81	0.000548846	0.0161014	0.333126	-3.00186	100.249	300.932
Gm44792	2802.41	9.47647e-06	0.000662272	0.0599832	-16.6713	11.9597	199.384
Gm13031	11.4822	0.00175491	0.0370859	0.187161	-5.343	0.087437	0.467176
Gm13127	3303.03	3.73193e-08	9.59105e-06	7.95754	7.95754	161.605	20.3084
Speer5-ps1	31.8509	0.000417962	0.0128073	0.0584132	-17.1194	0.134532	2.30311
Zfp46	63.819	0.000852501	0.0227915	0.0772868	-12.9388	0.485297	6.27917
Gtse1	46.4367	0.00133892	0.0315597	0.0752735	-13.2849	0.550501	7.31334
Rps24	174.932	0.000983333	0.0252717	4.27858	4.27858	7.07389	1.65333
Gm29595	11.949	0.000659439	0.0184945	0.111507	-8.96801	0.063208	0.56685
Gm7143	68.5002	0.00248653	0.0463939	14.721	14.721	0.678105	0.0460639
Atox1	130.89	0.00112463	0.0275471	6.01134	6.01134	3.15354	0.524598
Rnf181	1508.68	1.3948e-07	2.71033e-05	0.0429229	-23.2976	4.89724	114.094
Bcar3	28.3864	0.000111138	0.00470977	0.12138	-8.2386	0.264699	2.18075
Nfil3	833.421	2.03212e-05	0.00117314	0.166504	-6.00588	12.0754	72.5236
Snph	33.9757	0.00217481	0.0434253	0.0673752	-14.8422	0.0904155	1.34197
AC101677.2	40.4195	0.00244225	0.0459987	0.191956	-5.20952	0.322636	1.68078
AI597479	22.1116	0.00247618	0.0463092	0.081931	-12.2054	0.159329	1.94468
Dhrs13os	134.474	0.00104433	0.0262465	0.0330486	-30.2585	0.214774	6.49874
Rps24-ps3	1794.79	1.219e-05	0.000771846	7.7011	7.7011	133.18	17.2936
Ndufb6	308.435	0.000218313	0.00788349	6.88735	6.88735	8.12249	1.17933
Rpl17-ps3	2833.54	1.19393e-05	0.000769054	4.13324	4.13324	250.865	60.6945
AC160930.2	1462.67	0.000967437	0.0250246	48.5531	48.5531	126.315	2.60159
Gm32939	49.6408	0.00173304	0.0369174	0.032386	-30.8775	0.139155	4.29676
Ptov1	1385.8	3.8845e-06	0.00031905	22.8267	22.8267	93.736	4.10643
CT010506.1	305.87	1.13047e-05	0.000738232	344.225	344.225	17.5693	0.05104
Ogdhl	48.1811	0.00220438	0.0436872	7.82176	7.82176	6.95275	0.888898
Gm43808	299.698	0.00177957	0.0375075	14.551	14.551	10.902	0.749226
Psmb3	1388.25	1.14527e-08	4.39589e-06	18.6605	18.6605	41.9227	2.2466
Mcrs1	535.654	7.36766e-08	1.72642e-05	9.55406	9.55406	27.6698	2.89613
Gm1673	623.977	0.000667305	0.0185241	57.7722	57.7722	78.8638	1.36508
Gm4950	1042.43	9.15826e-09	4.25662e-06	28.0142	28.0142	33.0983	1.18148
Dtx2	826.029	1.63369e-05	0.000978616	6.72938	6.72938	20.3636	3.02608
Bcl7c	51.2811	4.92892e-05	0.00246973	24.7018	24.7018	4.15339	0.168141
Dph3	516.595	0.00255617	0.0471412	0.377934	-2.64596	7.07762	18.7271
Gm11476	16.5113	0.00107232	0.0268652	0.177671	-5.62839	0.188419	1.0605
Mill1	13.6173	0.00109743	0.027356	0.0626904	-15.9514	0.0495795	0.790863
Parp12	520.831	0.00168102	0.0361964	4.70765	4.70765	33.9608	7.21398
Gm7104	154.318	0.000212793	0.0078171	0.0138061	-72.4318	0.0209025	1.514
Slc6a9	446.095	0.00157327	0.0349143	0.15879	-6.29763	3.69558	23.2734
Gm7825	38.6057	0.000482381	0.01434	0.00600662	-166.483	0.01	1.66483
Mis18a	413.55	6.07771e-06	0.000465587	0.16506	-6.05841	3.98546	24.1456
Gm42887	38.4059	0.00112438	0.0275471	0.115039	-8.69272	0.309367	2.68924
Med31	1082.23	0.00143687	0.032826	3.64064	3.64064	28.9891	7.96263
Gm6685	29.8491	1.46913e-05	0.000900351	0.105978	-9.43589	0.124748	1.17711
Plekhj1	3600.75	1.48411e-06	0.000161818	4.30389	4.30389	85.469	19.8585
Aven	54.5524	1.29373e-07	2.57679e-05	0.0541563	-18.4651	0.209828	3.87449
Gm21955	42.7634	7.08173e-05	0.00333847	13.6357	13.6357	0.713961	0.0523598
Ndufa13	150.664	2.04677e-05	0.00117314	8.69902	8.69902	4.78257	0.549782
Sft2d2	52.2347	0.00217137	0.0434253	0.0786971	-12.7069	0.232784	2.95798
Fdx1	59.5553	0.000474566	0.0142138	15.7428	15.7428	2.94055	0.186787
Zfp57	1417.5	0.00135152	0.031703	0.203274	-4.91947	38.2499	188.169
Trim15	222.119	0.000232652	0.00823794	0.123243	-8.11406	1.36552	11.0799
Gm34045	48.8939	0.000173813	0.00665753	0.229488	-4.35753	0.40795	1.77766
Gnb2	192.862	0.00187504	0.0388011	12.7123	12.7123	11.453	0.900935
Pim3	719.874	0.00111332	0.0274609	21.272	21.272	18.4408	0.866901
Wtap	160.312	0.00175315	0.0370859	8.17887	8.17887	4.30624	0.526508
Gm5626	73.2029	0.0028007	0.0498062	6.41399	6.41399	0.513902	0.0801222
Exoc1	35.722	0.00113046	0.0275471	8.32235	8.32235	1.07755	0.129476
Dbf4	49.5249	0.000442049	0.0133402	7.04541	7.04541	2.23456	0.317165
Dym	11.9583	0.00267585	0.0486725	0.228228	-4.38159	0.161589	0.708019
Med25	429.656	0.000350265	0.0112071	5.80034	5.80034	22.3424	3.85191
Emilin2	17.61	0.000395495	0.0122603	0.0586945	-17.0374	0.0745665	1.27042
Cox7a2	2060.86	4.77619e-07	6.89514e-05	9.36104	9.36104	63.954	6.83193
Akt1	178.709	0.0021922	0.0436058	10.9244	10.9244	14.939	1.36749
Gm15501	580.889	5.2325e-08	1.30273e-05	7.80922	7.80922	62.0941	7.95138
Gm6467	1904.45	1.83429e-06	0.000179073	20.6678	20.6678	54.5324	2.63852
Gm10288	4799.83	5.04842e-06	0.000398226	6.02368	6.02368	435.098	72.2312
Rnf122	794.572	0.00117347	0.0282448	0.310826	-3.21724	13.4218	43.1809
Atp6v0b	2127.96	9.33056e-05	0.00406211	3.9612	3.9612	110.01	27.7719
Cdipt	1615.82	0.00250982	0.0467191	0.396964	-2.51912	20.2891	51.1107
Derl3	3583.13	3.292e-05	0.00178417	0.130302	-7.67449	20.5918	158.032
2010107E04Rik	276.113	0.00173859	0.0369368	6.20244	6.20244	9.64678	1.55532
Rpl37rt	2268.29	9.21639e-07	0.000111253	7.71137	7.71137	174.077	22.574
Myom2	15.503	0.00137822	0.0319194	0.0830565	-12.04	0.0742923	0.89448
Polr2h	520.925	6.71321e-05	0.00322194	5.89977	5.89977	1.71949	0.29145
Pex11b	427.123	0.00144578	0.032826	0.0674133	-14.8339	1.94903	28.9116
Arl5c	81.7605	0.000262146	0.00899188	28.4583	28.4583	6.28873	0.22098
Siah2	3502.68	3.2836e-08	9.02085e-06	6.726	6.726	80.8469	12.02
Oaz1-ps	9287.7	1.81059e-08	5.77e-06	10.5148	10.5148	83.9607	7.98497

## Sheet: Polysome GV vs 2-cell
Gene symbol	Total counts	P-value	FDR step up	Ratio	Fold change	LSMean	LSMean
Fbxl6	8483.38	7.00988e-09	1.18825e-06	7.36271	7.36271	154.124	20.9331
Mir6236	295.672	1.11321e-05	0.000397712	0.0924177	-10.8204	0.713145	7.71654
Swi5	940.302	8.31607e-05	0.00179065	3.77125	3.77125	40.2742	10.6793
Gm2000	5710.83	0.00110755	0.0119727	3.361	3.361	123.381	36.7097
Lars2	578.66	8.03635e-07	5.33547e-05	0.115321	-8.67142	2.14434	18.5944
Rps9	1565.85	0.00692972	0.0438515	0.402512	-2.4844	4.53694	11.2715
Cox4i1	1625.92	0.00025017	0.00397825	4.15935	4.15935	21.8776	5.25986
Cox6b2	7449.98	0.0063772	0.0413402	0.441994	-2.26248	113.003	255.666
Ifitm6	2538.39	0.00450293	0.0328972	2.62489	2.62489	91.5974	34.8957
Dppa5a	34621.9	1.06299e-05	0.000384948	5.2129	5.2129	601.419	115.371
Rps11	1933.77	0.0010229	0.0112717	2.81059	2.81059	30.3775	10.8083
Sbk3	21.2212	2.01025e-12	3.20314e-09	211.954	211.954	2.11954	0.01
Atp2c2	41.048	0.00714076	0.0444459	4.50006	4.50006	0.562928	0.125093
Trmt112-ps2	7580.39	0.000245103	0.00392306	4.19276	4.19276	321.239	76.6175
Gm9843	20324.2	8.35647e-05	0.0017945	3.13687	3.13687	455.784	145.299
Rpl27-ps3	7273.88	0.00265699	0.0227127	2.40123	2.40123	96.1096	40.0252
Sf3b5	2350.88	0.00192587	0.0179036	2.97521	2.97521	66.7768	22.4444
CT010467.1	139471	0.000145808	0.00274622	0.329633	-3.03367	1171.3	3553.33
Med29	820.673	0.000674077	0.00836359	0.128488	-7.78281	1.35751	10.5653
Tma7	47.5881	0.00193749	0.0179906	3.61401	3.61401	3.25285	0.900067
Gm12918	9186.08	9.01459e-10	2.17634e-07	25.9428	25.9428	1030.13	39.7077
Trmt112	13915.2	3.69687e-05	0.000995037	3.50436	3.50436	583.525	166.514
Leprot	91.0425	4.51087e-07	3.3587e-05	55.7819	55.7819	1.18166	0.0211836
Ndufa11	1005.01	0.00759481	0.0465087	4.41215	4.41215	20.5633	4.66062
Rps25	506.01	0.00265027	0.0227015	4.02271	4.02271	7.33811	1.82417
Gadd45gip1	1219.17	4.99288e-05	0.00122834	6.2847	6.2847	45.191	7.19064
Vaultrc5	2779.74	0.000170588	0.00308881	0.0314377	-31.8089	13.7858	438.511
Gm4799	5326.04	0.00615513	0.0403303	2.6203	2.6203	313.546	119.661
Eif6	9236.22	0.00302915	0.0247775	2.16709	2.16709	220.299	101.657
Nxt1	2393.19	0.000750458	0.00901795	3.13529	3.13529	67.959	21.6755
Polr2d	1272.54	0.00297894	0.0244925	3.28202	3.28202	23.7518	7.23695
Rpl35	349.921	9.40915e-08	9.73542e-06	26.3927	26.3927	39.1486	1.48331
Gm10222	1698.4	1.83624e-05	0.000599564	0.125973	-7.93822	8.59531	68.2314
Atp5o	11.738	0.0058443	0.0390617	3.72686	3.72686	0.256932	0.0689407
Gm5514	8695.01	0.00319143	0.0256053	2.98824	2.98824	376.224	125.902
Ftl1	6387.27	2.21077e-07	1.94986e-05	0.167871	-5.95697	119.923	714.38
Gmps	18.3114	0.000165119	0.00301721	12.2122	12.2122	0.60209	0.0493022
P4hb	380.578	0.00260999	0.0224555	10.8978	10.8978	6.62619	0.608028
Sem1	72.7463	0.00478053	0.0341583	5.50142	5.50142	1.40829	0.255986
Gm10163	1790.53	0.00714835	0.0444582	6.12161	6.12161	50.3511	8.22514
Gm10132	188.994	2.919e-05	0.00082352	0.0327834	-30.5033	0.0518153	1.58054
Cks2	1633.97	1.86497e-05	0.000603992	0.255725	-3.91045	5.80482	22.6995
Gm15452	4828.49	0.00328349	0.0261102	0.461265	-2.16795	33.0612	71.6752
Rln3	1491.82	3.81989e-06	0.000185567	14.4781	14.4781	169.166	11.6843
Polr2i	1815.56	0.00699765	0.0440519	3.35877	3.35877	39.1039	11.6423
Rpl32	1422.32	0.000192616	0.0033653	3.14144	3.14144	57.2557	18.2259
Gm20443	53.5134	0.000104588	0.0021531	93.779	93.779	0.93779	0.01
Por	30.1035	0.000346191	0.00513614	9.44822	9.44822	0.751747	0.079565
Xrcc1	104.189	2.1833e-06	0.000115962	24.8337	24.8337	5.46361	0.220007
H1foo	20011.9	1.07857e-07	1.08771e-05	29.2257	29.2257	773.057	26.4513
Gm12168	432.664	0.00447249	0.0327202	3.26724	3.26724	26.054	7.97432
Gm20594	22981.4	0.000529311	0.00708743	0.353221	-2.83109	283.492	802.59
Elof1	8416.05	1.19731e-06	7.22647e-05	0.287119	-3.48287	52.1146	181.508
Bub1b	129.99	0.00608083	0.040038	5.22674	5.22674	3.18733	0.609812
Ddx39	939.606	7.26221e-05	0.0016298	4.33133	4.33133	15.931	3.67807
Ftl1-ps1	2226.07	4.84076e-07	3.55318e-05	0.152374	-6.56282	39.3188	258.042
Gm11410	3846.75	2.78878e-05	0.000807967	0.163519	-6.11551	21.8352	133.533
Gm15710	58.7716	0.000280164	0.00434255	36.0473	36.0473	8.0959	0.224591
Rpl13	298.492	0.000560431	0.00736791	10.9332	10.9332	21.5002	1.9665
Abhd17a	194.772	4.89915e-05	0.00121974	177.125	177.125	4.0508	0.0228697
Gm37738	185.749	0.00019404	0.00336734	0.199408	-5.01484	2.3603	11.8366
Gm10157	3786.75	0.00013561	0.00259089	2.89751	2.89751	120.421	41.5603
Uxt	30.8341	6.71653e-05	0.00152887	12.7128	12.7128	2.24206	0.176362
Rpl4	336.62	0.000388757	0.00554364	11.9364	11.9364	9.93229	0.832101
Gstt2	247.833	0.000957872	0.0107131	10.962	10.962	1.98986	0.181523
Taf10	1632.37	0.00468441	0.0337744	2.40644	2.40644	117.808	48.9551
Rbm38	786.213	6.56582e-05	0.00150316	0.181666	-5.50462	16.9249	93.1652
Rpph1	212.093	0.00149134	0.0147596	0.0616251	-16.2272	0.933671	15.1508
Ldhb	6360.66	1.65195e-06	9.26837e-05	4.36989	4.36989	275.337	63.0076
Rpl10a	161.258	0.000103964	0.00214581	0.0951929	-10.505	0.224439	2.35773
Gm28438	11177.7	2.82036e-05	0.00080992	0.10974	-9.11245	42.654	388.682
Wdtc1	34.8252	1.50588e-05	0.000510524	0.0561563	-17.8074	0.21961	3.9107
Fth1	7619.18	9.03202e-11	3.27082e-08	0.0512959	-19.4947	35.5459	692.958
Slc25a17	39.8453	0.00240274	0.021317	5.2994	5.2994	1.21341	0.228971
Gm28437	67264.7	0.00311266	0.0251121	0.420083	-2.38048	880.012	2094.85
Eif4a3	480.96	0.00199045	0.0183207	7.60426	7.60426	16.0503	2.1107
Dnaja1	117.044	0.000201042	0.00343666	7.33712	7.33712	3.84437	0.523962
Rps19	890.152	0.000378966	0.00545971	0.0816714	-12.2442	0.354941	4.34597
Jpt1	1035.59	0.000371351	0.00538899	0.380479	-2.62827	5.32092	13.9848
Ube2s	574.241	0.00141305	0.0142323	2.68718	2.68718	31.7142	11.802
Rps8	377.431	0.00436069	0.03213	6.23379	6.23379	14.0799	2.25865
Pabpn1l	7633.44	4.29595e-05	0.00110831	19.1419	19.1419	295.066	15.4147
Rce1	1009.47	0.00588793	0.0392219	4.1431	4.1431	20.4631	4.93907
Mos	21338.6	0.00131228	0.0135427	34.6547	34.6547	599.026	17.2856
Gm28439	2249.41	2.54432e-05	0.000770744	0.147784	-6.76665	12.8086	86.6716
Rps19bp1	886.571	4.09809e-06	0.000193465	5.97984	5.97984	37.7521	6.31323
Coa7	141.382	0.00135745	0.0138923	0.131394	-7.6107	0.179233	1.36409
Rnf215	20.9118	4.49589e-05	0.00114072	108.485	108.485	1.08485	0.01
Nat9	155.599	0.00369154	0.0284985	10.789	10.789	3.11501	0.288721
Minos1	179.55	0.00711873	0.0443778	3.48839	3.48839	7.94838	2.27852
Pfdn5	1516.12	5.26661e-07	3.80629e-05	6.19728	6.19728	90.3069	14.572
Gm45663	21444.2	8.18736e-07	5.34662e-05	0.139001	-7.19418	206.758	1487.46
Gnai2	312.426	0.00044968	0.00626329	10.5219	10.5219	43.6979	4.15305
Hnrnpk	176.782	0.00115709	0.0123407	3.90448	3.90448	2.63738	0.675474
Tmem39b	142.422	5.52234e-05	0.00131726	16.1754	16.1754	24.0753	1.48839
Gm10925	31644	2.26662e-06	0.000118027	0.149681	-6.68087	183.497	1225.92
1810013D15Rik	64.8475	0.00373391	0.0287144	0.319061	-3.13419	0.809582	2.53739
Ddx24	133.021	0.000954933	0.0107131	7.35413	7.35413	7.54381	1.02579
Atp5h	303.582	0.00383906	0.0293322	8.3549	8.3549	12.4347	1.48831
Elovl5	12.9371	8.47902e-05	0.00181592	17.8337	17.8337	0.810082	0.0454244
Cep78	14.3845	5.3031e-07	3.80629e-05	17.4625	17.4625	0.204012	0.0116829
Fam83g	233.935	0.000495085	0.00673096	28.9496	28.9496	29.0185	1.00238
Zp1	3799.04	0.000407395	0.00575482	10.101	10.101	285.15	28.2298
Gm9803	8202.34	8.40057e-08	8.92364e-06	10.1497	10.1497	405.754	39.977
2020-03-07	34.0872	1.60853e-05	0.000540725	115.628	115.628	2.18672	0.0189117
Gm13075	54.2341	0.00153936	0.0151783	0.286819	-3.48652	0.465208	1.62196
Fbxo31	21.0388	0.000193305	0.00336734	50.937	50.937	0.765211	0.0150227
Snhg9	228.918	5.09452e-06	0.000225489	0.0182198	-54.8853	0.106002	5.81795
Smarcd2	1538.48	0.00475317	0.034038	2.53204	2.53204	44.8988	17.7323
CT009486.1	44.6227	0.000190953	0.00334356	0.150283	-6.65413	0.796681	5.30122
Sgf29	235.954	0.000715356	0.00871444	13.4071	13.4071	9.67923	0.721951
Kif22	498.56	0.00429544	0.0318935	6.25158	6.25158	13.7763	2.20365
Gm38025	20968.8	4.33812e-10	1.3293e-07	0.0635153	-15.7442	120.8	1901.9
Sec61b	485.192	0.000621937	0.00792796	3.33283	3.33283	20.0396	6.01278
Ndufs2	132.335	0.00249569	0.0217302	10.1733	10.1733	3.71048	0.364728
Lrrc36	18.161	6.266e-06	0.000256613	31.9057	31.9057	1.6136	0.0505742
1500011K16Rik	108.241	0.00520044	0.0362801	5.83072	5.83072	4.30032	0.737527
Uqcrb	31.226	2.13908e-06	0.000115001	91.8578	91.8578	0.918578	0.01
Mt2	3573.04	1.58797e-10	5.50058e-08	0.00036875	-2711.87	0.0248612	67.4202
Gm11993	13054	3.99504e-06	0.00019198	0.283387	-3.52874	103.881	366.57
Gm36958	29080.9	9.64141e-09	1.42581e-06	0.0924259	-10.8195	227.725	2463.87
Lipt2	90.6	0.00158219	0.0153539	21.8849	21.8849	5.33605	0.243824
Gm16378	1395.03	0.000484968	0.00661599	2.8068	2.8068	41.2805	14.7073
H3f3b	6317.31	1.52548e-06	8.6195e-05	2.58166	2.58166	81.6221	31.6162
Ndufa4	508.859	9.78611e-05	0.00202509	6.39994	6.39994	10.6803	1.66882
Clk1	94.9844	2.64751e-06	0.00013521	163.096	163.096	2.23241	0.0136877
Taldo1	395.777	0.000544854	0.00721072	8.60781	8.60781	17.8151	2.06964
Prc1	136.69	0.00625824	0.0408349	4.09258	4.09258	1.00334	0.24516
Sct	211.839	0.00294793	0.0243632	0.0602914	-16.5861	0.711438	11.8
Ermp1	303.546	0.00333054	0.0264034	0.259284	-3.85678	3.69832	14.2636
Smu1	454.213	1.73487e-06	9.6655e-05	29.9286	29.9286	10.0225	0.334882
Gm12463	11785.1	6.46068e-07	4.43726e-05	5.48138	5.48138	492.852	89.9138
Gm15847	15.057	0.00181727	0.0171746	5.82797	5.82797	0.859596	0.147495
Rrp1b	62.8628	0.00144527	0.0144473	10.7526	10.7526	6.67036	0.620351
Gtf2a1l	30.6343	2.21538e-05	0.000686767	11.833	11.833	2.23939	0.189249
Clcc1	101.455	3.0924e-06	0.000153026	44.1668	44.1668	3.24134	0.0733887
Cox6c	385.299	9.18185e-06	0.000345056	6.59907	6.59907	15.8371	2.3999
Fau	1240.57	0.0076132	0.0465498	2.24629	2.24629	28.9966	12.9086
Zp3	5003.44	0.000479218	0.00658264	10.396	10.396	348.151	33.4888
Eif1-ps2	988.649	0.00187905	0.0175503	2.62353	2.62353	30.6801	11.6942
Gm10250	1981.55	0.000488725	0.00665586	9.98152	9.98152	117.776	11.7994
Gm8994	612.738	5.65679e-06	0.000235956	0.0207347	-48.2283	0.522291	25.1892
Tbcb	406.595	0.000536377	0.00715798	5.51763	5.51763	18.9308	3.43096
Unc13d	66.6444	0.00111119	0.0119957	0.23662	-4.22619	0.595365	2.51612
Rn7sk	6115.82	0.00189086	0.01764	0.230329	-4.34162	63.3649	275.106
Gm813	751.909	4.14449e-05	0.00107603	44.0308	44.0308	31.6622	0.719092
Rpl23a-ps3	569.907	0.00079052	0.00934432	0.0672271	-14.8749	0.40114	5.96693
Polr3a	37.2774	0.00481758	0.0343	10.2284	10.2284	1.20711	0.118015
Tars	13.0731	0.00194659	0.0180331	14.3198	14.3198	0.67922	0.0474322
Ccdc61	25.1261	2.92401e-05	0.00082352	65.929	65.929	3.1323	0.0475102
Rpl10a-ps1	2027.37	0.00653889	0.0419785	0.181998	-5.49458	3.78522	20.7982
Gm4076	1756.9	0.00547824	0.0375954	0.214667	-4.65837	11.3843	53.0321
Dppa3-ps	10565.9	8.11497e-07	5.34314e-05	5.3875	5.3875	272.397	50.561
Gm10320	228.97	0.00465586	0.033599	3.72821	3.72821	11.3655	3.04851
Dlgap5	23.2473	0.00390378	0.0296486	10.9415	10.9415	1.39315	0.127327
Lrp5	22.3783	0.00582962	0.0390617	0.0874026	-11.4413	0.188621	2.15807
Saraf	471.543	3.41475e-05	0.000931687	25.0835	25.0835	33.6707	1.34235
Eif3k	498.027	0.000134064	0.00258497	5.15859	5.15859	21.0254	4.07581
Psmd4	1140.52	5.57375e-05	0.00132388	5.55359	5.55359	76.0767	13.6987
Rps27	236.496	0.000544273	0.00721072	0.0079181	-126.293	0.01	1.26293
Gm20690	1492.25	2.57851e-05	0.000778142	5.15357	5.15357	146.645	28.455
Bcap31	208.172	0.00146726	0.0145756	3.60104	3.60104	4.44086	1.23321
Ltc4s	860.298	0.00417237	0.0311832	13.8636	13.8636	44.7917	3.23089
Rpl10-ps3	8802.46	0.00247658	0.0216585	2.55129	2.55129	323.44	126.775
Atp5g1	347.449	0.00527193	0.0367467	0.385914	-2.59125	3.02465	7.83763
Eapp	12.5833	0.000237041	0.00385409	16.0309	16.0309	0.596615	0.0372164
Eif3c	44.7845	0.00226446	0.0203164	7.55128	7.55128	1.49684	0.198224
Baiap2l1	22.9701	0.000308459	0.00464554	8.97369	8.97369	0.575447	0.0641261
Gm36976	31291	4.18732e-12	3.69917e-09	0.0526145	-19.0062	169.926	3229.64
Rn7s1	26287.7	0.00457596	0.0331726	0.348623	-2.86843	286.214	820.984
Cd164l2	4894.4	1.51602e-07	1.38829e-05	7.74196	7.74196	475.804	61.4578
AC160980.1	52.5006	7.74935e-05	0.0017008	20.7107	20.7107	0.959332	0.0463206
Wdr12	12.4786	0.000270353	0.00420684	18.9215	18.9215	0.873701	0.046175
Gaa	174.839	0.00589781	0.0392219	4.54611	4.54611	11.7323	2.58073
Prmt1	126.942	0.000257683	0.00406526	4.6755	4.6755	3.85489	0.824487
Sumo2	227.007	4.80309e-05	0.00119957	17.1056	17.1056	7.96079	0.46539
Gm28661	23221.8	3.86344e-05	0.00102831	0.145115	-6.89108	123.16	848.705
Gm10039	9232.95	0.00548335	0.0375954	0.476801	-2.09731	112.204	235.327
Gm15590	17.285	0.0054014	0.0373875	0.14278	-7.0038	0.261761	1.83332
Gm22009	131.555	0.000130814	0.0025544	0.00483689	-206.744	0.0925409	19.1323
Znrd1	365.627	0.00568969	0.0384803	0.143783	-6.95491	0.923543	6.42316
Uqcr11	492.871	0.000122414	0.00245044	11.1179	11.1179	17.6594	1.58838
Tmem42	937.869	1.78795e-08	2.41434e-06	28.4586	28.4586	123.94	4.3551
Supt4a	1289.16	0.000484575	0.00661599	0.315067	-3.17393	6.8085	21.6097
Pdap1	17.0887	0.00587211	0.0392147	6.90847	6.90847	0.686059	0.0993069
Gm16089	18.2809	0.000876419	0.0100757	61.0863	61.0863	0.610863	0.01
Rpl26	24.3623	0.000289326	0.00442583	11.0441	11.0441	0.495995	0.0449106
Cacna1h	18.7723	3.72075e-05	0.000998088	0.0286166	-34.9447	0.0516676	1.80551
Gm13339	5262.73	0.000244865	0.00392306	0.103122	-9.69724	27.2691	264.435
Gm42553	15741.6	4.17164e-11	1.74923e-08	0.0630211	-15.8677	93.1602	1478.24
Tspan1	52.1409	0.00798148	0.0482096	0.0778916	-12.8384	0.187317	2.40484
Tdrd5	24.3387	0.000215201	0.00355707	18.7705	18.7705	1.20589	0.0642438
Gm9387	21.1101	0.000746929	0.00898909	3.44591	3.44591	1.2187	0.353666
Fam234b	54.3717	0.000272642	0.0042342	14.3478	14.3478	8.23007	0.573613
Gm10052	3831.92	1.76878e-05	0.000579912	4.5749	4.5749	59.6582	13.0403
Cox17	90.9179	8.95565e-07	5.75401e-05	44.2333	44.2333	5.06651	0.114541
Ppt2	200.485	0.00722324	0.0447145	3.24369	3.24369	4.79111	1.47705
H2afv	140.5	0.000673091	0.00836359	0.280518	-3.56483	0.671625	2.39423
Zc3h11a	15.3082	3.59899e-05	0.000975277	23.313	23.313	1.03679	0.0444728
Tmem164	13.3727	0.000260935	0.00409012	0.0938027	-10.6607	0.0861566	0.918487
Nbdy	14.6558	0.00242345	0.0213816	7.35513	7.35513	0.837179	0.113822
Zfp707	705.166	0.0003021	0.00457572	0.0812362	-12.3098	0.614215	7.56085
Gm45251	196.109	0.00691198	0.0438005	0.153237	-6.52585	0.239538	1.56319
Abcb1b	12.7011	0.00058263	0.00751102	9.63292	9.63292	0.310762	0.0322604
Myl12a	1130.23	2.70646e-05	0.000801574	4.69771	4.69771	79.2424	16.8683
Alas1	105.742	0.000181952	0.00322854	41.4308	41.4308	6.98339	0.168556
Gm42798	151.236	1.51712e-06	8.6195e-05	0.0252971	-39.5303	0.258442	10.2163
Ttc4	22.159	0.00529712	0.0368256	18.9653	18.9653	0.189653	0.01
Gm8242	351.937	0.00486321	0.0345631	13.4332	13.4332	24.189	1.80069
Gpatch3	29.0583	0.00665021	0.0424877	0.0484522	-20.6389	0.0350366	0.723116
Ube2t	354.944	0.00341822	0.0269901	8.62563	8.62563	12.3429	1.43096
H3f3a	517.536	0.00104403	0.0114256	4.11121	4.11121	15.2207	3.70223
Nsun5	189.997	1.29171e-05	0.000449391	9.62378	9.62378	3.60084	0.374161
Zar1	10253	1.75354e-09	3.67644e-07	44.4525	44.4525	1321.32	29.7244
Tbc1d13	56.4574	0.00147157	0.0145824	0.0629909	-15.8753	0.328973	5.22255
Rn7s2	26751.3	0.00417667	0.0311861	0.351455	-2.84531	302.813	861.598
Ints9	23.1855	1.64674e-05	0.000551244	29.2718	29.2718	3.0093	0.102805
Gm12895	39.4893	0.0029909	0.0245242	0.126655	-7.89547	0.185016	1.46079
Cd320	904.604	0.000166876	0.0030354	5.90959	5.90959	36.0936	6.10764
Mettl18	84.6565	0.00064553	0.00809911	17.4761	17.4761	1.50384	0.0860514
Olfm1	23.2074	0.000127918	0.00252884	11.3744	11.3744	2.27176	0.199726
Polr2c	914.731	2.26633e-05	0.000697136	0.26376	-3.79133	6.99869	26.5343
Zc3hc1	70.873	0.00494416	0.0349431	0.184322	-5.42528	0.186117	1.00974
AC123935.1	181.059	0.000154874	0.0028562	5.20853	5.20853	6.66164	1.27899
Guca1a	458.889	4.87975e-08	5.63435e-06	0.00271537	-368.273	0.01	3.68273
Gm28417	27.4134	5.98204e-05	0.00140173	0.0997518	-10.0249	0.0652388	0.654011
Exosc4	1462.83	0.00245724	0.0215841	4.95201	4.95201	24.0514	4.8569
Gm12896	44.1559	0.00351016	0.0273652	0.126655	-7.89547	0.185016	1.46079
Sh3bp1	249.449	0.00050485	0.00682876	6.19326	6.19326	18.239	2.94498
Gm12616	6370.63	1.87077e-07	1.67465e-05	0.00146237	-683.823	0.0533799	36.5024
Gm7434	18.5239	0.00268957	0.022898	5.06757	5.06757	0.840655	0.165889
Fahd2a	62.0239	0.00602584	0.0397687	6.25294	6.25294	3.24168	0.518425
Npc1	23.4692	1.74327e-05	0.000576293	23.0404	23.0404	2.16043	0.093767
Hbq1a	40.2358	0.000497773	0.00675165	188.327	188.327	1.88327	0.01
Smg8	180.229	0.00132039	0.0136088	17.9658	17.9658	10.1755	0.566381
Aldh2	288.738	0.00441312	0.0323751	2.84892	2.84892	21.5879	7.57759
Gm42418	199.948	2.2549e-05	0.00069631	0.0267966	-37.3182	0.261963	9.77598
Mrps31	21.2116	1.51907e-11	9.30957e-09	216.833	216.833	2.37501	0.0109532
Tm9sf2	79.3915	2.87082e-06	0.000145681	58.3987	58.3987	4.37197	0.0748641
Grm2	357.211	2.43366e-05	0.000742872	0.119153	-8.39254	1.6202	13.5976
Gm11878	139.756	5.27029e-06	0.000228144	13.8128	13.8128	14.281	1.03389
Tube1	34.4714	8.22932e-09	1.28555e-06	57.6608	57.6608	1.07045	0.0185646
Gm5644	400.102	6.21297e-05	0.00143892	6.39394	6.39394	23.621	3.69428
Rpl14	221.322	0.00136288	0.0139114	14.0902	14.0902	2.2387	0.158883
Vrk1	10.4993	0.000934311	0.0105584	16.8944	16.8944	0.511601	0.0302823
Top3b	44.7223	0.000133007	0.00257827	19.0284	19.0284	3.44142	0.180857
Fuz	28.2796	1.00216e-09	2.32798e-07	149.587	149.587	3.30603	0.0221011
2210417A02Rik	105.898	0.000243812	0.00392306	52.4152	52.4152	9.13532	0.174288
Foxr1	557.695	6.10136e-05	0.0014255	6.8111	6.8111	19.9485	2.92883
Rbm17	161.877	0.00190889	0.0177873	6.80141	6.80141	5.02444	0.738735
Tsga10ip	49.7573	3.21695e-05	0.000883773	39.9428	39.9428	3.53686	0.0885482
Aurkc	277.726	2.91657e-05	0.00082352	6.40439	6.40439	11.0512	1.72556
Rpl17-ps8	880.903	9.10106e-07	5.75461e-05	7.45397	7.45397	53.7538	7.21143
Sars2	50.5586	0.00285892	0.0238333	101.087	101.087	1.01087	0.01
Mrpl52	78.0035	0.0030174	0.0247067	6.73927	6.73927	0.521547	0.0773891
Olfr624	242.32	1.12276e-07	1.11813e-05	0.0911434	-10.9717	1.74165	19.1089
Bms1	12.5432	3.76402e-05	0.00100631	20.7109	20.7109	0.589716	0.0284737
Mastl	25.1744	0.0010652	0.0115935	20.9159	20.9159	0.412577	0.0197256
Fibp	193.808	0.00121301	0.0128001	40.6963	40.6963	18.7018	0.459545
Nup43	68.7304	0.00477838	0.0341583	10.2161	10.2161	2.35358	0.230379
Ftsj3	61.6384	0.00266777	0.0227804	2.96194	2.96194	2.53894	0.857185
Plut	10.0887	0.00550021	0.0376786	0.164578	-6.07616	0.0685899	0.416763
Nudt8	111.029	0.000650798	0.00815237	198.369	198.369	1.98369	0.01
Acot9	14.7001	0.00516084	0.0361304	12.7113	12.7113	0.46193	0.0363399
Dclre1a	226.129	6.22512e-08	6.88827e-06	99.7922	99.7922	15.3255	0.153575
Pcyox1l	40.7199	0.00260128	0.022417	35.8008	35.8008	0.843807	0.0235695
Rdx	69.1213	2.97256e-05	0.000833887	15.9958	15.9958	3.25043	0.203205
Cpsf3	18.8464	0.000446384	0.00622828	47.5648	47.5648	0.604145	0.0127015
Sp110	373.594	0.00225251	0.0202486	3.19644	3.19644	17.062	5.3378
1110006O24Rik	42.6233	0.000225495	0.00369779	62.2146	62.2146	1.94112	0.0312004
Tmem70	80.0761	0.0027876	0.0233895	21.3884	21.3884	1.28103	0.0598935
Psmc5	352.404	0.00686832	0.0436711	11.4231	11.4231	7.98683	0.699183
Utp6	9.95631	0.00647785	0.0417073	21.1417	21.1417	0.498425	0.0235754
Dppa3	7263.63	5.65994e-07	3.99051e-05	5.9019	5.9019	223.284	37.8327
Stt3a	50.6549	4.45495e-05	0.00113717	105.874	105.874	2.13328	0.0201491
Olfr639	9.46436	9.10681e-05	0.00190885	0.103461	-9.66544	0.0785226	0.758956
Hic2	25.5047	0.00698462	0.0440241	0.156228	-6.40089	0.153852	0.98479
Gm6977	209.193	3.33535e-05	0.000913152	0.0600773	-16.6452	1.0571	17.5957
Mrps36	60.206	0.00107005	0.0116146	13.3457	13.3457	4.29067	0.321502
AC123832.2	46.0409	0.00405714	0.0306091	0.144679	-6.91185	0.137244	0.94861
Srfbp1	28.7299	0.000147903	0.00276642	118.859	118.859	1.18859	0.01
Pam16	33.0565	0.000149606	0.00279072	7.65039	7.65039	1.77769	0.232366
Med8	88.3895	0.00638486	0.0413562	9.31023	9.31023	3.75493	0.403312
Gm8930	2374.38	9.52083e-07	5.97264e-05	9.09135	9.09135	117.015	12.871
L3mbtl2	72.8667	5.0465e-05	0.0012333	210.354	210.354	4.86778	0.023141
Commd4	32.3792	2.81036e-05	0.00080992	54.7126	54.7126	1.36304	0.0249127
Gm11985	45.2075	0.000907182	0.0103546	38.8472	38.8472	0.388472	0.01
Cisd3	22.3255	0.000142911	0.00272386	0.0298654	-33.4836	0.0257438	0.861994
Gm6474	263.029	0.00548206	0.0375954	3.12496	3.12496	5.19609	1.66277
Khdc3	7360.56	0.000966306	0.0107803	56.4022	56.4022	349.314	6.19327
Arl8b	24.7529	0.0029883	0.0245242	15.9447	15.9447	0.875955	0.0549372
Gm12346	1131.62	0.00158077	0.0153539	8.18175	8.18175	30.2387	3.69587
Fut11	140.175	0.0008209	0.00960002	4.19424	4.19424	4.93576	1.17679
Ccdc82	12.4128	7.47685e-05	0.00165928	0.0981967	-10.1836	0.10009	1.01928
Rcn2	69.7629	0.00114549	0.0122828	32.1558	32.1558	3.2973	0.102541
Dnttip2	106.414	4.01127e-05	0.0010561	63.9149	63.9149	7.70883	0.120611
Txnip	3478.96	0.00208635	0.0190838	10.16	10.16	95.9394	9.44284
Gm10053	1314.01	0.00129167	0.0134192	15.7891	15.7891	40.2416	2.54869
Ptpn18	58.1971	0.00710856	0.0443492	7.54786	7.54786	2.13587	0.282977
Gm11847	82.3803	8.63067e-06	0.000330579	151.444	151.444	4.20915	0.0277935
Atxn1l	82.1103	0.00150874	0.0149133	0.0574979	-17.3919	0.461258	8.02217
Lgals1	321.057	2.15188e-05	0.000669687	0.0096218	-103.931	0.150759	15.6685
Gm25395	188.628	0.00386312	0.0294521	0.130992	-7.63403	0.582475	4.44664
Bud23	74.919	0.00649499	0.041764	33.3336	33.3336	11.0413	0.331238
Rgs10	18.0695	0.000898039	0.0102945	4.45712	4.45712	0.539938	0.12114
Ogfod3	18.0617	0.000631684	0.00800014	18.0571	18.0571	0.787637	0.0436192
Tdrd12	42.8591	7.40761e-07	4.95936e-05	44.6357	44.6357	2.78884	0.06248
Cwf19l1	22.8033	1.19167e-05	0.000420091	28.6841	28.6841	1.90721	0.06649
Ptgis	28.4697	0.0055831	0.0379851	0.19545	-5.11639	0.111817	0.5721
Gm16211	203.234	0.000516909	0.00695644	0.181706	-5.50339	2.85515	15.713
Mtfr2	266.963	3.75623e-07	2.90543e-05	53.9554	53.9554	12.6013	0.23355
Psma1	181.063	0.00194159	0.0180077	14.506	14.506	4.97291	0.342817
Nfkbid	125.756	0.00495177	0.0349431	25.5694	25.5694	3.06829	0.119998
Zfp952	23.1519	5.95722e-06	0.000247193	49.2757	49.2757	1.98914	0.0403676
Srm	1564.02	0.00306377	0.0248818	0.27965	-3.57589	14.74	52.7085
Cdca5	2606.35	0.000770367	0.00921548	2.72178	2.72178	64.2765	23.6157
Gm45553	5558.58	0.0020548	0.0188385	0.223407	-4.47613	62.0085	277.558
Ypel5	1309.28	0.00626897	0.0408714	2.24843	2.24843	17.7503	7.89453
Hsp90aa1	570.999	0.0012859	0.0134089	7.8778	7.8778	14.7929	1.87779
Ankle2	29.9994	0.00343845	0.0270443	9.92544	9.92544	1.78201	0.17954
Hist1h1d	24.4317	0.00143496	0.0143623	19.3592	19.3592	0.610062	0.0315128
Tpmt	42.7634	5.55715e-07	3.95302e-05	66.9447	66.9447	4.07724	0.0609046
Gm13340	8509.5	0.00198891	0.0183207	0.377795	-2.64694	85.545	226.432
Gm21844	14.7594	0.00117374	0.0124683	17.0471	17.0471	0.341603	0.0200388
Gm10123	15449.6	0.00102487	0.0112779	2.19687	2.19687	253.132	115.224
A630095E13Rik	77.0194	0.00299204	0.0245242	9.85302	9.85302	4.90242	0.497555
Rps2-ps10	5496.03	0.00354444	0.0275922	0.262416	-3.81074	47.4963	180.996
Hist1h2ae	194.327	0.00161814	0.0156453	0.0166819	-59.9451	0.124998	7.49304
Cmtm2a	16.6445	0.00673475	0.0429246	0.222684	-4.49068	0.383897	1.72396
Dnajc3	30.0144	6.42769e-05	0.00148004	29.6673	29.6673	1.55161	0.0523003
Cycs	171.845	0.00562678	0.0381388	13.1027	13.1027	4.25307	0.324594
Igbp1	22.5374	1.99293e-05	0.000633087	101.659	101.659	1.01659	0.01
Ccdc69	428.571	0.00114846	0.0122954	4.65607	4.65607	13.2615	2.84822
Anapc4	27.3344	0.000710975	0.00867433	20.8163	20.8163	1.5796	0.0758826
Gm5890	53.401	0.000185281	0.00326578	0.00606536	-164.871	0.0275689	4.54531
Pigyl	3104.19	0.00165188	0.0158752	2.66501	2.66501	114.795	43.0751
Kif2c	98.7411	0.000438514	0.00613997	20.8964	20.8964	2.00435	0.0959184
Rpl14-ps1	1180.78	0.00414176	0.031071	13.2263	13.2263	37.2515	2.81648
Ufsp2	14.9585	0.0009753	0.010822	12.5933	12.5933	0.929698	0.0738251
Rpp38	134.864	0.000132843	0.00257827	34.6699	34.6699	15.1616	0.437313
Gm19680	2099.17	8.78905e-07	5.69288e-05	8.93374	8.93374	137.823	15.4273
Tax1bp1	25.3996	0.000818374	0.00958822	9.49889	9.49889	0.904651	0.0952376
Hspe1	597.899	0.00020336	0.00345451	3.59691	3.59691	23.1963	6.44896
Zfp955b	27.5099	1.29959e-07	1.26266e-05	84.9609	84.9609	0.849609	0.01
Platr31	46.5414	0.000809278	0.0095471	0.215889	-4.63201	0.05926	0.274493
Errfi1	307.399	8.47248e-09	1.29808e-06	20.0087	20.0087	24.1059	1.20477
Elobl	36020.7	5.76541e-08	6.46944e-06	5.04993	5.04993	1930.37	382.257
Ssb	288.094	4.56013e-05	0.00115335	35.2763	35.2763	8.44269	0.23933
Gm14165	41.5996	0.000498302	0.00675165	0.0461208	-21.6822	0.16501	3.57778
Hist1h2ap	46344	1.63411e-08	2.28402e-06	0.0772313	-12.9481	143.289	1855.32
Ccs	25.3651	0.000620847	0.00792675	61.1033	61.1033	0.611033	0.01
Gm17973	27.4653	4.4676e-05	0.00113717	43.6996	43.6996	1.90326	0.0435532
1700034K08Rik	7.63761	6.97617e-06	0.000280703	8.98841	8.98841	0.437609	0.0486859
Twf1	16.4489	0.000129931	0.00254965	55.5691	55.5691	0.6369	0.0114614
Fbxw19	297.544	7.65911e-06	0.000305413	37.7267	37.7267	16.9714	0.44985
Evx1	188.018	0.00305226	0.024839	10.2519	10.2519	19.6614	1.91782
AC147101.1	73.5955	0.00248515	0.0216941	0.108338	-9.23033	0.349763	3.22842
Zfat	12.2064	0.00387019	0.0294778	0.230988	-4.32923	0.0607822	0.26314
Gm20826	15.9074	4.87992e-06	0.000217197	0.0510944	-19.5716	0.0640324	1.25322
BC022960	104.112	0.00121048	0.0127903	181.976	181.976	1.81976	0.01
Iscu	336.639	0.00510575	0.0358077	7.24175	7.24175	29.67	4.09707
Asna1	345.245	0.000134326	0.00258497	0.219621	-4.55329	4.76344	21.6893
Tmsb4x	259.785	0.000759022	0.00910712	0.00564849	-177.038	0.0160501	2.84148
Chchd2-ps	187.008	0.00541925	0.0374392	0.397009	-2.51884	0.546558	1.37669
Gm5406	12.7664	0.00401293	0.0303043	33.5399	33.5399	0.335399	0.01
Ooep	26081.7	1.85956e-09	3.79875e-07	12.5453	12.5453	3244.3	258.608
Fbxw26	184.728	0.000641251	0.00806263	9.80477	9.80477	10.5886	1.07994
Rnf216	27.1055	3.05366e-06	0.000152053	20.4346	20.4346	2.98982	0.146311
Zcchc17	26.9378	9.73895e-06	0.000360081	20.8263	20.8263	2.07754	0.0997555
Tex10	19.94	0.00203258	0.0186777	16.0191	16.0191	1.20371	0.075142
1810049J17Rik	67.379	0.000194424	0.00336734	0.0109886	-91.0038	0.0835603	7.6043
Cnih4	43.7432	6.48455e-05	0.00148883	33.8435	33.8435	6.5228	0.192734
Hexdc	1005.67	7.86344e-08	8.46595e-06	0.0600999	-16.639	4.25184	70.7462
Chrna1	22.8298	0.00142897	0.0143263	0.222369	-4.49704	0.102039	0.458875
Vkorc1	3124.86	0.00288517	0.0240037	2.69487	2.69487	84.288	31.2772
Cops8	1492.11	0.000135101	0.00258952	6.09004	6.09004	68.1656	11.193
Gm36936	201.54	4.05796e-12	3.69917e-09	0.00234224	-426.941	0.0159711	6.8187
Ccdc174	13.1585	0.00225437	0.0202486	25.7038	25.7038	0.257038	0.01
Nop56	775.317	0.000702829	0.00860101	30.7311	30.7311	105.995	3.44913
Ruvbl2	395.045	2.25295e-06	0.000118027	16.8188	16.8188	46.4766	2.76337
Psma5	60.6565	8.54658e-08	8.95929e-06	26.0708	26.0708	1.44276	0.0553401
Pld6	161.769	4.48392e-07	3.3587e-05	614.265	614.265	8.8104	0.014343
Ccl27a	22.1211	0.000310621	0.00466048	155.301	155.301	1.55301	0.01
Psma2	92.6922	0.00305204	0.024839	6.14348	6.14348	2.01043	0.327247
Acp6	261.919	0.00488579	0.0346617	7.56125	7.56125	14.963	1.97891
Pramef25	131.337	5.89397e-05	0.00138927	0.00219276	-456.046	0.0158087	7.20948
Gm37485	89.8193	0.00053058	0.0070925	0.202647	-4.9347	0.559898	2.76293
Cpsf1	77.8745	0.00297832	0.0244925	18.2029	18.2029	9.04128	0.496695
Fbxw15	479.856	0.000722973	0.00878038	8.12042	8.12042	12.1266	1.49335
Atg16l1	53.4712	0.00288635	0.0240037	10.3397	10.3397	2.27321	0.219853
Luc7l	18.3929	0.000483324	0.00661599	20.5612	20.5612	0.600998	0.0292297
Rgs17	30.051	7.84077e-05	0.00171614	21.1495	21.1495	3.3757	0.159611
Psenen	9435.81	0.00263706	0.0226151	0.324624	-3.08048	155.521	479.08
Sertad1	1743.4	1.35687e-06	7.94868e-05	0.00839942	-119.056	0.304384	36.2387
Dcun1d2	12.6282	5.11226e-05	0.00124555	27.4573	27.4573	0.472119	0.0171946
Lman1	8.3363	7.83166e-06	0.000307364	41.0645	41.0645	0.667589	0.0162571
Cfdp1	10.1108	0.00519954	0.0362801	6.25075	6.25075	0.23728	0.0379603
1110020A21Rik	83.2346	8.96606e-05	0.00189476	156.552	156.552	2.56095	0.0163585
Gmpr	92.5418	0.00457397	0.0331726	0.140636	-7.11058	0.34174	2.42997
Lin37	636.022	0.00285988	0.0238333	13.9775	13.9775	63.6179	4.55146
Gm15389	20.2173	0.00363689	0.0281585	49.4676	49.4676	0.618455	0.0125022
Phf20-ps	25.3627	8.23259e-05	0.00178231	28.825	28.825	1.26719	0.0439615
2310040G24Rik	208.468	0.000682393	0.00841583	0.0897439	-11.1428	0.0547437	0.609999
Nme2	392.768	0.000661428	0.00825955	0.0396871	-25.1971	0.203881	5.13722
Rpf2	13.6269	0.000567811	0.00741598	41.6368	41.6368	0.416368	0.01
Cars	20.3211	0.00588948	0.0392219	8.40138	8.40138	1.71019	0.203561
Nrm	30.097	0.000736938	0.00890923	254.789	254.789	2.54789	0.01
Wdr76	61.2863	0.00196673	0.0181986	8.89817	8.89817	4.10946	0.461832
Tbc1d14	62.9553	5.17045e-06	0.000227586	0.112598	-8.88113	0.261615	2.32344
Arpc2	103.345	0.000374573	0.00542541	15.5474	15.5474	11.1089	0.714519
Dap3	198.742	0.00832119	0.0498458	7.27922	7.27922	11.8787	1.63186
Smoc2	13.426	0.000316948	0.00473756	10.6112	10.6112	1.05439	0.0993661
Zfp36l2	328.152	0.00410898	0.0308832	0.0542418	-18.436	2.63068	48.4991
2310033P09Rik	691.502	6.13243e-05	0.00142857	50.8394	50.8394	96.5841	1.89979
Mat2b	1123.89	0.00687605	0.0436854	6.38587	6.38587	52.9747	8.29562
Ncapg	51.8963	0.00170941	0.0163492	32.0055	32.0055	1.50557	0.047041
Psmb10	54.039	0.00175438	0.0166991	0.00488461	-204.725	0.0149629	3.06327
Pcgf1	4954.13	6.71157e-06	0.000271427	9.05378	9.05378	251.8	27.8116
Kremen1	41.6934	0.00351038	0.0273652	0.0656154	-15.2403	0.205324	3.1292
Rps27rt	9201.03	6.74495e-05	0.00153097	0.0136229	-73.4056	0.649666	47.6891
Ebna1bp2	277.036	0.0007669	0.00918781	17.9143	17.9143	6.73073	0.375718
Pdlim2	413.534	4.27348e-06	0.000196803	0.125513	-7.96733	1.57202	12.5248
AC154709.1	18.298	4.0942e-10	1.30474e-07	165.518	165.518	1.65518	0.01
Gm13461	833.301	0.0076241	0.0465807	3.51472	3.51472	28.3135	8.05569
Naa25	18.2513	0.000282977	0.00436915	56.2321	56.2321	1.33094	0.0236686
Gm5148	48.2725	0.00130689	0.0135045	0.180176	-5.55012	0.0361114	0.200422
Gm8802	27.5657	7.72979e-06	0.000306384	39.8857	39.8857	3.13453	0.0785879
Gm45894	22.8648	0.000576927	0.00747249	7.99774	7.99774	1.94545	0.24325
Fzd2	90.3056	0.00401045	0.0303043	0.0195743	-51.0874	0.135446	6.91959
Abcd3	7.35123	0.00172711	0.0164592	6.38617	6.38617	0.278293	0.0435775
Gm43694	2923.87	0.0003867	0.00553113	0.123144	-8.12057	22.334	181.365
Gm17823	32.433	0.00011279	0.00229233	10.7919	10.7919	1.35136	0.12522
Utp15	38.7355	0.00486961	0.0345777	61.5611	61.5611	0.681926	0.0110772
Padi6	2565.87	0.00249019	0.0217061	6.81757	6.81757	162.098	23.7765
Trim59	41.8994	0.00218228	0.0197347	55.3219	55.3219	0.553219	0.01
Ptpn2	18.9986	5.39522e-06	0.00022894	20.6081	20.6081	0.523623	0.0254086
Gm8394	1540.88	1.88173e-05	0.000604506	10.8174	10.8174	34.8764	3.22409
Zc3h8	17.7293	0.00309349	0.0250702	13.578	13.578	0.694368	0.051139
Lpin2	41.1516	0.00495158	0.0349431	3.78153	3.78153	3.04186	0.804398
Haus8	16.89	0.0024745	0.0216585	17.5821	17.5821	0.619788	0.0352511
Rpl37a	1140.56	0.00139975	0.0141341	0.260525	-3.8384	2.41057	9.25276
Cct8	185.229	0.00126123	0.0131866	10.3673	10.3673	6.413	0.61858
Alg8	13.9703	0.00304047	0.024839	18.5426	18.5426	0.556956	0.0300366
Gm9432	15.9671	6.63762e-05	0.00151524	44.6734	44.6734	2.49118	0.0557642
Prkrip1	69.8275	0.00717624	0.0445145	13.0858	13.0858	4.11698	0.314615
Gtf2f2	6.90861	0.00514351	0.0360408	4.47137	4.47137	0.242078	0.0541397
Klf16	254.441	0.00311734	0.0251121	0.239045	-4.18331	2.28938	9.5772
Gm15706	83.1142	0.00531233	0.036867	19.5332	19.5332	6.93647	0.355112
Cetn2	84.5979	0.003138	0.025253	12.9996	12.9996	1.72728	0.132872
Ddx18	63.7263	0.000971456	0.0107944	8.43309	8.43309	4.735	0.561479
Lgr6	9.21398	0.0073716	0.0453861	8.06171	8.06171	1.03974	0.128972
Dgat2	145.446	0.00295898	0.0244039	51.2685	51.2685	14.1874	0.276728
Osbpl9	9.22567	0.00101842	0.0112379	0.152585	-6.55374	0.0517971	0.339465
Mcm10	51.7698	0.0057412	0.0387629	3.6439	3.6439	2.32284	0.63746
Actb	4341.17	6.08161e-06	0.000251048	7.34072	7.34072	602.099	82.0218
Olfr1173	12.7367	6.90605e-07	4.66275e-05	0.0554708	-18.0275	0.0618508	1.11501
Mapk1ip1	267.217	0.000324307	0.00483848	6.97178	6.97178	7.2459	1.03932
Acat1	64.5594	7.7458e-05	0.0017008	10.8565	10.8565	2.90825	0.267881
Plpp3	77.8531	0.00198154	0.0183143	10.9742	10.9742	4.80637	0.437968
Sp3os	13.9591	0.000301077	0.00456891	11.7605	11.7605	1.08159	0.0919681
Sugt1	48.0136	0.00135836	0.0138923	9.60628	9.60628	2.35286	0.24493
Gm45410	5910.91	0.000144179	0.00273754	0.0797786	-12.5347	47.5238	595.697
AC139941.1	412.982	9.83169e-06	0.000360081	0.164033	-6.09634	2.29784	14.0084
Riok1	149.316	1.0987e-05	0.000396077	12.6667	12.6667	7.66268	0.604947
Gm9856	58.3066	0.00259393	0.0223898	3.84256	3.84256	7.80521	2.03125
Eif1-ps1	172.369	0.00210191	0.0191601	3.19382	3.19382	5.63419	1.76409
Cox10	198.305	5.20784e-05	0.00126497	5.08311	5.08311	20.0915	3.9526
Srsf11	13.2825	0.00806488	0.0485661	8.77202	8.77202	0.934864	0.106574
Slc19a1	85.4609	0.00278901	0.0233895	12.8987	12.8987	5.04467	0.391098
E330017A01Rik	927.732	0.000175952	0.00315013	37.0052	37.0052	60.1122	1.62442
Mospd1	121.576	0.0024477	0.0215478	6.19877	6.19877	7.18649	1.15934
Gm9774	2407.74	0.00021947	0.00362012	14.3913	14.3913	182.81	12.7027
Fbxw18	432.76	0.00595713	0.039419	16.646	16.646	31.5416	1.89485
Psma7	1794.99	0.000144325	0.00273754	29.4311	29.4311	187.615	6.37472
Ddx55	23.5685	0.00187518	0.0175476	10.4668	10.4668	1.73533	0.165793
CAAA01216754.4	99.9021	0.00106227	0.0115774	3.88472	3.88472	4.07186	1.04817
Vcp	15.7684	0.000920104	0.0104871	14.3176	14.3176	0.940477	0.0656868
Polr2j	2484.93	0.000128332	0.0025306	3.97997	3.97997	129.681	32.5834
Gm7645	30.8888	0.00563441	0.0381388	38.1016	38.1016	1.33421	0.0350171
Gm37225	28.3096	0.00208101	0.0190568	15	15	4.54192	0.302795
Rpl34	44.2126	0.000551359	0.00727264	11.0981	11.0981	1.27591	0.114966
Vcp-rs	935.366	0.00464355	0.0335405	14.5904	14.5904	61.513	4.21598
Mfsd2a	679.141	0.00158278	0.0153539	0.0922421	-10.841	2.11467	22.9252
Gdf9	13760.4	0.000252797	0.00401071	8.11875	8.11875	710.726	87.5414
Sfn	671.41	0.000149922	0.00279072	0.191128	-5.23209	3.83285	20.0538
Brf2	1472.16	5.77207e-07	4.03387e-05	15.4215	15.4215	113.088	7.33312
Gins4	499.843	5.49444e-05	0.00131454	20.2625	20.2625	53.4969	2.64019
Mks1	44.7856	0.00785747	0.0476176	13.6859	13.6859	1.73619	0.12686
Rps19-ps6	6568.15	0.00185151	0.0174156	0.022754	-43.9484	1.2255	53.8588
Gm4673	12.9772	0.000115349	0.00233839	11.4185	11.4185	1.17547	0.102944
0610010K14Rik	959.339	0.00660835	0.0422835	0.415016	-2.40955	16.4527	39.6435
Gm13491	49.8558	2.86921e-09	5.71476e-07	47.7171	47.7171	7.0893	0.148569
Med17	23.4433	0.000259795	0.00409012	22.7048	22.7048	1.94642	0.0857275
Ccdc86	276.553	2.78889e-05	0.000807967	47.864	47.864	22.5635	0.471408
Anapc11	321.602	8.46811e-06	0.00032592	8.39882	8.39882	21.1523	2.51848
Gm38110	1408.82	6.28085e-06	0.000256613	0.0744199	-13.4373	9.7619	131.173
Tdpx-ps1	4767.61	0.000683702	0.00841894	0.345488	-2.89446	88.4481	256.009
Zfp688	98.9752	8.0606e-05	0.00174983	42.0213	42.0213	10.5661	0.251447
Pdia6	38.802	5.94489e-05	0.00139714	156.748	156.748	2.2531	0.014374
Gm4129	10.7478	0.00469682	0.0338332	7.55784	7.55784	0.824635	0.10911
Duoxa2	229.992	2.23621e-06	0.000117986	0.00221119	-452.245	0.01	4.52245
Cox6b1	339.157	0.000349912	0.00518168	4.55723	4.55723	14.8168	3.25128
Mpg	120.249	0.00337541	0.0267049	5.35417	5.35417	2.80998	0.52482
Ptrh1	289.437	0.00736381	0.0453731	0.0268496	-37.2445	0.128758	4.79553
Mrps36-ps1	100.776	0.000166038	0.00302707	28.1641	28.1641	7.84122	0.278412
Nelfb	26.0383	0.00463048	0.0334764	59.191	59.191	1.23752	0.0209073
Slc35a1	15.3783	0.00135323	0.0138923	13.9043	13.9043	0.401175	0.0288526
Epb41l5	8.26309	0.00492127	0.0348513	6.67289	6.67289	0.227051	0.034026
Rbm28	10.3144	0.00709548	0.0443023	16.4401	16.4401	0.661281	0.0402236
Psmc3ip	57.67	0.000835983	0.00972024	122.54	122.54	1.2254	0.01
Mcm3ap	13.4326	0.00263389	0.0226123	10.2766	10.2766	0.445908	0.0433908
Commd1	22.2498	1.68675e-05	0.000562273	18.1957	18.1957	1.47566	0.0810994
Tmem181a	17.7817	0.00134151	0.0138085	3.95391	3.95391	0.599562	0.151638
Zfp58	53.6343	0.00459087	0.0332504	22.1143	22.1143	1.73801	0.0785922
Mnd1-ps	46.7331	8.30695e-06	0.000322836	77.3005	77.3005	3.21784	0.0416276
Ahdc1	25.6727	0.00293542	0.0242851	0.120721	-8.28359	0.330049	2.73399
Rps2-ps6	653.745	0.00697704	0.0440241	0.145192	-6.88745	5.02797	34.6299
Gm16381	2678	4.64311e-12	3.69917e-09	0.000534214	-1871.91	0.0730709	136.782
Gm2001	2683.45	4.61005e-12	3.69917e-09	0.000527202	-1896.81	0.0730709	138.601
Pgrmc2	11.9062	0.00726151	0.0449153	18.6232	18.6232	0.507721	0.0272628
Eif3e	16.2079	0.000211406	0.00353307	78.3592	78.3592	1.46471	0.0186923
Nmral1	60.0275	0.00273946	0.0231937	34.0042	34.0042	3.19631	0.0939975
Osbp2	9.45278	0.00694023	0.0438828	3.65131	3.65131	0.666786	0.182616
Smim1	21.6356	0.000550511	0.00727264	76.7859	76.7859	0.796049	0.0103671
Nup133	11.1278	1.15434e-05	0.000410565	78.4164	78.4164	0.808015	0.0103042
Gm6517	40.9514	0.000214519	0.00355316	8.18004	8.18004	3.69792	0.452067
Pias1	30.3416	0.00285466	0.0238333	4.90597	4.90597	1.15331	0.235084
Ndc1	8.55671	0.00470989	0.0338661	17.338	17.338	0.315667	0.0182067
Tmem59	95.4168	0.000632861	0.00800014	38.7364	38.7364	5.54155	0.143058
Gtf2h5	447.384	1.46228e-06	8.3813e-05	10.6508	10.6508	16.7641	1.57398
Txnl4a	72.9906	0.00645324	0.0416532	3.61538	3.61538	1.10841	0.306583
Pfdn1	15.1771	0.00799102	0.0482307	4.9685	4.9685	0.603991	0.121564
Npm2	265.698	4.31721e-05	0.00110952	0.154689	-6.46458	3.14012	20.2995
Gm13675	27.4526	2.27985e-05	0.0006986	65.8876	65.8876	2.63422	0.0399806
Eif2b3	9.43179	0.000939867	0.0105894	23.8735	23.8735	0.400992	0.0167966
Gm37724	17529.8	0.00021264	0.00353675	0.11708	-8.54113	162.981	1392.04
Hba-a1	743.646	1.09368e-06	6.75456e-05	0.000187237	-5340.82	0.01	53.4082
Adrm1	545.133	0.0029785	0.0244925	9.57728	9.57728	36.1286	3.77233
Supt4b	3877.46	0.00216866	0.0196561	0.360512	-2.77383	24.8802	69.0135
Ints14	30.6391	0.00376217	0.0288759	9.00721	9.00721	1.2775	0.141831
Zfp84	11.9852	0.00434232	0.0320859	17.7084	17.7084	0.662856	0.0374317
Hnf4aos	10.6085	0.00141781	0.0142623	9.70111	9.70111	1.10168	0.113562
Oas1h	968.474	0.00475515	0.034038	10.9667	10.9667	57.6053	5.25277
Depdc7	120.478	0.00304451	0.024839	25.0921	25.0921	9.09599	0.362505
1300002E11Rik	74.8263	0.000702228	0.00860101	15.2668	15.2668	4.00821	0.262544
AC154646.1	22.3646	2.46166e-07	2.06443e-05	27.1176	27.1176	1.76025	0.0649118
Svbp	37.446	0.00113795	0.0122514	4.57511	4.57511	2.95539	0.645971
Atp5k-ps2	21.1517	0.00290929	0.024134	59.1704	59.1704	0.591704	0.01
Nasp	58.6787	0.00186459	0.0175003	6.20489	6.20489	1.36104	0.21935
Hmgb2	1035.7	0.00589727	0.0392219	3.06589	3.06589	102.961	33.5829
Tctex1d2	11.1799	0.000510387	0.00689196	31.9187	31.9187	0.378445	0.0118565
Dnajb4	67.5148	0.00248609	0.0216941	4.68073	4.68073	1.22579	0.261881
Gm12589	16.7505	0.00165057	0.0158752	61.5113	61.5113	0.615113	0.01
Gm5566	181.922	0.000453467	0.00628309	0.0382405	-26.1503	0.158901	4.1553
Ran	1120	0.00246394	0.0216191	3.88828	3.88828	42.5785	10.9504
Gm16222	96.5387	7.69311e-05	0.00169781	0.00688597	-145.223	0.031768	4.61344
Rpl17-ps10	2579.58	6.66717e-08	7.27635e-06	9.81481	9.81481	264.525	26.9516
Mrpl47	43.4621	3.08028e-07	2.47885e-05	82.4847	82.4847	4.49599	0.054507
Pfn1	10590.9	6.31066e-05	0.0014573	3.81544	3.81544	503.854	132.057
Gm43684	28.0881	0.007747	0.0471508	0.221354	-4.51764	0.167178	0.755252
Mtpap	35.3731	0.000875859	0.0100757	26.0758	26.0758	1.137	0.0436038
Ctps	144.849	0.000434784	0.00609846	9.84429	9.84429	4.98417	0.506301
Wdr75	23.0886	0.00124307	0.0130654	13.0949	13.0949	1.32597	0.101259
Nubp2	1098.72	0.000147922	0.00276642	0.250574	-3.99084	5.26776	21.0228
Rack1	1274.54	0.00328384	0.0261102	2.70094	2.70094	62.1121	22.9965
Mdm2	11.7174	0.000357133	0.00523922	27.2795	27.2795	0.435165	0.0159521
Il17rb	42.9325	0.00176698	0.0167789	4.41158	4.41158	1.78328	0.404226
Sec11c	46.1699	0.00785956	0.0476176	9.05149	9.05149	1.92401	0.212563
Rnaseh2c	155.211	0.00323397	0.0258426	30.3282	30.3282	6.71206	0.221314
Uqcrfs1	124.948	0.00326905	0.0260445	44.2759	44.2759	2.41535	0.0545523
Mgat4b	38.939	0.000228017	0.0037302	46.9318	46.9318	4.04245	0.0861346
Gm37110	262.937	5.90461e-07	4.09061e-05	0.0682211	-14.6582	1.28624	18.854
BC004004	26.7641	0.000578882	0.0074748	39.8362	39.8362	0.418749	0.0105118
Phf20	25.5225	0.000262156	0.00409529	14.9235	14.9235	0.978406	0.0655614
Mettl7a3	420.58	2.43227e-06	0.000125831	79.7389	79.7389	34.9844	0.438736
Ctsl	178.708	0.0038257	0.0292789	0.201561	-4.96129	0.417029	2.069
Srebf1	332.064	0.00244139	0.0215161	20.3519	20.3519	44.3682	2.18005
Plk1	1952.62	0.000941045	0.0105894	6.96219	6.96219	122.044	17.5295
4930432K21Rik	56.4285	0.000109688	0.00224164	44.2176	44.2176	1.83836	0.0415753
Ctsb	233.913	0.00184475	0.0173725	9.63426	9.63426	11.1543	1.15778
Sf3a3	24.5256	0.000253218	0.00401071	32.6538	32.6538	2.5044	0.0766956
Omt2a	18268	2.22955e-11	1.11017e-08	0.0578296	-17.2922	27.8498	481.584
Mphosph8	19.0791	0.000836963	0.00972024	22.7477	22.7477	0.343769	0.0151122
Kcnk13	20.4821	0.000902856	0.0103312	7.27534	7.27534	1.07371	0.147582
Pfdn4	66.6767	0.000131854	0.00256841	10.5044	10.5044	2.54011	0.241815
Arf1	1307.78	0.000116545	0.00235066	3.41187	3.41187	57.3218	16.8007
Lsm4	82.1784	0.000668897	0.00832672	8.95623	8.95623	6.25639	0.698552
Nlrp4b	32.6387	2.53116e-05	0.000769684	47.7143	47.7143	0.799501	0.016756
Eif2s2	110.205	0.000406137	0.00575482	5.36844	5.36844	5.51647	1.02757
Mutyh	57.5129	0.000628709	0.00797599	31.8572	31.8572	3.12233	0.0980103
Tfap2e	805.128	0.00333505	0.0264119	0.227124	-4.40288	8.94822	39.398
Zscan4d	168.17	0.00350691	0.0273652	0.00569567	-175.572	0.046082	8.09071
Cryl1	53.9221	1.15348e-06	7.06907e-05	30.2867	30.2867	5.29998	0.174994
Lonp1	34.4735	0.000395371	0.00562485	50.3486	50.3486	0.503486	0.01
Dgcr2	81.4096	0.00575181	0.0388016	7.20306	7.20306	5.40932	0.750975
Fam98c	96.4212	0.00367387	0.0283896	16.4419	16.4419	2.88328	0.175362
Xkr8	25.2619	0.00451246	0.032922	82.3507	82.3507	1.01133	0.0122807
Med20	372.778	0.00113422	0.0122278	9.97907	9.97907	10.4451	1.04671
Stx5a	1566.94	0.00255533	0.0220885	0.215614	-4.63792	8.01768	37.1854
Paox	54.0259	4.65404e-05	0.00116968	8.28481	8.28481	3.31254	0.399833
Klf17	5906.46	1.16418e-06	7.08019e-05	6.33959	6.33959	584.285	92.1645
Hist1h1e	379.901	0.000382669	0.0054932	11.3827	11.3827	34.7431	3.05228
Gm28071	17.3028	0.00834095	0.0498891	15.3352	15.3352	2.21568	0.144484
Nsmce2	8.38433	7.87458e-05	0.00171684	19.5928	19.5928	0.585327	0.0298746
AL731706.1	20.3247	0.000781274	0.00929017	5.0421	5.0421	0.890839	0.17668
Me2	16.8687	0.00517571	0.0361782	5.00724	5.00724	1.18485	0.236628
Mrps15	75.5838	0.000206685	0.00350348	24.8979	24.8979	10.9595	0.440178
Skp1a	1190.87	2.72884e-05	0.000802239	3.71711	3.71711	39.1537	10.5333
Manba	57.329	0.00182741	0.0172493	8.90999	8.90999	2.31351	0.259653
Rab11a	219.718	0.0054521	0.0375103	3.31428	3.31428	7.99721	2.41296
Serpine2	112.726	1.29997e-06	7.72901e-05	32.8611	32.8611	6.71373	0.204306
Cdca2	28.5291	0.000201446	0.00343666	182.667	182.667	2.19328	0.012007
Selenos	95.4517	0.00424842	0.0316033	0.15094	-6.62514	0.0890263	0.589812
Ccna2	743.098	0.00748896	0.0459311	2.44076	2.44076	18.8973	7.74238
Stbd1	373.919	0.0032293	0.0258426	5.24734	5.24734	5.67107	1.08075
Mpped1	44.84	0.00543166	0.0374392	3.2662	3.2662	4.54025	1.39007
Zbed3	37330.3	3.12969e-05	0.000865773	4.19954	4.19954	3300.7	785.967
AC158538.2	19.7328	0.000209269	0.00353229	43.8279	43.8279	0.438279	0.01
Magoh	507.164	0.000565927	0.00740352	0.274783	-3.63923	1.31476	4.78472
Rnf4	361.837	0.00432377	0.0320144	2.90047	2.90047	9.96666	3.43622
Mrps28	7.984	0.000363363	0.00530204	15.2467	15.2467	0.553891	0.0363287
Rgn	41.0979	7.88706e-05	0.00171684	9.34559	9.34559	1.66388	0.178039
Tsn	225.742	1.10725e-05	0.000397362	48.7851	48.7851	28.7131	0.588564
Coprs	754.704	0.00230139	0.0205674	21.0659	21.0659	59.3729	2.81844
Sptlc1	29.0925	0.000177064	0.00315586	10.3026	10.3026	1.4377	0.139547
Tcl1b2	6832.52	0.00217839	0.0197219	0.183783	-5.44119	28.4843	154.989
Timm9	60.6155	0.00423831	0.0315871	11.5419	11.5419	2.51764	0.218131
Dtymk	195.964	0.000189711	0.00333254	11.195	11.195	5.78088	0.516382
Gm5786	17.3877	4.15319e-06	0.0001935	0.0189676	-52.7214	0.0290174	1.52984
Limd1	30.2257	2.05048e-05	0.000645698	115.888	115.888	1.33503	0.01152
Gm44087	22006.6	4.40358e-06	0.000201628	0.111602	-8.96038	139.837	1252.99
Rhoa	101.243	0.00317892	0.0255307	3.22829	3.22829	3.20247	0.992002
Zcrb1	59.1841	5.24546e-06	0.000228144	33.5424	33.5424	4.2111	0.125546
Med16	49.4384	0.00539945	0.0373875	16.5184	16.5184	5.69286	0.344637
Nrsn1	19.3141	0.000575973	0.00747249	7.43065	7.43065	1.02442	0.137865
Gm38383	1058.64	0.00154506	0.0151969	0.0677191	-14.7669	5.29914	78.2518
AF067061	902.503	4.24255e-06	0.000196514	0.00224665	-445.107	0.0753701	33.5478
Gm43042	583.451	0.000407096	0.00575482	0.126997	-7.87417	4.58508	36.1037
Klhl28	13.2487	0.000745716	0.00898808	28.8633	28.8633	0.657773	0.0227892
Haus1	27.8993	0.000285366	0.00439719	33.396	33.396	0.919553	0.0275349
D830035M03Rik	136.313	2.77323e-05	0.000807967	10.2282	10.2282	13.7501	1.34433
C1qtnf12	332.532	0.00122712	0.0129318	16.7281	16.7281	11.3163	0.676485
Usp10	56.6454	0.00537754	0.0372871	8.88546	8.88546	4.55905	0.513091
Ptbp2	7.0529	0.00770062	0.0469402	3.56621	3.56621	0.320519	0.0898769
Ndufaf8	577.758	0.00345844	0.0271195	7.28706	7.28706	23.6901	3.25098
Gm12625	12000.1	1.85674e-08	2.46544e-06	0.00102826	-972.517	0.0750424	72.98
Fbxw28	1756.46	0.00275619	0.0232612	12.1748	12.1748	104.957	8.6208
Gm6882	58.7742	0.00601814	0.0397566	0.028503	-35.0841	0.126398	4.43454
Nip7	1295.72	2.13222e-05	0.000666172	0.205617	-4.86341	1.87829	9.13489
Rnaseh1	119.238	0.00454202	0.0330167	14.4322	14.4322	4.43089	0.307014
Vwa2	14.2863	0.000135213	0.00258952	13.0612	13.0612	0.715057	0.0547467
Snhg8	153.298	0.00262103	0.0225262	0.00317049	-315.409	0.01	3.15409
Edc4	365.736	0.00694568	0.0438828	14.4839	14.4839	17.5552	1.21204
Atp5b	3157.37	1.91785e-05	0.000613635	4.04701	4.04701	137.694	34.0237
Ttc33	17.9858	7.03915e-05	0.00158668	51.6019	51.6019	0.516019	0.01
Mcu	22.85	0.00479385	0.0341774	4.57693	4.57693	1.17165	0.25599
Fbxw14	1221.17	1.87742e-05	0.000604506	14.2161	14.2161	79.5434	5.59531
Dut	403.758	0.000302912	0.00457931	0.24745	-4.04121	1.65912	6.70484
Ints4	21.287	0.000377829	0.00545319	27.8464	27.8464	1.45071	0.0520968
Dusp23	264.522	0.000514123	0.00693065	14.1589	14.1589	23.612	1.66764
Lypd3	328.514	0.00669494	0.0427051	0.209937	-4.76333	3.85428	18.3592
Foxo1	70.1889	0.00690708	0.0438005	5.84522	5.84522	5.86203	1.00288
Tmem9b	45.7025	0.000570204	0.00743505	17.9464	17.9464	1.79074	0.0997827
Gm17251	165.169	0.00790702	0.047844	24.6107	24.6107	7.76597	0.315552
Hist1h4a	909.646	0.000122929	0.00245285	0.054959	-18.1954	1.78105	32.4069
Fthl17f	1735.27	1.93625e-06	0.000106387	0.00180908	-552.767	0.0293795	16.2401
Vps51	55.7196	0.000561448	0.00736912	127.778	127.778	3.71726	0.0290914
Ift20	118.361	0.00415622	0.0311502	15.4806	15.4806	10.1606	0.65634
Gm11517	6419.82	1.22473e-09	2.63714e-07	0.000492705	-2029.61	0.01	20.2961
Gm5039	133.427	0.00396897	0.0300293	0.0168996	-59.1729	0.0784468	4.64193
Mybl2	1308.38	7.7152e-09	1.22934e-06	8.8253	8.8253	116.776	13.232
Snu13	2712.94	0.000816004	0.00957453	0.41599	-2.40391	12.3462	29.679
Zscan4c	80.8366	0.000200111	0.00343595	0.0055869	-178.99	0.0320372	5.73433
Cops5	50.8749	0.00120372	0.0127357	6.1795	6.1795	2.8407	0.459698
Gm5612	3280.88	3.90281e-08	4.71117e-06	0.000713283	-1401.97	0.01	14.0197
Nrbf2	41.1397	0.00209621	0.01913	6.33104	6.33104	3.19627	0.504857
Zcchc3	2589.97	0.00630016	0.0409464	8.24721	8.24721	233.927	28.3644
Dus2	14.6893	7.46437e-05	0.00165928	13.9821	13.9821	0.459219	0.0328433
Leprotl1	16.114	0.00214711	0.0194829	41.1341	41.1341	0.528204	0.012841
Rpusd4	82.4609	0.000354701	0.00523315	27.2727	27.2727	6.4403	0.236144
Tcl1	55076.9	0.000625211	0.00794427	0.225629	-4.43206	312.46	1384.84
Gpr108	123.778	9.32292e-05	0.00193931	9.19052	9.19052	11.4928	1.25051
Gm15681	2644.15	0.00018126	0.00322343	0.182697	-5.47354	25.0589	137.161
Astl	1421.49	0.00590925	0.0392652	6.43501	6.43501	92.6413	14.3965
Pomp	165.447	1.47046e-07	1.37009e-05	8.48396	8.48396	2.55352	0.300981
Klhl8	431.56	0.00295611	0.0244039	6.54433	6.54433	27.3447	4.17838
Cklf	26.9281	0.00181249	0.0171498	22.3733	22.3733	2.42831	0.108536
Gm7730	320.267	0.00371328	0.0285833	0.0482726	-20.7157	0.190993	3.95654
Csde1	111.567	0.00120151	0.0127293	0.22253	-4.49377	1.13899	5.11836
4930405A21Rik	41.4856	5.22513e-09	9.25081e-07	221.997	221.997	6.19199	0.0278922
Tada3	100.383	0.00698117	0.0440241	3.65399	3.65399	3.53416	0.967206
Ccdc127	13.0052	0.0007858	0.00933006	49.0204	49.0204	0.742737	0.0151516
Ap3m2	82.008	0.00140971	0.0142166	8.77323	8.77323	8.65522	0.986548
Smad4	10.0147	0.00628841	0.0409312	3.62753	3.62753	0.633585	0.17466
Arl6ip4	29.6453	0.00563315	0.0381388	19.8997	19.8997	1.54645	0.0777123
Xdh	12.4983	3.01888e-05	0.000840959	0.0605817	-16.5066	0.0540347	0.891931
Snapc1	21.0325	0.000314289	0.00470666	72.0475	72.0475	0.977165	0.0135628
Ptpre	9.09611	4.15761e-08	4.94383e-06	23.5994	23.5994	0.954767	0.0404572
Cables2	16.1542	0.00342239	0.0269962	54.3776	54.3776	1.49015	0.0274038
Usp14	14.1207	0.000184168	0.00325336	65.4758	65.4758	1.57882	0.024113
Gm12615	29092.7	2.51502e-07	2.0872e-05	0.00343771	-290.891	0.684787	199.198
Omt2b	53228.8	3.47799e-11	1.5394e-08	0.0671007	-14.903	83.9321	1250.84
F730035P03Rik	420.45	1.40358e-12	3.20314e-09	0.00108376	-922.715	0.01	9.22715
Gps2	610.837	0.000207121	0.00350348	11.259	11.259	87.6212	7.78231
Ostf1	20.4865	0.000155468	0.00286054	21.4702	21.4702	0.888381	0.0413773
Rnf187	3883.2	0.000821792	0.00960002	3.47741	3.47741	220.303	63.3526
Rps15a-ps7	2504.2	0.006916	0.0438005	3.10342	3.10342	68.6895	22.1335
Syf2	145.16	0.00125276	0.0131252	8.35857	8.35857	5.30144	0.634252
Frg1	20.7699	0.000222592	0.00366403	38.1251	38.1251	0.865419	0.0226994
Cdkn2d	316.391	0.0057814	0.0388986	0.0383893	-26.0489	0.42275	11.0122
Slc25a31	48.5046	0.003919	0.0297076	9.88903	9.88903	1.20058	0.121405
Pmm1	743.914	0.00219033	0.0197626	2.99826	2.99826	15.2447	5.08452
Gm28644	18.8723	0.00543005	0.0374392	10.7568	10.7568	1.32134	0.122838
Gm33466	298.108	2.1596e-11	1.11017e-08	0.00187441	-533.503	0.01	5.33503
AC116726.2	1605.89	0.00416845	0.0311831	0.135399	-7.38559	17.116	126.412
Gm28078	60.2824	0.00517674	0.0361782	6.96187	6.96187	4.03222	0.579186
Hadhb	6.16988	0.00021351	0.00354382	17.4271	17.4271	0.382296	0.0219369
Rab3il1	849.616	4.00476e-06	0.00019198	9.87178	9.87178	113.571	11.5046
Hars	44.7116	0.000151008	0.00280438	27.0103	27.0103	4.597	0.170194
Klhdc2	645.115	2.22715e-07	1.94986e-05	9.62045	9.62045	44.351	4.61007
Fstl3	185.523	0.00578231	0.0388986	24.262	24.262	20.32	0.837524
Gnb4	240.753	4.64094e-08	5.43741e-06	39.546	39.546	33.047	0.83566
Mtg1	51.294	0.000353855	0.00523036	5.19309	5.19309	1.3439	0.258785
Zscan4f	100.705	0.000451134	0.00627257	0.00975764	-102.484	0.0515603	5.28409
Cmc1	6.85032	0.00614687	0.0403303	6.23131	6.23131	0.25391	0.0407474
Snrnp25	93.6061	0.00719345	0.0445647	0.0590641	-16.9308	0.175549	2.97218
Trim35	33.5427	7.6364e-05	0.00168998	25.8335	25.8335	1.45567	0.0563482
Heatr6	14.5478	0.000431503	0.00606312	25.0853	25.0853	1.82714	0.0728371
Rpa1	28.2431	0.00411674	0.0309124	4.91223	4.91223	1.40073	0.285152
Gm43412	15.5272	0.0070889	0.0443023	5.06314	5.06314	0.577202	0.114001
BC023719	115.687	3.59577e-05	0.000975277	111.418	111.418	9.62774	0.0864108
Ss18l1	25.6521	9.403e-05	0.00195088	0.0245601	-40.7165	0.0615339	2.50544
Asz1	7.77627	0.00213399	0.019386	16.5072	16.5072	0.645602	0.0391104
Nsf	32.0958	0.000362441	0.00529828	13.0494	13.0494	3.66157	0.280593
Ipo13	21.405	0.00802956	0.04839	7.73294	7.73294	1.24374	0.160837
Gm45184	722.227	4.44622e-06	0.000202418	0.100861	-9.91463	2.90104	28.7628
D10Wsu102e	143.694	2.71905e-05	0.000802239	6.1167	6.1167	5.64087	0.922209
Gtf2b	236.362	0.00228537	0.0204809	8.28094	8.28094	14.4107	1.74023
Kdm1b	32.8559	0.000933939	0.0105584	21.4905	21.4905	1.92318	0.0894895
Gm43069	10.2157	4.2986e-05	0.00110831	10.1366	10.1366	1.47512	0.145525
Gm8332	627.277	8.89938e-06	0.000337625	0.00219357	-455.878	0.042542	19.394
Sec11a	87.6839	8.28349e-05	0.00178847	5.73474	5.73474	3.16344	0.551627
AC166159.1	1509.9	3.46432e-09	6.57149e-07	0.00138565	-721.684	0.0424101	30.6067
Gm15753	1703.08	0.000121678	0.00244184	9.77451	9.77451	160.555	16.4258
Nagk	23.6385	0.00628501	0.0409312	14.32	14.32	0.344251	0.0240398
Tcl1b1	16644.8	5.70879e-10	1.56834e-07	0.0821041	-12.1797	34.6876	422.483
Pim1	42.1315	0.0016648	0.0159801	0.0250865	-39.8621	0.0937291	3.73624
Htra1	24.9241	0.00661294	0.0422835	0.218427	-4.57818	0.19225	0.880156
Gm8817	17.5805	0.00823049	0.0493396	5.01259	5.01259	0.646403	0.128956
Zfand5	314.712	0.00127332	0.0132956	4.39565	4.39565	7.28611	1.65757
Ywhab	107.769	4.64521e-05	0.00116968	7.60387	7.60387	8.29668	1.09111
Ebpl	272.11	1.42825e-07	1.35463e-05	19.2572	19.2572	10.0188	0.520264
Scamp2	142.837	2.92527e-05	0.00082352	20.4741	20.4741	13.5518	0.661902
Rps12-ps3	2908.59	0.00345645	0.0271195	7.06821	7.06821	220.497	31.1955
Gm12622	1979.23	6.99456e-11	2.6536e-08	0.000473996	-2109.72	0.01	21.0972
Pdzd2	5.44932	0.00559752	0.0380287	4.90392	4.90392	0.261865	0.0533992
Ubxn2a	15.9827	0.00621633	0.040628	6.04159	6.04159	0.58696	0.0971532
Dnajc9	228.636	0.000541672	0.0071925	14.6982	14.6982	8.97713	0.610766
Gm12280	418.815	0.000260471	0.00409012	0.0820408	-12.1891	3.00413	36.6175
AC113282.1	148.701	0.000575512	0.00747249	0.0011212	-891.9	0.01	8.919
Tradd	29.501	0.00505685	0.0355273	121.5	121.5	1.215	0.01
Mtdh	17.3102	0.00396368	0.0300177	7.82502	7.82502	1.20295	0.153731
Ndufa10	177.997	2.82763e-05	0.00080992	57.8845	57.8845	25.479	0.44017
Rgmb	93.8468	0.00114486	0.0122828	52.6379	52.6379	4.11688	0.0782115
Mrpl32	183.984	0.00424735	0.0316033	13.2798	13.2798	11.7878	0.887646
C8g	128.688	0.00686292	0.0436711	3.06512	3.06512	3.3146	1.08139
Eps8l3	66.4718	0.00350626	0.0273652	9.0695	9.0695	5.48846	0.605156
Pdzd11	1636.09	4.18457e-07	3.20562e-05	9.58348	9.58348	128.781	13.4378
Ncoa4	131.069	9.04124e-05	0.0019056	14.0011	14.0011	12.2353	0.873878
Carmil2	29.8187	0.000481569	0.00660354	25.3127	25.3127	4.71834	0.186402
Ing1	454.442	0.000869672	0.010027	8.02853	8.02853	38.1441	4.75107
Snw1	26.9464	0.00269173	0.022898	25.3611	25.3611	1.73975	0.068599
Smim8	42.5948	1.04303e-07	1.06536e-05	89.7685	89.7685	1.48505	0.0165431
Phkg2	266.839	0.00169498	0.0162502	0.166226	-6.01592	1.41132	8.49036
Nsrp1	17.7654	8.45014e-06	0.00032592	100.983	100.983	1.20245	0.0119074
Prkar1a	154.779	2.94757e-06	0.000147694	29.064	29.064	15.5724	0.535797
Ankib1	7.33422	0.00274661	0.0232296	9.73769	9.73769	0.64871	0.0666185
B4galt5	72.9365	1.33679e-06	7.88905e-05	19.2842	19.2842	6.08286	0.315432
Sms-ps	1654.09	0.000175769	0.00315013	5.1329	5.1329	65.1781	12.6981
Eif4a2	76.1943	0.000861444	0.00996099	10.3783	10.3783	1.06495	0.102613
Slc39a3	49.8109	0.00186492	0.0175003	56.6132	56.6132	0.677255	0.0119628
Sys1	268.766	0.00171731	0.0163854	18.4887	18.4887	28.9971	1.56837
Gfm1	13.5179	0.00701167	0.044075	7.08002	7.08002	0.301266	0.0425516
Cnpy4	75.9611	0.00661223	0.0422835	20.5701	20.5701	3.58295	0.174182
Gm6304	41.1825	0.00502649	0.0354077	176.806	176.806	1.76806	0.01
Tmem92	166.292	1.41245e-07	1.35463e-05	0.00938896	-106.508	0.207725	22.1244
Mpdu1	241.617	4.01656e-05	0.0010561	0.0428459	-23.3394	0.0503534	1.17522
Mitd1	16.7743	5.48781e-05	0.00131454	51.1966	51.1966	0.511966	0.01
Gm10269	35.3162	0.00139565	0.0141285	31.577	31.577	3.3228	0.105229
Sdf2	420.105	0.00103684	0.0113624	3.61179	3.61179	14.2224	3.93776
Gm45718	33.7971	8.76647e-06	0.000334174	0.0542989	-18.4166	0.0532903	0.981425
0610012G03Rik	4736.6	0.000229428	0.00374561	3.15412	3.15412	236.065	74.8434
Tdp1	36.4251	3.93377e-05	0.00104121	8.88687	8.88687	2.63375	0.296364
Rab20	361.599	5.09062e-10	1.50211e-07	0.00676692	-147.778	0.0100008	1.4779
Gm32496	29.2126	0.0074494	0.045759	5.80944	5.80944	1.13983	0.196203
Prmt5	198.391	0.000112089	0.00228392	37.4961	37.4961	18.473	0.492663
Msrb1	47.6667	2.8363e-05	0.00080992	0.0514599	-19.4326	0.0562871	1.09381
Nfrkb	44.9466	0.00311596	0.0251121	11.0973	11.0973	2.16375	0.194979
Zdhhc24	433.623	0.00474577	0.034038	16.5088	16.5088	21.5974	1.30823
Hsf1	441.266	0.00785237	0.0476176	3.26229	3.26229	29.4841	9.03785
Gm13910	263.875	1.02133e-05	0.00037155	1930.61	1930.61	19.3061	0.01
Dclk2	117.193	0.00648094	0.0417073	8.15101	8.15101	8.69822	1.06713
Kctd5	138.332	0.0014716	0.0145824	13.2663	13.2663	2.20281	0.166046
Qtrt2	9.85441	0.00103011	0.0113042	16.987	16.987	0.639057	0.0376203
Mblac1	111.287	0.00355271	0.0275922	9.61212	9.61212	8.43029	0.877047
Nectin3	39.938	0.00416146	0.0311601	9.6811	9.6811	3.70504	0.382708
Ndufa1	310.223	0.0028236	0.0236298	4.6643	4.6643	12.2543	2.62726
Slc44a2	160.972	0.0040738	0.0306767	8.45529	8.45529	18.4393	2.1808
Gm27219	198.456	0.00491232	0.0348189	28.3214	28.3214	28.8574	1.01893
Ctnnbip1	25.2289	0.00230277	0.0205674	4.88413	4.88413	1.28677	0.263459
Gm4340	227.218	1.40884e-06	8.13353e-05	0.00202504	-493.816	0.01	4.93816
Tomm5	472.408	3.60402e-08	4.41742e-06	0.00257304	-388.646	0.01	3.88646
Anapc7	77.5246	0.00119304	0.0126564	6.97895	6.97895	3.46656	0.496717
Mrps5	18.3257	0.000823437	0.00960516	49.7195	49.7195	1.28162	0.025777
Sub1	245.004	0.00135263	0.0138923	5.26418	5.26418	3.9298	0.746517
Sdhaf4	243.684	0.000893448	0.0102566	3.93292	3.93292	6.35549	1.61598
Gm6485	709.046	0.000176423	0.00315149	3.52857	3.52857	9.58012	2.71502
Ndel1	45.3134	0.00218819	0.0197626	14.091	14.091	3.56654	0.253108
Tcea3	39.7254	0.00504065	0.035476	9.18811	9.18811	4.744	0.516319
Smn1	135.208	0.00144841	0.0144605	4.2617	4.2617	4.53746	1.0647
Gm45441	98.2009	4.36393e-05	0.00111792	0.00328722	-304.209	0.01	3.04209
Cyb561a3	135.354	0.00423277	0.0315753	14.7748	14.7748	5.68963	0.385091
Gm18310	31.323	2.77092e-05	0.000807967	0.106051	-9.42944	0.29726	2.803
Rwdd1	19.0881	0.00155257	0.0152332	14.1815	14.1815	0.950158	0.0669996
Gm4737	301.97	0.00700009	0.0440519	2.97407	2.97407	11.8043	3.96908
Gm15066	12.1634	0.0078437	0.0476176	0.21142	-4.72991	0.141537	0.669458
Oaz1	3673.31	0.00434332	0.0320859	0.470843	-2.12385	35.0182	74.3733
Hnrnph3	50.6529	0.00317068	0.0254902	30.3833	30.3833	0.568801	0.0187208
Etfa	12.647	0.00492695	0.0348606	8.57224	8.57224	0.334084	0.0389727
Skiv2l	43.0021	0.00128754	0.0134089	13.6036	13.6036	3.67195	0.269925
Supt7l	50.929	0.00020093	0.00343666	36.0934	36.0934	3.29192	0.0912054
Il23a	53.2618	0.00291111	0.024134	33.1503	33.1503	6.5719	0.198245
Mif4gd	730.278	0.00406673	0.0306524	3.15774	3.15774	44.1464	13.9804
Coq7	30.6106	0.00105691	0.0115348	65.5221	65.5221	1.51261	0.0230855
Calm1	1070.62	3.56388e-08	4.41742e-06	17.668	17.668	115.541	6.53958
AC155929.4	24.3613	0.000813276	0.00956424	54.345	54.345	1.31434	0.0241851
Afap1l2	7.28797	0.000109733	0.00224164	7.78869	7.78869	0.261435	0.0335659
Rtfdc1	68.0321	0.00708423	0.0443023	9.37489	9.37489	3.47322	0.370481
Ndufa5	20.0076	0.0026027	0.022417	8.78131	8.78131	0.633026	0.0720879
Cphx2	45.7774	0.00618397	0.0404829	9.72643	9.72643	1.14929	0.118162
1700030K09Rik	88.6786	0.00276926	0.0233221	3.96329	3.96329	1.63975	0.413735
Ndufs5	172.611	0.000701827	0.00860101	16.8653	16.8653	6.80763	0.403648
Bbs4	96.2609	1.38111e-06	8.0316e-05	39.5819	39.5819	10.0526	0.253969
Tut1	130.581	0.00542973	0.0374392	46.0602	46.0602	7.62961	0.165644
Ablim2	19.1443	0.000810071	0.0095471	6.05338	6.05338	0.758776	0.125348
Wbp4	7.61528	0.00508237	0.0356751	5.7632	5.7632	0.291615	0.0505995
Nup85	263.535	0.000210043	0.00353307	15.6577	15.6577	11.7269	0.748954
Pdp1	69.4076	0.00578572	0.0388986	68.7775	68.7775	0.687775	0.01
Clptm1l	184.206	0.00268383	0.022893	11.7581	11.7581	14.8704	1.2647
Mknk1	63.1581	0.00123192	0.0129652	8.59525	8.59525	3.7904	0.440988
1110004E09Rik	107.712	0.00504687	0.0354884	10.7897	10.7897	6.90731	0.640176
Prr13	1118.47	0.00653657	0.0419785	0.211516	-4.72778	10.4911	49.5997
Zbtb24	22.1129	0.00156262	0.0153129	56.1681	56.1681	0.927178	0.0165072
Siah1b	93.4884	0.000968634	0.0107803	27.6077	27.6077	8.90628	0.322601
Zfp955a	18.3587	1.556e-08	2.21368e-06	85.2859	85.2859	0.852859	0.01
Tdpoz5	293.631	0.000522087	0.00701428	0.00272672	-366.741	0.01	3.66741
Foxj3	25.5837	0.0038818	0.0295192	0.234426	-4.26573	0.234097	0.998597
Elob	627.602	0.00105256	0.011503	7.21335	7.21335	31.0859	4.3095
Tmem50a	571.279	0.000211206	0.00353307	52.2476	52.2476	73.6457	1.40955
Plbd2	159.045	5.58332e-05	0.00132388	60.235	60.235	27.1339	0.450468
Cpsf2	27.2944	8.77848e-05	0.00186502	32.69	32.69	1.43623	0.0439347
Trib2	16.9252	0.00592063	0.039306	16.0387	16.0387	0.676286	0.042166
Gm21244	38.9687	7.00717e-05	0.00158597	0.103888	-9.62571	0.288592	2.7779
Psmb2	330.845	0.00751976	0.0460845	2.33546	2.33546	10.7376	4.59764
Pias4	125.143	0.0012919	0.0134192	17.2753	17.2753	21.2403	1.22952
Gm15441	18.2598	0.000440988	0.00616377	14.8188	14.8188	2.32736	0.157054
Adpgk	48.7792	0.000240255	0.0038984	55.416	55.416	0.815988	0.0147248
Gm13835	799.391	0.0047541	0.034038	46.8334	46.8334	13.6485	0.291426
Ip6k2	12.9892	0.0017029	0.0163065	14.9082	14.9082	0.749099	0.0502475
Prr36	23.3555	5.59939e-06	0.000234791	162.137	162.137	1.62137	0.01
Gm38070	97.9016	8.18924e-06	0.000319822	0.0976817	-10.2373	0.527825	5.40351
Cep164	132.54	0.00365333	0.0282583	3.03386	3.03386	7.14628	2.3555
Yipf4	209.342	0.00439092	0.0323014	4.39827	4.39827	5.29787	1.20453
G3bp2	184.467	0.000164726	0.00301695	24.3869	24.3869	10.8121	0.443357
Gstp1	1027.91	0.00659943	0.0422835	3.04155	3.04155	61.118	20.0943
Gm44183	215.587	2.6678e-07	2.16881e-05	0.06403	-15.6177	0.91843	14.3438
Elk1	19.8266	0.00341613	0.0269901	3.9333	3.9333	1.38289	0.351585
Fam160b2	13.5014	0.0077667	0.0472346	0.0396167	-25.2419	0.0293086	0.739805
Gm26566	41.6339	0.000921458	0.0104875	126.333	126.333	1.26333	0.01
Gm42596	51.201	5.32788e-05	0.00129019	0.0125916	-79.4183	0.144137	11.4471
Ccdc47	40.0407	0.00274994	0.0232331	16.1028	16.1028	1.221	0.0758251
Tcl1b5	1637.42	0.000357322	0.00523922	0.0588549	-16.9909	3.77262	64.1003
Rab9	19.2884	0.005304	0.0368413	16.2287	16.2287	0.372599	0.0229593
Fbp2	18.2272	0.00161563	0.01564	26.0518	26.0518	0.616292	0.0236564
Mrps21	219.64	0.00813469	0.0489125	3.53158	3.53158	12.0216	3.40402
Gm12989	490.087	0.000159222	0.00292287	5.96122	5.96122	10.1846	1.70848
Mpc2	85.2446	0.00138488	0.0140373	16.7469	16.7469	10.025	0.598618
Psen2	71.1268	2.27019e-08	2.96502e-06	49.2318	49.2318	12.2698	0.249225
Inpp5b	22.2767	0.00455622	0.0330897	5.81428	5.81428	2.12151	0.364879
Pdx1	57.9739	0.00014466	0.00273754	36.8767	36.8767	1.67962	0.045547
Gm13867	327.395	3.2026e-05	0.000882877	0.0324548	-30.812	0.269424	8.30151
AC113282.2	242.088	0.00162484	0.015691	0.000598614	-1670.53	0.01	16.7053
Oas1c	4739.88	0.00212678	0.0193426	5.5174	5.5174	381.505	69.1459
Vps35	21.6351	6.49154e-06	0.000263868	21.0279	21.0279	0.71421	0.0339649
Tmcc1	31.7918	0.00801268	0.0483248	0.3235	-3.09119	0.0910047	0.281313
Obox3-ps5	285.646	0.00212344	0.0193342	0.0101542	-98.4818	0.0454083	4.47189
Ccdc84	212.409	4.57177e-06	0.000206471	9.0138	9.0138	17.6333	1.95625
Slc25a3	250.225	4.02418e-06	0.00019198	14.7308	14.7308	20.1075	1.365
Nlrp9b	18.8163	0.00594101	0.039345	5.58943	5.58943	0.953238	0.170543
Terf2ip	26.4781	0.00136373	0.0139114	0.174908	-5.71728	0.391676	2.23932
Nop16	493.886	1.71263e-05	0.000568521	0.015047	-66.4586	0.0555447	3.69142
Hscb	43.0512	0.00409466	0.0308047	7.57495	7.57495	2.17837	0.287576
C1qbp	541.392	0.000243959	0.00392306	5.24678	5.24678	31.9939	6.09782
Ndufb8	506.217	0.000261312	0.00409012	4.9048	4.9048	33.2274	6.77447
Mat2a	595.106	0.000788842	0.00933834	15.254	15.254	33.9697	2.22693
Trmt13	10.6148	0.00837344	0.0499709	16.734	16.734	0.321682	0.0192233
Gm8616	15.4065	0.00555918	0.0378944	4.48065	4.48065	0.536159	0.119661
Srp14	2219.49	5.41404e-05	0.00130708	4.51473	4.51473	89.6609	19.8596
Popdc2	108.404	0.000299317	0.00455312	15.7752	15.7752	5.57505	0.353407
Nudt19	22.2872	0.0068273	0.0434797	57.2399	57.2399	0.572399	0.01
Epha4	9.59641	4.12438e-06	0.000193465	41.1854	41.1854	1.1027	0.0267741
Tmem87b	16.2959	0.00158006	0.0153539	49.4072	49.4072	0.700041	0.0141688
Tmem37	28.9085	0.00245169	0.0215592	0.0127567	-78.3903	0.0224905	1.76304
Neil3	50.7604	0.0025362	0.0220129	9.82181	9.82181	1.8624	0.189618
Nudt7	517.783	0.000366427	0.00532723	25.3114	25.3114	31.9119	1.26077
Gm16196	34.9578	0.000958763	0.0107131	109.604	109.604	1.09604	0.01
Mrpl21	142.052	0.00115708	0.0123407	15.9513	15.9513	16.6247	1.04222
Rplp2	1226.84	0.00282713	0.0236346	0.413414	-2.41888	8.70091	21.0465
Gm42546	13.806	0.00482642	0.0343322	21.9802	21.9802	0.663672	0.0301941
Ero1lb	14.1994	0.000202845	0.00345313	16.6019	16.6019	1.2583	0.0757925
Sms	28.9529	0.00547463	0.0375954	5.2011	5.2011	1.39501	0.268215
Pdcd7	175.793	5.40238e-06	0.00022894	27.9566	27.9566	17.2064	0.615468
Larp1b	7.07278	0.00742053	0.0456168	12.0839	12.0839	0.46051	0.0381094
Rheb	17.0102	0.00265283	0.0227015	17.2762	17.2762	0.781707	0.0452477
Fbxo9	18.2667	0.00273065	0.0231437	55.1198	55.1198	0.679731	0.0123319
Ndor1	264.163	0.00470791	0.0338661	24.8707	24.8707	30.3422	1.22
Laptm4a	164.409	0.0061556	0.0403303	5.0608	5.0608	7.08884	1.40074
Gm5641	540.043	0.000382338	0.0054932	8.14111	8.14111	13.5167	1.6603
Spg20	28.2458	0.00552802	0.037804	23.0054	23.0054	0.702245	0.0305252
Cmc2	120.665	0.000296956	0.00453227	12.2892	12.2892	6.30805	0.5133
Uckl1	26.2752	0.0078476	0.0476176	3.99321	3.99321	0.898442	0.224993
Slc25a4	280.879	0.000211861	0.00353307	54.7157	54.7157	27.3277	0.499449
Spin1	1111.21	0.000411591	0.0058038	0.348124	-2.87254	8.88031	25.5091
Isoc1	19.862	0.000119623	0.00240667	199.161	199.161	1.99161	0.01
Grn	1324.33	0.0010139	0.0112035	14.5823	14.5823	132.394	9.07912
Laptm4b	316.529	9.08558e-07	5.75461e-05	11.3719	11.3719	28.0858	2.46975
C330018D20Rik	18.8659	0.00234759	0.0209209	6.02081	6.02081	0.906167	0.150506
Gm12614	17723.8	7.57914e-10	1.94784e-07	0.000556993	-1795.35	0.0639298	114.777
Gm2a	65.3139	2.15077e-06	0.000115001	0.00619695	-161.37	0.0118982	1.92001
Rac1	444.006	0.00817467	0.0490835	4.80299	4.80299	22.6205	4.70967
Acp1	14.7237	7.66696e-06	0.000305413	24.6146	24.6146	1.16257	0.0472308
Gm16933	31.2877	1.89398e-06	0.000104787	87.6653	87.6653	0.881343	0.0100535
Ppp6c	29.4492	0.0061126	0.0401808	12.3822	12.3822	0.566218	0.0457283
Mdh1	105.598	0.00235045	0.020923	9.15674	9.15674	4.90448	0.535614
Zglp1	24.0726	4.86736e-06	0.000217197	268.372	268.372	2.68372	0.01
Gmip	27.5809	7.44867e-05	0.00165928	85.7392	85.7392	2.76218	0.0322161
Taf7	690.9	0.000541556	0.0071925	17.7947	17.7947	53.746	3.02034
Cers5	193.743	7.35349e-05	0.00164565	10.3595	10.3595	13.4008	1.29357
St3gal5	31.0423	3.57587e-07	2.79303e-05	37.2809	37.2809	4.51969	0.121233
Ppa1	101.728	0.000458947	0.00633697	30.8259	30.8259	3.97124	0.128828
Apex2	37.3092	0.000211745	0.00353307	20.4723	20.4723	2.02746	0.0990343
Man2b1	18.5629	0.00237337	0.0210798	11.8078	11.8078	1.53679	0.13015
Rala	12.22	3.05266e-05	0.000847406	28.054	28.054	1.48355	0.0528821
Bfsp1	113.56	0.000604812	0.00775931	0.0314111	-31.8359	0.374801	11.9321
Plk-ps1	12.8413	0.00701616	0.044075	7.06222	7.06222	0.801399	0.113477
Add3	13.8508	0.00246721	0.0216241	10.9783	10.9783	1.15651	0.105345
2010001K21Rik	13.1719	0.000402912	0.00572193	7.94989	7.94989	0.96223	0.121037
AC154724.1	9.11083	0.00017437	0.00313591	18.5409	18.5409	0.543573	0.0293176
BC002163	90.7629	1.19131e-05	0.000420091	277.8	277.8	2.778	0.01
Unc50	1069.11	0.000693363	0.00852473	8.90643	8.90643	27.5838	3.09707
Arpp19	56.992	0.00142957	0.0143263	6.36211	6.36211	1.37179	0.215618
Stat3	26.1895	0.00836509	0.0499709	6.97672	6.97672	1.70574	0.24449
Abcb8	376.359	1.53929e-08	2.21368e-06	24.2087	24.2087	46.2257	1.90947
Gm12624	15009.9	3.79275e-09	7.02718e-07	0.000622142	-1607.35	0.0639298	102.758
Trim43b	228.718	1.47895e-07	1.37009e-05	0.0158366	-63.1447	0.0223416	1.41075
Atp6v0a1	7.42118	0.000633625	0.00800014	16.5238	16.5238	0.546861	0.0330954
Adad2	133.694	0.00253686	0.0220129	27.1622	27.1622	17.0325	0.627066
Fbxo22	33.8622	0.00583788	0.0390617	164.34	164.34	1.98623	0.0120861
Prdx2	17138.8	0.000286842	0.00440321	0.310289	-3.2228	271.58	875.248
Ppil4	18.2604	0.00391421	0.0296995	11.8479	11.8479	0.400704	0.0338208
Gm29284	8.89525	0.000173034	0.00311892	0.0224009	-44.641	0.01	0.44641
Gm44792	2802.41	1.85054e-05	0.000601766	0.0618528	-16.1674	11.9597	193.357
Snrpd1	27.6711	0.000538447	0.00717359	15.5379	15.5379	1.3472	0.0867045
Pdcd5	54.6425	3.87213e-05	0.00102831	17.949	17.949	5.89032	0.32817
Pcnt	12.2828	0.00203902	0.0187153	5.73148	5.73148	0.488241	0.0851859
Gata3	12.2139	5.61111e-05	0.00132652	10.91	10.91	0.795369	0.0729031
Gm13127	3303.03	1.43123e-05	0.000493619	3.81609	3.81609	161.605	42.3483
Cenps	594.696	2.92123e-06	0.0001473	7.56491	7.56491	36.4801	4.82228
Gm20234	834.67	0.00579552	0.0389239	3.64557	3.64557	43.1979	11.8494
Fam221a	60.2773	0.000676675	0.00837123	13.4114	13.4114	1.26034	0.0939755
Cmtm8	6.77931	2.69399e-05	0.000801574	14.3419	14.3419	0.415727	0.028987
Rpl17-ps5	1603.65	0.00253746	0.0220129	7.60172	7.60172	154.106	20.2726
Mrpl16	145.236	0.00579926	0.0389239	7.88943	7.88943	5.12635	0.649775
Tceal8	176.935	0.00093277	0.0105584	12.5554	12.5554	3.63539	0.289547
H2afz	4251.34	3.34633e-07	2.66602e-05	0.0861343	-11.6098	3.54481	41.1544
Chmp3	10.8299	0.00116801	0.0124406	6.74651	6.74651	0.688988	0.102125
Thegl	10.1051	0.0018741	0.0175476	7.20192	7.20192	0.866167	0.120269
Yipf5	128.641	0.00278697	0.0233895	26.8682	26.8682	13.0867	0.487069
Nprl3	16.3776	0.00441259	0.0323751	5.22132	5.22132	0.578671	0.110828
Jkamp	74.333	2.63687e-05	0.000792753	25.1917	25.1917	10.6935	0.424484
Aldh4a1	82.3505	0.00209539	0.01913	13.4435	13.4435	6.86395	0.510577
Rps24	174.932	1.26533e-05	0.000442143	7.23256	7.23256	7.07389	0.978062
Naglu	92.6056	0.00452073	0.032922	7.62152	7.62152	10.9366	1.43496
Gm29595	11.949	0.000866442	0.0100043	0.118666	-8.42703	0.063208	0.532656
Gm6018	1707.24	0.000565707	0.00740352	0.0625637	-15.9837	9.92166	158.585
Fbxo25	11.7433	0.000930108	0.0105583	44.8605	44.8605	0.470928	0.0104976
Gm10662	25.0766	0.00625228	0.0408295	0.0353944	-28.253	0.0653316	1.84581
Gm4850	842.483	0.0008276	0.00963961	0.000491618	-2034.1	0.01	20.341
Secisbp2	11.1441	0.00760917	0.0465498	12.4519	12.4519	0.704235	0.0565566
4931428F04Rik	24.4311	0.00113953	0.0122519	45.6455	45.6455	0.540677	0.0118451
Rnf181	1508.68	4.73881e-05	0.00118724	0.115959	-8.62372	4.89724	42.2324
Gm5891	25.8133	0.00620753	0.0406038	0.0341807	-29.2563	0.0653316	1.91136
Rusc1	222.829	7.05013e-05	0.00158668	0.0536791	-18.6292	0.665802	12.4034
Tcl1b3	4625.05	0.00443727	0.0325223	0.0645036	-15.503	9.39721	145.685
Gm1995	816.25	2.2286e-13	8.87762e-10	0.00119073	-839.819	0.0226168	18.994
AC164883.3	20.7834	0.00657354	0.042167	46.6459	46.6459	0.466459	0.01
Mrpl45	196.411	0.000665221	0.00829392	39.2912	39.2912	26.9414	0.685684
Pa2g4	227.205	4.22867e-07	3.20855e-05	22.0032	22.0032	17.7478	0.806601
Snph	33.9757	9.17869e-05	0.00191431	0.02434	-41.0846	0.0904155	3.71469
Gm12621	31390.4	5.5537e-10	1.56834e-07	0.000228566	-4375.1	0.0408799	178.854
Zbtb8b	127.221	0.00137299	0.013988	13.8137	13.8137	8.68743	0.628899
Ak2	350.504	0.00381607	0.0292333	8.95819	8.95819	22.4165	2.50234
Egln1	21.4514	0.00106881	0.0116146	12.7736	12.7736	1.94952	0.152621
Plin3	388.038	0.000843397	0.0097807	26.2822	26.2822	45.7331	1.74008
Zfp664	50.9952	0.000343165	0.00510075	5.75549	5.75549	2.15123	0.37377
Pex3	12.6127	0.000903831	0.0103312	24.0741	24.0741	0.489015	0.0203129
Rps24-ps3	1794.79	1.01725e-06	6.33156e-05	10.2785	10.2785	133.18	12.9571
Gm9523	22.7894	0.00343867	0.0270443	19.0325	19.0325	1.52025	0.0798769
Gm5421	40.0926	0.00343703	0.0270443	0.140965	-7.09394	0.431535	3.06129
Flii	37.2565	9.79682e-06	0.000360081	56.3215	56.3215	4.9873	0.0885504
Ammecr1l	94.1034	0.00630616	0.0409464	5.58836	5.58836	3.0374	0.543523
Vps39	51.6681	0.000940236	0.0105894	21.2965	21.2965	6.56276	0.308161
BC051537	18.6962	0.00790895	0.047844	9.35195	9.35195	0.690675	0.0738537
Mrpl18	917.48	2.03345e-06	0.000110962	14.4214	14.4214	70.9406	4.91912
Trp53i13	117.6	0.00436359	0.03213	10.7429	10.7429	6.5567	0.610327
Rpl17-ps3	2833.54	9.6641e-09	1.42581e-06	8.78513	8.78513	250.865	28.5556
Pnpla3	1372.6	0.000772902	0.00922236	44.1459	44.1459	158.805	3.59728
Gm18492	22.9958	0.00164085	0.0158265	0.110389	-9.0589	0.133862	1.21265
Cldn6	354.105	0.000470482	0.006485	0.00138898	-719.951	0.019919	14.3407
Ssr2	217.031	0.00527996	0.0367705	4.79822	4.79822	5.37734	1.12069
Tnfrsf12a	784.874	0.00224323	0.0201942	0.0205325	-48.7032	0.594621	28.9599
Gpbp1	41.3415	0.00158041	0.0153539	7.00607	7.00607	1.18295	0.168847
Hist1h4c	761.556	0.00702036	0.044075	0.0553375	-18.0709	2.44757	44.2298
Ier3	395.247	0.000128642	0.0025306	0.00108177	-924.411	0.0208463	19.2705
Gm12620	158.089	0.00156799	0.0153466	0.0124437	-80.3618	0.0507486	4.07825
AC159312.1	17.1842	0.00370621	0.0285833	4.82098	4.82098	0.71711	0.148748
Tmem138	115.84	0.00325389	0.0259497	18.1045	18.1045	4.67392	0.258164
Gm12613	2097.49	1.54284e-05	0.00052084	0.00407787	-245.226	0.0842598	20.6627
Gm32939	49.6408	0.0055377	0.0378378	0.0531061	-18.8302	0.139155	2.62032
Sec62	10.8569	0.0018295	0.0172493	7.12986	7.12986	0.373534	0.0523901
Mettl1	55.7344	9.02586e-06	0.000340801	77.4888	77.4888	7.30253	0.0942399
Platr14	14.5354	0.00311173	0.0251121	6.4564	6.4564	0.926447	0.143493
Efcab12	16.6819	0.000147695	0.00276642	40.5062	40.5062	2.12458	0.0524508
Cdc37l1	28.094	0.000357742	0.00523922	7.68511	7.68511	0.996548	0.129673
Exosc1	103.079	0.00269591	0.022898	19.35	19.35	12.2337	0.632232
Ogdhl	48.1811	2.30826e-07	1.97741e-05	26.3529	26.3529	6.95275	0.263833
Slc35b1	508.652	0.00230669	0.0205794	23.6048	23.6048	68.2787	2.89258
Gata4	11.7916	0.000245222	0.00392306	10.4502	10.4502	0.663446	0.0634862
Agpat5	17.7835	0.000848162	0.00982166	19.4935	19.4935	0.94512	0.0484838
Eif3s6-ps1	22.8138	5.0108e-05	0.00122834	214.323	214.323	2.14323	0.01
Snrnp70	54.5146	0.00052564	0.00705012	7.86746	7.86746	3.75616	0.477429
Tsc22d1	40.9384	0.007074	0.0443023	4.00963	4.00963	1.99161	0.496705
Oosp2	552.518	0.000310291	0.00466048	27.5096	27.5096	48.9984	1.78114
Rad23a	23.6573	0.00235386	0.0209299	6.69525	6.69525	1.72687	0.257925
Mtch2	30.3849	0.00328861	0.026122	0.124528	-8.03035	0.0924512	0.742415
Rhbdd2	180.05	0.00607638	0.040038	11.3451	11.3451	21.1148	1.86114
Khdc1b	10245.8	0.0011711	0.0124568	6.03481	6.03481	462.266	76.5999
Mbl2	428.644	0.00175802	0.0167138	44.7078	44.7078	33.748	0.754857
Zdhhc13	10.647	0.00479608	0.0341774	4.61373	4.61373	0.490334	0.106277
Pcmt1	17.88	0.000968832	0.0107803	9.10936	9.10936	0.496563	0.0545113
1190002N15Rik	47.7527	0.0015718	0.0153539	7.18253	7.18253	2.7651	0.384976
B4gat1	372.103	0.00158415	0.0153539	8.85053	8.85053	15.1916	1.71646
Gm2199	26.3766	0.00648039	0.0417073	0.0540463	-18.5027	0.0261965	0.484705
Fbxo7	49.6142	0.00187656	0.0175476	13.2678	13.2678	3.65669	0.275606
Bbip1	17.2101	6.78458e-09	1.17506e-06	35.7203	35.7203	0.857379	0.0240026
E130309D02Rik	141.445	0.00766701	0.0468056	0.153023	-6.53499	0.53528	3.49805
Mrps6	40.1441	0.00599689	0.0396492	2.59329	2.59329	0.380587	0.146758
Gm10036	346.504	9.12855e-05	0.00190885	16.1602	16.1602	22.4042	1.38638
Gm5809	2292.6	0.00543708	0.0374392	15.1773	15.1773	301.772	19.8832
Vamp7-ps	120.866	0.000133747	0.00258497	281.806	281.806	2.81806	0.01
Gm7984	450.483	0.00179066	0.0169634	12.0704	12.0704	33.0522	2.73827
Ak6	221.101	0.000573225	0.00746223	4.52781	4.52781	7.117	1.57184
Mcrs1	535.654	2.70497e-05	0.000801574	4.23447	4.23447	27.6698	6.53441
Efnb1	53.0621	8.56662e-05	0.00182977	14.94	14.94	6.14442	0.411273
Smarca5	12.5454	0.00064161	0.00806263	10.4003	10.4003	0.49858	0.0479389
Gm21762	2298.66	0.00774604	0.0471508	0.0828165	-12.0749	1.81101	21.8677
Sft2d3	146.55	5.38738e-06	0.00022894	510.156	510.156	14.6044	0.0286274
Usp17lb	263.336	0.00426339	0.0316851	0.0125158	-79.8993	0.153863	12.2935
Gm5616	2035	0.000116084	0.00234732	0.315306	-3.17152	7.69513	24.4053
Dnajc19-ps	176.82	0.0025392	0.0220129	46.1661	46.1661	8.86114	0.19194
Gm1673	623.977	0.00499085	0.0351877	27.0629	27.0629	78.8638	2.91409
7420461P10Rik	299.831	0.00290707	0.024134	8.33758	8.33758	16.1247	1.93397
Cdc20	2991.86	2.64371e-07	2.16881e-05	0.183449	-5.45111	5.0327	27.4338
Usp2	155.854	0.000660988	0.00825955	8.63971	8.63971	13.1182	1.51836
3110040N11Rik	45.2691	0.0012537	0.0131252	4.60148	4.60148	1.82842	0.397354
Hsp90b1	24.4047	0.00820748	0.0492387	16.0519	16.0519	0.579571	0.036106
Letm1	23.7869	0.00273014	0.0231437	9.43008	9.43008	2.61627	0.277438
H3f3c	1729.8	0.00461397	0.0333873	3.52926	3.52926	46.9014	13.2893
Mri1	49.4275	0.00145847	0.0145246	104.965	104.965	1.27397	0.0121371
Gm4928	455.798	3.69688e-05	0.000995037	10.3069	10.3069	18.5379	1.79859
BC022687	311.636	0.000721984	0.00878038	9.09719	9.09719	21.9679	2.4148
Psmd1	19.791	0.000130808	0.0025544	41.7263	41.7263	1.54775	0.037093
Csad	483.185	5.45133e-05	0.00131211	37.924	37.924	49.3237	1.30059
Tm2d1	15.8717	1.99454e-05	0.000633087	13.9659	13.9659	1.24495	0.0891424
Fam204a	20.2764	0.000225571	0.00369779	26.4309	26.4309	0.907897	0.0343498
Gm2016	210.547	5.55648e-06	0.000234225	0.00437456	-228.594	0.0138219	3.15961
Nceh1	28.0612	0.000126955	0.00252052	30.4973	30.4973	3.38211	0.110899
Cnot9	85.81	0.00445795	0.0326439	10.252	10.252	8.51186	0.830263
Rbpms	17.4812	0.00478545	0.0341628	6.74637	6.74637	1.42047	0.210554
Gm21542	510.425	0.000736489	0.00890923	0.00148123	-675.112	0.0265302	17.9109
Gm12366	88.1307	0.00640281	0.0414388	0.220331	-4.53862	0.830507	3.76936
Slc35e3	59.0474	9.31322e-06	0.000348349	0.0243907	-40.9993	0.0280714	1.15091
Spic	115.749	0.001987	0.0183207	0.0147791	-67.6631	0.0113129	0.765466
Gm10697	293.289	0.000248236	0.00395539	0.00272672	-366.741	0.01	3.66741
Tmem35b	260.296	0.00145821	0.0145246	4.08021	4.08021	5.75245	1.40984
Gm7862	42.5612	0.0029283	0.0242513	6.65299	6.65299	2.72433	0.409489
Ccdc24	24.9538	0.00178192	0.0169006	0.130194	-7.68083	0.234176	1.79866
A930015D03Rik	20.8462	0.000289426	0.00442583	15.2576	15.2576	1.40593	0.0921461
Crb3	666.153	0.00139863	0.0141341	0.221336	-4.51801	3.38675	15.3014
Gm15561	12.7762	0.000745697	0.00898808	0.0268854	-37.1949	0.0252996	0.941016
Rpl11	14.317	0.000145213	0.00274151	12.4443	12.4443	1.35986	0.109275
Fbxw22	202.478	0.00559905	0.0380287	6.42023	6.42023	12.9575	2.01823
Kras	8.42032	0.0030521	0.024839	5.98933	5.98933	0.748373	0.124951
Mrpl9	1224.46	0.00580837	0.0389523	14.6431	14.6431	89.7519	6.12932
Dph3	516.595	0.00450494	0.0328972	0.398868	-2.50709	7.07762	17.7442
Mt1	8779.94	7.46265e-12	5.40499e-09	0.00421753	-237.105	1.16636	276.55
Gm7102	69.9594	0.00171473	0.0163804	0.0849216	-11.7756	0.0220088	0.259166
Zfp553	426.938	0.00666395	0.0425414	9.30668	9.30668	42.5174	4.56849
Dennd6a	46.8318	0.000256994	0.00406244	24.3904	24.3904	4.43741	0.181933
Sart3	21.8724	0.00137791	0.0140023	19.9871	19.9871	2.39112	0.119633
Arl6ip1	2521.66	1.02271e-09	2.32798e-07	30.5593	30.5593	190.306	6.22744
Gm13871	106.377	0.0012955	0.0134388	0.0384841	-25.9848	0.276205	7.17711
Gm11476	16.5113	0.00279462	0.023412	0.213155	-4.69142	0.188419	0.883953
Folr1	191.483	2.43421e-07	2.06312e-05	0.00620673	-161.116	0.0113176	1.82344
Satb1	13.071	0.00589588	0.0392219	5.34762	5.34762	0.817088	0.152795
Akirin2	312.932	0.00138407	0.0140373	4.52294	4.52294	9.64937	2.13343
Rpp25	1179.06	7.5445e-09	1.22667e-06	0.00032726	-3055.68	0.0215351	65.8043
Dus1l	130.767	6.1959e-05	0.00143892	327.179	327.179	3.99218	0.0122018
Gm4925	122.398	0.00349227	0.0273309	3.63262	3.63262	3.81575	1.05041
Bambi	138.787	0.000123151	0.00245285	0.00372417	-268.516	0.0275958	7.40992
Parp12	520.831	0.000703886	0.00860101	5.41697	5.41697	33.9608	6.26934
Gm7104	154.318	5.29767e-06	0.000228144	0.00338656	-295.285	0.0209025	6.17219
Lpcat4	1022.58	0.00255625	0.0220885	0.218629	-4.57395	16.2404	74.2828
Gm7049	1077.39	0.0015777	0.0153539	5.53466	5.53466	53.8667	9.73261
Gm17491	41.8766	0.00254247	0.0220173	158.999	158.999	1.58999	0.01
Inip	33.0296	0.000452968	0.00628309	6.15216	6.15216	1.44684	0.235176
Gm1866	125.677	0.00571009	0.0385855	22.0617	22.0617	8.82201	0.399878
Blvra	29.1488	1.3895e-05	0.000481309	21.2228	21.2228	0.7117	0.0335347
Defa29	199.544	0.000637036	0.00803048	14.2616	14.2616	10.8347	0.75971
Rpl22	45.5989	3.3342e-06	0.000163973	12.0907	12.0907	2.05703	0.170133
Mrpl40	515.4	0.000106691	0.00219074	4.67193	4.67193	27.7813	5.94642
AC140477.1	46.3409	0.00726695	0.0449153	0.10983	-9.10497	0.0767255	0.698583
Htr5b	28.98	5.00396e-05	0.00122834	374.48	374.48	3.7448	0.01
Slc6a9	446.095	0.000247449	0.00395075	0.106239	-9.41271	3.69558	34.7854
Oma1	37.0006	2.27499e-07	1.97009e-05	450.354	450.354	4.75614	0.0105609
Gzf1	42.0528	5.42237e-08	6.17143e-06	106.621	106.621	2.67769	0.0251142
Cdk5rap2	4.53544	0.000813927	0.00956424	4.83504	4.83504	0.259234	0.0536156
Secisbp2l	19.5604	0.00153609	0.0151649	6.21144	6.21144	0.71899	0.115753
Atic	39.1074	0.000773257	0.00922236	17.6672	17.6672	5.00746	0.283432
Irf8	101.116	0.000184011	0.00325336	21.2198	21.2198	10.1926	0.480335
Zcchc9	18.6818	4.14637e-05	0.00107603	28.8787	28.8787	1.72929	0.0598811
Emc10	102.977	0.000198887	0.00342511	5.69822	5.69822	7.87203	1.38149
Edn1	17.6973	0.00837079	0.0499709	14.0292	14.0292	1.75127	0.124831
Casp9	14.9502	2.12242e-05	0.000665722	43.8541	43.8541	0.438541	0.01
B020004C17Rik	1644.57	3.4505e-11	1.5394e-08	0.000663998	-1506.03	0.0301494	45.4058
Olfr287	34.0282	0.00734809	0.0453113	0.0802465	-12.4616	0.19168	2.38864
Ampd2	58.8665	0.00333067	0.0264034	9.4832	9.4832	3.50521	0.369623
Bola3	24.6445	0.000357546	0.00523922	12.9046	12.9046	1.92755	0.149369
Bloc1s4	727.937	0.00042453	0.00597567	15.4522	15.4522	20.9205	1.35389
Prorsd1	20.8949	0.0037097	0.0285833	86.5403	86.5403	1.78693	0.0206486
Selenoo	39.8675	0.000600672	0.00771864	97.2824	97.2824	1.40502	0.0144427
Gm5157	117.643	1.23465e-06	7.39582e-05	0.0020261	-493.56	0.01	4.9356
Gm9035	195.223	0.00142557	0.0143222	3.694	3.694	3.789	1.02572
Gm12031	113.885	0.0063141	0.0409645	0.097676	-10.2379	0.769586	7.87896
Uqcrc2	299.435	1.45364e-05	0.000497044	83.0477	83.0477	51.7499	0.623134
Znrf2	19.0461	0.0012979	0.0134388	6.99483	6.99483	0.823825	0.117776
Dusp12	929.202	0.000270262	0.00420684	3.43879	3.43879	25.7251	7.48085
Xlr4b	20.1129	0.00355122	0.0275922	46.0727	46.0727	0.553488	0.0120134
Gm42887	38.4059	0.00154293	0.0151947	0.118014	-8.47361	0.309367	2.62146
Med31	1082.23	0.00556501	0.0378944	2.77087	2.77087	28.9891	10.4621
Rdh14	39.4629	0.000153181	0.00283812	126.865	126.865	1.26865	0.01
Cdk1	230.328	3.05032e-08	3.91966e-06	16.7273	16.7273	18.879	1.12863
Gm11543	17.8748	0.00807254	0.0485755	0.0436076	-22.9318	0.0453146	1.03915
Duxbl3	30.3821	0.00709176	0.0443023	0.0655683	-15.2513	0.121119	1.84721
Stmn3	153.777	1.21965e-07	1.19962e-05	0.00241196	-414.601	0.0117602	4.8758
Plekhj1	3600.75	0.00556342	0.0378944	2.02049	2.02049	85.469	42.301
Ppm1b	15.9156	9.85286e-06	0.000360081	127.543	127.543	1.86236	0.0146018
Cnot2	11.0576	0.00642817	0.0415692	0.187508	-5.33311	0.0705154	0.376066
Mad2l1bp	3146.41	7.77112e-06	0.000306497	0.033528	-29.8258	1.73247	51.6722
Cmya5	91.1731	0.00375627	0.0288584	5.60351	5.60351	3.51828	0.627871
Gabpb1	22.7199	0.00562833	0.0381388	12.0539	12.0539	0.831553	0.0689861
Lztr1	16.3409	0.00103005	0.0113042	69.7447	69.7447	1.2775	0.0183168
Gm11758	104.944	0.000957031	0.0107131	0.0367317	-27.2245	0.266473	7.25459
Rgs2	4934.37	9.57805e-06	0.000356581	32.6958	32.6958	468.539	14.3303
Aven	54.5524	0.000957953	0.0107131	0.218975	-4.56673	0.209828	0.958229
Gm12112	28.3692	0.00832821	0.0498504	76.5863	76.5863	0.765863	0.01
Zfp212	147.176	0.00363151	0.0281442	17.7697	17.7697	4.90841	0.276224
AI987944	94.9342	0.00644262	0.0416288	7.2016	7.2016	3.36274	0.466944
Nlrp4a	116.799	1.75111e-05	0.000576491	15.0838	15.0838	7.5414	0.499966
Hyls1	43.495	0.00155009	0.0152275	8.99588	8.99588	3.01127	0.334739
Mmab	37.8039	0.00109871	0.0118932	40.2022	40.2022	1.75739	0.0437138
Gm12627	29166.8	3.55544e-10	1.18026e-07	0.000221706	-4510.48	0.040734	183.73
Arhgdia	3087.96	0.00593019	0.039306	0.288529	-3.46586	46.8469	162.365
CT033783.2	139.462	4.59273e-09	8.31597e-07	0.0037786	-264.648	0.01	2.64648
CT033783.1	165.87	3.03599e-09	5.89945e-07	0.00313615	-318.862	0.01	3.18862
Gm5297	19.4422	0.00608912	0.0400594	14.9178	14.9178	0.798218	0.0535078
Gm13119	76.195	1.26099e-05	0.000442143	0.00239673	-417.236	0.01	4.17237
Ncbp2	128.448	0.000299465	0.00455312	15.4625	15.4625	7.39433	0.478211
Slc7a1	10.4481	0.00358298	0.0277951	5.76308	5.76308	0.852405	0.147908
Glns-ps1	231.71	0.00114975	0.0122954	0.0335379	-29.817	0.5759	17.1716
Efna2	36.3796	0.00384597	0.0293495	9.70147	9.70147	4.94994	0.510226
Gm7969	92.987	3.33462e-08	4.21697e-06	0.00524119	-190.796	0.01	1.90796
Duxbl2	45.2151	0.00739422	0.0454902	0.0674558	-14.8245	0.167239	2.47924
Trim15	222.119	0.00691615	0.0438005	0.324618	-3.08054	1.36552	4.20655
Dcaf4	122.587	0.00191244	0.0177995	10.1731	10.1731	18.7016	1.83835
Ighmbp2	19.189	0.000211976	0.00353307	31.9311	31.9311	2.39006	0.0748506
Snrpb2	106.195	0.000281494	0.00435469	21.6217	21.6217	2.95726	0.136773
Ldha	22.976	0.000477888	0.00657571	0.00412991	-242.136	0.0116103	2.81126
Fbxw24	1297.3	0.000583605	0.00751144	12.038	12.038	104.854	8.71024
Klhl12	43.6087	0.000577765	0.00747249	13.5947	13.5947	1.07594	0.0791444
Fam118a	35.9048	0.000172243	0.00311171	73.5989	73.5989	1.34757	0.0183097
Smug1	241.784	1.44674e-05	0.000496817	17.3726	17.3726	12.2337	0.704199
Ube2m	60.1836	0.00717975	0.0445145	8.3544	8.3544	8.69118	1.04031
Rpl9-ps4	490.206	0.00705793	0.0442537	0.126427	-7.9097	0.504216	3.9882
Prps1	218.691	2.01488e-05	0.000637005	0.0165363	-60.4731	0.0321909	1.94668
Cd63-ps	2608.16	4.12607e-05	0.00107603	0.00635063	-157.465	0.101175	15.9314
Gstz1	29.7736	0.00229238	0.0205206	41.6605	41.6605	0.755265	0.018129
Ndufb2	201.211	0.00355336	0.0275922	4.23193	4.23193	8.23293	1.94543
Srp19	67.573	0.00434551	0.0320859	7.33378	7.33378	3.89554	0.531177
Gm9788	1419.4	0.00472605	0.0339517	7.74269	7.74269	108.008	13.9497
Ecd	206.032	1.47032e-05	0.000500599	86.6336	86.6336	27.0109	0.311784
Psmd9	202.346	0.000930325	0.0105583	5.92324	5.92324	8.52379	1.43904
Tbc1d7	31.4019	0.00767266	0.0468056	16.5948	16.5948	0.437471	0.026362
Napg	16.4468	0.000728201	0.00883041	20.753	20.753	1.25005	0.0602345
Nagpa	47.8341	0.00439641	0.032312	17.9187	17.9187	3.10888	0.173499
D9Wsu149	754.126	0.00556221	0.0378944	16.9534	16.9534	93.5912	5.52049
Ncstn	76.2011	0.0061417	0.0403303	7.96107	7.96107	4.92927	0.619172
Gm5801	204.155	0.000194142	0.00336734	197.911	197.911	1.97911	0.01
Crkl	149.102	0.00309641	0.0250702	8.53084	8.53084	14.4984	1.69953
Gm7895	132.077	4.12815e-06	0.000193465	655.232	655.232	15.6473	0.0238806
Creld2	1320.3	0.000243683	0.00392306	33.8388	33.8388	150.221	4.43933
Trappc6b	12.387	0.00792691	0.0479163	12.6137	12.6137	0.510644	0.0404834
Ly6g6e	61.3342	0.000153604	0.00283936	180.634	180.634	3.31176	0.0183341
Gm6457	918.185	0.00430774	0.0319551	6.37103	6.37103	10.9921	1.72532
Xlr4c	18.8163	0.0010987	0.0118932	20.1248	20.1248	0.340618	0.0169253
Glul	683.108	4.98612e-05	0.00122834	0.032125	-31.1284	1.46407	45.5741
Tcf25	244.314	0.0024062	0.0213239	10.2002	10.2002	35.4835	3.47869
Chd3os	35.5932	0.000285898	0.00439719	79.9882	79.9882	3.18844	0.0398614
Zbtb17	25.4342	0.00346352	0.0271326	0.0854596	-11.7014	0.0415336	0.486003
Tbca	12.0898	0.00431837	0.0320041	4.18694	4.18694	0.423147	0.101064
Pdia3	52.1849	4.99624e-05	0.00122834	51.7309	51.7309	4.48703	0.0867379
Naa20	50.6579	0.00137776	0.0140023	11.1789	11.1789	4.12423	0.368929
Cd63	231.56	6.55432e-07	4.4631e-05	0.0113464	-88.1339	0.0178038	1.56912
Itsn1	6.13237	0.00716464	0.0445145	5.33339	5.33339	0.420561	0.0788543
Lmna	489.488	0.000611563	0.00782075	8.44996	8.44996	48.7219	5.76593
Ube2b	72.3716	0.00344816	0.0270922	4.75405	4.75405	3.49389	0.734928
Cuta	867.873	0.00100088	0.0110904	3.88253	3.88253	49.2849	12.694
Prg4	12.3239	0.00277436	0.0233404	12.1914	12.1914	1.04718	0.0858945
Dazap2	1253.77	0.000774462	0.00922292	0.176163	-5.67657	6.79481	38.5712
Emilin2	17.61	0.00817545	0.0490835	0.120846	-8.275	0.0745665	0.617038
Dlgap4	76.1596	0.000623307	0.00793272	9.12656	9.12656	7.87995	0.863409
Polr3d	69.8043	0.00384003	0.0293322	17.463	17.463	3.72618	0.213376
AF067063	1777.64	0.00592692	0.039306	0.048542	-20.6007	1.40228	28.888
Ogdh	50.5691	0.000199049	0.00342511	30.0533	30.0533	8.71768	0.290074
Brwd1	9.48909	0.00308676	0.025043	11.6975	11.6975	0.199703	0.0170722
Gm6733	79.9573	0.000243852	0.00392306	19.0108	19.0108	12.8704	0.677004
Myoc	42.5736	0.000365673	0.00532599	33.8124	33.8124	5.63265	0.166586
Rwdd2b	85.3914	0.00240967	0.021331	29.8495	29.8495	1.75167	0.0586834
Gm16001	36.5923	0.00552048	0.0377849	63.9672	63.9672	0.639672	0.01
Rassf5	10.0687	0.0054335	0.0374392	6.06895	6.06895	0.425474	0.0701068
Gm6142	64.3779	0.00324866	0.0259339	4.81718	4.81718	2.09978	0.435894
D13Ertd608e	125.332	0.00729962	0.0450823	0.0699457	-14.2968	0.129959	1.858
Gm10110	529.445	0.00584058	0.0390617	4.41536	4.41536	29.4039	6.65946
Fam109a	226.594	5.29625e-06	0.000228144	0.0019836	-504.135	0.0150118	7.56796
Gm15501	580.889	6.67807e-11	2.6536e-08	17.311	17.311	62.0941	3.58697
Arfip1	15.6948	0.000189905	0.00333254	10.3531	10.3531	0.647436	0.0625354
A930018P22Rik	27.7453	0.00630149	0.0409464	4.98113	4.98113	1.12653	0.22616
Cbx1	68.8831	0.000454369	0.00628465	11.8768	11.8768	4.79292	0.403553
Gm16026	93.7573	0.00388303	0.0295192	0.251143	-3.9818	0.37381	1.48844
Ctsd	262.741	0.00734353	0.0453113	8.01349	8.01349	11.0072	1.37359
Acbd6	26.3079	0.00528485	0.0367724	3.88154	3.88154	1.40853	0.362878
Gm7856	22.7436	0.000196117	0.00338929	0.126173	-7.9256	0.0304977	0.241712
AC160562.2	15.4074	4.86126e-07	3.55318e-05	121.742	121.742	1.28317	0.01054
Gm10288	4799.83	7.0465e-10	1.87132e-07	16.7758	16.7758	435.098	25.9361
Has3	16.0516	0.00241559	0.0213596	28.8024	28.8024	0.415577	0.0144285
Ehd4	21.791	0.000127181	0.00252052	10.5479	10.5479	1.71302	0.162403
Eefsec	44.0575	0.00577071	0.0388962	4.42019	4.42019	4.26669	0.965272
Mycbp	121.226	4.06222e-05	0.0010646	15.8725	15.8725	7.97134	0.502211
Gm4468	295.524	0.00602995	0.0397687	0.00369375	-270.728	0.01	2.70728
Zrsr2	6.78092	0.00376601	0.0288776	4.4821	4.4821	0.253891	0.0566456
Snx9	9.17802	0.00146656	0.0145756	9.54887	9.54887	0.566436	0.0593196
Rab32	42.8387	0.00135746	0.0138923	6.09007	6.09007	1.63906	0.269137
Atp6v0b	2127.96	3.46769e-07	2.73536e-05	6.52269	6.52269	110.01	16.8657
Cdipt	1615.82	0.00242101	0.0213816	0.384918	-2.59796	20.2891	52.7103
Derl3	3583.13	2.69982e-05	0.000801574	0.121368	-8.23937	20.5918	169.664
AC123954.1	154.437	0.00124475	0.0130658	6.72623	6.72623	3.9297	0.584236
B020031M17Rik	1050.98	2.99569e-05	0.000837427	0.000715527	-1397.57	0.0192754	26.9388
Zswim7	95.0294	0.00100529	0.0111238	9.01465	9.01465	5.42144	0.601403
Stx12	37.7367	0.000386588	0.00553113	9.84488	9.84488	1.28483	0.130508
1700017B05Rik	2494.08	0.00199144	0.0183207	6.27067	6.27067	325.565	51.9187
Lig4	34.4264	0.00451677	0.032922	62.8484	62.8484	1.00084	0.0159247
2010107E04Rik	276.113	0.00219548	0.0197866	5.69205	5.69205	9.64678	1.69478
Rnf113a2	278.241	0.00269379	0.022898	3.26928	3.26928	11.3212	3.4629
Tcl1b4	5556.53	2.11806e-06	0.000114793	0.0451146	-22.1658	8.47692	187.898
Rpl37rt	2268.29	1.07449e-09	2.37791e-07	16.2338	16.2338	174.077	10.7231
Thumpd1	206.893	0.000330182	0.00491693	227.243	227.243	3.56929	0.0157069
Mapk1	29.2754	0.00164997	0.0158752	8.87535	8.87535	2.41718	0.272347
Pabpc4	50.5794	0.00717562	0.0445145	4.04514	4.04514	2.76693	0.684012
Timeless	153.948	0.000305342	0.00460731	19.4885	19.4885	13.2115	0.67791
Srpr	28.906	0.000675008	0.00836359	15.1016	15.1016	4.36924	0.289323
Gimap1	32.4682	8.651e-05	0.00184285	107.883	107.883	1.47578	0.0136794
Gdpd1	195.409	0.00129884	0.0134388	12.3423	12.3423	17.2538	1.39794
Spata31d1d	35.6808	0.00645685	0.0416532	114.744	114.744	1.14744	0.01
Cenph	32.1515	0.000558298	0.007352	10.7065	10.7065	0.782714	0.0731068
Lpl	9.92996	0.000170215	0.00308881	20.1071	20.1071	0.971065	0.0482947
Gid4	129.024	0.00310292	0.0250974	0.166362	-6.01098	0.991573	5.96032
Sorbs1	10.2856	0.00705993	0.0442537	4.3079	4.3079	0.482183	0.11193
Gcsh	331.238	0.000606305	0.00776596	0.0220366	-45.379	0.044885	2.03684
Nxnl2	46.9181	0.000787406	0.00933521	171.592	171.592	1.71592	0.01
Lppos	50.984	0.00276432	0.0233051	7.83514	7.83514	4.68536	0.597993
Stra6l	28.2933	0.00323103	0.0258426	10.6267	10.6267	3.04103	0.286167
Oaz1-ps	9287.7	0.00453397	0.0329883	0.487881	-2.04968	83.9607	172.093
Vgll4	52.9164	9.07928e-05	0.00190856	21.2118	21.2118	5.8321	0.274947
Ly6a	63.1394	0.000375223	0.00542541	357.614	357.614	3.57614	0.01
Gm10330	73.5388	2.54599e-06	0.000130864	0.038913	-25.6984	0.0518191	1.33167
Obox8	541.07	3.16602e-12	3.69917e-09	0.00122912	-813.593	0.01	8.13593
Gm12617	4256.3	1.75164e-08	2.40609e-06	0.000674798	-1481.93	0.01	14.8193
Gm5662	423.598	8.89335e-10	2.17634e-07	0.00188284	-531.111	0.0105017	5.57758
Gm4027	410.201	7.35036e-09	1.22001e-06	0.00102792	-972.834	0.0134636	13.0978
Gm5745	294.846	0.00746003	0.0457889	0.00506977	-197.248	0.01	1.97248
Gm29290	387.608	1.93654e-12	3.20314e-09	0.00101587	-984.38	0.01	9.8438
AA414992	612.239	5.30711e-15	4.22818e-11	0.000442925	-2257.72	0.01	22.5772
