# Supplementary material for: The translational oscillation in oocyte and early embryo development
Source: Nucleic Acids Res. 2023 Nov 10;51(22):12076–91. doi: 10.1093/nar/gkad996 (PMC10711566; doi:10.1093/nar/gkad996)
Supplement: gkad996_Supplemental_Files [file gkad996_supplemental_files.zip › 5 S.File (Fig.3F) GO Dot plot Oocyte interphase vs Embryo interphase.xlsx]

## Sheet: GO DE GV vs Zygote Down
	geneSet	description	link	size	overlap	expect		enrichmentRatio	pValue	FDR	overlapId	userId
others	GO:0010871	negative regulation of receptor biosynthetic process	http://amigo.geneontology.org/amigo/term/GO:0010871	6	2	0.019909407	2	100.4550265	1.61E-04	1	16416;217166	Nr1d1	Itgb3
others	GO:1990314	cellular response to insulin-like growth factor stimulus	http://amigo.geneontology.org/amigo/term/GO:1990314	14	2	0.046455283	1	43.0521542	9.61E-04	1	12631;16416	Cfl1	Itgb3
others	GO:1902187	negative regulation of viral release from host cell	http://amigo.geneontology.org/amigo/term/GO:1902187	14	2	0.046455283	2	43.0521542	9.61E-04	1	19720;69097	Trim27	Trim15
others	GO:0002098	tRNA wobble uridine modification	http://amigo.geneontology.org/amigo/term/GO:0002098	16	2	0.053091752	2	37.67063492	0.001261974	1	58523;105638	Dph3	Elp2
others	GO:0051238	sequestering of metal ion	http://amigo.geneontology.org/amigo/term/GO:0051238	17	2	0.056409986	2	35.45471522	0.001427183	1	14319;22784	Slc30a3	Fth1
others	GO:0010869	regulation of receptor biosynthetic process	http://amigo.geneontology.org/amigo/term/GO:0010869	18	2	0.059728221	0	33.48500882	0.001602153	1	16416;217166	Nr1d1	Itgb3
others	GO:0042147	retrograde transport, endosome to Golgi	http://amigo.geneontology.org/amigo/term/GO:0042147	70	3	0.232276414	2	12.91564626	0.001626847	1	19720;56389;100855	Trim27	Stx5a	Tbc1d14
others	GO:0044093	positive regulation of molecular function	http://amigo.geneontology.org/amigo/term/GO:0044093	1577	13	5.232855788	6	2.484303127	0.00175015	1	11757;12631;16416;19720;56455;58523;69097;78943;100855;105638;109305;268697;328440	Dph3	Ccnb1	Dynll1	Cfl1	Trim27	Npm2	Orai1	Itgb3	Ern1	Trim15	Prdx3	Tbc1d14	Elp2
others	GO:0002097	tRNA wobble base modification	http://amigo.geneontology.org/amigo/term/GO:0002097	19	2	0.063046455	0	31.72263993	0.00178682	1	58523;105638	Dph3	Elp2
others	GO:1901701	cellular response to oxygen-containing compound	http://amigo.geneontology.org/amigo/term/GO:1901701	1054	10	3.497419151	3	2.859251227	0.002324402	1	11757;12631;16416;18746;56455;66680;78943;217166;230796;268697	Pkm	Ccnb1	Dynll1	Cfl1	Nr1d1	Itgb3	Ern1	Wdtc1	Oser1	Prdx3
others	GO:0032800	receptor biosynthetic process	http://amigo.geneontology.org/amigo/term/GO:0032800	23	2	0.076319393		26.20565908	0.002621174	1	16416;217166	Nr1d1	Itgb3
others	GO:0042753	positive regulation of circadian rhythm	http://amigo.geneontology.org/amigo/term/GO:0042753	24	2	0.079637628	1	25.11375661	0.002853367	1	12234;217166	Nr1d1	Btrc
others	GO:0019725	cellular homeostasis	http://amigo.geneontology.org/amigo/term/GO:0019725	913	9	3.029548088	1	2.970740103	0.003029809	1	11757;12709;14319;16416;22784;56455;78943;217166;230796	Dynll1	Ckb	Nr1d1	Itgb3	Slc30a3	Fth1	Ern1	Wdtc1	Prdx3
others	GO:0051224	negative regulation of protein transport	http://amigo.geneontology.org/amigo/term/GO:0051224	187	4	0.620509849	2	6.446311858	0.003451807	1	11847;19720;70377;105638	Dph3	Trim27	Derl3	Arg2
others	GO:1904950	negative regulation of establishment of protein localization	http://amigo.geneontology.org/amigo/term/GO:1904950	190	4	0.630464553		6.344527987	0.003653538	1	11847;19720;70377;105638	Dph3	Trim27	Derl3	Arg2
others	GO:1903426	regulation of reactive oxygen species biosynthetic process	http://amigo.geneontology.org/amigo/term/GO:1903426	97	3	0.321868745	1	9.320569465	0.004112414	1	11847;13627;56455	Dynll1	Eef1a1	Arg2
others	GO:1902186	regulation of viral release from host cell	http://amigo.geneontology.org/amigo/term/GO:1902186	29	2	0.0962288		20.78379858	0.004152827	1	19720;69097	Trim27	Trim15
others	GO:0045184	establishment of protein localization	http://amigo.geneontology.org/amigo/term/GO:0045184	1742	13	5.780364479	4	2.24899313	0.004187031	1	11847;12631;19720;21854;56389;56455;70377;100855;102423;105638;107767;108735;217166	Dph3	Dynll1	Cfl1	Trim27	Timm17a	Nr1d1	Scamp1	Derl3	Hinfp	Sft2d2	Stx5a	Tbc1d14	Arg2
others	GO:0048145	regulation of fibroblast proliferation	http://amigo.geneontology.org/amigo/term/GO:0048145	98	3	0.32518698	0	9.225461613	0.004232338	1	14319;16416;268697	Ccnb1	Itgb3	Fth1
others	GO:0048144	fibroblast proliferation	http://amigo.geneontology.org/amigo/term/GO:0048144	100	3	0.331823449	0	9.040952381	0.004478526	1	14319;16416;268697	Ccnb1	Itgb3	Fth1
others	GO:0055082	cellular chemical homeostasis	http://amigo.geneontology.org/amigo/term/GO:0055082	796	8	2.641314653	0	3.028794767	0.00464542	1	12709;14319;16416;22784;56455;78943;217166;230796	Dynll1	Ckb	Nr1d1	Itgb3	Slc30a3	Fth1	Ern1	Wdtc1
others	GO:0019076	viral release from host cell	http://amigo.geneontology.org/amigo/term/GO:0019076	31	2	0.102865269	0	19.44290835	0.00473609	1	19720;69097	Trim27	Trim15
others	GO:0035890	exit from host	http://amigo.geneontology.org/amigo/term/GO:0035890	31	2	0.102865269	0	19.44290835	0.00473609	1	19720;69097	Trim27	Trim15
others	GO:0035891	exit from host cell	http://amigo.geneontology.org/amigo/term/GO:0035891	31	2	0.102865269	0	19.44290835	0.00473609	1	19720;69097	Trim27	Trim15
others	GO:0052126	movement in host environment	http://amigo.geneontology.org/amigo/term/GO:0052126	31	2	0.102865269	0	19.44290835	0.00473609	1	19720;69097	Trim27	Trim15
GO_biological_process	Gene_number	enrichmentRatio	p_value
nucleotide metabolic process
proteasomal ubiquitin catabolic process
ribonucleoprotein complex assembly
RNA processing
translation
transcription
Cell cycle
cell and developmental
apoptosis
cellular signalling
post translational modification
others	29	100.4550265	1.61E-04

## Sheet: GO DE GV vs Zygote Up
Combined group	geneSet	description	link	size	overlap	expect		enrichmentRatio	pValue	FDR	overlapId	userId
nucleotide metabolic process	GO:0043604	amide biosynthetic process	http://amigo.geneontology.org/amigo/term/GO:0043604	677	28	5.027757295	28	5.569083462	1.04E-13	2.35E-10	11651;14528;14694;16785;16898;19951;19981;20044;20088;20090;22186;23983;27207;54709;56040;66167;66480;66481;66489;67186;67204;67941;67945;69674;73830;267019;270106;100502825	Rplp1	Rpl41	Rpsa	Rpl35	Rplp2	Rps2	Uba52	Akt1	Rps27l	Rps21	Rpl13	Rps14	Rps29	Mif4gd	Rpl37rt	Rps15a	Gch1	Rack1	Eif3k	Rpl32	Eif3i	Tma7	Rpl37a	Eif2s2	Rpl15	Rps24	Pcbp1	Rps11
nucleotide metabolic process	GO:0043603	cellular amide metabolic process	http://amigo.geneontology.org/amigo/term/GO:0043603	929	30	6.899241546	2	4.348304056	6.86E-12	1.24E-08	11651;14528;14694;14775;14870;16785;16898;19951;19981;20044;20088;20090;22186;23983;27207;54709;56040;66167;66480;66481;66489;67186;67204;67941;67945;69674;73830;267019;270106;100502825	Rplp1	Rpl41	Rpsa	Rpl35	Rplp2	Gstp1	Rps2	Uba52	Akt1	Rps27l	Rps21	Rpl13	Rps14	Rps29	Mif4gd	Rpl37rt	Gpx1	Rps15a	Gch1	Rack1	Eif3k	Rpl32	Eif3i	Tma7	Rpl37a	Eif2s2	Rpl15	Rps24	Pcbp1	Rps11
nucleotide metabolic process	GO:0022613	ribonucleoprotein complex biogenesis	http://amigo.geneontology.org/amigo/term/GO:0022613	405	17	3.007742547	8	5.652079503	8.88E-09	1.00E-05	16785;16898;19384;20044;20088;20174;20643;54709;66181;66467;66481;66489;67674;67941;68011;69878;73830	Rpsa	Rpl35	Snrpg	Rps2	Rps27l	Rps21	Rps14	Snrpf	Eif3k	Gtf2h5	Snrpe	Nop10	Ruvbl2	Eif3i	Ran	Trmt112	Rps24
nucleotide metabolic process	GO:1901566	organonitrogen compound biosynthetic process	http://amigo.geneontology.org/amigo/term/GO:1901566	1532	33	11.37743601	5	2.900477751	1.84E-08	1.85E-05	11651;11821;11947;14528;14694;15469;16785;16898;18245;19951;19981;20044;20088;20090;22186;23983;27207;54709;56040;66167;66268;66480;66481;66489;67186;67204;67941;67945;69674;73830;267019;270106;100502825	Rplp1	Rpl41	Rpsa	Rpl35	Rplp2	Rps2	Uba52	Akt1	Rps27l	Oaz1	Rps21	Rpl13	Rps14	Rps29	Mif4gd	Rpl37rt	Rps15a	Gch1	Rack1	Eif3k	Rpl32	Aprt	Eif3i	Tma7	Rpl37a	Eif2s2	Rpl15	Rps24	Atp5b	Prmt1	Pcbp1	Pigyl	Rps11
others	GO:0006518	peptide metabolic process	http://amigo.geneontology.org/amigo/term/GO:0006518	705	29	5.235699989	29	5.538896434	4.05E-14	1.22E-10	11651;14694;14775;14870;16785;16898;19951;19981;20044;20088;20090;22186;23983;27207;54709;56040;66167;66480;66481;66489;67186;67204;67941;67945;69674;73830;267019;270106;100502825	Rplp1	Rpl41	Rpsa	Rpl35	Rplp2	Gstp1	Rps2	Uba52	Akt1	Rps27l	Rps21	Rpl13	Rps14	Rps29	Mif4gd	Rpl37rt	Gpx1	Rps15a	Rack1	Eif3k	Rpl32	Eif3i	Tma7	Rpl37a	Eif2s2	Rpl15	Rps24	Pcbp1	Rps11
others	GO:0034622	cellular protein-containing complex assembly	http://amigo.geneontology.org/amigo/term/GO:0034622	953	26	7.077478142	20	3.67362491	7.53E-09	9.70E-06	12856;12866;16785;16898;20044;20174;20422;20643;24075;53323;54405;54709;66091;66467;67184;67264;67941;67968;68011;69878;73139;73830;75613;77891;171506;230075	Ndufa3	Cox17	Rpsa	Cenpv	Ndufa1	Snrpg	Rps2	Rps27l	Ndufb8	Sem1	H1foo	Cox7a2	Ube2k	Ndufa13	Taf10	Rps14	Ndufb6	Snrpf	Med25	Eif3k	Gtf2h5	Snrpe	Ruvbl2	Eif3i	Ooep	Ube2s
others	GO:0022900	electron transport chain	http://amigo.geneontology.org/amigo/term/GO:0022900	131	10	0.97287475	7	10.27881544	4.97E-08	4.48E-05	12861;12864;12866;12867;12868;14148;22272;66594;67264;230075	Cox7c	Uqcr11	Fdx1	Ndufb8	Cox8a	Cox7a2	Uqcrq	Ndufb6	Cox6a1	Cox6c
others	GO:0065003	protein-containing complex assembly	http://amigo.geneontology.org/amigo/term/GO:0065003	1644	31	12.20920678	4	2.539067488	1.03E-06	8.48E-04	12856;12866;14528;14694;15469;16413;16785;16898;20044;20174;20422;20643;24075;53323;54405;54709;66091;66467;67184;67264;67941;67968;68011;69878;73139;73830;75613;77891;171506;230075;327959	Ndufa3	Cox17	Rpsa	Cenpv	Ndufa1	Xaf1	Snrpg	Rps2	Rps27l	Ndufb8	Sem1	H1foo	Cox7a2	Ube2k	Ndufa13	Taf10	Rps14	Gch1	Ndufb6	Snrpf	Rack1	Med25	Eif3k	Gtf2h5	Snrpe	Ruvbl2	Eif3i	Itgb1bp1	Ooep	Prmt1	Ube2s
others	GO:0043933	protein-containing complex subunit organization	http://amigo.geneontology.org/amigo/term/GO:0043933	1857	33	13.79105657	0	2.392855097	1.60E-06	0.001202716	12856;12866;14528;14694;15469;16413;16785;16898;20044;20174;20401;20422;20643;23991;24075;53323;54405;54709;66091;66467;67184;67264;67941;67968;68011;69878;73139;73830;75613;77891;171506;230075;327959	Ndufa3	Cox17	Rpsa	Sh3bp1	Cenpv	Ndufa1	Xaf1	Snrpg	Rps2	Rps27l	Ndufb8	Sem1	H1foo	Cox7a2	Ube2k	Ndufa13	Taf10	Rps14	Gch1	Ndufb6	Snrpf	Rack1	Cib1	Med25	Eif3k	Gtf2h5	Snrpe	Ruvbl2	Eif3i	Itgb1bp1	Ooep	Prmt1	Ube2s
others	GO:0006091	generation of precursor metabolites and energy	http://amigo.geneontology.org/amigo/term/GO:0006091	389	13	2.88891815	1	4.49995442	6.80E-06	0.003228698	11651;12856;12861;12864;12866;12867;12868;14148;22272;66594;67264;230075;239017	Cox7c	Uqcr11	Cox17	Fdx1	Akt1	Ndufb8	Cox8a	Cox7a2	Uqcrq	Ogdhl	Ndufb6	Cox6a1	Cox6c
others	GO:1902600	proton transmembrane transport	http://amigo.geneontology.org/amigo/term/GO:1902600	141	8	1.047139998	2	7.63985715	1.05E-05	0.004490751	11947;12856;12861;12864;12866;12867;12868;114143	Cox7c	Cox17	Cox8a	Cox7a2	Cox6a1	Cox6c	Atp5b	Atp6v0b
others	GO:0010257	NADH dehydrogenase complex assembly	http://amigo.geneontology.org/amigo/term/GO:0010257	42	5	0.311914042	0	16.03005741	1.43E-05	0.005625449	54405;66091;67184;67264;230075	Ndufa3	Ndufa1	Ndufb8	Ndufa13	Ndufb6
others	GO:0032981	mitochondrial respiratory chain complex I assembly	http://amigo.geneontology.org/amigo/term/GO:0032981	42	5	0.311914042	0	16.03005741	1.43E-05	0.005625449	54405;66091;67184;67264;230075	Ndufa3	Ndufa1	Ndufb8	Ndufa13	Ndufb6
others	GO:0033108	mitochondrial respiratory chain complex assembly	http://amigo.geneontology.org/amigo/term/GO:0033108	73	6	0.542136311	0	11.06732731	1.71E-05	0.006151949	12856;54405;66091;67184;67264;230075	Ndufa3	Cox17	Ndufa1	Ndufb8	Ndufa13	Ndufb6
post translational modification	GO:0070647	protein modification by small protein conjugation or removal	http://amigo.geneontology.org/amigo/term/GO:0070647	858	20	6.371958285	20	3.1387525	5.53E-06	0.002933499	11651;14694;16898;20439;22186;24075;28077;30840;53323;56438;56550;66156;66915;67279;67673;68975;74198;77891;108086;223527	Elob	Fbxl6	Rps2	Uba52	Akt1	Med27	Ube2k	Taf10	Dtx2	Siah2	Cops9	Rack1	Rnf216	Ube2d2a	Eny2	Rbx1	Anapc11	Med31	Ube2s	Med10
post translational modification	GO:0032446	protein modification by small protein conjugation	http://amigo.geneontology.org/amigo/term/GO:0032446	741	18	5.503054883	0	3.2709105	9.77E-06	0.004403058	11651;14694;16898;20439;22186;28077;30840;53323;56438;56550;66156;66915;67279;67673;68975;74198;77891;108086	Elob	Fbxl6	Rps2	Uba52	Akt1	Med27	Ube2k	Dtx2	Siah2	Cops9	Rack1	Rnf216	Ube2d2a	Rbx1	Anapc11	Med31	Ube2s	Med10
proteasomal ubiquitin catabolic process	GO:0016567	protein ubiquitination	http://amigo.geneontology.org/amigo/term/GO:0016567	696	17	5.168861266	17	3.288925573	1.64E-05	0.006151949	11651;14694;16898;20439;22186;28077;30840;53323;56438;56550;66156;67279;67673;68975;74198;77891;108086	Elob	Fbxl6	Rps2	Uba52	Akt1	Med27	Ube2k	Dtx2	Siah2	Rack1	Rnf216	Ube2d2a	Rbx1	Anapc11	Med31	Ube2s	Med10
ribonucleoprotein complex assembly	GO:0022618	ribonucleoprotein complex assembly	http://amigo.geneontology.org/amigo/term/GO:0022618	210	10	1.55957021	10	6.412022965	3.88E-06	0.00249799	16785;16898;20044;20174;20643;54709;67941;68011;69878;73830	Rpsa	Snrpg	Rps2	Rps27l	Rps14	Snrpf	Eif3k	Snrpe	Ruvbl2	Eif3i
ribonucleoprotein complex assembly	GO:0071826	ribonucleoprotein complex subunit organization	http://amigo.geneontology.org/amigo/term/GO:0071826	223	10	1.656115032	0	6.038227904	6.60E-06	0.003228698	16785;16898;20044;20174;20643;54709;67941;68011;69878;73830	Rpsa	Snrpg	Rps2	Rps27l	Rps14	Snrpf	Eif3k	Snrpe	Ruvbl2	Eif3i
translation	GO:0006412	translation	http://amigo.geneontology.org/amigo/term/GO:0006412	555	27	4.121721268	27	6.5506613	6.22E-15	5.61E-11	11651;14694;16785;16898;19951;19981;20044;20088;20090;22186;23983;27207;54709;56040;66167;66480;66481;66489;67186;67204;67941;67945;69674;73830;267019;270106;100502825	Rplp1	Rpl41	Rpsa	Rpl35	Rplp2	Rps2	Uba52	Akt1	Rps27l	Rps21	Rpl13	Rps14	Rps29	Mif4gd	Rpl37rt	Rps15a	Rack1	Eif3k	Rpl32	Eif3i	Tma7	Rpl37a	Eif2s2	Rpl15	Rps24	Pcbp1	Rps11
translation	GO:0043043	peptide biosynthetic process	http://amigo.geneontology.org/amigo/term/GO:0043043	572	27	4.24797219	0	6.355973813	1.29E-14	5.81E-11	11651;14694;16785;16898;19951;19981;20044;20088;20090;22186;23983;27207;54709;56040;66167;66480;66481;66489;67186;67204;67941;67945;69674;73830;267019;270106;100502825	Rplp1	Rpl41	Rpsa	Rpl35	Rplp2	Rps2	Uba52	Akt1	Rps27l	Rps21	Rpl13	Rps14	Rps29	Mif4gd	Rpl37rt	Rps15a	Rack1	Eif3k	Rpl32	Eif3i	Tma7	Rpl37a	Eif2s2	Rpl15	Rps24	Pcbp1	Rps11
translation	GO:0002181	cytoplasmic translation	http://amigo.geneontology.org/amigo/term/GO:0002181	83	10	0.616401559	0	16.22319063	5.67E-10	8.52E-07	16898;19951;20090;54709;56040;66167;66480;66481;67945;73830	Rplp1	Rpl41	Rps2	Rps21	Rps29	Eif3k	Rpl32	Eif3i	Tma7	Rpl15
translation	GO:0042254	ribosome biogenesis	http://amigo.geneontology.org/amigo/term/GO:0042254	259	11	1.923469925	4	5.718831293	3.79E-06	0.00249799	16785;16898;19384;20044;20088;66181;66467;66481;66489;67674;67941	Rpsa	Rpl35	Rps2	Rps27l	Rps21	Rps14	Gtf2h5	Nop10	Ran	Trmt112	Rps24
translation	GO:0000028	ribosomal small subunit assembly	http://amigo.geneontology.org/amigo/term/GO:0000028	16	4	0.118824397	0	33.66312057	4.95E-06	0.002933499	16785;16898;20044;67941	Rpsa	Rps2	Rps27l	Rps14
translation	GO:0042274	ribosomal small subunit biogenesis	http://amigo.geneontology.org/amigo/term/GO:0042274	60	6	0.445591488	0	13.46524823	5.43E-06	0.002933499	16785;16898;20044;20088;66481;67941	Rpsa	Rps2	Rps27l	Rps21	Rps14	Rps24
GO_biological_process	Gene_number	enrichmentRatio	p_value
nucleotide metabolic process	43	5.569083462	1.04E-13
proteasomal ubiquitin catabolic process	17	3.288925573	1.64E-05
ribonucleoprotein complex assembly	10	6.412022965	3.88E-06
RNA processing
translation
transcription	31	6.5506613	6.22E-15
Cell cycle
cell and developmental
apoptosis
cellular signalling
post translational modification	20	3.1387525	5.53E-06
others	63	5.538896434	4.05E-14

## Sheet: GO DE GV vs 2Cell Down
Combined group	geneSet	description	link	size	overlap	expect		enrichmentRatio	pValue	FDR	overlapId	userId
apoptosis	GO:0048102	autophagic cell death	http://amigo.geneontology.org/amigo/term/GO:0048102	9	2	0.043611082	2	45.85990338	8.18E-04	1	12581;13039	Ctsl	Cdkn2d
Cell cycle	GO:0007096	regulation of exit from mitosis	http://amigo.geneontology.org/amigo/term/GO:0007096	14	2	0.067839461	2	29.48136646	0.002034987	1	66591;328440	Npm2	Mad2l1bp
nucleotide metabolic process	GO:0006220	pyrimidine nucleotide metabolic process	http://amigo.geneontology.org/amigo/term/GO:0006220	47	3	0.227746761	1	13.17252544	0.001530137	1	18103;52858;110074	Cdipt	Dut	Nme2
nucleotide metabolic process	GO:0006596	polyamine biosynthetic process	http://amigo.geneontology.org/amigo/term/GO:0006596	13	2	0.062993785	0	31.74916388	0.001749783	1	18245;20810	Oaz1	Srm
nucleotide metabolic process	GO:1901566	organonitrogen compound biosynthetic process	http://amigo.geneontology.org/amigo/term/GO:1901566	1532	16	7.423575266	16	2.15529572	0.002668117	1	11951;12193;14645;17149;18103;18245;19981;20085;20810;67186;70377;76846;102436;105638;110074;100043813	Oaz1	Rplp2	Rps9	Dph3	Atp5g1	Srm	Magoh	Rpl37a	Dut	Derl3	Lars2	Rps19	Zfp36l2	Nme2	Glul	Rps27rt
nucleotide metabolic process	GO:0009309	amine biosynthetic process	http://amigo.geneontology.org/amigo/term/GO:0009309	18	2	0.087222164	0	22.92995169	0.003378619	1	18245;20810	Oaz1	Srm
nucleotide metabolic process	GO:0042401	cellular biogenic amine biosynthetic process	http://amigo.geneontology.org/amigo/term/GO:0042401	18	2	0.087222164	0	22.92995169	0.003378619	1	18245;20810	Oaz1	Srm
nucleotide metabolic process	GO:0009147	pyrimidine nucleoside triphosphate metabolic process	http://amigo.geneontology.org/amigo/term/GO:0009147	18	2	0.087222164	0	22.92995169	0.003378619	1	18103;110074	Dut	Nme2
others	GO:0002536	respiratory burst involved in inflammatory response	http://amigo.geneontology.org/amigo/term/GO:0002536	6	2	0.029074055	1	68.78985507	3.44E-04	1	20085;21672	Prdx2	Rps19
others	GO:0018202	peptidyl-histidine modification	http://amigo.geneontology.org/amigo/term/GO:0018202	9	2	0.043611082	1	45.85990338	8.18E-04	1	18103;105638	Dph3	Nme2
others	GO:0002679	respiratory burst involved in defense response	http://amigo.geneontology.org/amigo/term/GO:0002679	10	2	0.048456758	1	41.27391304	0.001019091	1	20085;21672	Prdx2	Rps19
others	GO:0010839	negative regulation of keratinocyte proliferation	http://amigo.geneontology.org/amigo/term/GO:0010839	13	2	0.062993785	1	31.74916388	0.001749783	1	13039;55948	Ctsl	Sfn
others	GO:0006518	peptide metabolic process	http://amigo.geneontology.org/amigo/term/GO:0006518	705	10	3.416201412	8	2.927227875	0.002171718	1	12193;17149;19981;20085;66340;67186;76846;102436;105638;100043813	Rplp2	Rps9	Dph3	Psenen	Magoh	Rpl37a	Lars2	Rps19	Zfp36l2	Rps27rt
others	GO:0006354	DNA-templated transcription, elongation	http://amigo.geneontology.org/amigo/term/GO:0006354	59	3	0.28589487	2	10.49336772	0.002941984	1	20922;66126;100041294	Supt4b	Supt4a	Elof1
others	GO:0006595	polyamine metabolic process	http://amigo.geneontology.org/amigo/term/GO:0006595	18	2	0.087222164	1	22.92995169	0.003378619	1	18245;20810	Oaz1	Srm
others	GO:0009749	response to glucose	http://amigo.geneontology.org/amigo/term/GO:0009749	211	5	1.022437586	3	4.890274057	0.003636316	1	13039;14645;16852;16973;18103	Ctsl	Lrp5	Nme2	Glul	Lgals1
others	GO:0009746	response to hexose	http://amigo.geneontology.org/amigo/term/GO:0009746	216	5	1.046665964	0	4.777073269	0.004016271	1	13039;14645;16852;16973;18103	Ctsl	Lrp5	Nme2	Glul	Lgals1
others	GO:0072527	pyrimidine-containing compound metabolic process	http://amigo.geneontology.org/amigo/term/GO:0072527	68	3	0.329505952	1	9.104539642	0.004395521	1	18103;52858;110074	Cdipt	Dut	Nme2
others	GO:0071900	regulation of protein serine/threonine kinase activity	http://amigo.geneontology.org/amigo/term/GO:0071900	424	7	2.054566523	4	3.407044709	0.004532707	1	12581;16973;21432;21672;23994;55948;66197	Prdx2	Cks2	Tcl1	Sfn	Dazap2	Lrp5	Cdkn2d
others	GO:0045606	positive regulation of epidermal cell differentiation	http://amigo.geneontology.org/amigo/term/GO:0045606	21	2	0.101759191	0	19.65424431	0.004593756	1	18103;55948	Sfn	Nme2
translation	GO:0006412	translation	http://amigo.geneontology.org/amigo/term/GO:0006412	555	9	2.689350047	9	3.34653349	0.001473734	1	12193;17149;19981;20085;67186;76846;102436;105638;100043813	Rplp2	Rps9	Dph3	Magoh	Rpl37a	Lars2	Rps19	Zfp36l2	Rps27rt
translation	GO:0043043	peptide biosynthetic process	http://amigo.geneontology.org/amigo/term/GO:0043043	572	9	2.771726535	0	3.247073579	0.001811767	1	12193;17149;19981;20085;67186;76846;102436;105638;100043813	Rplp2	Rps9	Dph3	Magoh	Rpl37a	Lars2	Rps19	Zfp36l2	Rps27rt
translation	GO:0042255	ribosome assembly	http://amigo.geneontology.org/amigo/term/GO:0042255	56	3	0.271357843	1	11.05551242	0.002534952	1	20085;66164;100043813	Nip7	Rps19	Rps27rt
translation	GO:0000028	ribosomal small subunit assembly	http://amigo.geneontology.org/amigo/term/GO:0000028	16	2	0.077530812	0	25.79619565	0.002666639	1	20085;100043813	Rps19	Rps27rt
translation	GO:0006450	regulation of translational fidelity	http://amigo.geneontology.org/amigo/term/GO:0006450	18	2	0.087222164	0	22.92995169	0.003378619	1	76846;102436	Rps9	Lars2
GO_biological_process	Gene_number	enrichmentRatio	p_value
nucleotide metabolic process	17	2.15529572	0.002668117
proteasomal ubiquitin catabolic process
ribonucleoprotein complex assembly
RNA processing
translation	10	3.34653349	0.001473734
transcription
Cell cycle	2	29.48136646	0.002034987
cell and developmental
apoptosis	2	45.85990338	8.18E-04
cellular signalling
post translational modification
others	23	2.927227875	0.002171718

## Sheet: GO DE GV vs 2Cell Up
Combined group	geneSet	description	link	size	overlap	expect		enrichmentRatio	pValue	FDR	overlapId	userId
nucleotide metabolic process	GO:0043604	amide biosynthetic process	http://amigo.geneontology.org/amigo/term/GO:0043604	677	48	16.18866533	48	2.965037513	1.74E-11	4.82E-08	11848;13682;14694;15115;16418;17346;18813;19735;19934;19951;20088;20116;20848;26413;27207;27267;56347;58184;65967;66167;66292;66407;66489;67025;67115;67204;67681;67891;68092;69241;69674;70456;71949;71989;73830;75398;78523;94063;108147;110446;121022;192170;212508;242726;268656;270106;353242;100502825	Rgs2	Rpusd4	Hars	Rpl35	Mrps15	Pa2g4	Atic	Mpc2	Rpl37rt	Mrpl21	Ncbp2	Mrpl9	Mrpl18	Rpl14	Mrpl32	Rpl11	Rpl22	Rpl4	Rpl13	Acat1	Eif4a2	Cers5	Sptlc1	Cnot9	Mapk1	Mknk1	Cars	Mrpl16	Eif4a3	Eif3c	Rps24	Stat3	Padi6	Rps8	Eif2s2	Mtg1	Eif3k	Eefsec
nucleotide metabolic process	GO:0043603	cellular amide metabolic process	http://amigo.geneontology.org/amigo/term/GO:0043603	929	57	22.21457916	9	2.565882504	6.14E-11	9.23E-08	11848;13682;14694;14870;14872;15115;16418;17346;18293;18813;19165;19735;19934;19951;20088;20116;20848;26413;27207;27267;56347;56529;58184;59287;65967;66167;66286;66292;66407;66489;67025;67115;67204;67528;67681;67800;67891;68092;69241;69674;70456;71949;71989;73830;75398;78523;94063;108147;110446;121022;192170;212508;242726;268656;270106;353242;100502825	Dgat2	Psen2	Rgs2	Ogdh	Rpusd4	Hars	Rpl35	Nudt7	Mrps15	Pa2g4	Atic	Mpc2	Rpl37rt	Mrpl21	Ncbp2	Mrpl9	Mrpl18	Rpl14	Mrpl32	Rpl11	Rpl22	Rpl4	Gstt2	Rpl13	Acat1	Eif4a2	Cers5	Sptlc1	Cnot9	Sec11c	Mapk1	Mknk1	Cars	Ncstn	Mrpl16	Eif4a3	Eif3c	Rps24
nucleotide metabolic process	GO:1901566	organonitrogen compound biosynthetic process	http://amigo.geneontology.org/amigo/term/GO:1901566	1532	73	36.63373012	24	1.992699072	9.54E-09	8.60E-06	11637;11655;11848;11947;13682;14694;15115;15387;15469;16418;17346;18293;18813;19735;19934;19951;20088;20116;20454;20603;20848;21915;26413;27207;27267;27426;29858;51797;56336;56347;56374;58184;65967;66167;66268;66292;66407;66489;67025;67115;67204;67681;67891;68092;68556;69241;69674;70383;70456;70605;71679;71949;71989;73068;73830;75398;77040;78523;94063;108147;108902;109674;110446;121022;192170;212…	Alas1	Tmem59	Csad	St3gal5	Rgs2	Ogdh	Rpusd4	Hars	Rpl35	Mrps15	Pa2g4	B4galt5	Nagpa	Atic	Mpc2	Zdhhc24	Rpl37rt	Mrpl21	Ncbp2	Mrpl9	Mrpl18	Rpl14	Mrpl32	Rpl11	Rpl22	Rpl4	Dtymk	Rpl13	Acat1	Eif4a2	Cers5	Atg16l1	Sptlc1	Cnot9	Ctps	Ampd2	Ak2	Mapk1
others	GO:0034622	cellular protein-containing complex assembly	http://amigo.geneontology.org/amigo/term/GO:0034622	953	60	22.78847572	60	2.632909754	6.27E-12	4.82E-08	11840;11848;12856;15078;15499;15519;16418;17128;18643;19184;19185;19353;19684;19822;20174;20422;20595;21371;23881;24074;24075;27360;27374;50709;50783;50927;53890;54405;56347;56436;56469;66467;66537;66653;66700;67025;67151;67264;67273;67968;68002;68198;69241;69928;70383;72931;73830;75565;75617;76709;77891;83431;102774;108679;171506;208501;229906;234695;595136;625328	Ndufa10	Cox17	Bbs4	Prmt5	H1foo	Carmil2	G3bp2	Sart3	Taf7	Ndufs5	Ruvbl2	Rdx	Arpc2	Brf2	Ndel1	Sgf29	Ooep	Rpl11	Psmc5	Hist1h1e	Add3	Gtf2h5	Adrm1	Lsm4	Pomp	Gtf2b	Hsp90aa1	Cenps	Eif3c	Ndufaf8	Chmp3	Nasp	Cops8	Psmd9	Psmd4	Sem1	Eif3k	Cox10
others	GO:0006518	peptide metabolic process	http://amigo.geneontology.org/amigo/term/GO:0006518	705	49	16.85821131	43	2.906595432	2.14E-11	4.82E-08	11848;13682;14694;14870;14872;15115;16418;17346;18813;19165;19735;19934;19951;20088;20116;20848;26413;27207;27267;56347;56529;58184;59287;65967;66167;66286;66292;66407;66489;67025;67115;67204;67681;67891;68092;69241;69674;71989;73830;75398;78523;94063;121022;192170;212508;242726;270106;353242;100502825	Psen2	Rgs2	Rpusd4	Hars	Rpl35	Mrps15	Pa2g4	Rpl37rt	Mrpl21	Ncbp2	Mrpl9	Mrpl18	Rpl14	Mrpl32	Rpl11	Rpl22	Rpl4	Gstt2	Rpl13	Eif4a2	Cnot9	Sec11c	Mapk1	Mknk1	Cars	Ncstn	Mrpl16	Eif4a3	Eif3c	Rps24	Stat3	Padi6	Rps8	Sec11a	Eif2s2	Mtg1	Eif3k	Eefsec
others	GO:0009057	macromolecule catabolic process	http://amigo.geneontology.org/amigo/term/GO:0009057	1133	62	27.09269988	45	2.288439331	8.47E-10	1.09E-06	13030;13033;14387;14694;15499;15519;17128;18195;18817;19165;19166;19184;19185;19358;19684;19733;19822;20316;20438;20720;20823;21402;22210;22224;26440;26444;26445;27061;30840;50783;52331;53376;56436;56458;56469;58184;66156;66212;66449;67025;68092;68209;69241;69259;69754;70044;74133;77891;104771;108077;108086;108660;109075;110173;112405;114128;170930;192170;217379;230721;234699;246293	Psen2	Tut1	Ssb	Serpine2	Rnaseh2c	Psma7	Siah1b	Jkamp	Rnf216	Smg8	Sumo2	Rdx	Ncbp2	Psma1	Edc4	Skiv2l	Fbxo7	Kctd5	Nsf	Egln1	Rpl11	Psmc5	Laptm4b	Cnot9	Ctsb	Adrm1	Rgn	Lsm4	Manba	Usp10	Usp2	Anapc11	Ctsd	Hsp90aa1	Pam16	Eif4a3	Fbxl6	Plk1
others	GO:0044265	cellular macromolecule catabolic process	http://amigo.geneontology.org/amigo/term/GO:0044265	945	54	22.59717687	0	2.389679043	2.64E-09	2.98E-06	13030;14694;15499;15519;18817;19165;19166;19184;19185;19358;19684;19733;19822;20316;20438;20823;21402;22210;22224;26440;26444;26445;27061;30840;50783;53376;56436;56469;58184;66156;66212;66449;67025;68092;68209;69241;69259;69754;70044;74133;77891;104771;108077;108086;108660;109075;110173;114128;170930;192170;217379;230721;234699;246293	Psen2	Tut1	Ssb	Rnaseh2c	Psma7	Siah1b	Jkamp	Rnf216	Smg8	Sumo2	Rdx	Ncbp2	Psma1	Edc4	Skiv2l	Fbxo7	Kctd5	Rpl11	Psmc5	Laptm4b	Cnot9	Ctsb	Adrm1	Rgn	Lsm4	Manba	Usp10	Usp2	Anapc11	Hsp90aa1	Pam16	Eif4a3	Fbxl6	Plk1	Rad23a	Klhl8	Psma2	Ubxn2a
others	GO:0065003	protein-containing complex assembly	http://amigo.geneontology.org/amigo/term/GO:0065003	1644	75	39.31191404	13	1.907818579	3.61E-08	2.71E-05	11840;11848;12469;12534;12856;14694;15078;15469;15499;15519;16418;17128;18643;19184;19185;19353;19684;19822;20024;20174;20422;20595;21371;23881;24074;24075;27360;27374;50709;50783;50927;53890;54401;54405;56347;56384;56436;56469;66467;66537;66653;66700;67025;67087;67151;67264;67273;67675;67968;68002;68198;69241;69259;69928;70383;72931;73830;75565;75617;76709;77891;83431;98878;100900;102774;108679;…	Ndufa10	Cox17	Bbs4	Prmt5	H1foo	Carmil2	G3bp2	Sart3	Taf7	Ndufs5	Ruvbl2	Cdk1	Rdx	Arpc2	Brf2	Mat2a	Ndel1	Sgf29	Kctd5	Ooep	Rpl11	Psmc5	Hist1h1e	Add3	Acat1	Gtf2h5	Ehd4	Cct8	Adrm1	Letm1	Lsm4	Pomp	Gtf2b	Hsp90aa1	Ywhab	Hscb	Cenps	Eif3c
others	GO:0034613	cellular protein localization	http://amigo.geneontology.org/amigo/term/GO:0034613	1590	73	38.02064679	0	1.92000942	4.40E-08	3.01E-05	11461;11840;12236;12313;12469;12534;12929;14694;15387;15502;15519;16418;16905;18195;18643;18813;18817;19353;19384;19684;20174;20411;20422;20787;20813;20823;20848;21402;26356;26413;27057;27061;29858;30056;51812;53869;54208;54401;55978;56338;56374;56488;58998;64933;66212;66449;66455;66460;67003;67025;67268;67398;67844;67849;68275;68278;69047;69241;69754;70605;70762;72621;76709;77040;83431;100226;10…	Uqcrc2	Dnajc19-ps	Bbs4	Tmem59	Ssb	Arl6ip1	Pa2g4	Vps39	Cnpy4	Srebf1	Sys1	Calm1	Sumo2	Ruvbl2	Cdk1	Zdhhc24	Rdx	Nup85	Arpc2	Ift20	Srpr	Ndel1	Ncoa4	Fbxo7	Nsf	Rpl11	Timm9	Cct8	Atg16l1	Txnip	Stx12	Nectin3	Pdzd11	Mapk1	Ap3m2	Crkl	Lmna	Dclk2
others	GO:0006259	DNA metabolic process	http://amigo.geneontology.org/amigo/term/GO:0006259	861	48	20.58853892	22	2.331394189	4.67E-08	3.01E-05	12428;12469;12534;15499;15519;16905;18643;19353;19358;19733;20174;20422;21853;21976;22210;22224;22594;26370;26413;27374;50709;50927;51812;64074;66209;66449;66467;67196;67849;68275;69747;69920;69928;70024;70603;71726;72931;73708;76938;77622;97165;109075;109145;110033;171506;234258;235134;268395	Prmt5	Mutyh	H1foo	Xrcc1	Apex2	Gins4	Timeless	Top3b	Smug1	Ruvbl2	Cdk1	Cetn2	Hist1h1e	Nfrkb	Gtf2h5	Smoc2	Cct8	Neil3	Rgn	Zswim7	Usp10	Mapk1	Ube2t	Lmna	Hsp90aa1	Pam16	Cenps	Rbm17	Rad23a	Kif22	Nasp	Inip	Dppa3	Sem1	Mpg	Exosc4	Rpa1	Rac1
others	GO:0070727	cellular macromolecule localization	http://amigo.geneontology.org/amigo/term/GO:0070727	1600	73	38.25977036	0	1.908009361	5.66E-08	3.40E-05	11461;11840;12236;12313;12469;12534;12929;14694;15387;15502;15519;16418;16905;18195;18643;18813;18817;19353;19384;19684;20174;20411;20422;20787;20813;20823;20848;21402;26356;26413;27057;27061;29858;30056;51812;53869;54208;54401;55978;56338;56374;56488;58998;64933;66212;66449;66455;66460;67003;67025;67268;67398;67844;67849;68275;68278;69047;69241;69754;70605;70762;72621;76709;77040;83431;100226;10…	Uqcrc2	Dnajc19-ps	Bbs4	Tmem59	Ssb	Arl6ip1	Pa2g4	Vps39	Cnpy4	Srebf1	Sys1	Calm1	Sumo2	Ruvbl2	Cdk1	Zdhhc24	Rdx	Nup85	Arpc2	Ift20	Srpr	Ndel1	Ncoa4	Fbxo7	Nsf	Rpl11	Timm9	Cct8	Atg16l1	Txnip	Stx12	Nectin3	Pdzd11	Mapk1	Ap3m2	Crkl	Lmna	Dclk2
others	GO:0044248	cellular catabolic process	http://amigo.geneontology.org/amigo/term/GO:0044248	1888	82	45.14652902	15	1.816307959	6.41E-08	3.61E-05	11615;11669;13030;13033;14387;14694;15499;15519;15900;16418;17168;18293;18817;19165;19166;19184;19185;19358;19684;19733;19822;20316;20438;20524;20787;20823;20848;21402;22210;22224;26440;26444;26445;27061;30840;50783;52331;53376;55978;56374;56436;56458;56469;58184;64898;66156;66212;66449;67025;67154;67528;68092;68209;69241;69259;69754;70044;74133;77040;77891;100226;104771;108077;108086;108660;1090…	Psen2	Tut1	Pnpla3	Tmem59	Csad	Ssb	Rnaseh2c	Ogdh	Psma7	Siah1b	Nudt7	Jkamp	Vps39	Irf8	Rnf216	Srebf1	Smg8	Sumo2	Rdx	Ift20	Ncbp2	Psma1	Edc4	Skiv2l	Aldh4a1	Fbxo7	Kctd5	Rpl11	Psmc5	Laptm4b	Acat1	Atg16l1	Sptlc1	Cnot9	Stx12	Ctsb	Adrm1	Rgn
others	GO:1901575	organic substance catabolic process	http://amigo.geneontology.org/amigo/term/GO:1901575	1777	78	42.49225745	3	1.835628528	9.30E-08	4.93E-05	11615;11669;13030;13033;14387;14694;15499;15519;16330;16418;17128;18195;18293;18817;19165;19166;19184;19185;19358;19684;19733;19822;20316;20438;20524;20720;20823;20848;21402;22210;22224;26440;26444;26445;27061;30840;50783;52331;53376;56436;56458;56469;58184;64898;66156;66212;66449;67025;67528;68092;68209;69241;69259;69754;70044;71772;74133;77891;104771;108077;108086;108660;109075;110173;110446;11…	Plbd2	Psen2	Tut1	Pnpla3	Csad	Ssb	Serpine2	Nceh1	Rnaseh2c	Ogdh	Psma7	Siah1b	Nudt7	Jkamp	Rnf216	Smg8	Sumo2	Rdx	Ncbp2	Psma1	Edc4	Skiv2l	Aldh4a1	Fbxo7	Kctd5	Nsf	Egln1	Rpl11	Psmc5	Laptm4b	Acat1	Cnot9	Ctsb	Adrm1	Rgn	Lsm4	Manba	Usp10
others	GO:0072594	establishment of protein localization to organelle	http://amigo.geneontology.org/amigo/term/GO:0072594	363	27	8.6801854	0	3.110532639	2.11E-07	1.06E-04	12313;12469;12534;15502;15519;16905;19384;20174;20787;20813;20848;26356;26413;27057;29858;30056;53869;56338;56488;66212;66449;67003;67398;69754;230673;445007;100503724	Uqcrc2	Dnajc19-ps	Srebf1	Calm1	Ruvbl2	Cdk1	Nup85	Srpr	Ncoa4	Fbxo7	Timm9	Cct8	Txnip	Mapk1	Lmna	Ing1	Hsp90aa1	Ipo13	Pam16	Dnaja1	Stat3	2014-08-01	Ran	Sec61b	Rab11a	Nxt1	Pmm1
others	GO:0015931	nucleobase-containing compound transport	http://amigo.geneontology.org/amigo/term/GO:0015931	195	19	4.662909512	4	4.074709138	2.41E-07	1.14E-04	11739;15499;16418;18813;19384;20422;20524;20823;23881;56488;67681;68092;68278;69241;69912;73333;110172;192170;445007	Slc25a4	Ssb	G3bp2	Slc35b1	Pa2g4	Nup85	Ncbp2	Mrpl18	Nup43	Slc25a31	Eif4a3	Sem1	Slc25a17	Ddx39	Ran	Polr2d	Hsf1	Nxt1	Eif6
others	GO:0043933	protein-containing complex subunit organization	http://amigo.geneontology.org/amigo/term/GO:0043933	1857	79	44.40524597	3	1.779069078	2.76E-07	1.24E-04	11840;11848;12469;12534;12856;14694;15078;15469;15499;15519;16418;17128;18195;18643;19184;19185;19353;19684;19822;20024;20174;20401;20422;20595;21371;23881;24074;24075;27360;27374;50709;50783;50927;53890;54401;54405;56347;56384;56436;56469;66467;66537;66653;66700;67025;67087;67151;67264;67273;67675;67968;68002;68198;69241;69259;69928;70383;72931;73804;73830;75565;75617;76709;77891;83431;83796;988…	Ndufa10	Cox17	Bbs4	Prmt5	H1foo	Carmil2	G3bp2	Kif2c	Sart3	Taf7	Ndufs5	Ruvbl2	Cdk1	Rdx	Arpc2	Brf2	Mat2a	Ndel1	Sgf29	Kctd5	Nsf	Ooep	Rpl11	Psmc5	Hist1h1e	Add3	Acat1	Gtf2h5	Ehd4	Cct8	Adrm1	Letm1	Lsm4	Pomp	Gtf2b	Hsp90aa1	Ywhab	Hscb
others	GO:0030163	protein catabolic process	http://amigo.geneontology.org/amigo/term/GO:0030163	842	45	20.13420415	0	2.235002668	4.15E-07	1.63E-04	13030;13033;14694;15519;17128;18195;18817;19165;19166;19184;19185;19358;19684;19733;19822;20316;20438;20720;21402;22210;22224;26440;26444;26445;27061;30840;53376;56436;56458;56469;66156;66212;67025;69259;69754;77891;104771;108086;108660;110173;112405;114128;170930;217379;246293	Psen2	Serpine2	Psma7	Siah1b	Jkamp	Rnf216	Sumo2	Rdx	Psma1	Fbxo7	Kctd5	Nsf	Egln1	Rpl11	Psmc5	Laptm4b	Ctsb	Adrm1	Rgn	Manba	Usp10	Usp2	Anapc11	Ctsd	Hsp90aa1	Fbxl6	Plk1	Rad23a	Klhl8	Psma2	Ubxn2a	Foxo1	Psmd4	Pias1	Ube2b	Skp1a	Smad4	Sdf2
others	GO:0033365	protein localization to organelle	http://amigo.geneontology.org/amigo/term/GO:0033365	733	41	17.52775729	0	2.339146949	4.35E-07	1.63E-04	12236;12313;12469;12534;15502;15519;16905;18817;19384;19684;20174;20787;20813;20823;20848;21402;26356;26413;27057;27061;29858;30056;51812;53869;55978;56338;56488;66212;66449;66460;67003;67025;67398;67849;68275;69754;70762;102774;230673;445007;100503724	Uqcrc2	Dnajc19-ps	Bbs4	Ssb	Srebf1	Sys1	Calm1	Ruvbl2	Cdk1	Rdx	Nup85	Ift20	Srpr	Ncoa4	Fbxo7	Rpl11	Timm9	Cct8	Txnip	Mapk1	Lmna	Dclk2	Ing1	Hsp90aa1	Ipo13	Pam16	Dnaja1	Stat3	Plk1	Bub1b	Rpa1	2014-08-01	Mcrs1	Ran	Skp1a	Bcap31	Sec61b	Rab11a
others	GO:0006974	cellular response to DNA damage stimulus	http://amigo.geneontology.org/amigo/term/GO:0006974	694	39	16.59517539	4	2.350080615	7.50E-07	2.67E-04	12412;12534;15387;15499;15502;18817;19358;20174;20422;21853;22210;22224;22594;26370;26413;51812;56458;59004;66209;66467;67196;67849;68275;68592;69747;69920;69928;70024;70603;71726;72931;76938;77622;109145;110033;234258;235134;241627;268395	Mutyh	Xrcc1	Apex2	Gins4	Timeless	Smug1	Pias4	Ruvbl2	Cdk1	Cetn2	Cbx1	Nfrkb	Gtf2h5	Neil3	Zswim7	Wdr76	Usp10	Mapk1	Ube2t	Syf2	Cenps	Dnaja1	Plk1	Rbm17	Rad23a	Kif22	Inip	Foxo1	Sem1	Mpg	Rpa1	Ube2b	Mcrs1	Hnrnpk	Swi5	Mcm10	Polr2i	Hsf1
ribonucleoprotein complex assembly	GO:0022613	ribonucleoprotein complex biogenesis	http://amigo.geneontology.org/amigo/term/GO:0022613	405	32	9.684504372	32	3.304247566	3.63E-09	3.64E-06	15519;16418;18813;19384;20088;20116;20174;20595;23881;27374;50783;53890;56095;56347;66138;66467;66489;66583;67025;67115;67134;67674;69072;69241;71340;72462;73674;73830;75617;100609;109075;192170	Prmt5	Bud23	Nop56	Rpl35	G3bp2	Pa2g4	Sart3	Exosc1	Ebna1bp2	Ruvbl2	Rpl14	Wdr75	Riok1	Rpl11	Rrp1b	Gtf2h5	Nsun5	Lsm4	Hsp90aa1	Eif4a3	Eif3c	Rps24	Rps8	Eif3k	Exosc4	Smn1	Rps25	Ran	Trmt112	Polr2d	Ftsj3	Eif6
RNA processing	GO:0006396	RNA processing	http://amigo.geneontology.org/amigo/term/GO:0006396	775	46	18.53207627	46	2.482182748	1.40E-08	1.15E-05	15387;15499;18813;19663;20088;20116;20595;20637;20639;20823;27366;27374;50783;53890;56095;66125;66138;66381;66467;66489;66583;67025;67115;67197;67674;68092;68278;68592;69072;69207;69241;69882;70044;70601;71340;71989;72462;73674;74255;75773;76938;94230;100609;109075;192170;210925	Ecd	Tut1	Prmt5	Ssb	Zcrb1	Bud23	Smu1	Ints9	Rpusd4	Adad2	Rpl35	Pa2g4	Snrpb2	Sart3	Exosc1	Cpsf1	Ebna1bp2	Ncbp2	Rpl14	Wdr75	Riok1	Rpl11	Rrp1b	Gtf2h5	Nsun5	Ints14	Lsm4	Srsf11	Syf2	Snrnp70	Eif4a3	Rps24	Rbm17	Rbpms	Rps8	Exosc4	Ddx39	Smn1
RNA processing	GO:0006364	rRNA processing	http://amigo.geneontology.org/amigo/term/GO:0006364	181	18	4.328136522	0	4.158833694	3.69E-07	1.51E-04	18813;20088;20116;56095;66138;66467;66489;66583;67025;67115;67674;69072;71340;72462;73674;100609;109075;192170	Bud23	Rpl35	Pa2g4	Exosc1	Ebna1bp2	Rpl14	Wdr75	Riok1	Rpl11	Rrp1b	Gtf2h5	Nsun5	Eif4a3	Rps24	Rps8	Exosc4	Trmt112	Ftsj3
translation	GO:0006412	translation	http://amigo.geneontology.org/amigo/term/GO:0006412	555	43	13.27135784	43	3.240060325	1.24E-11	4.82E-08	11848;13682;14694;15115;16418;17346;18813;19735;19934;19951;20088;20116;20848;26413;27207;27267;56347;58184;65967;66167;66292;66407;66489;67025;67115;67204;67681;67891;68092;69241;69674;71989;73830;75398;78523;94063;121022;192170;212508;242726;270106;353242;100502825	Rgs2	Rpusd4	Hars	Rpl35	Mrps15	Pa2g4	Rpl37rt	Mrpl21	Ncbp2	Mrpl9	Mrpl18	Rpl14	Mrpl32	Rpl11	Rpl22	Rpl4	Rpl13	Eif4a2	Cnot9	Mapk1	Mknk1	Cars	Mrpl16	Eif4a3	Eif3c	Rps24	Stat3	Padi6	Rps8	Eif2s2	Mtg1	Eif3k	Eefsec	Tma7	Mrps21	Polr2d	Rhoa	Mif4gd
translation	GO:0043043	peptide biosynthetic process	http://amigo.geneontology.org/amigo/term/GO:0043043	572	43	13.6778679	0	3.143764825	3.30E-11	5.96E-08	11848;13682;14694;15115;16418;17346;18813;19735;19934;19951;20088;20116;20848;26413;27207;27267;56347;58184;65967;66167;66292;66407;66489;67025;67115;67204;67681;67891;68092;69241;69674;71989;73830;75398;78523;94063;121022;192170;212508;242726;270106;353242;100502825	Rgs2	Rpusd4	Hars	Rpl35	Mrps15	Pa2g4	Rpl37rt	Mrpl21	Ncbp2	Mrpl9	Mrpl18	Rpl14	Mrpl32	Rpl11	Rpl22	Rpl4	Rpl13	Eif4a2	Cnot9	Mapk1	Mknk1	Cars	Mrpl16	Eif4a3	Eif3c	Rps24	Stat3	Padi6	Rps8	Eif2s2	Mtg1	Eif3k	Eefsec	Tma7	Mrps21	Polr2d	Rhoa	Mif4gd
translation	GO:0042254	ribosome biogenesis	http://amigo.geneontology.org/amigo/term/GO:0042254	259	22	6.193300327	14	3.552225605	3.06E-07	1.31E-04	16418;18813;19384;20088;20116;56095;66138;66467;66489;66583;67025;67115;67134;67674;69072;71340;72462;73674;75617;100609;109075;192170	Bud23	Nop56	Rpl35	Pa2g4	Exosc1	Ebna1bp2	Rpl14	Wdr75	Riok1	Rpl11	Rrp1b	Gtf2h5	Nsun5	Eif4a3	Rps24	Rps8	Exosc4	Rps25	Ran	Trmt112	Ftsj3	Eif6
GO_biological_process	Gene_number	enrichmentRatio	p_value
nucleotide metabolic process	81	2.965037513	1.74E-11
proteasomal ubiquitin catabolic process
ribonucleoprotein complex assembly	32	3.304247566	3.63E-09
RNA processing	46	2.482182748	1.40E-08
translation	57	3.240060325	1.24E-11
transcription
Cell cycle
cell and developmental
apoptosis
cellular signalling
post translational modification
others	212	2.632909754	6.27E-12
[truncated: 44 more columns]
