# Supplementary material for: The translational oscillation in oocyte and early embryo development
Source: Nucleic Acids Res. 2023 Nov 10;51(22):12076–91. doi: 10.1093/nar/gkad996 (PMC10711566; doi:10.1093/nar/gkad996)
Supplement: gkad996_Supplemental_Files [file gkad996_supplemental_files.zip › 6 S.File (Fig.4B C D E ) DE genes meiosis vs mitosis.xlsx]

## Sheet: polysome MII vs zygote M
Gene symbol	Total counts	P-value	FDR step up	Ratio	Fold change	LSMean	LSMean
Fbxl6	8483.38	1.79022e-16	1.42627e-12	70.6052	70.6052	925.312	13.1054
Pttg1	35866.3	3.64363e-15	1.45144e-11	0.019803	-50.4974	52.4858	2650.4
Mir6236	295.672	3.43092e-14	9.11138e-11	0.00131555	-760.139	0.01	7.60139
Swi5	940.302	1.33986e-13	2.66866e-10	0.021339	-46.8625	1.25214	58.6785
Gm2000	5710.83	2.00705e-13	3.19804e-10	51.2155	51.2155	252.65	4.93308
Ndufa2	2175.65	4.17925e-13	5.54935e-10	31.5333	31.5333	99.4077	3.15247
Lars2	578.66	1.14866e-12	1.30734e-09	0.00816367	-122.494	0.231667	28.3778
Rps9	1565.85	1.40573e-12	1.39993e-09	69.1377	69.1377	45.7851	0.66223
Uqcrq	4278	5.39751e-12	4.778e-09	43.4275	43.4275	216.14	4.97704
Zfp296	7303.05	6.38043e-12	5.08329e-09	46.7982	46.7982	789.513	16.8706
Pebp1	1783.83	8.05142e-12	5.80641e-09	0.0506702	-19.7355	2.73441	53.9649
Cox8a	14110.3	8.74569e-12	5.80641e-09	0.0435747	-22.9491	27.7209	636.17
Cox4i1	1625.92	1.01003e-11	6.15374e-09	55.1269	55.1269	127.312	2.30943
Cox6b2	7449.98	1.08137e-11	6.15374e-09	0.0205631	-48.6309	6.72081	326.839
Rpl28-ps1	2391.5	1.59435e-11	8.46814e-09	34.5263	34.5263	87.9033	2.54598
Ifitm6	2538.39	2.27036e-11	1.11936e-08	0.0455008	-21.9776	7.16977	157.575
Dppa5a	34621.9	2.38849e-11	1.11936e-08	20.622	20.622	558.748	27.0948
Rps11	1933.77	6.97408e-11	3.0868e-08	15.8556	15.8556	59.4283	3.74808
Gm10819	1330.44	8.45845e-11	3.46729e-08	0.0477174	-20.9567	2.24703	47.0903
Sbk3	21.2212	8.70413e-11	3.46729e-08	80.2637	80.2637	1.35273	0.0168535
Rps27a	173.019	1.49547e-10	5.67352e-08	199.394	199.394	7.2139	0.0361791
Rps20	293.45	1.65103e-10	5.97898e-08	42.3232	42.3232	8.88706	0.209981
Atp2c2	41.048	1.81779e-10	6.16253e-08	182.267	182.267	7.34428	0.040294
Gm5905	1633.61	1.85642e-10	6.16253e-08	47.1088	47.1088	41.3735	0.878255
Gng5	1065.77	2.10038e-10	6.6935e-08	0.0204999	-48.7808	1.00591	49.0693
Trmt112-ps2	7580.39	2.39242e-10	7.33092e-08	0.0565794	-17.6743	25.4283	449.428
Gm9824	1704.99	2.53183e-10	7.41013e-08	0.0359338	-27.829	1.98113	55.1328
Gm9843	20324.2	2.60429e-10	7.41013e-08	10.4794	10.4794	585.062	55.8298
Rpl27-ps3	7273.88	2.9643e-10	8.14364e-08	10.1817	10.1817	238.103	23.3854
Rpl18a	3019.75	3.14274e-10	8.34606e-08	14.0206	14.0206	123.691	8.82213
Sf3b5	2350.88	4.17434e-10	1.07281e-07	15.4183	15.4183	82.6368	5.35967
Arf5	2194.4	5.30268e-10	1.3202e-07	0.048657	-20.552	4.4599	91.6599
CT010467.1	139471	7.61668e-10	1.83885e-07	0.053044	-18.8523	93.5434	1763.51
Rps29	2981.84	8.23811e-10	1.93038e-07	28.8643	28.8643	28.3184	0.981088
Rpl36al	2467.45	9.41692e-10	2.14356e-07	41.6209	41.6209	65.4212	1.57183
Rpl38	59.7732	1.39844e-09	3.09483e-07	69.5797	69.5797	0.695797	0.01
Sssca1	1466.92	2.13523e-09	4.59768e-07	17.7253	17.7253	109.27	6.16466
Med29	820.673	2.93927e-09	6.16242e-07	91.1657	91.1657	33.8489	0.37129
Tma7	47.5881	3.06658e-09	6.26448e-07	0.0414134	-24.1468	0.0933872	2.255
Gm11361	3210.33	3.36678e-09	6.70579e-07	45.5637	45.5637	79.977	1.75528
Gm8186	24634.9	4.09206e-09	7.95158e-07	0.105757	-9.45561	68.7129	649.722
Snrpd2	1035.45	4.50021e-09	8.53647e-07	130.228	130.228	61.1239	0.46936
Gm12918	9186.08	5.00264e-09	9.26885e-07	16.3955	16.3955	142.09	8.66636
Gm15427	8829.81	5.74423e-09	1.0401e-06	10.0514	10.0514	300.723	29.9184
Rplp0	10583	7.15145e-09	1.26613e-06	5.9378	5.9378	260.652	43.8972
Tubg2	3482.28	7.3108e-09	1.2662e-06	0.0736582	-13.5762	15.7549	213.891
Chchd2	2918.49	7.93143e-09	1.33243e-06	6.85724	6.85724	49.8484	7.26944
Rpl6	113.21	8.02772e-09	1.33243e-06	88.6125	88.6125	4.65044	0.0524806
Gm6472	4803.19	9.24518e-09	1.50319e-06	19.0656	19.0656	142.728	7.48616
Trmt112	13915.2	1.29775e-08	2.06783e-06	0.129593	-7.71645	114.752	885.477
Rps26	1736.45	1.64166e-08	2.56454e-06	49.584	49.584	8.99326	0.181374
Rps5	1582.29	2.24368e-08	3.43757e-06	40.9106	40.9106	78.8153	1.92652
Leprot	91.0425	3.14535e-08	4.72812e-06	86.7539	86.7539	5.6776	0.0654449
Ndufa11	1005.01	3.8662e-08	5.70407e-06	26.3681	26.3681	77.4531	2.93738
Rps25	506.01	4.06545e-08	5.88899e-06	21.492	21.492	6.55276	0.304894
Higd2a	6669.46	4.17927e-08	5.94576e-06	0.127989	-7.81318	51.2628	400.526
Eif2b2	721.235	4.43052e-08	6.19263e-06	11.3105	11.3105	65.542	5.79481
Gm8730	5379.32	4.61362e-08	6.33737e-06	7.00199	7.00199	133.66	19.0888
Mrpl34	5550.92	4.78542e-08	6.43197e-06	8.19163	8.19163	213.67	26.084
Gm12481	3343.88	4.84396e-08	6.43197e-06	0.00019206	-5206.71	0.0100002	52.0684
Romo1	4943.82	5.02524e-08	6.56329e-06	0.0835062	-11.9752	9.92977	118.91
Gadd45gip1	1219.17	5.16304e-08	6.63451e-06	14.6553	14.6553	96.996	6.61848
Gm15772	3027.77	5.32545e-08	6.73458e-06	40.3718	40.3718	84.7335	2.09883
Gm13077	58.8489	6.8757e-08	8.55918e-06	0.00791988	-126.264	0.01	1.26264
H2afj	1809.57	7.51813e-08	9.21491e-06	14.3042	14.3042	88.8869	6.21406
Vaultrc5	2779.74	9.10183e-08	1.06632e-05	0.00831646	-120.243	0.457472	55.0079
Atg101	1217.13	9.17784e-08	1.06632e-05	9.13148	9.13148	54.2853	5.94486
Rpl17	41.9512	9.19741e-08	1.06632e-05	21.4952	21.4952	2.24475	0.10443
Gm4799	5326.04	9.23514e-08	1.06632e-05	0.121797	-8.21041	27.9092	229.146
Rpl24	72.1909	9.65096e-08	1.09842e-05	45.2794	45.2794	1.77274	0.0391511
Rps13	159.779	1.07866e-07	1.21038e-05	55.799	55.799	6.44155	0.115442
Eif6	9236.22	1.12984e-07	1.25019e-05	5.1731	5.1731	584.325	112.955
Timm10	677.259	1.1626e-07	1.26883e-05	70.7449	70.7449	8.22986	0.116331
Tpt1-ps3	3897.66	1.304e-07	1.40391e-05	0.0938238	-10.6583	14.2599	151.986
Nxt1	2393.19	1.45159e-07	1.54197e-05	7.31693	7.31693	75.4625	10.3134
Rps3a1	188.1	1.47912e-07	1.55054e-05	321.189	321.189	3.21189	0.01
Polr2d	1272.54	1.52403e-07	1.57687e-05	15.6412	15.6412	92.2702	5.89918
Fam104a	478.85	1.60707e-07	1.64148e-05	0.155847	-6.41655	6.69565	42.963
Tma7-ps	377.125	1.77267e-07	1.7877e-05	0.0016708	-598.517	0.01	5.98517
Fam221b	2728.01	1.8368e-07	1.82922e-05	0.149846	-6.6735	9.22748	61.5796
Rpl35	349.921	1.92689e-07	1.89525e-05	17.6209	17.6209	13.4826	0.76515
Gm2991	83.7722	1.96273e-07	1.90696e-05	20.7041	20.7041	1.05355	0.0508861
Eloc	510.028	1.9884e-07	1.90862e-05	8.71635	8.71635	7.61405	0.873537
Rpl15-ps3	3261.13	2.3803e-07	2.2465e-05	13.6167	13.6167	76.0107	5.58215
Gm15310	179.391	2.3968e-07	2.2465e-05	42.6325	42.6325	2.63396	0.0617829
Gm10222	1698.4	2.72923e-07	2.52835e-05	0.0740387	-13.5064	2.27271	30.6963
Atp5o	11.738	2.79855e-07	2.53064e-05	31.9476	31.9476	1.11454	0.0348865
Gm5580	1777.48	2.80598e-07	2.53064e-05	20.6636	20.6636	58.1309	2.8132
Gm13370	1635.77	2.85877e-07	2.53064e-05	43.5387	43.5387	64.0763	1.47171
Gm10240	1635.77	2.85877e-07	2.53064e-05	43.5387	43.5387	64.0763	1.47171
Rps14	2597.21	2.93004e-07	2.56523e-05	6.50248	6.50248	56.2353	8.64828
Gm5514	8695.01	3.03653e-07	2.62957e-05	0.125632	-7.95973	19.5706	155.777
Etfb	45.9012	3.09787e-07	2.65384e-05	77.438	77.438	4.65112	0.0600626
Ftl1	6387.27	3.54466e-07	2.9782e-05	0.180244	-5.54803	39.944	221.611
Rpl18	353.275	3.55126e-07	2.9782e-05	28.4419	28.4419	16.0853	0.565548
Timm13	1916.99	3.6895e-07	3.0619e-05	19.6714	19.6714	128.855	6.55039
Gmps	18.3114	3.9399e-07	3.236e-05	43.5278	43.5278	0.89124	0.0204752
Mrpl12	1406.24	4.6564e-07	3.78547e-05	13.5327	13.5327	142.916	10.5608
P4hb	380.578	4.98506e-07	4.01172e-05	38.3899	38.3899	21.473	0.559339
Rps15	2561.59	5.22724e-07	4.16454e-05	40.9659	40.9659	66.9717	1.63481
Sem1	72.7463	5.33953e-07	4.21188e-05	38.0558	38.0558	1.82771	0.0480272
Gm10260	3959.76	5.62354e-07	4.39243e-05	33.4895	33.4895	69.1482	2.06477
Rpl28	166.925	5.71954e-07	4.42404e-05	34.2405	34.2405	8.62718	0.251958
Gm10163	1790.53	5.78166e-07	4.42909e-05	42.0046	42.0046	75.9746	1.80872
Gm10132	188.994	6.03348e-07	4.55761e-05	28.1638	28.1638	4.43455	0.157456
Strip1	26.2799	6.06385e-07	4.55761e-05	39.4062	39.4062	1.23653	0.031379
Cks2	1633.97	6.16563e-07	4.5908e-05	0.135974	-7.35433	3.9276	28.8849
Gm10076	67324.5	6.42934e-07	4.74283e-05	6.016	6.016	192.029	31.9198
Serf2	3797.26	6.59253e-07	4.81859e-05	0.186494	-5.3621	16.1196	86.4349
Gm15452	4828.49	6.85312e-07	4.96353e-05	0.111776	-8.94644	10.2619	91.8076
Gm13436	788.203	7.07258e-07	5.04349e-05	33.4329	33.4329	44.4508	1.32955
Imp3	7469.8	7.09151e-07	5.04349e-05	0.219283	-4.56031	22.7583	103.785
Emg1	1040.56	7.15343e-07	5.04349e-05	52.3505	52.3505	94.4426	1.80404
Fam96b	2385.29	7.22435e-07	5.0488e-05	0.107171	-9.33085	19.149	178.676
Rln3	1491.82	7.59286e-07	5.2602e-05	0.044643	-22.3999	2.62549	58.8107
Polr2i	1815.56	7.99407e-07	5.48992e-05	10.689	10.689	115.939	10.8466
Rpl32	1422.32	8.1178e-07	5.48992e-05	5.44177	5.44177	53.8199	9.89013
Gm20443	53.5134	8.13118e-07	5.48992e-05	568.652	568.652	5.68652	0.01
Mif	1729.07	8.26621e-07	5.53419e-05	15.7374	15.7374	127.868	8.12513
Gm5705	102.038	8.88045e-07	5.89588e-05	0.0130125	-76.8489	0.0785105	6.03344
Por	30.1035	8.9746e-07	5.90914e-05	63.4368	63.4368	2.85984	0.0450817
Rps18-ps3	174.212	9.58074e-07	6.25654e-05	25.1689	25.1689	5.02069	0.19948
Xrcc1	104.189	9.96222e-07	6.43196e-05	50.3111	50.3111	13.4222	0.266784
Gm7536	3309.93	1.00623e-06	6.43196e-05	17.4594	17.4594	39.301	2.25099
Pex16	386.46	1.00916e-06	6.43196e-05	11.6237	11.6237	25.4778	2.19187
Cops9	1189.33	1.0708e-06	6.77069e-05	0.108507	-9.21599	5.98104	55.1212
Gm3375	1760.46	1.13791e-06	7.1318e-05	55.4532	55.4532	62.041	1.1188
Gm6180	799.106	1.14949e-06	7.1318e-05	0.167052	-5.98616	5.12162	30.6588
H1foo	20011.9	1.15477e-06	7.1318e-05	17.6265	17.6265	1391.34	78.9346
Rps3a2	881.756	1.20686e-06	7.39622e-05	1053.44	1053.44	10.5344	0.01
Gm4332	1274.53	1.22697e-06	7.44981e-05	44.0628	44.0628	17.4973	0.397099
Gm12168	432.664	1.23431e-06	7.44981e-05	0.115854	-8.63154	3.96964	34.2641
Gm6136	737.612	1.25968e-06	7.54578e-05	217.468	217.468	41.0722	0.188866
Gm20594	22981.4	1.29594e-06	7.70506e-05	0.194485	-5.14179	60.8256	312.753
Rps4x	544.569	1.39683e-06	8.24338e-05	70.1726	70.1726	38.8626	0.553814
Rps6-ps4	2673.61	1.41892e-06	8.31219e-05	15.2773	15.2773	45.3744	2.97006
Rps15-ps2	240.133	1.44789e-06	8.41996e-05	100.953	100.953	4.22878	0.0418884
Elof1	8416.05	1.5757e-06	9.09679e-05	3.46124	3.46124	440.932	127.391
Rpl15	838.408	1.60167e-06	9.13923e-05	9.40197	9.40197	24.1256	2.56601
Rplp1	3713.11	1.60599e-06	9.13923e-05	9.72874	9.72874	40.0977	4.12157
Tmem208	131.311	1.61828e-06	9.14385e-05	164.634	164.634	2.2337	0.0135676
Naa38	1351.92	1.66819e-06	9.35948e-05	22.2806	22.2806	83.4815	3.74682
Ndufb11	2794.52	1.78779e-06	9.96034e-05	8.18664	8.18664	186.035	22.7242
Bub1b	129.99	1.87221e-06	0.000103582	140.328	140.328	14.8778	0.106021
Tpt1	416.328	2.05061e-06	0.00011267	0.145361	-6.87941	2.15832	14.848
Setd4	745.175	2.10152e-06	0.000113124	11.2413	11.2413	68.6495	6.10692
Gm42732	225.164	2.11499e-06	0.000113124	0.0438143	-22.8236	0.146057	3.33355
Ddx39	939.606	2.11955e-06	0.000113124	6.75124	6.75124	30.8495	4.56946
Gm26916	96.8279	2.13665e-06	0.000113124	0.0545223	-18.3411	0.200089	3.66985
Gm5931	2572.55	2.15063e-06	0.000113124	0.160194	-6.24244	24.5359	153.164
Ftl1-ps1	2226.07	2.15686e-06	0.000113124	0.185558	-5.38914	15.0578	81.1487
Gm10120	1035.94	2.15826e-06	0.000113124	48.2172	48.2172	37.7867	0.783677
Psmb5	318.937	2.42812e-06	0.000126437	45.1507	45.1507	9.82859	0.217684
H2afx	6165.43	2.45167e-06	0.000126834	264.188	264.188	857.096	3.24427
Rpl39	603.046	2.6225e-06	0.000134796	17.1093	17.1093	14.8691	0.869067
Gm11410	3846.75	2.76457e-06	0.00014046	0.133997	-7.46286	7.36717	54.9801
Timm17a	387.522	2.76794e-06	0.00014046	8.12754	8.12754	14.7291	1.81224
Gm10131	8751.55	3.04497e-06	0.00015354	0.327183	-3.0564	131.166	400.895
Crry-ps	73.6903	3.18782e-06	0.000159732	58.4355	58.4355	5.73426	0.0981297
Olfr77	24.0113	3.38852e-06	0.000168727	16.601	16.601	0.410945	0.0247542
Psmb7	29.7471	3.59395e-06	0.000177126	17.9607	17.9607	1.75351	0.0976302
Gm15710	58.7716	3.60798e-06	0.000177126	120.953	120.953	1.20964	0.0100008
Exosc5	157.994	3.6239e-06	0.000177126	42.166	42.166	18.522	0.439263
Rpl13	298.492	3.88275e-06	0.000188621	26.1326	26.1326	9.73977	0.372705
Abhd17a	194.772	3.9883e-06	0.000192575	387.245	387.245	29.2828	0.0756183
Rps7	57.9322	4.15871e-06	0.000199593	13.3046	13.3046	2.81313	0.21144
Gm12254	354.693	4.22873e-06	0.000201738	37.7508	37.7508	4.36028	0.115502
Gm37738	185.749	4.27046e-06	0.000202516	0.101789	-9.82428	0.372854	3.66302
Sf3b6	84.3694	4.44544e-06	0.000209567	78.3587	78.3587	1.0286	0.0131268
Gm10157	3786.75	4.91952e-06	0.000230552	0.260415	-3.84003	27.9744	107.422
Gm14303	1439.13	5.29118e-06	0.000246519	19.5464	19.5464	13.318	0.681356
Cfl1	1791.14	5.43032e-06	0.000251531	0.204641	-4.88662	14.576	71.2275
Ubl5	2858.54	5.47034e-06	0.00025192	0.254506	-3.92918	19.0939	75.0235
Tacc3	577.762	5.57907e-06	0.000255451	17.0422	17.0422	35.0859	2.05876
Snrpc	167.743	5.63583e-06	0.000256575	24.5051	24.5051	1.91395	0.078104
Uxt	30.8341	5.67197e-06	0.000256753	20.4971	20.4971	1.27598	0.062252
Gm7879	4690.57	5.77484e-06	0.000259049	0.256216	-3.90296	35.3381	137.923
Gm4294	1111.55	5.79441e-06	0.000259049	9.25648	9.25648	27.5681	2.97825
Atp5j2	550.236	5.84068e-06	0.000259049	9.88001	9.88001	35.4119	3.5842
Tmem102	185.159	5.85321e-06	0.000259049	293.182	293.182	33.9252	0.115714
Mvb12a	282.656	5.88525e-06	0.000259049	72.202	72.202	33.2601	0.460653
Rpl23a	39.54	5.91928e-06	0.000259115	41.9733	41.9733	1.10683	0.0263699
Rpl4	336.62	6.57949e-06	0.000286441	26.6697	26.6697	13.8986	0.521138
Gstt2	247.833	7.5989e-06	0.000329024	127.207	127.207	37.9641	0.298443
Ckb	4915.38	7.70224e-06	0.00033121	9.7611	9.7611	510.251	52.274
Taf10	1632.37	7.73252e-06	0.00033121	0.198662	-5.03368	18.4287	92.764
Mrpl22	87.1474	7.85376e-06	0.000334604	17.1853	17.1853	7.72456	0.449486
Rps16	839.886	7.93217e-06	0.000336147	6.9234	6.9234	28.9083	4.17545
Nxf1	61.9892	8.44309e-06	0.000355905	146.976	146.976	5.64058	0.0383775
Rbm38	786.213	9.02074e-06	0.000378004	0.146359	-6.8325	5.95038	40.6559
Rbx1-ps	10716.2	9.06222e-06	0.000378004	0.188225	-5.31279	61.0092	324.129
Gpx1	4495.32	9.20841e-06	0.000382101	0.185508	-5.3906	9.46782	51.0372
Gm9625	2044.11	9.59461e-06	0.000396064	5.20382	5.20382	35.2756	6.77879
Psmb1	142.51	9.9157e-06	0.000407208	41.2247	41.2247	10.0328	0.243369
Rpph1	212.093	1.01259e-05	0.000413542	0.00877086	-114.014	0.01	1.14014
Gm15770	26.379	1.02244e-05	0.000413542	13.5707	13.5707	1.97835	0.145781
Eif1	8736.45	1.02257e-05	0.000413542	0.396069	-2.52481	108.105	272.944
Gm16380	1041.74	1.04222e-05	0.000419362	0.124653	-8.02228	6.33763	50.8422
Hspa8	150.409	1.06399e-05	0.000425969	144.536	144.536	19.9169	0.137799
Ldhb	6360.66	1.09621e-05	0.000436674	0.271001	-3.69002	32.5769	120.209
Gm29666	74.4472	1.14502e-05	0.000453849	0.0931262	-10.7381	0.0999811	1.07361
Snrpg	198.906	1.18072e-05	0.000465681	0.136433	-7.32962	0.724	5.30665
Gm10012	87.8588	1.20857e-05	0.000474321	56.2798	56.2798	0.562798	0.01
Rpl10a	161.258	1.21927e-05	0.000476171	15.3272	15.3272	6.5937	0.430195
Gm14176	2995.39	1.2354e-05	0.000480119	0.199118	-5.02216	37.9552	190.617
Ubc	2058.14	1.24289e-05	0.000480686	60.797	60.797	278.632	4.58299
Atp6v1e1	96.4818	1.25774e-05	0.000484077	9.51135	9.51135	4.3416	0.456466
Gm28438	11177.7	1.3672e-05	0.000523677	0.11282	-8.86367	16.7061	148.077
Gm5805	883.807	1.39279e-05	0.000530926	7.37282	7.37282	22.3854	3.03621
Wdtc1	34.8252	1.45306e-05	0.000551265	0.0529779	-18.8758	0.105632	1.99389
Fth1	7619.18	1.45999e-05	0.000551267	0.216206	-4.62522	105.055	485.9
Rps17	419.881	1.4825e-05	0.000557127	14.4871	14.4871	6.15002	0.424518
Gm9794	870.978	1.49965e-05	0.000560927	12.9354	12.9354	5.53466	0.427871
Trappc4	1159.57	1.52662e-05	0.00056619	4.43569	4.43569	51.5096	11.6125
Nhp2	1954.96	1.52794e-05	0.00056619	6.3107	6.3107	36.2979	5.7518
Phf5a	1794.12	1.56293e-05	0.000576474	0.273754	-3.65292	24.65	90.0442
Gm7180	756.266	1.57987e-05	0.000580038	5.91894	5.91894	17.76	3.00053
Rps27l	2047.26	1.62763e-05	0.000594832	0.247557	-4.03947	19.8178	80.0536
Orai1	609.217	1.68379e-05	0.000610049	4.99185	4.99185	58.3573	11.6905
Gm5576	410.13	1.68813e-05	0.000610049	21.8956	21.8956	21.7918	0.995258
Slc25a17	39.8453	1.69224e-05	0.000610049	11.3226	11.3226	2.07946	0.183655
Gm28437	67264.7	1.71882e-05	0.000612197	0.273428	-3.65727	396.118	1448.71
Dcaf13	15.4877	1.71987e-05	0.000612197	85.6894	85.6894	1.37518	0.0160484
Eif4a3	480.96	1.72125e-05	0.000612197	22.3683	22.3683	36.8651	1.6481
Dnaja1	117.044	1.7327e-05	0.00061353	12.7837	12.7837	5.51274	0.431231
Gm23935	81.5405	1.77517e-05	0.000620298	0.00194435	-514.311	0.01	5.14311
Gm24245	81.5405	1.77517e-05	0.000620298	0.00194435	-514.311	0.01	5.14311
Gm24270	81.5405	1.77517e-05	0.000620298	0.00194435	-514.311	0.01	5.14311
Gm26764	51.0873	1.81858e-05	0.00063269	0.078335	-12.7657	0.0725605	0.926285
Ypel3	1516.1	1.84018e-05	0.000637421	0.174614	-5.72692	17.2475	98.7753
Rps19	890.152	1.85088e-05	0.000638352	24.1898	24.1898	6.39629	0.264421
Gm11675	20.8521	1.87497e-05	0.000643875	46.7074	46.7074	1.98272	0.0424499
Siva1	4625.58	1.90488e-05	0.000650574	0.258177	-3.87331	46.4205	179.801
Mdh2	445.917	1.91081e-05	0.000650574	28.6475	28.6475	52.778	1.84232
Jpt1	1035.59	1.96749e-05	0.000666746	3.49553	3.49553	33.3999	9.55502
Atp5k	516.5	1.97505e-05	0.000666746	10.068	10.068	17.4382	1.73205
Polr2k	43.5537	1.98638e-05	0.000667742	36.3074	36.3074	2.46401	0.0678651
Ube2s	574.241	2.08299e-05	0.000697275	0.244302	-4.09329	4.42532	18.1141
Cks1b	7298.64	2.09494e-05	0.000698342	0.286813	-3.48659	93.8342	327.162
Rps8	377.431	2.18587e-05	0.000725616	20.1215	20.1215	5.14659	0.255776
Rpl37	313.301	2.21691e-05	0.000732869	12.1281	12.1281	3.98923	0.328924
Gpx4-ps2	5022.08	2.22977e-05	0.000732892	4.03098	4.03098	158.046	39.2078
Rpl19	496.557	2.23538e-05	0.000732892	49.2321	49.2321	29.7654	0.604594
Rpl23	113.522	2.2465e-05	0.000733519	13.127	13.127	0.850365	0.06478
Gm10146	1818.53	2.27278e-05	0.000739069	0.182265	-5.48653	9.19796	50.4648
Pabpn1l	7633.44	2.31491e-05	0.000749711	22.6096	22.6096	552.595	24.4407
Rpl41	14844.5	2.33718e-05	0.000753859	5.64113	5.64113	44.538	7.89522
Eme2	62.2845	2.37325e-05	0.000762407	133.713	133.713	9.83227	0.0735326
Rce1	1009.47	2.40872e-05	0.000770695	9.07963	9.07963	72.5064	7.98561
Mos	21338.6	2.50427e-05	0.000798061	147.757	147.757	1796.15	12.1561
Upp1	205.7	2.54123e-05	0.000806612	184.676	184.676	32.0244	0.173408
Gm28439	2249.41	2.65686e-05	0.000838549	0.149971	-6.66795	5.26	35.0734
Rpsa-ps10	1294.71	2.66289e-05	0.000838549	33.0713	33.0713	34.741	1.05049
Ddit4	1041.66	2.70291e-05	0.000847798	0.0859128	-11.6397	5.45734	63.5218
Eif3g	279.015	2.73498e-05	0.000854492	44.0521	44.0521	21.5833	0.48995
Rps19bp1	886.571	2.83467e-05	0.000878878	4.41339	4.41339	31.4499	7.12602
Fcf1	51.0514	2.83509e-05	0.000878878	25.7116	25.7116	4.65176	0.18092
Chchd10	247.111	2.86397e-05	0.000884388	66.1083	66.1083	6.07195	0.0918486
Coa7	141.382	2.89783e-05	0.000891391	39.8051	39.8051	9.34669	0.234812
Gm12350	4110.06	2.92175e-05	0.00089529	3.89765	3.89765	43.4092	11.1373
Pnmt	42.414	2.96585e-05	0.000905323	348.329	348.329	3.48329	0.01
Rnf215	20.9118	3.01172e-05	0.000915815	18.2356	18.2356	1.86614	0.102335
Rpsa	310.322	3.05874e-05	0.000926578	43.5784	43.5784	7.16773	0.164479
Nat9	155.599	3.10942e-05	0.000936004	166.426	166.426	18.3457	0.110234
Zmat5	27.1077	3.11419e-05	0.000936004	29.9887	29.9887	1.54829	0.0516291
Gm43592	123.461	3.12511e-05	0.000936004	0.0430297	-23.2398	0.238023	5.53161
Atp5e	1010.84	3.20254e-05	0.000952803	14.6126	14.6126	49.7206	3.40258
Gm9385	1581.39	3.20511e-05	0.000952803	24.987	24.987	31.4296	1.25784
Rps26-ps1	2168.24	3.24092e-05	0.000959866	23.9673	23.9673	14.465	0.603528
Minos1	179.55	3.2783e-05	0.00096734	0.171344	-5.83622	0.973642	5.68239
Gm10273	9279.05	3.44306e-05	0.00101221	0.274195	-3.64705	127.471	464.891
Pfdn5	1516.12	3.66166e-05	0.00107252	0.245758	-4.06905	13.7408	55.9122
Gm45663	21444.2	3.68128e-05	0.00107431	0.228674	-4.37304	265.538	1161.21
Gnai2	312.426	3.70819e-05	0.00107822	0.0642075	-15.5745	1.4624	22.7762
A530040E14Rik	1646.05	3.73276e-05	0.00108142	4.79151	4.79151	41.819	8.72773
Hnrnpk	176.782	3.77494e-05	0.00108753	8.64903	8.64903	4.74021	0.548063
Rpl18-ps2	1026.6	3.78118e-05	0.00108753	53.6885	53.6885	30.6359	0.570623
D8Ertd738e	1387.45	3.81467e-05	0.00109322	4.54896	4.54896	44.6426	9.8138
Dnajc11	253.969	3.9143e-05	0.00111775	4.86106	4.86106	22.1678	4.56028
Tmem258	929.829	4.04356e-05	0.00114715	5.43887	5.43887	37.5182	6.89816
Tmem39b	142.422	4.04606e-05	0.00114715	13.7657	13.7657	4.86814	0.353644
Dleu2	14.934	4.0742e-05	0.00115103	0.0895545	-11.1664	0.0323662	0.361414
Gm46379	31.4613	4.18792e-05	0.00117898	0.00611572	-163.513	0.01	1.63513
Gm10925	31644	4.25914e-05	0.00119263	0.207868	-4.81075	95.3576	458.742
1810013D15Rik	64.8475	4.26633e-05	0.00119263	0.0967627	-10.3346	0.0851437	0.879922
Nol12	214.624	4.29323e-05	0.00119595	73.2359	73.2359	18.6471	0.254616
Rps6	180.267	4.44006e-05	0.00123254	10.9296	10.9296	3.64127	0.333156
Gm5436	1020.53	4.53598e-05	0.0012548	79.5692	79.5692	106.427	1.33754
Axin2	38.9101	4.57441e-05	0.00126105	0.0820554	-12.1869	0.233281	2.84297
Ddx24	133.021	4.61202e-05	0.00126703	14.9211	14.9211	7.5365	0.50509
Atp5h	303.582	4.71348e-05	0.00129046	23.6578	23.6578	13.9591	0.590045
Atp5g2	19.5139	4.73009e-05	0.00129057	13.7219	13.7219	1.98245	0.144474
Elovl5	12.9371	4.74828e-05	0.00129111	29.6318	29.6318	0.805685	0.0271899
Gm11808	12965.9	4.85153e-05	0.0013147	13.7925	13.7925	168.245	12.1983
Rpl30	242.024	4.94446e-05	0.00133178	29.7161	29.7161	5.11306	0.172063
Nop53	26.5069	4.94798e-05	0.00133178	66.0976	66.0976	0.766232	0.0115924
Rps10-ps1	515.589	4.96876e-05	0.00133287	7.48891	7.48891	14.6399	1.95488
Gm13611	248.489	5.03503e-05	0.00134611	19.9761	19.9761	7.57872	0.37939
Rpl39l	600.943	5.06233e-05	0.00134888	9.05729	9.05729	25.4215	2.80674
Rpl36	1100.27	5.08623e-05	0.00135073	34.497	34.497	48.2357	1.39826
Cep78	14.3845	5.12547e-05	0.00135663	6.91638	6.91638	1.06042	0.15332
Cox7c	350.82	5.16789e-05	0.00136333	17.5599	17.5599	2.21115	0.125921
Eif2b4	854.352	5.31061e-05	0.00139636	31.2135	31.2135	92.5572	2.96529
Rpl6l	289.05	5.3803e-05	0.00141003	201.415	201.415	15.837	0.0786287
1810037I17Rik	1321.49	5.40968e-05	0.00141308	0.163393	-6.1202	9.1091	55.7496
Cdh1	35.1445	5.55593e-05	0.00144654	27.3864	27.3864	2.32866	0.0850298
Plat	658.561	5.70352e-05	0.00148013	84.7484	84.7484	84.9831	1.00277
Edf1	299.804	5.76699e-05	0.00149068	26.8509	26.8509	13.1784	0.490797
Rps25-ps1	725.95	5.78159e-05	0.00149068	13.1133	13.1133	6.89388	0.525718
Rpl35a	39.2592	5.83525e-05	0.00149966	12.0772	12.0772	0.941041	0.0779186
Cops7a	1325.85	5.92387e-05	0.00151754	0.196173	-5.09755	16.7892	85.5839
Fam83g	233.935	6.1881e-05	0.00158015	52.7076	52.7076	16.3996	0.311142
Gm12892	1299.04	6.28232e-05	0.00159908	9.07462	9.07462	118.545	13.0634
Gm9294	125.883	6.44885e-05	0.00163553	40.1058	40.1058	6.91764	0.172485
Gch1	255.991	6.46658e-05	0.00163553	0.223619	-4.47189	4.04923	18.1077
Rps16-ps2	6841.69	6.55942e-05	0.00165376	4.51838	4.51838	160.996	35.6314
Aarsd1	40.6322	6.91883e-05	0.00173587	50.4992	50.4992	5.05979	0.100196
Gm13092	2491.44	6.92866e-05	0.00173587	0.2057	-4.86146	14.4376	70.1876
Rplp0-ps1	25.3758	6.96358e-05	0.00173915	10.2901	10.2901	0.752432	0.073122
Bud31	243.339	7.12725e-05	0.00177446	28.7794	28.7794	19.0411	0.661623
Csnk2b	1535.9	7.14997e-05	0.00177457	0.385385	-2.59481	24.9118	64.6412
Zp1	3799.04	7.19361e-05	0.00177986	13.4844	13.4844	293.806	21.7887
Gm20627	506.48	7.59403e-05	0.00187312	0.0710126	-14.082	3.71815	52.359
Gm8355	237.123	7.75954e-05	0.00190803	274.766	274.766	33.7421	0.122803
Gm9803	8202.34	7.81725e-05	0.00191631	4.07553	4.07553	291.425	71.5061
Tubb4b	7048.61	7.85095e-05	0.0019169	10.532	10.532	636.391	60.4246
2020-03-07	34.0872	7.90149e-05	0.0019169	68.7996	68.7996	1.76911	0.025714
Rpl38-ps2	700.111	7.91302e-05	0.0019169	30.7991	30.7991	7.15939	0.232455
Mthfd1	12.3272	7.91589e-05	0.0019169	14.3325	14.3325	1.19871	0.0836362
Gm9025	50.1205	8.14808e-05	0.00196714	149.194	149.194	6.09539	0.0408554
Gm13075	54.2341	8.41428e-05	0.00202527	0.13663	-7.31903	0.0936054	0.685101
Fbxo31	21.0388	8.62738e-05	0.00207031	31.7469	31.7469	1.71869	0.0541372
Ndufb7	175.766	8.96751e-05	0.00214547	106.358	106.358	20.9906	0.197358
Gm16283	54.6303	9.30117e-05	0.00221864	196.447	196.447	1.96447	0.01
Snhg9	228.918	0.000101675	0.00241805	38.8117	38.8117	0.388117	0.01
Ndufv1	734.56	0.000106023	0.00251395	218.937	218.937	105.184	0.480428
Gm10243	314.23	0.000108227	0.0025586	24.0144	24.0144	10.2516	0.426892
Rps13-ps1	3462.41	0.00011132	0.00262262	43.387	43.387	136.445	3.14482
Gm9493	192.405	0.000111594	0.00262262	31.3174	31.3174	8.60575	0.274792
Rps10	264.798	0.000112732	0.00264158	7.05866	7.05866	6.49283	0.919839
Gm14586	2836.83	0.000113276	0.00264653	19.9952	19.9952	32.6228	1.63154
Gm6798	819.699	0.000113943	0.00265434	8.51956	8.51956	8.70005	1.02119
Smarcd2	1538.48	0.000118807	0.00275958	3.84333	3.84333	135.328	35.2112
Atp6v0c	2016.73	0.000121435	0.00280784	3.80793	3.80793	80.0941	21.0335
CT009486.1	44.6227	0.00012159	0.00280784	0.140248	-7.13022	0.156644	1.11691
Tubg1	1108.62	0.000122178	0.00281328	0.241325	-4.14379	17.0293	70.566
Sgf29	235.954	0.000124652	0.00285655	19.5256	19.5256	28.7385	1.47184
Dnah8	6.70021	0.000124775	0.00285655	8.70295	8.70295	0.537242	0.061731
Kif22	498.56	0.000125726	0.00287008	54.7631	54.7631	56.3802	1.02953
Cpt2	56.7378	0.000129871	0.00295623	19.6262	19.6262	3.93955	0.200729
Aip	328.746	0.000130744	0.00296764	5.45708	5.45708	20.8658	3.82362
Dbndd2	193.967	0.000131507	0.00297647	66.784	66.784	5.97171	0.0894183
Gm10073	4896.73	0.000132394	0.00298806	5.80822	5.80822	34.4692	5.93455
Slirp	29.0164	0.000133652	0.00300792	163.987	163.987	2.00351	0.0122175
Rpl39-ps	3042.41	0.000134753	0.00302417	26.033	26.033	60.8373	2.33693
U2af1	6.6318	0.000136468	0.00305405	15.9713	15.9713	0.201246	0.0126004
Psmb6	3311.8	0.000138383	0.00308823	4.04729	4.04729	275.182	67.9916
Gm38025	20968.8	0.000140197	0.00310944	0.286863	-3.48599	282.61	985.177
Sec61b	485.192	0.000140468	0.00310944	0.248921	-4.01734	4.09901	16.4671
Uba52	1134	0.000140578	0.00310944	13.0344	13.0344	22.7066	1.74205
Ndufs2	132.335	0.000140895	0.00310944	53.5465	53.5465	16.3376	0.305111
Lrrc36	18.161	0.000141342	0.00311069	14.7439	14.7439	0.638329	0.0432945
Gm10263	2724.64	0.00014279	0.0031339	0.212236	-4.71174	4.47296	21.0755
C230062I16Rik	72.1555	0.000144472	0.00315553	8.75209	8.75209	4.48945	0.512958
Gm20634	32.3621	0.000144567	0.00315553	198.74	198.74	1.98753	0.0100007
Tyms	115.791	0.000146855	0.00319671	92.2635	92.2635	14.7661	0.160042
1500011K16Rik	108.241	0.0001479	0.00321069	24.6345	24.6345	6.84125	0.27771
Mrpl14	228.969	0.000148902	0.00322366	16.059	16.059	26.6238	1.65788
Eef1d	261.756	0.000149914	0.00323101	33.2009	33.2009	26.8225	0.807886
Uqcrb	31.226	0.000150429	0.00323101	24.9932	24.9932	1.41977	0.0568064
Gnas	102.352	0.000150459	0.00323101	0.0261954	-38.1746	0.205612	7.84915
Mt2	3573.04	0.000151059	0.00323518	0.0407304	-24.5517	0.0447518	1.09873
Gm11993	13054	0.000152789	0.00326345	0.357142	-2.8	291.329	815.723
Smt3h1-ps	13.5497	0.000153744	0.00327508	0.0133404	-74.9605	0.01	0.749606
Commd2	1341.71	0.000155162	0.00329646	0.321328	-3.11208	22.514	70.0655
Ndufa9	137.065	0.000159055	0.00336341	17.0972	17.0972	16.282	0.952318
Gm36958	29080.9	0.000159157	0.00336341	0.286471	-3.49076	438.116	1529.36
Gng5-ps	52.8733	0.000160454	0.00338185	0.00480818	-207.979	0.01	2.07979
Tomm7	201.859	0.000162276	0.00341121	11.4905	11.4905	6.36074	0.553564
Nop9	55.7479	0.000165659	0.00345408	76.6062	76.6062	0.766062	0.01
Lipt2	90.6	0.000165776	0.00345408	434.669	434.669	4.34669	0.01
Gja4	18421.5	0.000165959	0.00345408	23.2128	23.2128	2046.54	88.164
Gm12191	682.471	0.00016632	0.00345408	174.168	174.168	13.2792	0.0762437
Gm13341	20.446	0.000166483	0.00345408	0.0830521	-12.0406	0.0346063	0.416682
Wdr74	422.484	0.000167161	0.00345914	25.704	25.704	10.5163	0.409132
Hspa4	11.0408	0.000167948	0.00346643	32.7787	32.7787	0.816266	0.0249023
Rps3	400.755	0.000169958	0.00349885	19.4136	19.4136	3.54919	0.18282
Gm20402	88.0829	0.000170772	0.00350656	0.000773455	-1292.9	0.01	12.929
Dguok	104.771	0.000171978	0.00352223	5.29813	5.29813	6.08999	1.14946
Rps13-ps2	3693.51	0.000172828	0.00352608	53.2818	53.2818	129.862	2.43726
Birc5	3422.08	0.000173051	0.00352608	0.338741	-2.95211	55.157	162.829
Gm16378	1395.03	0.000179254	0.00364316	0.324407	-3.08254	12.842	39.586
Ndufa4	508.859	0.000182389	0.00368806	0.197153	-5.07221	0.887335	4.50075
Gm7964	1458.84	0.000183131	0.00369369	9.83866	9.83866	40.0767	4.07339
Clk1	94.9844	0.000186695	0.00375607	39.83	39.83	2.511	0.0630428
Taldo1	395.777	0.000188067	0.00377413	10.7845	10.7845	16.6268	1.54174
Prc1	136.69	0.000191745	0.00383827	10.9682	10.9682	7.70565	0.702547
Sct	211.839	0.000196669	0.00392697	64.6105	64.6105	0.646105	0.01
Ndufv3	40.8351	0.00019917	0.00396697	27.8534	27.8534	2.18808	0.0785572
Ermp1	303.546	0.000200772	0.0039889	0.165598	-6.03874	3.11094	18.7861
Smu1	454.213	0.000201322	0.00398988	12.0729	12.0729	25.8412	2.14043
Gm12463	11785.1	0.000202363	0.00399914	3.11043	3.11043	412.241	132.535
Gm15847	15.057	0.000203135	0.00399914	20.0856	20.0856	1.03446	0.0515026
Med28	3337.68	0.000203295	0.00399914	0.430335	-2.32377	49.0086	113.885
Gm14567	108.74	0.00020431	0.0040092	582.148	582.148	5.82148	0.01
Wdcp	59.5709	0.000205429	0.00401345	0.135292	-7.3914	0.249289	1.8426
Dmap1	404.307	0.000205534	0.00401345	46.3191	46.3191	59.6893	1.28866
Sharpin	85.933	0.000206821	0.00402871	57.3577	57.3577	13.2689	0.231336
Zfp593	1117.18	0.000207918	0.00404021	32.9437	32.9437	97.0276	2.94526
Ndufa7	94.544	0.000209682	0.00406456	8.38587	8.38587	3.13012	0.373261
Rrp1b	62.8628	0.000213017	0.00411918	15.4966	15.4966	3.23637	0.208843
Gtf2a1l	30.6343	0.000214302	0.004134	7.99481	7.99481	1.65794	0.207377
Clcc1	101.455	0.000216161	0.0041598	15.7576	15.7576	7.92114	0.502687
Wdr18	259.843	0.000216841	0.00416283	91.0986	91.0986	33.0067	0.362319
Rps21	1077.2	0.000219638	0.00420639	6.75286	6.75286	9.43296	1.39688
Alkbh6	69.3094	0.000223187	0.00426411	19.5834	19.5834	3.24834	0.165872
Cox6c	385.299	0.000227344	0.00433314	0.250287	-3.99541	1.15804	4.62684
Tbl3	223.683	0.000233731	0.00444423	173.257	173.257	30.243	0.174555
Mrpl39	22	0.000238372	0.00452169	38.3039	38.3039	2.07668	0.0542159
Fau	1240.57	0.000239113	0.00452496	3.84028	3.84028	45.4921	11.846
Zp3	5003.44	0.000240824	0.00454655	12.6433	12.6433	267.952	21.1932
Gm4604	1129.44	0.000245805	0.00462228	26.0419	26.0419	42.5999	1.63582
Eif1-ps2	988.649	0.000245995	0.00462228	0.278714	-3.58791	7.52869	27.0123
Fbxl22	76.5906	0.000248458	0.00465756	40.8679	40.8679	8.65136	0.211691
Tubb4b-ps1	366.615	0.000252282	0.00469979	7.33737	7.33737	26.4636	3.60668
Gm10335	159.144	0.000252564	0.00469979	17.7767	17.7767	2.79904	0.157456
Gm10250	1981.55	0.00025286	0.00469979	10.0329	10.0329	54.6516	5.44721
Gm8994	612.738	0.000253504	0.00469979	15.8124	15.8124	0.98381	0.0622177
Ndufc1	83.8441	0.0002566	0.00474324	35.9872	35.9872	2.89869	0.0805477
Lsm7	401.269	0.000259218	0.00478054	0.195931	-5.10385	2.02974	10.3595
Gm24451	259.83	0.000260514	0.00479333	0.00426337	-234.556	0.01	2.34556
Tbcb	406.595	0.000266928	0.00489845	5.91237	5.91237	22.5125	3.80769
Tarbp2	1478.25	0.000267456	0.00489845	3.65763	3.65763	127.953	34.9824
Unc13d	66.6444	0.000271172	0.00494876	0.0911334	-10.9729	0.0497683	0.546104
Ndufb4	74.8241	0.000271744	0.00494876	44.9284	44.9284	6.26197	0.139377
Pttg1ip	148.717	0.000272067	0.00494876	20.4609	20.4609	1.20868	0.0590727
Anxa2	13.6105	0.000272873	0.00495212	27.4052	27.4052	1.64075	0.0598703
Umps	74.1176	0.000274898	0.00497753	51.3044	51.3044	6.90899	0.134667
Xab2	32.7297	0.000277862	0.00501979	86.1548	86.1548	6.90363	0.0801304
Rn7sk	6115.82	0.000281496	0.00507392	0.096187	-10.3964	6.33512	65.8625
Gm813	751.909	0.000283416	0.00509701	38.3781	38.3781	27.7373	0.722738
Rpl23a-ps3	569.907	0.000286254	0.00513232	16.0757	16.0757	6.38678	0.397295
Gm10184	11990.9	0.000286668	0.00513232	4.5476	4.5476	531.529	116.881
Polr3a	37.2774	0.000287956	0.00514364	23.6456	23.6456	2.44024	0.103201
Mgst3	1092.5	0.000288737	0.00514364	0.152241	-6.56854	7.23196	47.5034
Hist3h2a	47.0939	0.000289237	0.00514364	347.996	347.996	3.47996	0.01
Tars	13.0731	0.000290021	0.0051461	39.3338	39.3338	0.806483	0.0205036
Dct	15.0391	0.000292011	0.00516989	0.130204	-7.68027	0.0214113	0.164445
Csrnp2	393.957	0.000299818	0.00529635	0.139933	-7.14628	3.2724	23.3855
Aph1c	86.7569	0.000307424	0.00541869	23.9472	23.9472	10.1225	0.422702
Ndufs8	391.868	0.000310096	0.00544997	24.3926	24.3926	27.0342	1.1083
Gm26825	1133.89	0.000310746	0.00544997	186.319	186.319	165.965	0.890759
Rbx1	1409.08	0.000311251	0.00544997	0.33311	-3.00201	14.2944	42.9119
Cnbd2	6.33959	0.000312082	0.00545253	12.0789	12.0789	0.418077	0.0346123
Ccdc61	25.1261	0.000315684	0.00550339	37.7684	37.7684	1.16972	0.0309708
Rpl10a-ps1	2027.37	0.000316959	0.00551357	12.5947	12.5947	86.665	6.8811
Gm4076	1756.9	0.000318084	0.00552108	0.146982	-6.80356	3.00489	20.444
Rpl19-ps11	6199.02	0.000320176	0.00554531	35.5289	35.5289	309.601	8.71406
Dppa3-ps	10565.9	0.000321772	0.00556086	0.311015	-3.21528	55.5942	178.751
Gm10320	228.97	0.000338886	0.00584395	0.173215	-5.77317	0.963083	5.56004
Gm26909	363.516	0.000341734	0.00586269	0.14859	-6.72994	0.579693	3.9013
Dlgap5	23.2473	0.000342265	0.00586269	34.4281	34.4281	1.92144	0.0558102
Lrp5	22.3783	0.000342815	0.00586269	0.0496394	-20.1453	0.0474709	0.956315
Saraf	471.543	0.000342916	0.00586269	14.1399	14.1399	27.379	1.9363
Gm11665	8.70836	0.000343917	0.00586722	0.0911362	-10.9726	0.044905	0.492724
Grhpr	145.105	0.000346295	0.00588505	175.32	175.32	22.0699	0.125883
Mrps18c	47.85	0.000347	0.00588505	19.8618	19.8618	4.2975	0.21637
2410015M20Rik	415.45	0.000347179	0.00588505	10.4037	10.4037	18.5237	1.78049
Scarna2	25.3103	0.000349095	0.00590279	0.0216779	-46.1299	0.0488593	2.25387
AC159205.1	31.3457	0.000349707	0.00590279	8.72894	8.72894	1.76895	0.202653
Eif3k	498.027	0.000351054	0.005913	4.29249	4.29249	24.3639	5.67592
Psmd4	1140.52	0.000353096	0.00593484	4.39166	4.39166	74.2362	16.9039
Rps27	236.496	0.000358323	0.00601002	52.7783	52.7783	1.15828	0.0219462
Gm20690	1492.25	0.000362628	0.00606946	0.264683	-3.77811	11.8042	44.5975
Rars	28.2658	0.000364022	0.00608001	96.1714	96.1714	1.36923	0.0142374
Eef1g	34.7626	0.00037451	0.0062421	14.5227	14.5227	1.66173	0.114424
Bcap31	208.172	0.00037591	0.00625235	4.85305	4.85305	12.0718	2.48746
Scand1	6127.68	0.000377457	0.00626501	0.296116	-3.37706	50.9256	171.979
Gm8430	1105.6	0.000383427	0.00633921	22.6865	22.6865	30.7644	1.35607
Ltc4s	860.298	0.000383862	0.00633921	22.5728	22.5728	77.7369	3.44383
Polr2l	1629.25	0.000384315	0.00633921	3.77039	3.77039	38.7557	10.279
Rpl10-ps3	8802.46	0.000389523	0.00638912	2.8634	2.8634	111.704	39.0109
Gm5873	101.777	0.00039048	0.00638912	14.7663	14.7663	4.62924	0.3135
Atp5g1	347.449	0.00039128	0.00638912	5.11369	5.11369	15.5519	3.04124
Eapp	12.5833	0.000391351	0.00638912	13.7225	13.7225	0.565885	0.0412376
Eif3c	44.7845	0.000395832	0.00644906	10.2099	10.2099	1.46799	0.14378
Hnrnpc	108.68	0.000412154	0.00670129	5.63396	5.63396	4.20364	0.746125
Baiap2l1	22.9701	0.000421585	0.00682427	10.4502	10.4502	1.79671	0.171931
Gm36976	31291	0.000422114	0.00682427	0.370508	-2.699	438.598	1183.78
Ube2i	420.514	0.000422338	0.00682427	0.254703	-3.92615	6.24109	24.5034
Gm11221	410.785	0.000423144	0.00682427	22.8083	22.8083	41.1155	1.80266
Rn7s1	26287.7	0.000429456	0.00691208	0.12019	-8.32013	27.6239	229.834
Cd164l2	4894.4	0.00043397	0.00697064	3.1695	3.1695	195.811	61.7798
AC160980.1	52.5006	0.000437453	0.00701245	11.5982	11.5982	2.55711	0.220474
Akr7a5	718.736	0.000444517	0.00711137	44.898	44.898	103.148	2.29739
Imp4	1333.68	0.000446336	0.00712617	2.72406	2.72406	69.5696	25.5389
Aplf	16.0123	0.000449328	0.0071596	15.4378	15.4378	1.10061	0.0712929
Wdr12	12.4786	0.000451544	0.00718054	15.0262	15.0262	0.881889	0.0586899
Gaa	174.839	0.000463403	0.00734065	6.98878	6.98878	18.0108	2.5771
Utp11	23.8754	0.000463455	0.00734065	14.3911	14.3911	0.914424	0.063541
Prmt1	126.942	0.000466253	0.00737032	4.23191	4.23191	2.94152	0.695082
Sil1	7.82996	0.000470679	0.00742554	5.78013	5.78013	0.714363	0.123589
Wdr36	29.1128	0.000471758	0.00742786	15.1265	15.1265	1.43649	0.094965
Sumo2	227.007	0.000480949	0.00755763	15.8723	15.8723	4.43992	0.279727
Rpl3-ps1	477.422	0.000486427	0.00762866	206.074	206.074	21.0414	0.102106
Gm28661	23221.8	0.000487579	0.00763171	0.234685	-4.26104	75.5618	321.972
AC124709.1	567.925	0.000493659	0.00771173	15.0037	15.0037	42.1909	2.81204
Umodl1	710.411	0.000499846	0.00779309	4.13273	4.13273	63.6047	15.3905
Gm10039	9232.95	0.000503512	0.00781572	4.30194	4.30194	301.128	69.9982
Rps18	41.5453	0.000504077	0.00781572	13.5723	13.5723	0.668105	0.0492256
Eif5a	3432.97	0.00050424	0.00781572	0.390657	-2.55979	47.3857	121.297
Gsta4	58.7807	0.000507387	0.00784861	25.2214	25.2214	4.83785	0.191815
Mocos	25.6134	0.000508332	0.00784861	15.3261	15.3261	2.43675	0.158994
Gm15590	17.285	0.000512277	0.00789422	0.0969603	-10.3135	0.0708232	0.730435
Gm3571	289.894	0.000514383	0.00791138	17.9173	17.9173	14.9674	0.835363
Psmg4	39.7806	0.000519002	0.00796703	12.8406	12.8406	3.28979	0.256203
Mmp23	58.8087	0.000523863	0.00802619	132.419	132.419	5.36522	0.0405169
Gm22009	131.555	0.000527696	0.00806939	0.0032837	-304.535	0.01	3.04535
Znrd1	365.627	0.000529096	0.00806986	19.0687	19.0687	13.915	0.729727
Tgif2-ps2	284.369	0.000529753	0.00806986	0.019525	-51.2164	0.197912	10.1363
Zfp653	50.0362	0.000531433	0.00808002	10.8337	10.8337	3.97969	0.367345
Erh	335.522	0.000532758	0.00808472	0.331962	-3.01239	4.55775	13.7297
Manf	19.2145	0.000535291	0.00810773	6.84271	6.84271	1.54427	0.225682
Gm8115	45.8679	0.000539961	0.00816294	6.37001	6.37001	2.44282	0.383488
Tle6	4856.7	0.000542376	0.00818392	15.0269	15.0269	397.349	26.4424
Spout1	89.7673	0.000544479	0.00820012	22.1396	22.1396	2.45324	0.110808
Gm12396	9720.06	0.000552736	0.00830877	0.235991	-4.23745	107.249	454.464
Lamtor2	420.319	0.000563855	0.00840949	0.135026	-7.406	3.68319	27.2777
Rpl35a-ps6	219.287	0.000564714	0.00840949	9.82361	9.82361	4.19362	0.426892
Rpl35a-ps2	219.287	0.000564714	0.00840949	9.82361	9.82361	4.19362	0.426892
Rpl35a-ps3	219.287	0.000564714	0.00840949	9.82361	9.82361	4.19362	0.426892
Rpl35a-ps4	219.287	0.000564714	0.00840949	9.82361	9.82361	4.19362	0.426892
Gm42538	8.51133	0.000570886	0.00848554	0.0545083	-18.3458	0.026659	0.48908
Tm7sf2	37.588	0.000576953	0.00855975	56.1863	56.1863	4.24972	0.0756362
Rnf113a1	227.867	0.000584081	0.00864939	545.627	545.627	5.45627	0.01
Prr14	257.071	0.00058726	0.00868034	13.6695	13.6695	31.3527	2.29362
Uqcr11	492.871	0.00059141	0.00871143	13.6318	13.6318	10.5665	0.775134
Gm15544	49.9056	0.00059155	0.00871143	23.0961	23.0961	5.56977	0.241156
Tmem160	171.435	0.000609071	0.00895289	15.2237	15.2237	2.96449	0.194728
Gm6560	1771.41	0.000613338	0.00899901	3.45142	3.45142	114.182	33.0826
Pqbp1	169.572	0.000617275	0.00904012	46.7866	46.7866	10.5496	0.225484
Tmem42	937.869	0.000621346	0.00908052	0.183404	-5.45243	6.73071	36.6987
Supt4a	1289.16	0.000622312	0.00908052	3.87574	3.87574	20.5699	5.30734
Cdv3	189.499	0.000643474	0.00937213	0.25173	-3.97251	1.63647	6.50089
Pdap1	17.0887	0.000653954	0.0095074	9.02421	9.02421	0.433681	0.0480575
Ost4	2873.27	0.000659665	0.00957295	0.297416	-3.3623	7.87101	26.4647
Qtrt1	85.2518	0.000661978	0.00958905	82.9891	82.9891	9.10636	0.10973
Cactin	80.9773	0.000664518	0.00960837	36.9539	36.9539	2.15504	0.058317
Gm16089	18.2809	0.000677388	0.00977673	77.336	77.336	0.77336	0.01
Prss8	339.48	0.00068327	0.00984378	32.8612	32.8612	9.89367	0.301074
Gm10171	41.9323	0.000690296	0.00992705	0.0579642	-17.252	0.078226	1.34956
Gm7600	20.4128	0.000720812	0.0103472	21.0675	21.0675	0.210675	0.01
Rpl27a	111.286	0.000728926	0.0104266	6.78691	6.78691	1.94376	0.286398
Gm11525	531.134	0.000728956	0.0104266	0.140235	-7.13088	0.378926	2.70208
Polr2e	2313.98	0.000735597	0.0104832	3.05082	3.05082	54.3916	17.8285
Rpl26	24.3623	0.000736751	0.0104832	8.7993	8.7993	1.06652	0.121205
Gm21982	16.5516	0.000736888	0.0104832	0.0621629	-16.0868	0.0547038	0.880006
Nudcd2	42.6644	0.000738178	0.0104832	25.3365	25.3365	2.00886	0.0792872
Fdps	101.88	0.000742324	0.0105028	18.0612	18.0612	5.75002	0.318362
Rpl8	1576.84	0.000743149	0.0105028	9.78101	9.78101	50.4805	5.16107
1700021F05Rik	15.8076	0.000743514	0.0105028	30.5667	30.5667	0.721881	0.0236166
Cpeb1	51.8465	0.000752078	0.010605	18.6725	18.6725	4.56374	0.244409
Bloc1s1	88.6953	0.000760584	0.010706	96.3258	96.3258	7.89267	0.0819372
Tmem9	53.0839	0.00076382	0.0107325	9.35318	9.35318	4.36794	0.467001
Cacna1h	18.7723	0.000770747	0.0108108	0.0634987	-15.7484	0.0957529	1.50795
Creb3	64.6538	0.000777479	0.0108524	356.762	356.762	4.75599	0.013331
Nelfe	363.911	0.000777601	0.0108524	23.6334	23.6334	33.5306	1.41878
Cic	27.7683	0.000777799	0.0108524	0.0944402	-10.5887	0.197439	2.09062
Gm13339	5262.73	0.000781137	0.0108799	0.191359	-5.22577	12.6531	66.1224
Gm42553	15741.6	0.000785776	0.0109254	0.383645	-2.60657	249.124	649.361
Rpl27	196.184	0.000795531	0.0110418	4.08137	4.08137	8.89154	2.17857
Snrpf	311.462	0.000805062	0.0111547	0.218542	-4.57577	1.97934	9.057
Tspan1	52.1409	0.000814415	0.0112647	12.734	12.734	2.60113	0.204267
Tdrd5	24.3387	0.000820374	0.0113202	22.406	22.406	1.75809	0.078465
Rpl18-ps1	38.6114	0.000821272	0.0113202	28.546	28.546	1.15981	0.0406296
Ncaph	19.6923	0.000823067	0.0113253	33.3145	33.3145	0.865301	0.0259737
Gm6204	1372.54	0.000824527	0.0113259	4.94354	4.94354	19.6634	3.97759
Mrpl2	819.642	0.000828026	0.0113544	4.10913	4.10913	82.9083	20.1766
Gm9387	21.1101	0.000844683	0.0115629	14.6154	14.6154	1.01892	0.0697156
Gm6863	4127.54	0.000848759	0.0115987	3.62677	3.62677	241.346	66.5458
Vps72	767.243	0.000869345	0.0118597	0.203289	-4.91909	19.1182	94.0444
Gstm5	3129.19	0.000873735	0.0118992	0.0583863	-17.1273	5.29736	90.7295
Gle1	252.424	0.000891438	0.0121196	6.37407	6.37407	19.9421	3.12863
Gm9892	474.933	0.000904723	0.0122793	11.7628	11.7628	11.596	0.985817
Fam234b	54.3717	0.000918659	0.0124261	8.28177	8.28177	1.28429	0.155075
Gm10052	3831.92	0.000920251	0.0124265	2.81489	2.81489	78.9911	28.0619
AC241534.1	42.5322	0.000926612	0.0124912	0.134267	-7.44786	0.0328839	0.244915
Cox17	90.9179	0.00095522	0.0128551	13.2725	13.2725	2.12384	0.160018
Ppt2	200.485	0.00096348	0.0129353	4.43044	4.43044	9.40966	2.12387
Psmd6	128.965	0.000964583	0.0129353	20.8116	20.8116	5.83735	0.280486
Smpd2	42.9944	0.000967122	0.0129353	31.6177	31.6177	6.53187	0.206589
Gm9008	1297.91	0.000967673	0.0129353	0.0672479	-14.8704	4.45391	66.2312
Mus81	2043.08	0.000970624	0.012953	32.319	32.319	326.791	10.1114
Zfp958	17.4971	0.000975429	0.0129954	37.5356	37.5356	0.895176	0.0238487
Gm2225	654.869	0.000983923	0.0130844	22.8845	22.8845	5.70009	0.249081
Dxo	854.296	0.000985396	0.0130844	11.8412	11.8412	72.289	6.10485
Ccdc107	219.467	0.000992086	0.0131513	173.914	173.914	26.3455	0.151486
Pkm	864.126	0.000996098	0.0131826	3.03248	3.03248	54.0056	17.809
H2afv	140.5	0.00100014	0.0132067	3.54638	3.54638	5.82955	1.6438
Atraid	428.966	0.00100124	0.0132067	13.8479	13.8479	19.4517	1.40467
Gm44044	78.2163	0.00100676	0.0132576	0.109423	-9.13888	0.148008	1.35263
Zc3h11a	15.3082	0.00100877	0.0132621	11.9122	11.9122	0.498962	0.0418868
Alg11	15.744	0.00101346	0.0133018	70.79	70.79	0.7079	0.01
Tmem164	13.3727	0.00103322	0.0135389	0.0882854	-11.3269	0.0687272	0.778467
Nbdy	14.6558	0.00104747	0.0136828	0.0294798	-33.9215	0.0153542	0.520836
Usp50	39.3185	0.00104763	0.0136828	4.95279	4.95279	0.934026	0.188586
Zfp707	705.166	0.00105731	0.0137865	12.9279	12.9279	3.84137	0.297139
Gm45251	196.109	0.00106155	0.0138192	0.0567624	-17.6173	0.0314679	0.554378
Syt11	11.1886	0.00107449	0.0139648	28.6299	28.6299	0.741074	0.0258846
Hist1h2ac	40.9917	0.00108485	0.0140765	14.8943	14.8943	1.11949	0.0751621
Abcb1b	12.7011	0.00110217	0.014278	9.55165	9.55165	0.644067	0.06743
Fam213b	64.5711	0.00110878	0.0143403	60.2334	60.2334	7.40287	0.122903
Smarcb1	263.247	0.00111609	0.0144115	3.68798	3.68798	26.248	7.11716
Myl12a	1130.23	0.00114234	0.0147266	0.330941	-3.02169	19.0389	57.5296
Spink2	71.9995	0.00114556	0.0147442	0.038974	-25.6581	0.129471	3.32197
Alas1	105.742	0.0011639	0.0149561	33.7343	33.7343	8.84191	0.262105
Gm42798	151.236	0.00116671	0.0149681	0.137736	-7.26028	0.0819417	0.59492
Gm4149	4478.11	0.00117639	0.0150461	8.38301	8.38301	18.6007	2.21885
Rpap3	15.4234	0.00117657	0.0150461	11.398	11.398	0.964792	0.0846457
Gm6394	81.3817	0.00117889	0.0150517	8.31795	8.31795	1.42362	0.171151
Prpf3	17.3529	0.00118563	0.0151135	106.046	106.046	1.44951	0.0136687
Sap30bp	50.4199	0.00119393	0.015195	11.742	11.742	4.41603	0.37609
Ttc4	22.159	0.00122475	0.0155624	20.5079	20.5079	1.9632	0.095729
Gm8242	351.937	0.00123331	0.0156461	16.2983	16.2983	9.81397	0.602148
Arl3	29.0714	0.00123895	0.0156927	0.186069	-5.37434	0.253624	1.36306
Patl2	10.0433	0.00124192	0.0157053	7.41462	7.41462	0.863146	0.116411
Ppie	93.6799	0.00124536	0.0157239	49.3117	49.3117	12.5666	0.254841
Slc6a20a	10.2635	0.00125257	0.015777	6.54092	6.54092	0.968471	0.148063
Gpatch3	29.0583	0.00125353	0.015777	55.7887	55.7887	0.637169	0.0114211
Aars2	21.591	0.00125859	0.0158157	22.5969	22.5969	1.88166	0.0832708
Rbm8a	142.444	0.00126113	0.0158227	19.2663	19.2663	3.0167	0.156579
Iglc2	1288.47	0.00126521	0.015849	0.0536847	-18.6273	6.18539	115.217
Eif1ax	84.2438	0.00128869	0.0161178	11.1043	11.1043	5.60559	0.504813
Eif3l	89.7882	0.00129366	0.0161545	64.9354	64.9354	9.44308	0.145423
Ube2t	354.944	0.00129734	0.0161751	10.5159	10.5159	18.7715	1.78507
Tubb5	226.527	0.00131021	0.0163101	25.7353	25.7353	26.4514	1.02783
H3f3a	517.536	0.00132573	0.0164526	3.11194	3.11194	10.413	3.34613
Psmd7	115.161	0.00132579	0.0164526	5.73268	5.73268	2.38997	0.416902
Nsun5	189.997	0.00132914	0.0164653	15.5322	15.5322	5.80326	0.373627
Zar1	10253	0.00133095	0.0164653	4.67069	4.67069	333.258	71.3509
AC137842.1	7.91435	0.00134516	0.0166153	0.114186	-8.75764	0.0493648	0.432319
Fat1	12.6922	0.00134764	0.0166202	0.101531	-9.84917	0.102202	1.00661
Ubald1	1321.4	0.00137235	0.0168988	0.320146	-3.12358	5.36977	16.7729
Itgb1bp1	103.988	0.00137578	0.0169149	0.26386	-3.78988	1.42776	5.41106
Mphosph10	43.5143	0.00140019	0.0171885	16.5082	16.5082	1.67473	0.101449
Tbc1d13	56.4574	0.0014206	0.0174121	0.0699933	-14.2871	0.295104	4.21618
Cdc45	39.1862	0.00142663	0.0174592	5.56524	5.56524	1.80761	0.324803
Emc8	728.446	0.00144164	0.0176159	3.80685	3.80685	52.5909	13.8148
Rn7s2	26751.3	0.00145803	0.0177888	0.13529	-7.39153	30.1202	222.634
Ints9	23.1855	0.0014671	0.0178722	12.8221	12.8221	1.57336	0.122707
Txndc2	138.736	0.00147173	0.0179012	24.1516	24.1516	14.3811	0.595451
Ddx11	10.0517	0.00150059	0.0182011	13.3821	13.3821	0.570959	0.0426658
Psmc1	77.5874	0.00150289	0.0182011	25.7802	25.7802	6.53702	0.253568
Gm12895	39.4893	0.00150324	0.0182011	0.117535	-8.50813	0.114371	0.973081
Ube2k	37.9961	0.00150963	0.0182507	0.223886	-4.46656	0.283451	1.26605
Atp6v0e	373.686	0.00151274	0.0182606	3.55809	3.55809	8.36282	2.35037
Smc3	12.0841	0.00151936	0.0183062	19.7317	19.7317	0.422277	0.021401
Celsr1	24.877	0.00152511	0.0183062	11.5532	11.5532	1.3367	0.115699
Cd320	904.604	0.00152616	0.0183062	3.90961	3.90961	21.0139	5.37492
AC132247.1	103.075	0.00152652	0.0183062	17.9635	17.9635	9.6781	0.538766
Gm44639	102.469	0.00153038	0.0183062	0.182851	-5.46893	0.220557	1.20621
Gm18584	1826.63	0.0015314	0.0183062	3.34608	3.34608	165.885	49.5757
Mettl18	84.6565	0.0015326	0.0183062	10.1832	10.1832	6.89311	0.676908
Urod	860.489	0.00153701	0.0183314	47.6234	47.6234	101.419	2.12961
Reg3g	26.2654	0.00157477	0.0187537	0.036918	-27.087	0.0583109	1.57947
Gm38224	161.202	0.00157817	0.0187549	0.108264	-9.23666	0.713588	6.59117
Gm15950	26.3662	0.00158117	0.0187549	0.128877	-7.75931	0.0274967	0.213356
Pcbp1	7249.51	0.00158194	0.0187549	0.419221	-2.38537	168.955	403.021
Sebox	10235.2	0.00159647	0.0188903	0.229581	-4.35577	156.12	680.023
Hpcal1	53.4532	0.0015981	0.0188903	0.226646	-4.41217	0.774766	3.4184
Olfm1	23.2074	0.00161475	0.0190588	0.116305	-8.59808	0.16506	1.4192
Ddx25	15.0327	0.00162977	0.0191649	12.4898	12.4898	1.18056	0.0945227
Fgf8	1513.76	0.00163001	0.0191649	30.4667	30.4667	218.494	7.17158
Spc24	445.827	0.00163095	0.0191649	7.16367	7.16367	34.4356	4.80698
Ubxn1	269.254	0.00165357	0.0194021	13.6053	13.6053	6.43059	0.472655
Eif1b	5449.74	0.00167706	0.0196488	0.206096	-4.85212	76.8986	373.121
Polr2c	914.731	0.00168118	0.0196681	0.377087	-2.65191	21.1463	56.0779
Zc3hc1	70.873	0.0016931	0.0197785	15.7893	15.7893	0.168024	0.0106416
Yif1b	263.226	0.00170018	0.0198321	27.4906	27.4906	20.8437	0.758209
AC123935.1	181.059	0.00171552	0.0199818	3.25579	3.25579	4.15925	1.27749
Fam151a	1234.23	0.00171838	0.0199859	54.1416	54.1416	204.598	3.77894
Cd177	224.391	0.00172285	0.0200087	10.8955	10.8955	28.0959	2.57866
Guca1a	458.889	0.00172754	0.020034	16.4156	16.4156	0.164156	0.01
Uqcr10	798.849	0.00174099	0.0201606	4.28352	4.28352	15.5333	3.62628
Gm12497	38.055	0.00175147	0.0202294	0.0202216	-49.452	0.01	0.49452
Pdlim7	209.122	0.00175202	0.0202294	4.93052	4.93052	18.5124	3.75466
Gm28417	27.4134	0.00177921	0.0205137	0.158858	-6.29494	0.040687	0.256122
Exosc4	1462.83	0.00179088	0.0206149	22.4645	22.4645	179.283	7.98071
Gm12896	44.1559	0.00179514	0.0206149	0.117535	-8.50813	0.114371	0.973081
Zfp791	18.8407	0.00179575	0.0206149	17.9361	17.9361	1.19226	0.0664725
Sh3bp1	249.449	0.00180472	0.0206881	0.191144	-5.23166	1.68918	8.83725
Npm3-ps1	57.2274	0.00180874	0.0206991	0.0711861	-14.0477	0.251694	3.53571
9430038I01Rik	37.1894	0.00181088	0.0206991	0.0954749	-10.474	0.313038	3.27875
Psmc3	117.505	0.00182125	0.0207878	25.7193	25.7193	14.8865	0.578809
Gm12616	6370.63	0.00183662	0.0209333	0.0230821	-43.3236	0.0108433	0.469769
Kdm8	40.5653	0.00185379	0.0210987	17.7081	17.7081	1.66514	0.0940324
Gm7434	18.5239	0.00186695	0.0211532	12.5697	12.5697	0.615698	0.0489826
Fahd2a	62.0239	0.00186982	0.0211532	12.3692	12.3692	2.83327	0.229059
Rps10-ps2	3710.51	0.00187372	0.0211532	4.40061	4.40061	57.3312	13.028
Npc1	23.4692	0.00187385	0.0211532	8.07352	8.07352	0.832656	0.103134
Gm12501	95.2451	0.00187455	0.0211532	0.177772	-5.62517	0.892564	5.02083
Naa10	190.914	0.00187567	0.0211532	12.1228	12.1228	19.3066	1.59258
Hbq1a	40.2358	0.00187959	0.0211532	9.83558	9.83558	3.89185	0.395691
Ddx56	1211.91	0.00188309	0.0211532	18.6818	18.6818	146.898	7.86317
Smg8	180.229	0.00188501	0.0211532	15.471	15.471	11.5702	0.747862
Gm7676	13.4705	0.00188512	0.0211532	0.0091726	-109.02	0.01	1.0902
Dhx8	26.8292	0.00189131	0.0211928	30.5837	30.5837	1.06941	0.0349667
Gm5	261.236	0.00191382	0.0214149	8.30627	8.30627	9.62813	1.15914
Aldh2	288.738	0.00192462	0.0214839	0.315356	-3.17102	2.5921	8.21962
Gm42418	199.948	0.00192538	0.0214839	0.0869253	-11.5041	0.049442	0.568787
Gm4742	25.9515	0.00194478	0.0216695	47.3343	47.3343	1.46358	0.0309201
Ercc5	10.2683	0.00194934	0.0216695	12.6582	12.6582	0.464831	0.0367216
Mrps31	21.2116	0.00195018	0.0216695	6.23798	6.23798	0.523259	0.0838828
Tm9sf2	79.3915	0.00195714	0.0217166	16.0997	16.0997	2.8117	0.174643
Rapgef3	34.866	0.00196992	0.021804	14.0433	14.0433	3.68562	0.262446
Grm2	357.211	0.00197049	0.021804	5.17369	5.17369	21.6065	4.17623
Tigar	130.793	0.00199179	0.0220091	4.94538	4.94538	2.8146	0.569137
Gm11878	139.756	0.00203843	0.0224561	0.215366	-4.64326	0.301899	1.40179
Tube1	34.4714	0.0020442	0.0224561	3.81801	3.81801	2.17452	0.569542
Gm11964	46.9976	0.00204509	0.0224561	8.39535	8.39535	1.27893	0.152338
Gm15459	1751.09	0.00204548	0.0224561	83.9445	83.9445	207.977	2.47756
Gm5644	400.102	0.00204634	0.0224561	0.259838	-3.84855	2.90579	11.1831
Rpl14	221.322	0.0020819	0.0227532	17.7903	17.7903	9.37022	0.526704
Vrk1	10.4993	0.0020819	0.0227532	12.1013	12.1013	0.445736	0.0368336
Gm15286	22.8139	0.00208197	0.0227532	0.105754	-9.45588	0.144646	1.36775
Top3b	44.7223	0.00209944	0.0229126	17.8476	17.8476	5.61964	0.314867
Fuz	28.2796	0.00210231	0.0229126	0.206825	-4.83501	0.188523	0.911511
Uap1l1	77.0053	0.00210952	0.0229597	143.946	143.946	1.43946	0.01
Slc25a10	44.3562	0.0021206	0.0230489	76.9409	76.9409	0.769409	0.01
2210417A02Rik	105.898	0.00214796	0.0233144	0.11699	-8.54774	0.495312	4.2338
Foxr1	557.695	0.00215819	0.0233936	4.05956	4.05956	13.7462	3.38614
Yipf1	83.7669	0.00217047	0.0234947	11.031	11.031	5.58904	0.506665
Rbm17	161.877	0.00217663	0.0235295	6.71376	6.71376	9.04581	1.34735
Hmgcr	30.9793	0.00219204	0.0236639	13.1588	13.1588	2.15237	0.163569
Psmc2	79.0957	0.00221923	0.0239251	27.1795	27.1795	5.29821	0.194934
Fbxo40	51.0817	0.00223481	0.0240604	12.3858	12.3858	4.78158	0.386052
Polr2b	20.0758	0.00225025	0.0241837	51.7068	51.7068	0.621349	0.0120168
Rps27a-ps2	1700.36	0.00225281	0.0241837	9.30019	9.30019	30.412	3.27004
Ndufc2	205.327	0.00226054	0.0241837	26.8065	26.8065	12.4809	0.465594
Pip5k1a	27.9938	0.00226327	0.0241837	12.3589	12.3589	0.958291	0.0775383
Srsf7	150.338	0.00226447	0.0241837	6.78158	6.78158	3.81663	0.562794
Tsga10ip	49.7573	0.00228033	0.0243205	23.5839	23.5839	3.64092	0.154382
Lrrfip2	10.1708	0.00228925	0.024383	6.30641	6.30641	0.888669	0.140915
Tmem72	40.8515	0.00231111	0.0245645	0.1732	-5.77367	0.288494	1.66567
Aldoa	1129.77	0.00231246	0.0245645	3.85763	3.85763	108.484	28.122
Taf6l	406.605	0.00233188	0.0247325	29.8834	29.8834	53.2865	1.78315
P4ha1	11.6105	0.0023351	0.0247325	11.7462	11.7462	0.777729	0.066211
Aurkc	277.726	0.00233759	0.0247325	3.52517	3.52517	12.3698	3.50899
Orc1	22.245	0.00234609	0.0247895	35.0732	35.0732	0.86199	0.0245769
Mcm3	40.9831	0.00235373	0.0248217	14.5485	14.5485	1.13707	0.0781568
9030624J02Rik	31.8149	0.00235536	0.0248217	10.0693	10.0693	3.70805	0.368255
Rpl17-ps8	880.903	0.00237177	0.0249615	3.05993	3.05993	29.7856	9.73409
Mrps36-ps2	229.078	0.00238129	0.0250287	14.4225	14.4225	5.12686	0.355476
Zfp472	24.1447	0.00240122	0.0252049	21.2393	21.2393	1.8648	0.0877994
Sars2	50.5586	0.00240482	0.0252095	46.7216	46.7216	7.21431	0.154411
Gm15500	2316.38	0.00241297	0.0252617	18.6184	18.6184	79.6198	4.27641
Cdc6	99.1823	0.0024399	0.0255101	14.0513	14.0513	6.17349	0.439353
Mrpl52	78.0035	0.00244458	0.0255251	18.4469	18.4469	6.10766	0.331094
Olfr624	242.32	0.00244775	0.0255251	0.328385	-3.04521	3.6488	11.1114
Gm13084	1172.37	0.00246113	0.0256312	7.78298	7.78298	64.526	8.29065
Gm5844	127.91	0.00247358	0.0257271	19.4715	19.4715	3.58267	0.183995
Avpi1	637.225	0.00249162	0.025881	4.06121	4.06121	25.3605	6.24456
Cct4	37.7198	0.00252149	0.0261572	20.2857	20.2857	1.61172	0.0794511
Npffr2	9.55965	0.00253982	0.0263082	5.35801	5.35801	0.689262	0.128641
Taco1	19.1682	0.00254265	0.0263082	16.6334	16.6334	1.47454	0.0886498
Thap11	9240.72	0.00255126	0.026363	0.415033	-2.40945	207.47	499.888
9130230L23Rik	15.4413	0.00258152	0.0266412	0.103883	-9.62617	0.0400881	0.385895
Izumo4	30.0478	0.00259111	0.0267055	24.1591	24.1591	3.19756	0.132354
1600002K03Rik	196.554	0.00261398	0.0268869	90.3527	90.3527	2.10581	0.0233066
Top1	13.6947	0.0026183	0.0268869	7.62195	7.62195	0.355402	0.0466288
Socs7	18.3242	0.00261883	0.0268869	0.126501	-7.90506	0.0962091	0.760538
Bms1	12.5432	0.00265137	0.0271859	8.83116	8.83116	0.376941	0.0426831
Timm23	17.7987	0.00267331	0.0273756	0.219259	-4.56081	0.213826	0.97522
Snrpert	10066.7	0.00268009	0.0273917	0.38955	-2.56706	84.3361	216.496
Btrc	14.9941	0.00268175	0.0273917	11.9463	11.9463	1.61585	0.13526
Mrps35	37.954	0.00269945	0.0275371	17.18	17.18	3.16902	0.18446
Uqcrc1	45.8168	0.00270693	0.0275781	20.9281	20.9281	1.24959	0.0597088
Mastl	25.1744	0.00278402	0.0283273	7.5044	7.5044	1.33515	0.177916
Gm10275	1061.16	0.00279181	0.0283703	34.2685	34.2685	46.019	1.34289
Dppa4	66.33	0.00281235	0.0285426	10.3712	10.3712	0.764931	0.073755
Pdcd2	62.653	0.00281663	0.0285497	14.0564	14.0564	3.96367	0.281983
Fibp	193.808	0.00285252	0.0288768	30.5255	30.5255	8.39066	0.274874
Efcab14	58.1079	0.00286448	0.028961	0.110106	-9.08213	0.398359	3.61795
Gm13736	228.97	0.00288736	0.0291554	0.282336	-3.54188	0.774279	2.7424
Ydjc	16.2223	0.00292657	0.0294766	69.4917	69.4917	0.967203	0.0139182
Gm6265	197.707	0.00292657	0.0294766	0.234016	-4.27322	0.430556	1.83986
Nup43	68.7304	0.00293095	0.0294834	28.9443	28.9443	5.42944	0.187583
Gm8163	11.7389	0.00293809	0.029518	7.14829	7.14829	0.723915	0.101271
Ftsj3	61.6384	0.00295195	0.0296199	12.5395	12.5395	2.39443	0.190952
Npm3	34.559	0.00296602	0.0297236	0.0578517	-17.2856	0.124111	2.14534
Tnni3	19.8022	0.00297444	0.0297705	14.6958	14.6958	0.984012	0.0669585
1810044D09Rik	123.819	0.0030013	0.0300017	169.427	169.427	5.17872	0.030566
Pgls	52.1894	0.00302088	0.0301596	23.0422	23.0422	6.2919	0.273059
Dgat1	34.8466	0.00302554	0.0301683	46.5663	46.5663	1.72057	0.0369487
Yap1	12.2614	0.00305568	0.0304104	0.149095	-6.70715	0.0876933	0.588172
Plut	10.0887	0.00305745	0.0304104	0.133931	-7.46655	0.115831	0.86486
Gm20721	25.0936	0.00306713	0.0304686	0.0303982	-32.8967	0.0282014	0.927734
Mon1a	214.305	0.00308118	0.03057	13.7989	13.7989	10.2036	0.739452
Bcl2l12	30.1313	0.00310178	0.0307321	20.1995	20.1995	1.60371	0.0793935
2310061I04Rik	874.034	0.00310523	0.0307321	0.08412	-11.8878	4.85457	57.7101
Gm42067	160.99	0.00311792	0.0308195	111.429	111.429	1.11429	0.01
Gm9105	36.3553	0.00312871	0.0308878	10.0241	10.0241	4.02618	0.401651
Nudt8	111.029	0.00314691	0.031029	55.667	55.667	9.98173	0.179311
Snf8	90.9114	0.00315192	0.03104	5.41344	5.41344	2.4022	0.443747
Acot9	14.7001	0.00318981	0.0313744	9.08097	9.08097	1.14171	0.125725
Dnmt1	76.7271	0.00320533	0.0314881	11.501	11.501	2.72588	0.237012
Hspa5	83.2786	0.00321804	0.031574	39.2182	39.2182	1.32736	0.0338455
Med27	243.144	0.00323102	0.031629	0.353686	-2.82736	3.70309	10.47
Fam220a	57.0183	0.00323546	0.031629	0.16614	-6.01903	0.415176	2.49896
Gm14274	11.0332	0.00323555	0.031629	17.1213	17.1213	0.547024	0.0319499
Pop1	10.9343	0.00325714	0.031801	25.869	25.869	0.787381	0.0304372
Dclre1a	226.129	0.00327603	0.0319196	7.53353	7.53353	10.0908	1.33945
Cope	296.227	0.00328123	0.0319196	18.3802	18.3802	28.6597	1.55927
Bmp5	7.74515	0.00328131	0.0319196	0.221585	-4.51294	0.083077	0.374922
Pcyox1l	40.7199	0.00330315	0.0320929	15.7009	15.7009	1.07668	0.0685747
Haus3	46.1744	0.00330762	0.0320972	23.8866	23.8866	1.91861	0.0803215
Rdx	69.1213	0.00331673	0.0321465	6.96917	6.96917	2.65367	0.380773
AA545190	271.395	0.00332764	0.0322105	0.200773	-4.98076	2.88011	14.3451
Gm24336	37.7139	0.00333143	0.0322105	0.00677802	-147.536	0.01	1.47536
Cpsf3	18.8464	0.0033388	0.0322427	12.8952	12.8952	1.41119	0.109435
Ankrd54	478.245	0.00334301	0.0322442	4.39492	4.39492	36.9498	8.40739
Stau1	118.96	0.0033884	0.0326425	6.9414	6.9414	7.23411	1.04217
Eif3d	20.675	0.00340193	0.0327333	29.8557	29.8557	2.31641	0.0775869
Bola2	315.981	0.00340738	0.0327462	10.1644	10.1644	6.75711	0.66478
Cpn1	13.1963	0.00343541	0.0329758	18.2989	18.2989	0.919336	0.0502399
Sp110	373.594	0.00347875	0.0333517	2.95656	2.95656	10.3452	3.49906
1110006O24Rik	42.6233	0.00351251	0.0336348	11.0618	11.0618	1.96061	0.177241
Tet3	131.848	0.0035233	0.0336698	0.244682	-4.08694	1.27628	5.21609
Yif1a	275.548	0.00352461	0.0336698	60.5182	60.5182	34.0803	0.563141
Tmem70	80.0761	0.00353182	0.0336982	19.2072	19.2072	5.03036	0.2619
Haus5	235.687	0.00355579	0.0338864	0.026372	-37.9189	0.352017	13.3481
Psmc5	352.404	0.00357678	0.0340106	17.3549	17.3549	30.5298	1.75915
Utp6	9.95631	0.00357737	0.0340106	41.714	41.714	0.457806	0.0109749
Znhit2	5058.2	0.00358658	0.0340575	14.9721	14.9721	543.559	36.3048
Qars	676.695	0.00361119	0.0342505	6.69568	6.69568	73.1868	10.9304
Pqlc2	93.5162	0.00362115	0.0342643	45.7117	45.7117	12.0394	0.263376
Phf6	10.7926	0.00362126	0.0342643	22.7344	22.7344	0.542481	0.0238617
Trappc6a	144.033	0.00362963	0.0343028	0.030152	-33.1653	0.174553	5.78911
Dppa3	7263.63	0.00364908	0.0344458	0.394175	-2.53695	48.049	121.898
Stt3a	50.6549	0.00365714	0.034481	18.1953	18.1953	3.05875	0.168107
Psma6	82.4484	0.00369588	0.0348051	6.24718	6.24718	4.31207	0.690242
Olfr639	9.46436	0.00370381	0.0348082	0.221957	-4.50537	0.11124	0.501179
Hic2	25.5047	0.00370495	0.0348082	0.138828	-7.20316	0.0854024	0.615168
Coil	9.82322	0.00370952	0.0348101	12.6688	12.6688	0.177401	0.014003
Gm6977	209.193	0.00371512	0.0348207	0.151769	-6.58896	2.03973	13.4397
Ccdc124	300.404	0.00371939	0.0348207	27.0693	27.0693	26.5008	0.978996
Rbfa	22.2749	0.00373166	0.0348825	13.7526	13.7526	2.24947	0.163567
Mrps36	60.206	0.00373475	0.0348825	9.44086	9.44086	2.42613	0.256982
Atp5d	475.017	0.00374705	0.0349503	15.4962	15.4962	31.1113	2.00767
Cenpt	109.962	0.00375132	0.0349503	22.9634	22.9634	9.10148	0.396348
Suclg1	17.2618	0.00375518	0.0349503	6.15307	6.15307	1.22211	0.198619
Nudt22	398.066	0.00384194	0.0357162	43.6233	43.6233	29.3322	0.672398
AC123832.2	46.0409	0.00388621	0.0360856	0.147966	-6.75832	0.143803	0.971863
Hbp1	42.5447	0.00390995	0.0362637	16.8502	16.8502	0.857305	0.050878
Ercc1	75.3135	0.0039196	0.036311	35.5849	35.5849	8.9542	0.251629
Bop1	114.913	0.00392779	0.0363446	10.6992	10.6992	6.33718	0.592303
Srfbp1	28.7299	0.00393302	0.0363508	11.9404	11.9404	1.5119	0.12662
Pam16	33.0565	0.00394857	0.0364522	4.0395	4.0395	1.02163	0.252909
Gm6444	145.932	0.00396906	0.036599	5.20679	5.20679	6.29064	1.20816
Clpb	20.1093	0.00397562	0.036609	7.09589	7.09589	2.70905	0.381778
Med8	88.3895	0.00397934	0.036609	22.625	22.625	9.01679	0.398533
Tpra1	1729.72	0.00401291	0.0368595	15.5375	15.5375	152.496	9.81468
Gpx3	261.195	0.00401583	0.0368595	0.0764829	-13.0748	0.564609	7.38216
Gm8930	2374.38	0.00406291	0.0372488	3.05048	3.05048	92.4543	30.3081
1700021F07Rik	19.7139	0.00409212	0.037433	12.5412	12.5412	1.45134	0.115726
Nuf2	70.6728	0.0040924	0.037433	7.3358	7.3358	2.78807	0.380064
Rpsa-ps2	177.618	0.00410039	0.037463	13.8241	13.8241	2.07817	0.15033
Irf1	428.888	0.00411028	0.0375105	56.5697	56.5697	48.14	0.850987
Cdh3	15.8343	0.0041318	0.0376637	7.87654	7.87654	1.19305	0.151469
Gm10282	1279.95	0.00413899	0.0376738	4.31185	4.31185	37.518	8.70115
L3mbtl2	72.8667	0.00414491	0.0376738	19.6067	19.6067	2.92892	0.149384
Commd4	32.3792	0.0041471	0.0376738	8.68428	8.68428	1.66353	0.191557
Prpf40a	13.9498	0.00417811	0.0379123	10.0235	10.0235	0.237818	0.023726
Gm18889	11.5176	0.00419024	0.0379791	12.8748	12.8748	0.347056	0.0269562
Rbm25	17.9774	0.00420778	0.0380528	6.31399	6.31399	0.269235	0.042641
Ap5m1	14.9098	0.00421015	0.0380528	17.8417	17.8417	0.631688	0.0354052
Pola2	73.7518	0.0042127	0.0380528	5.79682	5.79682	5.10884	0.881318
Cyth1	6.11928	0.00425024	0.0383484	0.273122	-3.66136	0.084117	0.307983
Bola1	37.2539	0.00431541	0.0388924	28.7108	28.7108	3.24516	0.113029
Gm11985	45.2075	0.00433895	0.0389556	8.0221	8.0221	2.42009	0.301677
Tmem97	1324.7	0.00434178	0.0389556	5.68913	5.68913	124.49	21.8821
Cisd3	22.3255	0.00434183	0.0389556	7.41947	7.41947	1.28293	0.172914
Baz2a	78.1332	0.0043421	0.0389556	0.206604	-4.84018	0.779025	3.77062
Rbm8a2	79.8876	0.00434687	0.0389556	11.5819	11.5819	0.388528	0.0335461
Gm18101	611.957	0.00436005	0.0390298	0.0488564	-20.4682	2.15772	44.1646
Ptpn11	34.5627	0.00436956	0.039071	0.224877	-4.44688	0.409802	1.82234
Enkd1	188.318	0.00437584	0.0390833	23.24	23.24	19.7719	0.850772
Iars	24.1986	0.00438761	0.0391446	23.2562	23.2562	1.23983	0.0533116
Slc12a9	19.6114	0.00440948	0.0392572	8.29834	8.29834	0.851226	0.102578
Cntnap1	136.23	0.00441287	0.0392572	0.0515429	-19.4013	0.303772	5.89357
Atad1	34.9802	0.00441502	0.0392572	5.47485	5.47485	1.60204	0.292619
Dynll1	2407.03	0.00442895	0.0393372	2.01108	2.01108	50.5426	25.132
Rdh12	110.869	0.00445058	0.0394853	27.629	27.629	13.0335	0.471735
Gm6474	263.029	0.00451132	0.0399796	5.8512	5.8512	7.73975	1.32276
Khdc3	7360.56	0.00453851	0.0401759	26.8386	26.8386	418.847	15.6061
Pop5	299.708	0.0045496	0.0402293	24.8255	24.8255	24.9057	1.00323
Arl8b	24.7529	0.00457352	0.0403961	7.35908	7.35908	0.812766	0.110444
Rpl7-ps7	164.897	0.00458562	0.0404343	90.8991	90.8991	3.5841	0.0394294
Tcp1	156.241	0.004588	0.0404343	13.5771	13.5771	7.80731	0.575037
Gm14820	269.449	0.00459977	0.0404559	3.61226	3.61226	21.0176	5.8184
Gm5835	215.406	0.00460061	0.0404559	8.25172	8.25172	4.75226	0.575911
Cct5	531.546	0.00464842	0.0408313	51.1842	51.1842	82.4175	1.61021
Gm12346	1131.62	0.00469174	0.0411664	9.33921	9.33921	25.9123	2.77457
Gm10031	292.784	0.00470017	0.041195	0.205029	-4.87736	1.71039	8.34216
Gm5628	120.167	0.00471704	0.0412974	7.09704	7.09704	5.56842	0.784611
Myl6	592.847	0.00473692	0.0413824	0.368959	-2.71033	1.50487	4.07869
Fut11	140.175	0.00473713	0.0413824	3.91048	3.91048	10.1374	2.59236
Arcn1	77.3335	0.00478653	0.0417681	22.6114	22.6114	3.15174	0.139387
Snupn	39.0649	0.00479522	0.0417981	23.7109	23.7109	2.61576	0.110319
2310057M21Rik	16.2957	0.00481159	0.041895	16.3384	16.3384	0.97533	0.0596956
Gm15542	815.677	0.00490621	0.0426722	28.8117	28.8117	44.8234	1.55573
Psmb4	1301.55	0.00495428	0.0430312	16.6455	16.6455	88.8673	5.33883
Gtf2f1	29.1954	0.00495829	0.0430312	7.34179	7.34179	0.409626	0.0557937
Gm11381	1099.51	0.0049853	0.0431719	0.0991986	-10.0808	6.94884	70.0498
Coq3	13.3153	0.00498533	0.0431719	15.5189	15.5189	0.996791	0.0642306
Lsm2	576.113	0.00499828	0.043237	0.330142	-3.029	6.33633	19.1927
Ccdc82	12.4128	0.00505209	0.0436551	0.242731	-4.11979	0.156203	0.643522
Timm50	832.506	0.00508374	0.0438382	5.11094	5.11094	84.9787	16.6268
Zfp345	10.5944	0.00508946	0.0438382	17.5152	17.5152	0.351249	0.020054
Cdk2ap2	21177	0.00508979	0.0438382	0.330913	-3.02195	335.229	1013.04
Sla2	181.391	0.00512014	0.0440313	6.51651	6.51651	17.5248	2.68929
Rcn2	69.7629	0.00512326	0.0440313	9.20808	9.20808	2.79499	0.303537
Crnkl1	130.75	0.00514508	0.0441338	19.0256	19.0256	8.3215	0.437385
Dnttip2	106.414	0.00514626	0.0441338	20.6059	20.6059	3.69937	0.179529
Gm14706	103.295	0.00516666	0.0442611	0.233459	-4.28341	0.839645	3.59655
Cmklr1	17.2805	0.00517654	0.0442981	0.056943	-17.5614	0.0567728	0.997011
Pus1	33.2297	0.0052029	0.0444758	96.3193	96.3193	1.18016	0.0122526
Txnip	3478.96	0.00522389	0.0445687	7.94609	7.94609	164.053	20.6458
Gm10053	1314.01	0.00522766	0.0445687	12.3603	12.3603	60.7243	4.91283
Cnn1	127.095	0.0052324	0.0445687	0.0503971	-19.8424	0.481331	9.55077
Rps15a-ps6	170.829	0.00523886	0.0445687	3.2679	3.2679	2.33856	0.715615
AL589737.1	39.6444	0.00524592	0.0445687	0.073521	-13.6016	0.175951	2.39321
Cyb561d2	972.063	0.00524732	0.0445687	17.4197	17.4197	75.8284	4.35304
Ptpn18	58.1971	0.00526058	0.0446337	13.5661	13.5661	6.19008	0.456289
Gm11847	82.3803	0.00528931	0.0448297	7.73219	7.73219	1.39249	0.180091
Puf60	139.944	0.00531929	0.0450359	12.9741	12.9741	7.65252	0.589832
Atxn1l	82.1103	0.00533322	0.0450907	0.0906775	-11.0281	0.399126	4.4016
Ndufaf3	599.413	0.00534158	0.0450907	12.0862	12.0862	59.9836	4.96298
Pex11a	372.462	0.00534274	0.0450907	0.0852093	-11.7358	2.6764	31.4097
Gm20274	148.254	0.00535016	0.0451056	0.0714147	-14.0027	0.146496	2.05134
Lgals1	321.057	0.0053645	0.0451786	4.30425	4.30425	0.550515	0.1279
Prpf4b	6.99415	0.00537996	0.045261	7.76491	7.76491	0.204791	0.0263739
Gm25395	188.628	0.00546375	0.045872	0.0449105	-22.2665	0.25952	5.77859
Atp5l	105.816	0.0054641	0.045872	6.10753	6.10753	3.2643	0.534472
Bud23	74.919	0.00549587	0.0460901	75.7314	75.7314	0.857098	0.0113176
Rgs10	18.0695	0.00552449	0.0462814	3.48211	3.48211	1.11806	0.321086
Lamb1	73.3514	0.00555368	0.0464546	6.42493	6.42493	2.96543	0.461551
Cdkn1a	105.228	0.00555683	0.0464546	0.075717	-13.2071	0.112368	1.48405
Igsf3	56.9289	0.00558444	0.0466365	0.125553	-7.96476	0.337913	2.6914
Hnrnpa0	12.669	0.00564494	0.0470846	0.185124	-5.40178	0.143902	0.777329
Gm5526	2170.77	0.00565372	0.0470846	0.277175	-3.60783	3.41684	12.3274
Trpm2	27.9178	0.00565582	0.0470846	0.233745	-4.27816	0.0473018	0.202365
Ogfod3	18.0617	0.00566986	0.0471522	16.0259	16.0259	0.964034	0.0601548
Rpl21-ps15	17.1713	0.0056982	0.0473332	47.7276	47.7276	0.477276	0.01
Tdrd12	42.8591	0.00570351	0.0473332	6.46103	6.46103	2.58321	0.399814
Mb21d1	47.8404	0.00571538	0.0473824	11.6017	11.6017	1.68265	0.145035
Id1	1114.51	0.00572539	0.047416	8.94911	8.94911	3.83863	0.42894
Gm9616	615.732	0.00577826	0.0477739	16.228	16.228	30.5775	1.88425
Cwf19l1	22.8033	0.0057806	0.0477739	7.64355	7.64355	0.58423	0.0764344
Ptgis	28.4697	0.00578762	0.0477824	17.332	17.332	4.04409	0.233331
Gm7027	17.9774	0.00581004	0.0478714	19.6507	19.6507	0.557043	0.0283472
AC131033.1	29.7036	0.00581572	0.0478714	0.0128	-78.125	0.01	0.78125
Foxo3	14.5905	0.00581643	0.0478714	0.196436	-5.09073	0.1332	0.678084
Gm16211	203.234	0.00582433	0.047887	0.285265	-3.50551	3.15757	11.0689
Prdx5	1207.25	0.00584364	0.0479818	2.42506	2.42506	31.6481	13.0505
Alad	316.61	0.00585583	0.0479818	45.167	45.167	49.0331	1.0856
Mef2b	151.228	0.00585618	0.0479818	13.6881	13.6881	14.6658	1.07143
Gins1	27.8429	0.00585995	0.0479818	22.0085	22.0085	1.2877	0.058509
Mtfr2	266.963	0.00590091	0.0482306	6.08649	6.08649	13.0266	2.14025
Fam53c	1142.42	0.00590245	0.0482306	0.134366	-7.44238	10.01	74.4981
Hist1h4b	56.2915	0.00592222	0.0482888	13.1264	13.1264	2.1816	0.166199
Gm7816	413.63	0.0059227	0.0482888	26.929	26.929	23.9261	0.88849
Tsacc	26.8287	0.00592776	0.0482888	13.0664	13.0664	2.83569	0.217021
Psma1	181.063	0.0059489	0.0484116	13.9085	13.9085	10.3997	0.747719
Setd1b	15.5885	0.00599283	0.0487192	0.133698	-7.47956	0.207318	1.55065
Serp1	933.168	0.00602683	0.0489457	0.284874	-3.51033	4.14005	14.5329
Nlrp9c	103.494	0.00607106	0.0492548	0.149847	-6.67348	0.608604	4.06151
Prpf6	28.8264	0.00609077	0.0493644	7.87736	7.87736	1.60184	0.203347
Gcat	357.893	0.00610276	0.0494112	34.4127	34.4127	52.9459	1.53856
Nfkbid	125.756	0.00618188	0.049988	12.737	12.737	10.6778	0.838324
Zfp952	23.1519	0.00618654	0.049988	5.41284	5.41284	0.809516	0.149555

## Sheet: polysome MII vs 2-cell M
Gene symbol	Total counts	P-value	FDR step up	Ratio	Fold change	LSMean	LSMean
Fbxl6	8483.38	7.21522e-16	5.69375e-13	56.3838	56.3838	925.312	16.411
Pttg1	35866.3	0.00290651	0.00773678	0.402879	-2.48214	52.4858	130.277
Mir6236	295.672	6.30635e-16	5.58252e-13	0.000478123	-2091.51	0.01	20.9151
Swi5	940.302	2.36247e-05	0.000143132	0.205807	-4.85891	1.25214	6.08404
Lars2	578.66	4.30133e-12	5.43947e-10	0.011019	-90.7525	0.231667	21.0244
Zfp296	7303.05	9.46053e-07	1.00913e-05	6.94026	6.94026	789.513	113.758
Pebp1	1783.83	1.60506e-09	5.41845e-08	0.0939817	-10.6404	2.73441	29.0951
Cox8a	14110.3	1.07928e-06	1.11906e-05	0.177375	-5.63776	27.7209	156.284
Cox4i1	1625.92	1.99222e-07	2.93927e-06	11.6722	11.6722	127.312	10.9073
Cox6b2	7449.98	7.07174e-07	8.08329e-06	0.0865143	-11.5588	6.72081	77.6844
Rps11	1933.77	0.00859599	0.0192209	0.457759	-2.18456	59.4283	129.824
Gm10819	1330.44	1.80483e-06	1.68967e-05	0.146855	-6.80945	2.24703	15.301
Sbk3	21.2212	1.45743e-11	1.20952e-09	135.273	135.273	1.35273	0.01
Rps20	293.45	0.0174307	0.0349359	0.38137	-2.62213	8.88706	23.303
Atp2c2	41.048	5.68224e-12	6.37159e-10	734.428	734.428	7.34428	0.01
Gng5	1065.77	0.00100252	0.00321023	0.180876	-5.52865	1.00591	5.56135
Trmt112-ps2	7580.39	0.00610391	0.0144302	0.399508	-2.50308	25.4283	63.649
Gm9824	1704.99	2.81011e-07	3.88009e-06	0.086921	-11.5047	1.98113	22.7923
Sf3b5	2350.88	0.0241558	0.0461177	2.00189	2.00189	82.6368	41.2794
Arf5	2194.4	2.3651e-05	0.000143182	0.165203	-6.05317	4.4599	26.9965
CT010467.1	139471	6.84603e-15	2.87065e-12	0.00888867	-112.503	93.5434	10523.9
Rps29	2981.84	5.37552e-05	0.00028028	0.152783	-6.54521	28.3184	185.35
Rpl38	59.7732	0.000874112	0.00287177	0.172498	-5.79718	0.695797	4.03366
Sssca1	1466.92	2.15962e-05	0.000133428	5.3749	5.3749	109.27	20.3297
Tma7	47.5881	3.03868e-10	1.37552e-08	0.0277998	-35.9715	0.0933872	3.35928
Gm8186	24634.9	4.65281e-08	8.82594e-07	0.138333	-7.22892	68.7129	496.72
Tubg2	3482.28	0.000991846	0.00317989	0.216211	-4.62511	15.7549	72.8679
Rps26	1736.45	0.000260972	0.00104376	0.120525	-8.29707	8.99326	74.6177
Leprot	91.0425	2.46651e-10	1.17669e-08	451.436	451.436	5.6776	0.0125767
Ndufa11	1005.01	2.01029e-06	1.84092e-05	11.477	11.477	77.4531	6.74853
Rps25	506.01	0.00493817	0.0121091	0.240953	-4.15019	6.55276	27.1952
Eif2b2	721.235	8.90775e-05	0.00042445	4.48977	4.48977	65.542	14.5981
Gm12481	3343.88	6.02131e-09	1.63802e-07	7.53948e-05	-13263.5	0.0100002	132.638
Romo1	4943.82	0.00159333	0.0046758	0.318402	-3.14068	9.92977	31.1862
Gadd45gip1	1219.17	9.61173e-08	1.59203e-06	13.0639	13.0639	96.996	7.42475
Gm13077	58.8489	1.67688e-09	5.61333e-08	0.000910108	-1098.77	0.01	10.9877
Vaultrc5	2779.74	3.72285e-09	1.11504e-07	0.00328029	-304.851	0.457472	139.461
Atg101	1217.13	0.00132974	0.00403584	2.99215	2.99215	54.2853	18.1426
Gm4799	5326.04	2.44632e-05	0.000146871	0.227944	-4.38704	27.9092	122.439
Eif6	9236.22	0.000447519	0.00164076	2.54924	2.54924	584.325	229.216
Tpt1-ps3	3897.66	3.32792e-05	0.000189518	0.145383	-6.87838	14.2599	98.0849
Polr2d	1272.54	2.5463e-08	5.4097e-07	19.181	19.181	92.2702	4.8105
Tma7-ps	377.125	4.71397e-08	8.89956e-07	0.000699003	-1430.61	0.01	14.3061
Fam221b	2728.01	4.03159e-09	1.1985e-07	0.104507	-9.56871	9.22748	88.295
Rpl35	349.921	0.0262292	0.0494459	2.69843	2.69843	13.4826	4.99647
Gm10222	1698.4	1.20816e-12	2.10795e-10	0.00884568	-113.05	2.27271	256.929
Atp5o	11.738	0.0132885	0.0278458	3.83395	3.83395	1.11454	0.290703
Rps14	2597.21	0.0161875	0.0328367	0.488322	-2.04783	56.2353	115.16
Gm5514	8695.01	4.32321e-06	3.53262e-05	0.158169	-6.32237	19.5706	123.733
Etfb	45.9012	4.60761e-08	8.78201e-07	91.0843	91.0843	4.65112	0.0510639
Ftl1	6387.27	3.86411e-08	7.73502e-07	0.147346	-6.78673	39.944	271.089
Timm13	1916.99	0.013513	0.0282418	3.36471	3.36471	128.855	38.2961
Mrpl12	1406.24	3.57442e-05	0.000199982	7.46793	7.46793	142.916	19.1373
Cks2	1633.97	3.21779e-06	2.74183e-05	0.168049	-5.95066	3.9276	23.3718
Gm10076	67324.5	2.37767e-11	1.70604e-09	0.041523	-24.0831	192.029	4624.65
Serf2	3797.26	1.87719e-08	4.21283e-07	0.136237	-7.34017	16.1196	118.32
Gm15452	4828.49	3.7647e-06	3.15056e-05	0.139846	-7.15073	10.2619	73.3802
Imp3	7469.8	3.90367e-11	2.5285e-09	0.0788586	-12.6809	22.7583	288.597
Rln3	1491.82	9.03212e-11	5.15692e-09	98.9024	98.9024	2.62549	0.0265463
Polr2i	1815.56	0.00287735	0.00767566	3.35507	3.35507	115.939	34.5564
Gm20443	53.5134	8.13118e-07	8.99737e-06	568.652	568.652	5.68652	0.01
Mif	1729.07	0.0019342	0.00551926	4.32453	4.32453	127.868	29.5681
Xrcc1	104.189	2.98595e-11	2.03325e-09	724.76	724.76	13.4222	0.0185195
Gm7536	3309.93	0.00442787	0.0110516	0.23059	-4.3367	39.301	170.437
Pex16	386.46	0.00115049	0.00358887	3.53588	3.53588	25.4778	7.20549
Cops9	1189.33	0.00634119	0.0148458	0.320804	-3.11717	5.98104	18.6439
H1foo	20011.9	4.75436e-12	5.73909e-10	114.44	114.44	1391.34	12.1578
Gm4332	1274.53	0.00641463	0.0149781	0.147196	-6.79367	17.4973	118.871
Gm12168	432.664	0.0177426	0.0354897	0.410176	-2.43798	3.96964	9.67788
Gm20594	22981.4	2.75453e-15	1.46302e-12	0.0156899	-63.7351	60.8256	3876.73
Elof1	8416.05	1.58525e-08	3.68213e-07	4.91394	4.91394	440.932	89.7308
Rplp1	3713.11	1.5395e-05	0.000100865	0.137333	-7.28159	40.0977	291.975
Naa38	1351.92	0.013424	0.028078	3.95726	3.95726	83.4815	21.0958
Ndufb11	2794.52	2.18519e-06	1.98067e-05	7.62733	7.62733	186.035	24.3905
Bub1b	129.99	4.40528e-06	3.58497e-05	102.146	102.146	14.8778	0.145652
Tpt1	416.328	5.68848e-06	4.45188e-05	0.148217	-6.74687	2.15832	14.5619
Setd4	745.175	6.24547e-08	1.13343e-06	19.1387	19.1387	68.6495	3.58695
Gm42732	225.164	8.6917e-11	5.01788e-09	0.00440368	-227.083	0.146057	33.167
Gm26916	96.8279	0.000928878	0.00301687	0.145351	-6.87991	0.200089	1.37659
Ftl1-ps1	2226.07	1.51852e-06	1.46643e-05	0.183533	-5.44861	15.0578	82.0441
H2afx	6165.43	0.00367324	0.00945242	17.8675	17.8675	857.096	47.9694
Gm11410	3846.75	3.94365e-13	8.26818e-11	0.012906	-77.4835	7.36717	570.834
Crry-ps	73.6903	1.23474e-07	1.98732e-06	573.426	573.426	5.73426	0.01
Psmb7	29.7471	0.00525194	0.0127296	4.13913	4.13913	1.75351	0.423642
Exosc5	157.994	0.000358889	0.00136611	8.82898	8.82898	18.522	2.09786
Gm37738	185.749	1.51066e-10	7.81519e-09	0.0171081	-58.4518	0.372854	21.794
Gm10157	3786.75	3.77172e-05	0.000209111	0.303984	-3.28964	27.9744	92.0257
Gm14303	1439.13	0.00752567	0.0172093	0.113906	-8.77918	13.318	116.921
Ubl5	2858.54	0.00168116	0.00489898	0.427931	-2.33683	19.0939	44.6192
Tacc3	577.762	2.06141e-09	6.67612e-08	74.334	74.334	35.0859	0.472003
Atp5j2	550.236	4.79984e-05	0.000255848	7.12427	7.12427	35.4119	4.9706
Tmem102	185.159	7.19868e-08	1.27796e-06	3392.52	3392.52	33.9252	0.01
Mvb12a	282.656	0.000177294	0.000757371	20.4817	20.4817	33.2601	1.62389
Gstt2	247.833	8.10393e-09	2.10993e-07	1040.81	1040.81	37.9641	0.0364755
Ckb	4915.38	5.67062e-06	4.44343e-05	8.48347	8.48347	510.251	60.1465
Mrpl22	87.1474	0.000957896	0.00308602	6.87596	6.87596	7.72456	1.12342
Rbm38	786.213	8.67797e-05	0.00041624	4.85933	4.85933	5.95038	1.22453
Rbx1-ps	10716.2	0.00102137	0.00326144	0.298189	-3.35358	61.0092	204.599
Gpx1	4495.32	1.44597e-12	2.33154e-10	0.0220282	-45.3964	9.46782	429.804
Rpph1	212.093	2.28714e-10	1.11108e-08	0.00027479	-3639.14	0.01	36.3914
Eif1	8736.45	6.25697e-06	4.79189e-05	0.392928	-2.545	108.105	275.126
Hspa8	150.409	0.000515411	0.00183808	22.0818	22.0818	19.9169	0.90196
Ldhb	6360.66	0.013936	0.0290042	0.486371	-2.05605	32.5769	66.9795
Gm29666	74.4472	5.95373e-11	3.62087e-09	0.00927863	-107.775	0.0999811	10.7754
Snrpg	198.906	5.17866e-05	0.000271808	0.162609	-6.14972	0.724	4.4524
Gm14176	2995.39	0.00238502	0.00655224	2.14884	2.14884	37.9552	17.6631
Atp6v1e1	96.4818	0.0163288	0.0330725	2.83587	2.83587	4.3416	1.53096
Gm28438	11177.7	7.1446e-12	7.20519e-10	0.00839694	-119.091	16.7061	1989.55
Fth1	7619.18	0.00136755	0.0041288	0.340077	-2.94051	105.055	308.914
Gm9794	870.978	0.0140408	0.0291769	0.160857	-6.21672	5.53466	34.4074
Nhp2	1954.96	0.00262675	0.00711812	0.300622	-3.32643	36.2979	120.742
Orai1	609.217	1.20056e-07	1.94014e-06	9.03783	9.03783	58.3573	6.45701
Slc25a17	39.8453	3.61764e-11	2.36244e-09	138.86	138.86	2.07946	0.0149753
Gm28437	67264.7	1.46325e-12	2.33154e-10	0.045483	-21.9862	396.118	8709.14
Dnaja1	117.044	0.00254139	0.00693161	5.10154	5.10154	5.51274	1.0806
Gm24270	81.5405	9.36777e-05	0.000443189	0.00608251	-164.406	0.01	1.64406
Gm23935	81.5405	9.36777e-05	0.000443189	0.00608251	-164.406	0.01	1.64406
Gm24245	81.5405	9.36777e-05	0.000443189	0.00608251	-164.406	0.01	1.64406
Gm26764	51.0873	2.60883e-10	1.21745e-08	0.00851151	-117.488	0.0725605	8.52499
Ypel3	1516.1	0.0111657	0.0240375	2.35476	2.35476	17.2475	7.32455
Rps19	890.152	0.0167974	0.0339048	0.190566	-5.24752	6.39629	33.5647
Mdh2	445.917	0.00751057	0.0171846	6.6311	6.6311	52.778	7.95916
Cks1b	7298.64	2.24374e-05	0.000137401	3.14871	3.14871	93.8342	29.8008
Rps8	377.431	0.00767334	0.0175117	0.159867	-6.2552	5.14659	32.193
Rpl37	313.301	0.0170157	0.034237	0.275539	-3.62925	3.98923	14.4779
Rpl23	113.522	0.00240115	0.00658972	0.168724	-5.92682	0.850365	5.03996
Gm10146	1818.53	0.0164506	0.0332897	0.425852	-2.34823	9.19796	21.5989
Pabpn1l	7633.44	1.34321e-12	2.22945e-10	265.275	265.275	552.595	2.0831
Rpl41	14844.5	7.47076e-10	2.84782e-08	0.0373823	-26.7506	44.538	1191.42
Eme2	62.2845	8.17058e-05	0.000397648	99.8437	99.8437	9.83227	0.0984765
Rce1	1009.47	1.96337e-08	4.35715e-07	22.1917	22.1917	72.5064	3.26727
Mos	21338.6	8.20559e-07	9.05642e-06	198.423	198.423	1796.15	9.05212
Upp1	205.7	4.42398e-05	0.000239279	75.9129	75.9129	32.0244	0.421857
Gm28439	2249.41	1.18343e-11	1.03608e-09	0.0166373	-60.1061	5.26	316.158
Fcf1	51.0514	0.0116196	0.0248387	4.49789	4.49789	4.65176	1.03421
Pnmt	42.414	2.96585e-05	0.000172083	348.329	348.329	3.48329	0.01
Rnf215	20.9118	1.75451e-06	1.65227e-05	134.505	134.505	1.86614	0.0138741
Nat9	155.599	1.15365e-06	1.1798e-05	1834.57	1834.57	18.3457	0.01
Atp5e	1010.84	0.0014047	0.00422152	6.91677	6.91677	49.7206	7.18841
Rps26-ps1	2168.24	0.00548531	0.0132109	0.114516	-8.73243	14.465	126.314
Minos1	179.55	0.002028	0.00573964	0.290655	-3.4405	0.973642	3.34982
Gm45663	21444.2	0.00815045	0.0183899	0.324738	-3.07941	265.538	817.7
Dnajc11	253.969	1.14243e-06	1.17593e-05	7.34973	7.34973	22.1678	3.01614
Tmem258	929.829	0.000463108	0.00168705	3.56274	3.56274	37.5182	10.5307
Tmem39b	142.422	2.16557e-09	6.95689e-08	229.912	229.912	4.86814	0.0211739
Dleu2	14.934	1.4134e-05	9.42304e-05	0.0728338	-13.7299	0.0323662	0.444385
Gm10925	31644	1.61564e-12	2.47535e-10	0.0187647	-53.2916	95.3576	5081.76
1810013D15Rik	64.8475	2.61307e-10	1.21745e-08	0.00945669	-105.745	0.0851437	9.00354
Axin2	38.9101	0.0241626	0.0461197	3.96321	3.96321	0.233281	0.0588616
Ddx24	133.021	0.0232355	0.044725	3.12192	3.12192	7.5365	2.41406
Atp5h	303.582	0.00147408	0.00439029	6.09394	6.09394	13.9591	2.29066
Atp5g2	19.5139	8.85548e-08	1.49229e-06	50.6213	50.6213	1.98245	0.0391625
Elovl5	12.9371	0.00159401	0.0046758	9.9313	9.9313	0.805685	0.0811259
Gm11808	12965.9	0.00740909	0.0169963	0.205114	-4.87534	168.245	820.25
Cep78	14.3845	2.26901e-11	1.7054e-09	106.042	106.042	1.06042	0.01
Eif2b4	854.352	0.0261442	0.049358	5.68492	5.68492	92.5572	16.2812
Cdh1	35.1445	1.3917e-06	1.36045e-05	44.1261	44.1261	2.32866	0.0527729
Plat	658.561	1.18523e-08	2.92843e-07	519.363	519.363	84.9831	0.16363
Rps25-ps1	725.95	0.0254472	0.0482479	0.145243	-6.88503	6.89388	47.4646
Fam83g	233.935	9.31576e-06	6.67434e-05	37.9479	37.9479	16.3996	0.43216
Gm12892	1299.04	0.000113503	0.000521798	7.10107	7.10107	118.545	16.694
Gch1	255.991	0.00323553	0.00847108	2.70153	2.70153	4.04923	1.49886
Aarsd1	40.6322	8.1532e-05	0.000397291	61.0595	61.0595	5.05979	0.0828666
Zp1	3799.04	0.000117614	0.000537598	10.9187	10.9187	293.806	26.9087
Gm20627	506.48	6.18166e-10	2.39347e-08	132.366	132.366	3.71815	0.02809
Gm8355	237.123	0.00595164	0.0141374	14.1008	14.1008	33.7421	2.39292
Gm9803	8202.34	1.01556e-05	7.09734e-05	3.9867	3.9867	291.425	73.0993
Tubb4b	7048.61	0.00211356	0.00594169	5.50999	5.50999	636.391	115.498
2020-03-07	34.0872	0.000322138	0.00124647	35.619	35.619	1.76911	0.0496677
Mthfd1	12.3272	4.45902e-06	3.6213e-05	30.4036	30.4036	1.19871	0.0394267
Gm9025	50.1205	7.76097e-06	5.73046e-05	609.539	609.539	6.09539	0.01
Gm13075	54.2341	1.59434e-11	1.28304e-09	0.00928223	-107.733	0.0936054	10.0844
Ndufb7	175.766	0.00610624	0.0144314	9.24879	9.24879	20.9906	2.26955
Gm16283	54.6303	0.00575986	0.0137474	2.65134	2.65134	1.96447	0.740934
Snhg9	228.918	6.8508e-06	5.17015e-05	0.0105999	-94.3406	0.388117	36.6152
Ndufv1	734.56	0.00113364	0.00354601	103.065	103.065	105.184	1.02056
Smarcd2	1538.48	2.62905e-05	0.000155396	4.47282	4.47282	135.328	30.2556
Atp6v0c	2016.73	0.000302175	0.00118418	3.39243	3.39243	80.0941	23.6097
CT009486.1	44.6227	1.36632e-06	1.34555e-05	0.0712766	-14.0299	0.156644	2.1977
Sgf29	235.954	7.25064e-05	0.00035924	20.8401	20.8401	28.7385	1.379
Dnah8	6.70021	5.73536e-07	6.83014e-06	19.3237	19.3237	0.537242	0.0278022
Kif22	498.56	0.0260819	0.0492638	7.665	7.665	56.3802	7.35553
Cpt2	56.7378	0.0015272	0.00452143	5.23882	5.23882	3.93955	0.751991
Aip	328.746	1.97131e-06	1.81147e-05	9.62717	9.62717	20.8658	2.16739
Gm10073	4896.73	6.26729e-06	4.79189e-05	0.097357	-10.2715	34.4692	354.049
Slirp	29.0164	0.0261844	0.0494105	6.24762	6.24762	2.00351	0.320683
Psmb6	3311.8	4.23647e-08	8.21215e-07	9.94274	9.94274	275.182	27.6766
Ndufs2	132.335	0.00572386	0.0136984	15.9492	15.9492	16.3376	1.02435
Lrrc36	18.161	2.58094e-06	2.27209e-05	29.1716	29.1716	0.638329	0.0218819
Gm10263	2724.64	2.29999e-11	1.70604e-09	0.0232883	-42.9401	4.47296	192.069
C230062I16Rik	72.1555	0.00339048	0.0088332	4.80027	4.80027	4.48945	0.935251
Tyms	115.791	0.00105638	0.00334517	20.5406	20.5406	14.7661	0.71887
1500011K16Rik	108.241	1.49351e-07	2.31045e-06	684.125	684.125	6.84125	0.01
Mrpl14	228.969	4.28051e-11	2.75023e-09	172.423	172.423	26.6238	0.15441
Eef1d	261.756	0.0214248	0.0417236	7.15353	7.15353	26.8225	3.74955
Mt2	3573.04	7.09554e-12	7.20519e-10	0.000153654	-6508.11	0.0447518	291.25
Gm11993	13054	8.29443e-05	0.000402304	2.74182	2.74182	291.329	106.254
Commd2	1341.71	0.00632064	0.014802	2.05278	2.05278	22.514	10.9676
Ndufa9	137.065	5.37607e-08	9.89173e-07	27.066	27.066	16.282	0.601567
Gng5-ps	52.8733	0.0160773	0.0326588	0.0145005	-68.9629	0.01	0.689629
Lipt2	90.6	0.00118814	0.00367806	56.8641	56.8641	4.34669	0.0764401
Gja4	18421.5	9.19844e-10	3.40856e-08	167.191	167.191	2046.54	12.2407
Gm13341	20.446	3.53778e-08	7.19018e-07	0.00961522	-104.002	0.0346063	3.59912
Dguok	104.771	4.04608e-16	4.36768e-13	608.999	608.999	6.08999	0.01
Birc5	3422.08	2.17635e-06	1.97708e-05	4.30439	4.30439	55.157	12.8141
Gm16378	1395.03	0.000445445	0.00163466	0.357143	-2.8	12.842	35.9576
Clk1	94.9844	0.000748083	0.00251582	10.1001	10.1001	2.511	0.248612
Prc1	136.69	0.000103991	0.000483651	10.1515	10.1515	7.70565	0.759066
Sct	211.839	0.00555515	0.0133548	0.0485162	-20.6117	0.646105	13.3173
Ermp1	303.546	0.00251771	0.00687173	4.15015	4.15015	3.11094	0.749597
Smu1	454.213	0.000151359	0.000661116	11.3929	11.3929	25.8412	2.26819
Gm12463	11785.1	9.14559e-07	9.83305e-06	4.62466	4.62466	412.241	89.1398
Gm15847	15.057	4.12941e-06	3.39165e-05	40.421	40.421	1.03446	0.0255921
Med28	3337.68	1.98739e-10	9.89598e-09	6.51294	6.51294	49.0086	7.5248
Wdcp	59.5709	1.1667e-07	1.89309e-06	0.0326883	-30.5919	0.249289	7.62624
Dmap1	404.307	0.000194443	0.00081705	33.4085	33.4085	59.6893	1.78665
Sharpin	85.933	3.30671e-06	2.81159e-05	1326.89	1326.89	13.2689	0.01
Rrp1b	62.8628	0.00035864	0.00136582	8.9633	8.9633	3.23637	0.361069
Gtf2a1l	30.6343	4.64448e-11	2.89082e-09	165.794	165.794	1.65794	0.01
Clcc1	101.455	2.45027e-07	3.47973e-06	48.9929	48.9929	7.92114	0.161679
Rps21	1077.2	0.00115771	0.00360574	0.176127	-5.67773	9.43296	53.5578
Alkbh6	69.3094	0.00340594	0.00887057	5.18099	5.18099	3.24834	0.626972
Cox6c	385.299	5.45459e-06	4.30264e-05	0.15067	-6.637	1.15804	7.6859
Mrpl39	22	8.41953e-06	6.12029e-05	165.517	165.517	2.07668	0.0125466
Zp3	5003.44	2.00111e-06	1.83462e-05	26.2316	26.2316	267.952	10.2148
Eif1-ps2	988.649	0.000416646	0.00154463	0.305693	-3.27126	7.52869	24.6283
Fbxl22	76.5906	1.40029e-07	2.20913e-06	865.136	865.136	8.65136	0.01
Tubb4b-ps1	366.615	4.58436e-05	0.000246948	9.8609	9.8609	26.4636	2.68369
Gm10250	1981.55	0.00109831	0.00345574	4.54843	4.54843	54.6516	12.0155
Gm8994	612.738	0.00191909	0.00548203	0.0921771	-10.8487	0.98381	10.673
Lsm7	401.269	0.0133269	0.0279041	0.358209	-2.79166	2.02974	5.66636
Gm24451	259.83	3.17423e-07	4.2718e-06	0.000222153	-4501.41	0.01	45.0141
Tbcb	406.595	0.00548974	0.0132175	3.29262	3.29262	22.5125	6.83725
Tarbp2	1478.25	4.93126e-05	0.000261741	4.49876	4.49876	127.953	28.4417
Unc13d	66.6444	1.03351e-09	3.75979e-08	0.00546951	-182.832	0.0497683	9.09923
Ndufb4	74.8241	0.000282646	0.0011181	18.6104	18.6104	6.26197	0.336477
Pttg1ip	148.717	0.00544013	0.0131139	0.0634246	-15.7668	1.20868	19.057
Anxa2	13.6105	8.28006e-06	6.04096e-05	79.4895	79.4895	1.64075	0.0206412
Xab2	32.7297	0.000782375	0.00261569	26.6213	26.6213	6.90363	0.259327
Rn7sk	6115.82	3.67114e-09	1.1037e-07	0.00926817	-107.896	6.33512	683.535
Gm813	751.909	2.72036e-07	3.78239e-06	236.515	236.515	27.7373	0.117275
Gm10184	11990.9	2.23559e-05	0.000137113	7.25375	7.25375	531.529	73.2764
Mgst3	1092.5	0.000601185	0.00208709	5.43821	5.43821	7.23196	1.32984
Tars	13.0731	0.00255204	0.00694877	17.0471	17.0471	0.806483	0.0473092
Dct	15.0391	6.18872e-10	2.39347e-08	0.0095417	-104.803	0.0214113	2.24397
Aph1c	86.7569	9.84565e-10	3.61476e-08	1012.25	1012.25	10.1225	0.01
Ccdc61	25.1261	0.0027386	0.00738356	5.04601	5.04601	1.16972	0.231811
Gm4076	1756.9	4.35336e-09	1.27512e-07	0.0157771	-63.3829	3.00489	190.459
Dppa3-ps	10565.9	0.0056318	0.0134943	0.390903	-2.55818	55.5942	142.22
Gm26909	363.516	3.64585e-10	1.61369e-08	0.0142941	-69.9587	0.579693	40.5546
Dlgap5	23.2473	8.51278e-05	0.000409533	36.1409	36.1409	1.92144	0.0531654
Saraf	471.543	1.33405e-06	1.32359e-05	25.684	25.684	27.379	1.06599
Grhpr	145.105	0.000125738	0.000569825	105.86	105.86	22.0699	0.208482
Mrps18c	47.85	4.83652e-06	3.87651e-05	74.7919	74.7919	4.2975	0.0574594
AC159205.1	31.3457	5.24949e-10	2.11226e-08	176.895	176.895	1.76895	0.01
Eif3k	498.027	0.00560729	0.0134558	2.77605	2.77605	24.3639	8.77645
Psmd4	1140.52	5.46735e-07	6.56989e-06	10.3447	10.3447	74.2362	7.17627
Bcap31	208.172	1.43683e-05	9.55529e-05	7.70782	7.70782	12.0718	1.56617
Scand1	6127.68	0.0011207	0.00351106	0.337917	-2.9593	50.9256	150.704
Ltc4s	860.298	5.83816e-12	6.37159e-10	7773.69	7773.69	77.7369	0.01
Polr2l	1629.25	0.0168622	0.0339725	0.424693	-2.35464	38.7557	91.2557
Rpl10-ps3	8802.46	0.000470444	0.00170753	0.32293	-3.09665	111.704	345.907
Hnrnpc	108.68	0.00514411	0.0125139	3.4798	3.4798	4.20364	1.20801
Baiap2l1	22.9701	3.55791e-08	7.20729e-07	47.0562	47.0562	1.79671	0.0381823
Gm11221	410.785	0.015641	0.0319153	7.19791	7.19791	41.1155	5.71215
Rn7s1	26287.7	1.04091e-10	5.79923e-09	0.00633684	-157.807	27.6239	4359.25
Cd164l2	4894.4	9.36628e-12	8.77896e-10	23.2123	23.2123	195.811	8.43565
Akr7a5	718.736	1.21029e-05	8.24841e-05	38.7993	38.7993	103.148	2.65851
Imp4	1333.68	0.000789768	0.00263377	2.598	2.598	69.5696	26.7782
Aplf	16.0123	1.35419e-06	1.33691e-05	110.061	110.061	1.10061	0.01
Gaa	174.839	8.47383e-07	9.26077e-06	19.2385	19.2385	18.0108	0.936184
Sil1	7.82996	3.3449e-10	1.48876e-08	70.7326	70.7326	0.714363	0.0100995
Wdr36	29.1128	0.0202341	0.0397252	4.58672	4.58672	1.43649	0.313184
Gm28661	23221.8	1.14244e-10	6.14987e-09	0.0239611	-41.7343	75.5618	3153.52
Umodl1	710.411	2.25357e-12	3.38758e-10	57.8828	57.8828	63.6047	1.09885
Eif5a	3432.97	0.00138601	0.00417637	0.442896	-2.25786	47.3857	106.99
Gsta4	58.7807	2.46164e-07	3.48966e-06	275.2	275.2	4.83785	0.0175794
Mocos	25.6134	1.48164e-08	3.52366e-07	243.675	243.675	2.43675	0.01
Gm15590	17.285	0.000293774	0.0011558	0.0946244	-10.5681	0.0708232	0.748467
Psmg4	39.7806	3.08765e-09	9.42502e-08	285.551	285.551	3.28979	0.0115209
Mmp23	58.8087	0.0032792	0.00856852	4.16078	4.16078	5.36522	1.28947
Gm22009	131.555	0.0212412	0.0414471	0.00206387	-484.526	0.01	4.84526
Tgif2-ps2	284.369	0.0101747	0.0222209	0.0562308	-17.7839	0.197912	3.51964
Zfp653	50.0362	4.78242e-08	9.00747e-07	46.2682	46.2682	3.97969	0.0860136
Manf	19.2145	0.00560228	0.0134478	4.27906	4.27906	1.54427	0.360891
Tle6	4856.7	0.00575337	0.0137391	6.59489	6.59489	397.349	60.251
Gm12396	9720.06	0.000573138	0.00200624	4.29766	4.29766	107.249	24.9553
Lamtor2	420.319	0.000129865	0.000585532	4.04974	4.04974	3.68319	0.909488
Tm7sf2	37.588	0.000144831	0.000637848	265.02	265.02	4.24972	0.0160355
Prr14	257.071	1.07758e-08	2.69126e-07	205.275	205.275	31.3527	0.152735
Gm15544	49.9056	3.38668e-08	6.96157e-07	556.977	556.977	5.56977	0.01
Gm6560	1771.41	3.53768e-08	7.19018e-07	9.68985	9.68985	114.182	11.7837
Tmem42	937.869	2.06047e-14	6.5663e-12	391.264	391.264	6.73071	0.0172025
Supt4a	1289.16	0.00307625	0.0081226	0.317751	-3.14712	20.5699	64.7358
Ost4	2873.27	1.10962e-09	3.96269e-08	0.056139	-17.8129	7.87101	140.206
Prss8	339.48	0.00589164	0.0140116	2.89283	2.89283	9.89367	3.42007
Gm11525	531.134	2.42678e-11	1.70604e-09	0.00405918	-246.355	0.378926	93.3505
Cpeb1	51.8465	8.4178e-06	6.12029e-05	32.2163	32.2163	4.56374	0.141659
Bloc1s1	88.6953	0.023355	0.04489	8.47923	8.47923	7.89267	0.930824
Tmem9	53.0839	2.09333e-10	1.02948e-08	289.191	289.191	4.36794	0.015104
Gm13339	5262.73	2.30814e-09	7.38512e-08	0.0151748	-65.8988	12.6531	833.826
Tspan1	52.1409	1.24978e-06	1.2572e-05	260.113	260.113	2.60113	0.01
Tdrd5	24.3387	1.96812e-06	1.81062e-05	165.538	165.538	1.75809	0.0106205
Ncaph	19.6923	0.00381376	0.00975104	7.08986	7.08986	0.865301	0.122048
Gm6204	1372.54	0.0121492	0.0257907	0.311207	-3.2133	19.6634	63.1843
Mrpl2	819.642	8.89902e-08	1.49575e-06	11.1723	11.1723	82.9083	7.42087
Gm9387	21.1101	9.23288e-06	6.62688e-05	101.892	101.892	1.01892	0.01
Gm6863	4127.54	4.9662e-06	3.96848e-05	5.41041	5.41041	241.346	44.6077
Vps72	767.243	1.69673e-08	3.89563e-07	26.767	26.767	19.1182	0.714247
Gle1	252.424	0.00104506	0.00332375	5.97785	5.97785	19.9421	3.336
Gm9892	474.933	0.00265494	0.00718231	4.78029	4.78029	11.596	2.4258
Fam234b	54.3717	5.76794e-07	6.85868e-06	113.88	113.88	1.28429	0.0112776
AC241534.1	42.5322	9.17888e-11	5.18639e-09	0.00399867	-250.083	0.0328839	8.22371
Ppt2	200.485	1.73644e-06	1.64302e-05	10.0617	10.0617	9.40966	0.935194
Smpd2	42.9944	3.86024e-06	3.2145e-05	438.598	438.598	6.53187	0.0148926
Mus81	2043.08	2.66813e-07	3.72276e-06	145.222	145.222	326.791	2.25029
Ccdc107	219.467	0.000470293	0.00170753	26.0067	26.0067	26.3455	1.01303
Pkm	864.126	1.66775e-07	2.51221e-06	7.79596	7.79596	54.0056	6.92738
Gm44044	78.2163	3.1155e-07	4.19987e-06	0.015588	-64.1517	0.148008	9.49499
Zfp707	705.166	0.00173584	0.00503071	0.065561	-15.253	3.84137	58.5923
Gm45251	196.109	4.95749e-09	1.39563e-07	0.000737457	-1356.01	0.0314679	42.6708
Syt11	11.1886	0.00366941	0.00944561	17.3945	17.3945	0.741074	0.0426038
Abcb1b	12.7011	1.17257e-06	1.19156e-05	49.2341	49.2341	0.644067	0.0130817
Fam213b	64.5711	5.30218e-05	0.000277227	405.347	405.347	7.40287	0.018263
Smarcb1	263.247	1.16524e-11	1.03149e-09	56.5553	56.5553	26.248	0.464112
Myl12a	1130.23	7.8613e-06	5.77776e-05	4.35581	4.35581	19.0389	4.37092
Alas1	105.742	7.54056e-05	0.000371562	75.2919	75.2919	8.84191	0.117435
Gm42798	151.236	7.5801e-10	2.87575e-08	0.00317641	-314.821	0.0819417	25.7969
Gm4149	4478.11	7.11827e-05	0.000353718	0.0481161	-20.7831	18.6007	386.579
Rpap3	15.4234	0.00883376	0.0196533	6.92045	6.92045	0.964792	0.139412
Prpf3	17.3529	0.0147966	0.0304139	20.9713	20.9713	1.44951	0.0691188
Sap30bp	50.4199	0.0205817	0.0403382	4.20447	4.20447	4.41603	1.05032
Ttc4	22.159	4.88682e-05	0.000260075	56.1726	56.1726	1.9632	0.0349494
Patl2	10.0433	2.30334e-07	3.34257e-06	38.006	38.006	0.863146	0.0227108
Slc6a20a	10.2635	5.94045e-08	1.08301e-06	45.2152	45.2152	0.968471	0.0214191
Aars2	21.591	9.90659e-05	0.000464816	188.166	188.166	1.88166	0.01
Iglc2	1288.47	0.000102163	0.000477379	2.40061	2.40061	6.18539	2.5766
Eif1ax	84.2438	0.00138132	0.00416538	9.06374	9.06374	5.60559	0.618463
Ube2t	354.944	2.25157e-08	4.9281e-07	91.4385	91.4385	18.7715	0.205291
Zar1	10253	5.80274e-13	1.15576e-10	129.052	129.052	333.258	2.58235
AC137842.1	7.91435	0.0222601	0.0430765	0.203848	-4.90562	0.0493648	0.242165
Fat1	12.6922	0.0249776	0.0475045	3.71149	3.71149	0.102202	0.0275367
Ubald1	1321.4	7.47497e-12	7.38128e-10	0.027158	-36.8215	5.36977	197.723
Mphosph10	43.5143	4.6816e-05	0.000251167	47.8512	47.8512	1.67473	0.0349988
Emc8	728.446	1.40743e-07	2.21018e-06	11.2347	11.2347	52.5909	4.68111
Rn7s2	26751.3	4.65436e-10	1.93132e-08	0.00690184	-144.889	30.1202	4364.08
Ints9	23.1855	1.79867e-05	0.000114275	13.9018	13.9018	1.57336	0.113176
Txndc2	138.736	1.2169e-08	2.9923e-07	1438.11	1438.11	14.3811	0.01
Ddx11	10.0517	1.99576e-05	0.000125198	49.0281	49.0281	0.570959	0.0116455
Gm12895	39.4893	0.00317693	0.00834782	0.142921	-6.99686	0.114371	0.800237
Ube2k	37.9961	0.00503349	0.0123012	0.25751	-3.88334	0.283451	1.10074
Smc3	12.0841	0.00799224	0.018115	7.45628	7.45628	0.422277	0.0566337
Celsr1	24.877	0.000125934	0.000570389	14.2528	14.2528	1.3367	0.0937845
AC132247.1	103.075	1.61929e-06	1.54132e-05	967.81	967.81	9.6781	0.01
Gm44639	102.469	1.13777e-08	2.82387e-07	0.0177834	-56.2322	0.220557	12.4024
Gm18584	1826.63	3.83393e-05	0.00021197	5.42786	5.42786	165.885	30.5617
Mettl18	84.6565	2.17099e-07	3.17947e-06	689.311	689.311	6.89311	0.01
Gm38224	161.202	0.0187249	0.0371653	0.205643	-4.8628	0.713588	3.47004
Gm15950	26.3662	6.02411e-09	1.63802e-07	0.00475421	-210.34	0.0274967	5.78366
Sebox	10235.2	0.000109535	0.000506188	4.97991	4.97991	156.12	31.35
Hpcal1	53.4532	2.65347e-09	8.32292e-08	27.2649	27.2649	0.774766	0.0284163
Ddx25	15.0327	0.000245585	0.000991171	12.2756	12.2756	1.18056	0.0961718
Fgf8	1513.76	4.61678e-09	1.31835e-07	740.787	740.787	218.494	0.294948
Spc24	445.827	1.18261e-09	4.18749e-08	72.0703	72.0703	34.4356	0.477806
Eif1b	5449.74	5.43747e-05	0.00028277	4.32056	4.32056	76.8986	17.7983
Polr2c	914.731	0.00194146	0.00553402	2.45979	2.45979	21.1463	8.59679
Zc3hc1	70.873	6.99248e-05	0.000348836	0.0291038	-34.3598	0.168024	5.77326
AC123935.1	181.059	0.00424945	0.0106799	3.03378	3.03378	4.15925	1.37098
Fam151a	1234.23	1.99378e-05	0.000125173	241.135	241.135	204.598	0.848479
Cd177	224.391	1.51845e-11	1.23444e-09	1410.69	1410.69	28.0959	0.0199164
Guca1a	458.889	3.7355e-07	4.8143e-06	0.00522083	-191.541	0.164156	31.4426
Pdlim7	209.122	4.31782e-05	0.000234973	7.60093	7.60093	18.5124	2.43555
Gm28417	27.4134	1.11415e-09	3.96269e-08	0.0076525	-130.676	0.040687	5.31682
Exosc4	1462.83	0.000199161	0.000834675	14.6031	14.6031	179.283	12.277
Gm12896	44.1559	0.000253529	0.00101808	0.0485489	-20.5978	0.114371	2.35579
Npm3-ps1	57.2274	0.0158889	0.0323587	25.1694	25.1694	0.251694	0.01
Psmc3	117.505	4.92134e-05	0.000261389	52.1303	52.1303	14.8865	0.285564
Gm12616	6370.63	1.45256e-10	7.61353e-09	3.70497e-05	-26990.8	0.0108433	292.668
Kdm8	40.5653	0.00521455	0.012666	3.7737	3.7737	1.66514	0.441247
Fahd2a	62.0239	2.65517e-06	2.32203e-05	283.327	283.327	2.83327	0.01
Naa10	190.914	0.00773346	0.0176388	7.16497	7.16497	19.3066	2.69458
Hbq1a	40.2358	6.46061e-05	0.00032722	389.185	389.185	3.89185	0.01
Ddx56	1211.91	7.79936e-05	0.000382149	30.5081	30.5081	146.898	4.81505
Smg8	180.229	0.000379222	0.00142994	11.6163	11.6163	11.5702	0.996029
Gm42418	199.948	1.83409e-08	4.13207e-07	0.00274002	-364.96	0.049442	18.0444
Gm4742	25.9515	0.00247167	0.0067646	35.5986	35.5986	1.46358	0.0411136
Mrps31	21.2116	2.47351e-08	5.32606e-07	52.3259	52.3259	0.523259	0.01
Tm9sf2	79.3915	0.00404069	0.0102295	8.12459	8.12459	2.8117	0.346073
Rapgef3	34.866	4.58447e-08	8.77992e-07	343.207	343.207	3.68562	0.0107388
Grm2	357.211	0.000101968	0.000476748	6.44666	6.44666	21.6065	3.35158
Gm11878	139.756	3.00884e-06	2.58871e-05	0.0669418	-14.9383	0.301899	4.50987
Tube1	34.4714	2.3959e-11	1.70604e-09	217.452	217.452	2.17452	0.01
Gm15459	1751.09	2.63442e-06	2.30974e-05	332.952	332.952	207.977	0.624647
Vrk1	10.4993	0.000122896	0.000558217	26.0059	26.0059	0.445736	0.0171398
Top3b	44.7223	8.94178e-07	9.653e-06	465.247	465.247	5.61964	0.0120788
Fuz	28.2796	0.000278928	0.00110496	18.8523	18.8523	0.188523	0.01
Rbm17	161.877	6.55871e-05	0.000330828	12.7985	12.7985	9.04581	0.706788
Hmgcr	30.9793	5.16214e-05	0.000271285	62.9041	62.9041	2.15237	0.0342167
Fbxo40	51.0817	2.34259e-08	5.09929e-07	478.158	478.158	4.78158	0.01
Ndufc2	205.327	1.38874e-07	2.19962e-06	962.613	962.613	12.4809	0.0129657
Tsga10ip	49.7573	2.65592e-05	0.000156739	31.3112	31.3112	3.64092	0.116282
Lrrfip2	10.1708	1.59916e-06	1.53315e-05	24.4588	24.4588	0.888669	0.0363333
Tmem72	40.8515	0.00793569	0.0180124	0.217431	-4.59916	0.288494	1.32683
Aldoa	1129.77	9.7829e-08	1.61367e-06	14.944	14.944	108.484	7.25941
Taf6l	406.605	0.00737298	0.0169277	14.5305	14.5305	53.2865	3.66721
P4ha1	11.6105	0.00202571	0.0057352	5.6699	5.6699	0.777729	0.137168
Aurkc	277.726	2.85142e-06	2.47735e-05	7.50247	7.50247	12.3698	1.64876
9030624J02Rik	31.8149	0.000536754	0.00190143	11.9592	11.9592	3.70805	0.310059
Mrps36-ps2	229.078	2.94282e-06	2.54565e-05	512.686	512.686	5.12686	0.01
Zfp472	24.1447	0.00356689	0.00922944	7.85081	7.85081	1.8648	0.23753
Sars2	50.5586	0.00609982	0.0144291	16.945	16.945	7.21431	0.425749
Cdc6	99.1823	0.0178357	0.0356402	3.79585	3.79585	6.17349	1.62638
Mrpl52	78.0035	0.000835741	0.00276166	9.92607	9.92607	6.10766	0.615315
Gm13084	1172.37	1.80945e-11	1.3996e-09	173.845	173.845	64.526	0.37117
Npffr2	9.55965	3.94437e-07	5.00394e-06	68.9262	68.9262	0.689262	0.01
Taco1	19.1682	0.0143198	0.0296672	8.53508	8.53508	1.47454	0.172763
9130230L23Rik	15.4413	8.29264e-06	6.0446e-05	0.0158022	-63.2823	0.0400881	2.53687
Izumo4	30.0478	6.93798e-06	5.2097e-05	319.756	319.756	3.19756	0.01
Top1	13.6947	0.018808	0.0373023	4.32664	4.32664	0.355402	0.0821428
Socs7	18.3242	0.019508	0.0384703	0.177328	-5.63925	0.0962091	0.542547
Bms1	12.5432	0.00985838	0.0216011	6.45262	6.45262	0.376941	0.0584168
Btrc	14.9941	8.15539e-05	0.000397291	17.6864	17.6864	1.61585	0.091361
Mrps35	37.954	1.09403e-06	1.13197e-05	225.379	225.379	3.16902	0.0140609
Mastl	25.1744	6.81924e-05	0.000341691	27.9936	27.9936	1.33515	0.0476948
Fibp	193.808	0.00207325	0.00584694	22.2281	22.2281	8.39066	0.37748
Efcab14	58.1079	0.00325856	0.00852553	2.2499	2.2499	0.398359	0.177056
Gm13736	228.97	3.96394e-05	0.000218249	0.123731	-8.08205	0.774279	6.25777
Gm6265	197.707	5.2163e-05	0.00027341	0.100796	-9.92101	0.430556	4.27155
Tnni3	19.8022	0.00129862	0.00395796	35.9668	35.9668	0.984012	0.0273589
Pgls	52.1894	0.00142602	0.00427017	5.00774	5.00774	6.2919	1.25643
Plut	10.0887	0.00176879	0.00512247	8.58282	8.58282	0.115831	0.0134957
Gm9105	36.3553	4.56708e-09	1.31357e-07	402.618	402.618	4.02618	0.01
Nudt8	111.029	0.00149865	0.00445014	42.2651	42.2651	9.98173	0.23617
Acot9	14.7001	6.00386e-06	4.63945e-05	114.171	114.171	1.14171	0.01
Med27	243.144	0.00533175	0.0128917	2.58242	2.58242	3.70309	1.43396
Fam220a	57.0183	0.00873917	0.0194701	0.190534	-5.24842	0.415176	2.17902
Pop1	10.9343	0.00193827	0.00552889	43.3362	43.3362	0.787381	0.0181691
Dclre1a	226.129	3.04195e-11	2.05383e-09	1009.08	1009.08	10.0908	0.01
Cope	296.227	0.0088794	0.0197383	12.9496	12.9496	28.6597	2.21317
Bmp5	7.74515	0.000758831	0.00254659	6.12113	6.12113	0.083077	0.0135722
Haus3	46.1744	0.000658627	0.00225399	86.5669	86.5669	1.91861	0.0221633
Rdx	69.1213	0.00173477	0.00502944	7.54332	7.54332	2.65367	0.351791
AA545190	271.395	7.45259e-13	1.38081e-10	288.011	288.011	2.88011	0.01
Cpsf3	18.8464	0.0233201	0.0448338	2.8624	2.8624	1.41119	0.49301
Stau1	118.96	5.85708e-07	6.93443e-06	25.6824	25.6824	7.23411	0.281676
Eif3d	20.675	0.0032093	0.00842208	8.16549	8.16549	2.31641	0.283683
1110006O24Rik	42.6233	9.36956e-06	6.70083e-05	196.061	196.061	1.96061	0.01
Psmc5	352.404	3.39863e-05	0.000192006	147.34	147.34	30.5298	0.207206
Qars	676.695	2.39755e-05	0.000144642	9.55053	9.55053	73.1868	7.66312
Phf6	10.7926	0.00448635	0.0111801	10.2672	10.2672	0.542481	0.0528364
Trappc6a	144.033	0.0243717	0.0464917	0.0576344	-17.3507	0.174553	3.02863
Stt3a	50.6549	0.000351975	0.00134429	34.0318	34.0318	3.05875	0.0898793
Hic2	25.5047	2.68143e-06	2.34243e-05	0.0244369	-40.9217	0.0854024	3.49481
Gm6977	209.193	0.0179596	0.0358426	0.2217	-4.5106	2.03973	9.20039
Rbfa	22.2749	0.00154861	0.00457123	3.51887	3.51887	2.24947	0.639258
Mrps36	60.206	1.01193e-06	1.0672e-05	52.9416	52.9416	2.42613	0.0458266
AC123832.2	46.0409	7.2765e-06	5.41793e-05	0.0159722	-62.6088	0.143803	9.0033
Srfbp1	28.7299	0.000934511	0.00303145	23.5613	23.5613	1.5119	0.0641687
Pam16	33.0565	0.0190014	0.0376202	2.18353	2.18353	1.02163	0.467878
Gm6444	145.932	0.00774095	0.0176509	4.47395	4.47395	6.29064	1.40606
Clpb	20.1093	7.62492e-10	2.87904e-08	261.553	261.553	2.70905	0.0103576
Med8	88.3895	0.0241303	0.0460912	6.91199	6.91199	9.01679	1.30451
Tpra1	1729.72	1.54755e-09	5.24654e-08	407.725	407.725	152.496	0.374017
Gm8930	2374.38	9.27247e-10	3.42008e-08	21.3937	21.3937	92.4543	4.32156
1700021F07Rik	19.7139	2.41067e-05	0.000145278	145.134	145.134	1.45134	0.01
Nuf2	70.6728	5.97553e-05	0.000306351	22.5952	22.5952	2.78807	0.123392
Irf1	428.888	8.4934e-06	6.16583e-05	500.694	500.694	48.14	0.0961466
Cdh3	15.8343	0.00407416	0.0103033	2.84934	2.84934	1.19305	0.418713
Commd4	32.3792	3.94147e-06	3.27101e-05	97.762	97.762	1.66353	0.0170161
Ap5m1	14.9098	0.000775424	0.00259681	58.3702	58.3702	0.631688	0.0108221
Gm11985	45.2075	5.71562e-06	4.4561e-05	242.009	242.009	2.42009	0.01
Tmem97	1324.7	7.26111e-07	8.22891e-06	28.3805	28.3805	124.49	4.38647
Cisd3	22.3255	4.09743e-06	3.37932e-05	70.208	70.208	1.28293	0.0182733
Enkd1	188.318	0.00011511	0.00052736	216.879	216.879	19.7719	0.0911657
Slc12a9	19.6114	1.4717e-06	1.42814e-05	85.1226	85.1226	0.851226	0.01
Cntnap1	136.23	0.0193116	0.0381682	9.63981	9.63981	0.303772	0.0315122
Atad1	34.9802	3.32565e-10	1.48851e-08	153.579	153.579	1.60204	0.0104314
Rdh12	110.869	1.14476e-05	7.85703e-05	56.5804	56.5804	13.0335	0.230355
Gm6474	263.029	0.00927596	0.0205111	4.16992	4.16992	7.73975	1.85609
Khdc3	7360.56	5.31488e-07	6.45482e-06	54.1631	54.1631	418.847	7.73308
Gm14820	269.449	9.22925e-15	3.34225e-12	404.744	404.744	21.0176	0.051928
Gm12346	1131.62	0.00109239	0.00344268	8.5641	8.5641	25.9123	3.02569
Gm10031	292.784	0.0252341	0.047878	0.297727	-3.35878	1.71039	5.7448
Myl6	592.847	7.50154e-07	8.44135e-06	0.120976	-8.2661	1.50487	12.4394
Fut11	140.175	1.83788e-14	6.10099e-12	1013.74	1013.74	10.1374	0.01
Gm11381	1099.51	8.42613e-05	0.000406608	9.96915	9.96915	6.94884	0.697035
Coq3	13.3153	0.000182141	0.000773515	78.0503	78.0503	0.996791	0.0127711
Lsm2	576.113	0.0092752	0.0205111	0.344768	-2.9005	6.33633	18.3785
Timm50	832.506	0.000945763	0.00305675	7.25101	7.25101	84.9787	11.7196
Zfp345	10.5944	0.0226804	0.0437941	5.11427	5.11427	0.351249	0.06868
Cdk2ap2	21177	2.55213e-06	2.25782e-05	5.38377	5.38377	335.229	62.2666
Sla2	181.391	1.46521e-06	1.42358e-05	33.6341	33.6341	17.5248	0.521042
Rcn2	69.7629	0.0148034	0.0304202	11.5853	11.5853	2.79499	0.241254
Crnkl1	130.75	0.00217683	0.00608732	21.6113	21.6113	8.3215	0.385054
Dnttip2	106.414	0.0165486	0.0334712	16.6825	16.6825	3.69937	0.221752
Gm14706	103.295	0.0105426	0.0228691	0.275374	-3.63143	0.839645	3.04911
Txnip	3478.96	1.32618e-12	2.22945e-10	2612.15	2612.15	164.053	0.0628039
Gm10053	1314.01	0.00936232	0.0206849	5.24904	5.24904	60.7243	11.5687
Cyb561d2	972.063	1.73483e-08	3.97165e-07	286.954	286.954	75.8284	0.264253
Ptpn18	58.1971	3.63563e-06	3.06066e-05	220.462	220.462	6.19008	0.0280778
Gm11847	82.3803	0.00010921	0.00050498	26.5826	26.5826	1.39249	0.0523838
Ndufaf3	599.413	1.80358e-10	9.0944e-09	3151.79	3151.79	59.9836	0.0190316
Gm20274	148.254	1.50397e-05	9.93541e-05	0.00670132	-149.224	0.146496	21.8608
Gm25395	188.628	0.000959781	0.00309077	0.0141034	-70.905	0.25952	18.4012
Rgs10	18.0695	6.58483e-12	6.90281e-10	106.355	106.355	1.11806	0.0105125
Lamb1	73.3514	4.7028e-09	1.33728e-07	156.423	156.423	2.96543	0.0189578
Cdkn1a	105.228	0.000132359	0.000594757	0.0218846	-45.6942	0.112368	5.13456
Hnrnpa0	12.669	0.000587681	0.00204635	0.115554	-8.65396	0.143902	1.24532
Gm5526	2170.77	1.17013e-06	1.1906e-05	0.076201	-13.1232	3.41684	44.8398
Trpm2	27.9178	3.77744e-10	1.65356e-08	0.00956519	-104.546	0.0473018	4.9452
Ogfod3	18.0617	0.00113571	0.0035497	9.17875	9.17875	0.964034	0.105029
Tdrd12	42.8591	3.34044e-05	0.000189839	19.8934	19.8934	2.58321	0.129853
Mb21d1	47.8404	3.37212e-05	0.000191157	91.294	91.294	1.68265	0.0184311
Cwf19l1	22.8033	0.000135647	0.000606452	27.7644	27.7644	0.58423	0.0210424
Ptgis	28.4697	0.00654416	0.0152537	14.903	14.903	4.04409	0.27136
AC131033.1	29.7036	0.00606101	0.0143586	0.00224047	-446.335	0.01	4.46335
Foxo3	14.5905	0.000201383	0.000842214	10.6707	10.6707	0.1332	0.0124828
Alad	316.61	2.42205e-06	2.16086e-05	871.804	871.804	49.0331	0.0562433
Mef2b	151.228	6.94353e-09	1.85635e-07	1323.58	1323.58	14.6658	0.0110804
Mtfr2	266.963	0.000824768	0.00273219	9.11151	9.11151	13.0266	1.42969
Fam53c	1142.42	0.00837849	0.0188138	3.53416	3.53416	10.01	2.83235
Tsacc	26.8287	1.55981e-05	0.000101611	29.4187	29.4187	2.83569	0.0963908
Psma1	181.063	0.000967046	0.00311165	12.9205	12.9205	10.3997	0.804897
Serp1	933.168	3.37594e-06	2.86739e-05	0.0872449	-11.462	4.14005	47.4532
Prpf6	28.8264	1.77294e-05	0.00011282	14.7024	14.7024	1.60184	0.108951
Gcat	357.893	7.89174e-06	5.79479e-05	110.964	110.964	52.9459	0.477145
Nfkbid	125.756	3.35046e-07	4.4691e-06	1067.78	1067.78	10.6778	0.01
Srm	1564.02	0.00393427	0.0100014	3.20037	3.20037	90.1205	28.1594
Cdca5	2606.35	7.08213e-05	0.000352646	3.40262	3.40262	132.141	38.835
Gm45553	5558.58	3.82087e-07	4.88617e-06	11.4413	11.4413	104.737	9.15429
AC158982.1	9.50524	8.93166e-06	6.44552e-05	12.5149	12.5149	0.126117	0.0100773
Ankle2	29.9994	0.00101578	0.00324821	11.7134	11.7134	1.79985	0.153657
AC122858.3	16.4648	0.00916813	0.0203234	11.4509	11.4509	0.114509	0.01
Itgb3	32.8247	9.90275e-08	1.63007e-06	31.3234	31.3234	0.366522	0.0117012
Gm5915	523.876	0.00101601	0.00324821	0.00382939	-261.138	0.0473456	12.3637
Naca	64.7325	0.0104446	0.0227108	2.0421	2.0421	3.67027	1.7973
Hist1h1d	24.4317	4.17176e-05	0.000228429	83.3908	83.3908	0.833908	0.01
Tpmt	42.7634	1.07004e-05	7.40664e-05	42.0263	42.0263	1.73425	0.041266
Gm13340	8509.5	3.57091e-11	2.35119e-09	0.0464162	-21.5442	42.547	916.641
Gm21844	14.7594	0.00597673	0.01418	9.75588	9.75588	0.0975588	0.01
Gm15487	9116.13	0.00104189	0.00331501	3.16762	3.16762	284.099	89.6884
Trip10	20.8625	0.00018443	0.000780741	10.1876	10.1876	2.17926	0.213913
Gm10123	15449.6	1.44019e-09	4.90342e-08	0.156772	-6.37868	96.9383	618.338
Mcl1	108.556	0.000922703	0.00300048	0.0192186	-52.033	0.293495	15.2714
Rrm1	14.0372	0.0249965	0.0475291	6.36985	6.36985	1.0015	0.157224
Thap7	2516.74	9.58833e-06	6.81815e-05	39.6001	39.6001	296.927	7.49814
A630095E13Rik	77.0194	0.000201203	0.000841904	22.5221	22.5221	0.293565	0.0130345
Gm11408	789.842	6.7604e-09	1.81347e-07	0.0132505	-75.469	1.27277	96.0545
Rps2-ps10	5496.03	9.46181e-07	1.00913e-05	0.0732018	-13.6609	74.0653	1011.8
Gm31579	2581.86	1.28762e-09	4.49933e-08	1728.62	1728.62	17.2862	0.01
Mzt2	64.0174	1.16584e-05	7.98647e-05	365.051	365.051	4.95	0.0135598
Mpv17l	10.3562	1.32901e-08	3.18922e-07	0.0225501	-44.3457	0.0337424	1.49633
C86187	10832	0.00102569	0.00327127	4.43771	4.43771	177.809	40.0677
Cmtm2a	16.6445	4.03311e-07	5.07612e-06	27.5019	27.5019	0.275019	0.01
Cd72	12.7519	7.12245e-06	5.32813e-05	17.2657	17.2657	0.941062	0.0545048
Kat8	252.233	0.00410238	0.0103593	8.35421	8.35421	26.7811	3.2057
Gm7204	705.632	0.00213918	0.00600312	3.26773	3.26773	5.3958	1.65124
Dnajc3	30.0144	0.00281577	0.00754082	3.76359	3.76359	0.784789	0.208521
Gm15915	55.4257	2.09115e-05	0.000130178	5.35874	5.35874	0.73431	0.13703
Trmt2a	144.295	2.47987e-06	2.20503e-05	242.556	242.556	17.1571	0.0707344
Teddm1b	2409.4	7.57326e-06	5.61266e-05	0.0675859	-14.796	16.3952	242.584
Enpp5	48.257	0.00152698	0.00452143	10.4367	10.4367	1.1317	0.108435
Kdm5a	15.6431	9.79614e-07	1.042e-05	0.055086	-18.1534	0.0720188	1.30739
Lsm3	298.308	0.0182382	0.0363259	5.5495	5.5495	19.7442	3.55783
Gm13509	4981.35	6.06527e-05	0.000308987	4.02764	4.02764	120.816	29.9968
Ndufs7	295.598	8.35245e-05	0.000404277	29.9202	29.9202	35.2516	1.17819
Gm15773	20.178	0.0102128	0.0222857	5.344	5.344	0.4803	0.0898764
Cycs	171.845	0.0109137	0.0235507	7.22326	7.22326	8.45213	1.17013
Igbp1	22.5374	2.4863e-05	0.0001486	84.5325	84.5325	1.20354	0.0142376
0610030E20Rik	19.7935	0.00486631	0.0119882	11.9519	11.9519	1.08949	0.091156
Vhl	72.8666	0.00105899	0.00335198	0.026495	-37.743	0.229826	8.67432
Rnf8	144.377	0.00136903	0.00413147	21.2311	21.2311	10.3527	0.487621
Ccdc69	428.571	2.43824e-08	5.26435e-07	20.3183	20.3183	18.1999	0.895739
Sepsecs	13.7658	3.41273e-05	0.00019243	54.9975	54.9975	0.605696	0.0110131
Anapc4	27.3344	3.99254e-06	3.2999e-05	85.4599	85.4599	1.64374	0.0192341
Elp2	136.221	9.92979e-09	2.51046e-07	720.587	720.587	16.5086	0.0229099
Fem1c	15.735	0.00282618	0.00756083	0.0376726	-26.5445	0.037927	1.00675
Pigyl	3104.19	8.19657e-08	1.40133e-06	7.08932	7.08932	170.813	24.0944
Eny2	281.189	0.00551772	0.0132769	2.73457	2.73457	3.46033	1.2654
Cpsf4l	2771.28	3.62831e-07	4.74659e-06	301.858	301.858	344.335	1.14072
9930014A18Rik	80.3501	0.000170469	0.000731356	45.6993	45.6993	0.568001	0.0124291
Kif2c	98.7411	0.0177131	0.0354396	9.12128	9.12128	7.28818	0.799031
Ppil2	33.7238	0.00223099	0.00621294	11.8711	11.8711	3.47021	0.292325
Gm43474	48.0691	6.53273e-06	4.96151e-05	338.334	338.334	3.38334	0.01
Gm17751	144.05	2.2151e-08	4.86163e-07	66.4363	66.4363	1.14562	0.0172439
Ufsp2	14.9585	1.01385e-05	7.09162e-05	71.2355	71.2355	0.789245	0.0110794
Dhrs1	872.748	1.93499e-16	2.56934e-13	601.603	601.603	17.6873	0.0294003
Fam222a	13.4214	0.0256361	0.0485367	6.53087	6.53087	0.0763285	0.0116873
Asphd2	27.3143	2.38063e-07	3.42355e-06	214.415	214.415	2.14415	0.01
Rpp38	134.864	0.00345012	0.00896514	18.9261	18.9261	4.09794	0.216522
Tsc22d4	74.2526	0.000777616	0.00260196	0.135381	-7.38657	0.490861	3.62578
Gm10443	988.938	1.68826e-06	1.60314e-05	0.0196699	-50.839	1.21027	61.5288
Plxnb2	44.5319	0.000180968	0.000769173	5.41921	5.41921	3.91875	0.723122
Pigu	14.6344	5.1434e-06	4.08957e-05	72.8924	72.8924	1.02703	0.0140896
Gm5371	28.3078	2.05599e-06	1.87972e-05	91.7832	91.7832	0.917832	0.01
Fam69b	656.744	4.4091e-09	1.28202e-07	1298.26	1298.26	64.0613	0.0493441
Tax1bp1	25.3996	0.00487745	0.0119971	9.12203	9.12203	0.740108	0.0811341
Tomm20	44.1596	3.98967e-08	7.84832e-07	0.0231689	-43.1612	0.104758	4.52147
Hspe1	597.899	0.000107194	0.000496518	3.49624	3.49624	8.92126	2.55167
Otub1	685.864	0.00134557	0.00407664	8.5496	8.5496	61.399	7.18151
Farsa	505.829	0.000316007	0.00122811	22.3761	22.3761	47.4304	2.11969
Rps15a	271.023	0.0218251	0.0423479	0.370264	-2.70078	3.51383	9.49008
Gm6781	264.471	0.00141557	0.00424635	11.3251	11.3251	18.4199	1.62648
Eif2ak1	12.3436	0.00512207	0.0124717	9.99407	9.99407	0.489923	0.0490214
Pdia4	65.0936	0.00162681	0.00476151	54.1731	54.1731	5.66232	0.104523
Zfp955b	27.5099	1.00627e-06	1.06467e-05	84.7978	84.7978	1.03582	0.0122152
Platr31	46.5414	2.92289e-13	6.29368e-11	0.00360733	-277.214	0.0179665	4.98057
Errfi1	307.399	0.00146188	0.00435883	3.23161	3.23161	13.3717	4.13779
1110008P14Rik	251.429	0.000215242	0.000890358	0.191659	-5.21759	1.88521	9.83625
Elobl	36020.7	3.24085e-14	9.93073e-12	20.1641	20.1641	897.02	44.486
Gm15629	138.719	0.000170037	0.000729893	66.9013	66.9013	0.669013	0.01
Ssb	288.094	0.0171879	0.0345014	9.30405	9.30405	7.83386	0.841984
Gm43841	125.373	4.61233e-07	5.69712e-06	0.0134416	-74.3961	0.320969	23.8788
Cog1	39.5744	4.82196e-06	3.86874e-05	354.56	354.56	5.33036	0.0150338
Trap1	21.8224	0.018991	0.0376091	8.36541	8.36541	2.6101	0.312011
Mrps22	31.737	0.00031284	0.00121714	82.6542	82.6542	2.15728	0.0261001
Gm6055	2231.47	1.07386e-11	9.72205e-10	0.0311881	-32.0635	3.99002	127.934
Hist1h2ap	46344	1.24722e-10	6.58055e-09	0.0281362	-35.5414	85.9192	3053.69
Tubgcp2	12.8769	0.000451405	0.00165425	17.1944	17.1944	1.48418	0.0863176
Gm17973	27.4653	0.0160606	0.0326333	20.2394	20.2394	0.202394	0.01
1700034K08Rik	7.63761	2.5427e-06	2.25336e-05	13.6555	13.6555	0.136555	0.01
Acot10	22.8053	6.88627e-05	0.000344616	193.681	193.681	1.93681	0.01
Shoc2	7.69591	0.00575468	0.0137391	10.1465	10.1465	0.117035	0.0115346
Zfp28	21.8776	4.08243e-06	3.37044e-05	136.907	136.907	1.54137	0.0112585
Stom	121.262	1.9439e-09	6.39961e-08	863.077	863.077	9.91778	0.0114912
Nfya	239.63	0.0119801	0.0255066	2.1016	2.1016	2.13271	1.0148
Twf1	16.4489	0.00260458	0.00707008	15.9637	15.9637	0.837376	0.0524551
Fam162a	49.6788	2.91822e-10	1.3397e-08	349.605	349.605	3.49605	0.01
Wdr53	107.324	0.00453451	0.011286	20.4655	20.4655	2.94633	0.143965
Fbxw19	297.544	1.6184e-07	2.4513e-06	48.7467	48.7467	9.17759	0.188271
Rps4x-ps	33.7881	0.0124317	0.0263106	9.22635	9.22635	2.35963	0.255749
Fam84b	60.2889	0.00170499	0.00495754	20.7128	20.7128	0.421478	0.0203487
Eif4e1b	1336.55	2.33728e-05	0.000142146	5.5926	5.5926	8.64392	1.5456
Evx1	188.018	1.56348e-08	3.64218e-07	1179.49	1179.49	11.7949	0.01
0610037L13Rik	119.1	0.00169523	0.00493457	16.4617	16.4617	11.2927	0.685997
Amdhd2	68.9891	1.06247e-05	7.37344e-05	698.991	698.991	6.98991	0.01
Cox18	228.86	8.86541e-07	9.61638e-06	14.8292	14.8292	4.18205	0.282015
Ifi27l2a	45.0103	0.00109981	0.00345785	295.827	295.827	2.95827	0.01
AC147101.1	73.5955	2.31066e-05	0.00014085	0.0158026	-63.2805	0.171046	10.8239
Zfat	12.2064	1.45014e-07	2.26091e-06	0.0432607	-23.1157	0.0229547	0.530614
Naxe	1491.33	4.56417e-05	0.000246027	22.3248	22.3248	188.599	8.44794
Pglyrp2	16.3296	6.92841e-05	0.00034629	137.385	137.385	1.66099	0.01209
Ctns	31.8486	0.000595739	0.0020717	170.927	170.927	1.70927	0.01
Rab11b-ps2	586.266	0.00493443	0.0121036	0.16183	-6.17932	5.54818	34.2839
Tuba3a	417.829	0.000131687	0.000592738	25.1425	25.1425	67.2612	2.6752
BC022960	104.112	0.000664888	0.00226859	30.0932	30.0932	9.96433	0.331116
Asna1	345.245	0.0173468	0.0347952	0.400473	-2.49705	3.21257	8.02193
Gspt2	150.693	5.75103e-09	1.57995e-07	745.023	745.023	7.45023	0.01
Tmsb4x	259.785	0.0124335	0.0263106	0.00988002	-101.214	0.0878125	8.88789
Eif4ebp2	12.8885	0.0014533	0.00433651	0.0190587	-52.4696	0.0185176	0.971609
Adgrg1	169.428	7.19931e-09	1.9119e-07	1591.24	1591.24	17.2946	0.0108687
Gm5406	12.7664	0.00641113	0.0149743	10.6929	10.6929	0.767072	0.0717365
Disp1	15.0026	1.77658e-05	0.000112961	135.135	135.135	2.10095	0.0155471
Psmc4	318.774	0.00366363	0.00943379	24.3474	24.3474	32.6157	1.3396
Mfrp	29.3159	8.85972e-08	1.49229e-06	201.426	201.426	2.01426	0.01
Ooep	26081.7	6.33747e-08	1.14491e-06	7.61921	7.61921	228.328	29.9675
Mtx1	103.564	0.00209539	0.00590101	47.631	47.631	12.9251	0.271359
Harbi1	28.4688	0.00010683	0.000495412	0.0105546	-94.7455	0.0269528	2.55366
Supt20	31.1934	0.00437282	0.0109314	13.0365	13.0365	2.25632	0.173077
Fbxw26	184.728	0.000804818	0.00267836	10.3177	10.3177	7.84892	0.760721
Dennd5b	11.1444	1.01269e-06	1.0672e-05	0.0395397	-25.291	0.0427364	1.08085
Slc15a4	85.0147	0.00327203	0.00855258	10.8152	10.8152	6.88959	0.637027
Gm21399	3235.42	0.000104145	0.000484086	3.93652	3.93652	27.6048	7.01248
Acot7	70.4693	1.99166e-09	6.5031e-08	56.7662	56.7662	6.55982	0.115559
Zc3h12c	6.85192	0.0113379	0.0243344	8.62253	8.62253	0.297234	0.0344718
Immp1l	46.698	1.6367e-05	0.000105669	5.92535	5.92535	0.596372	0.100648
Gm28784	48.6152	0.000409749	0.00152332	24.3206	24.3206	0.243206	0.01
Rapsn	27.2441	0.000117075	0.000535439	12.6916	12.6916	1.43368	0.112962
Pnldc1	17.0498	0.0213949	0.0416983	6.76765	6.76765	0.920008	0.135942
Rnaset2a	411.287	9.39177e-08	1.55884e-06	148.798	148.798	32.858	0.220823
Rhbg	96.4586	2.34617e-10	1.13284e-08	937.093	937.093	9.37093	0.01
R3hdm1	14.3119	8.2646e-09	2.14476e-07	0.0180554	-55.385	0.0436589	2.41805
Tor1a	1921.37	1.36775e-09	4.71724e-08	17.4654	17.4654	127.856	7.32049
Ube2d3	529.805	0.0215802	0.0419443	2.25999	2.25999	7.56194	3.34601
Gm37621	12.2319	7.30005e-07	8.23789e-06	0.0170001	-58.8232	0.0338552	1.99147
Nmrk1	6.79883	0.000253176	0.00101717	0.108798	-9.19137	0.0459927	0.422736
Fdft1	266.489	0.0171497	0.0344507	4.82062	4.82062	17.8902	3.71117
Ttk	43.6442	5.43765e-06	4.29354e-05	73.9184	73.9184	3.29897	0.0446299
Gm40617	23.0092	2.54358e-07	3.56773e-06	124.086	124.086	1.24086	0.01
Gm43775	293.053	4.70456e-08	8.89956e-07	0.013564	-73.7247	0.827002	60.9705
Chrna1	22.8298	4.53264e-11	2.85723e-09	0.00349777	-285.896	0.0174573	4.99099
Klhl42	14.4568	0.000384638	0.00144821	60.2906	60.2906	2.27094	0.0376665
Med4	94.3247	0.00436074	0.010908	8.9195	8.9195	3.99846	0.448284
Vkorc1	3124.86	2.78388e-09	8.69773e-08	10.5447	10.5447	94.3764	8.95012
Bcat2	201.965	0.00202163	0.00572567	4.05908	4.05908	1.20829	0.297675
Gm37376	78.3037	0.00915479	0.0203089	0.00119716	-835.308	0.01	8.35308
Fa2h	48.2434	2.47292e-05	0.000148134	8.89707	8.89707	0.578126	0.0649794
Srrd	60.8719	5.14636e-08	9.53513e-07	463.067	463.067	9.87288	0.0213206
Usp39	33.703	0.0223378	0.043209	5.86709	5.86709	2.4928	0.424878
Cops8	1492.11	9.62835e-05	0.000453363	5.52446	5.52446	26.95	4.87831
Tsr3	965.106	0.0241454	0.0461089	5.56647	5.56647	92.1238	16.5498
Reep5	29.4256	7.83071e-07	8.73771e-06	22.9998	22.9998	1.46402	0.0636536
Rnaset2b	9.69882	0.00385705	0.00984277	6.18777	6.18777	0.54799	0.0885602
Tmco6	371.483	4.08565e-09	1.21005e-07	684.015	684.015	30.6046	0.0447425
Ppil3	33.1308	1.44286e-06	1.40358e-05	375.037	375.037	3.75037	0.01
Prep	19.3851	8.15825e-05	0.000397291	44.0218	44.0218	1.4164	0.0321749
Gm36936	201.54	2.898e-13	6.29368e-11	0.00126512	-790.436	0.0529667	41.8668
Ccdc174	13.1585	7.62616e-05	0.000375279	41.3375	41.3375	0.54502	0.0131846
Med19	57.4058	0.000116528	0.000533245	11.5546	11.5546	1.96386	0.169963
Exosc6	758.949	0.000388498	0.00145861	0.0142486	-70.1822	0.648798	45.5341
Bcl2l10	54620.2	4.99833e-10	2.02141e-08	22.5653	22.5653	1062.26	47.075
Bmp15	6354.32	0.000831865	0.00275227	5.18226	5.18226	50.9645	9.83442
Ruvbl2	395.045	1.1387e-05	7.82747e-05	11.5848	11.5848	15.005	1.29523
Ninj2	89.288	7.86133e-16	5.69375e-13	373.076	373.076	4.45383	0.0119381
Gm10080	276.757	8.3773e-05	0.000405234	0.0966214	-10.3497	0.613181	6.34622
Pld6	161.769	1.28069e-06	1.28343e-05	449.692	449.692	4.49692	0.01
Ccl27a	22.1211	0.0134175	0.0280718	4.33123	4.33123	0.755818	0.174504
Lysmd4	21.4469	2.43168e-11	1.70604e-09	146.774	146.774	1.57164	0.0107079
Syne3	16.6649	6.66142e-05	0.000335047	203.385	203.385	2.09275	0.0102896
Gm42836	9.33488	0.000223638	0.000916995	13.9417	13.9417	0.139417	0.01
Psma2	92.6922	0.00141552	0.00424635	11.0148	11.0148	3.72699	0.338362
Nudc	19.1707	0.0029929	0.00792965	17.4306	17.4306	1.97054	0.113051
Acp6	261.919	1.05306e-05	7.3145e-05	41.6162	41.6162	26.1006	0.627175
Zbtb48	125.691	1.57308e-05	0.000102224	44.5836	44.5836	18.074	0.405397
Gm21781	13.4093	1.17268e-07	1.89893e-06	0.019519	-51.2321	0.0434474	2.2259
Fbxw13	37.0558	0.000572631	0.00200534	8.35512	8.35512	3.84245	0.459891
Fam161a	11.5034	0.000188236	0.000793899	59.3171	59.3171	0.593171	0.01
2020-09-12	12.0324	4.67518e-05	0.000250991	82.5479	82.5479	0.825479	0.01
Gm37485	89.8193	5.62145e-12	6.37159e-10	0.00409049	-244.47	0.0872458	21.3289
Gjb2	23.229	0.00694703	0.0160752	43.5873	43.5873	0.435873	0.01
Galk1	341.034	0.00980064	0.0215042	9.41768	9.41768	37.0175	3.93064
Snap47	134.59	9.10141e-10	3.38836e-08	92.8931	92.8931	9.80844	0.105588
Cpsf1	77.8745	0.00656529	0.0152985	44.8828	44.8828	2.14918	0.0478843
Slc15a5	6.23697	0.000183499	0.000777627	5.95392	5.95392	0.0638284	0.0107204
Taz	509.302	1.52398e-07	2.34847e-06	19.7965	19.7965	35.5278	1.79465
Fbxw15	479.856	4.89149e-06	3.91663e-05	33.9236	33.9236	36.5513	1.07746
Gm18765	1376.5	4.2829e-08	8.282e-07	899.522	899.522	8.99522	0.01
Gm1070	905.566	0.000349449	0.00133707	36.9304	36.9304	47.4257	1.28419
Lmo1	1833.35	3.9054e-09	1.16533e-07	10.2535	10.2535	46.0645	4.49255
Dhrs13	59.6773	0.000159807	0.0006927	377.801	377.801	5.34225	0.0141404
Slc44a4	37.7474	0.00313665	0.0082556	5.68157	5.68157	4.72237	0.831174
Rgs17	30.051	0.00106182	0.00335562	3.85949	3.85949	0.373063	0.0966611
Trmt10b	24.2384	0.00013208	0.000594173	159.947	159.947	1.85205	0.0115791
Znrd1as	20.7472	7.05448e-05	0.000351489	191.632	191.632	1.91632	0.01
Gm19587	116.978	0.000870031	0.00285955	4.8899	4.8899	2.09457	0.428345
Rab11fip5	26.9464	0.00493116	0.0120993	0.126963	-7.87628	0.209559	1.65054
Fbxo21	20.6744	0.00215515	0.00604155	5.97622	5.97622	2.02593	0.338999
Gm31717	59.9478	0.00792505	0.0180037	34.5067	34.5067	0.345067	0.01
Acot13	26.1026	0.004523	0.0112609	5.45887	5.45887	1.65651	0.303452
Rnf139	27.593	7.727e-07	8.64621e-06	135.244	135.244	1.52791	0.0112974
Eif5al3-ps	202.047	0.00509706	0.0124298	0.340268	-2.93886	2.31174	6.79388
Psenen	9435.81	6.19894e-08	1.12756e-06	13.072	13.072	189.286	14.4802
Gm18737	13.2082	6.22038e-07	7.26654e-06	39.1426	39.1426	0.391426	0.01
Rps28	36.0668	3.08738e-08	6.49001e-07	0.025963	-38.5163	0.0603179	2.32322
Gpx6	156.28	0.000217402	0.000897896	41.6667	41.6667	0.711908	0.0170858
Sertad1	1743.4	0.000107644	0.000498314	0.0155781	-64.1928	1.86008	119.404
Dcun1d2	12.6282	5.94188e-06	4.59673e-05	34.6368	34.6368	0.576206	0.0166357
1110059G10Rik	75.9485	8.72176e-05	0.000417539	145.08	145.08	1.4508	0.01
Chchd7	43.7879	0.0151098	0.0309619	6.67434	6.67434	2.39963	0.359531
Angptl6	30.8061	0.00013614	0.000608315	337.278	337.278	3.37278	0.01
Arl14epl	23.4112	0.00136262	0.00411993	6.64172	6.64172	0.246016	0.037041
CT030185.2	126.765	4.10094e-08	8.02669e-07	0.00115978	-862.235	0.0345614	29.8001
Opalin	26.9278	5.69107e-12	6.37159e-10	193.057	193.057	1.93057	0.01
Hp	149.94	0.000111242	0.000513005	137.611	137.611	10.8196	0.0786246
Gm6900	193.581	0.00285868	0.00763241	0.139298	-7.17887	0.990798	7.11281
Chtf18	68.8102	0.0106178	0.0229934	39.9248	39.9248	7.24086	0.181363
1110020A21Rik	83.2346	0.000132154	0.000594173	17.8102	17.8102	5.43308	0.305054
Prepl	15.0606	7.15388e-06	5.34161e-05	94.4534	94.4534	1.02609	0.0108634
Iglc3	4583.99	1.52398e-05	0.000100343	11.4146	11.4146	31.6684	2.77437
Gmpr	92.5418	2.39336e-09	7.62621e-08	55.7411	55.7411	8.64079	0.155017
Zxdc	16.3146	0.00635366	0.0148683	8.95338	8.95338	1.23254	0.137662
Rpia	10.2537	0.000495777	0.00178242	0.0894823	-11.1754	0.0418815	0.468042
Lin37	636.022	5.43247e-07	6.55765e-06	60.5483	60.5483	48.2828	0.797426
Gm46994	50.6579	0.000394522	0.00147428	0.00495043	-202.003	0.01	2.02003
Zswim3	280.414	0.000381302	0.00143633	17.0711	17.0711	28.3328	1.65969
Ss18l2	518.253	0.00148741	0.00442335	0.235701	-4.24265	6.71293	28.4806
AC174678.1	32.7978	3.02548e-06	2.59462e-05	0.00986995	-101.318	0.0462613	4.68708
Tmem114	60.7991	7.5045e-12	7.38128e-10	312.143	312.143	3.57666	0.0114584
Hist1h2bh	43.5721	0.00236797	0.00651661	35.0237	35.0237	1.16764	0.0333386
AC157515.1	298.577	0.000243277	0.000985255	0.0748596	-13.3583	0.719808	9.61544
Wrb	20.5243	8.68913e-05	0.000416524	8.48376	8.48376	1.85437	0.218579
AU022751	40546.1	3.20526e-08	6.65007e-07	73.6528	73.6528	3245.82	44.0692
AC165349.2	1463.48	0.00746119	0.0171011	0.320066	-3.12436	19.8306	61.9577
Gm11545	144.346	6.74922e-06	5.11985e-05	6.15113	6.15113	1.46712	0.238513
2310040G24Rik	208.468	2.88199e-09	8.93418e-08	0.00609376	-164.102	0.0727169	11.933
Vars2	37.5714	8.41736e-05	0.000406608	8.03737	8.03737	2.74855	0.341971
Tspan4	51.1019	0.00523025	0.0126925	0.0288672	-34.6414	0.221944	7.68846
Gm10252	29.8	0.0138996	0.0289436	0.0416535	-24.0076	0.0309047	0.741947
Dnlz	138.796	0.00793271	0.0180108	6.94004	6.94004	12.4274	1.79068
Tns2	59.455	3.37385e-09	1.02593e-07	373.768	373.768	5.41015	0.0144746
Hadha	8.41869	0.00624921	0.0146909	6.68866	6.68866	0.666356	0.0996247
Pbld1	29.1509	4.11656e-10	1.77279e-08	0.0126998	-78.7413	0.0771648	6.07606
Nme2	392.768	0.000511892	0.00182635	0.0332256	-30.0973	0.807748	24.311
Cars	20.3211	0.00709976	0.0163668	12.5205	12.5205	1.08025	0.0862779
Alkbh7	1300.42	0.000498344	0.00178842	14.3194	14.3194	90.9324	6.35028
Nrm	30.097	0.00861326	0.0192488	14.4717	14.4717	2.77834	0.191984
Wdr76	61.2863	9.76028e-08	1.61328e-06	35.7012	35.7012	2.45186	0.0686773
Rab25	30.2544	7.58481e-07	8.51101e-06	346.645	346.645	3.46645	0.01
Tmem120a	514.3	0.000750069	0.00252143	0.203649	-4.91042	11.538	56.6562
Nme4	46.0555	0.00620111	0.0146037	65.8462	65.8462	1.06195	0.0161277
Tbc1d14	62.9553	8.29655e-05	0.000402304	5.30204	5.30204	1.02286	0.192918
Eef1akmt4	273.171	0.00203856	0.00576748	11.1854	11.1854	21.4119	1.91426
Snrnp200	11.4903	0.0252641	0.0479215	7.36517	7.36517	0.573335	0.0778441
Cops2	30.6261	0.00167652	0.00489083	73.3658	73.3658	1.38105	0.0188242
Kiss1r	20.5903	6.0803e-05	0.000309532	21.6859	21.6859	0.216859	0.01
Lamtor4	214.426	1.57834e-05	0.000102483	15.8243	15.8243	9.76476	0.617075
Dap3	198.742	6.02059e-06	4.64787e-05	24.73	24.73	12.86	0.520016
Susd4	10.9273	0.0215365	0.0419059	8.31786	8.31786	0.0880143	0.0105814
Gm15859	111.706	1.81136e-06	1.6918e-05	0.00185076	-540.318	0.0434223	23.4618
Smoc2	13.426	0.000166891	0.000718713	8.41348	8.41348	0.506206	0.0601661
Dhx29	8.19065	0.00523202	0.0126929	11.8037	11.8037	0.519729	0.0440309
4933408N05Rik	27.1518	0.00265376	0.00718231	10.9722	10.9722	0.226323	0.020627
Fkbp1a	368.537	1.90196e-06	1.75992e-05	5.40526	5.40526	7.52531	1.39222
Rtn4r	17.1049	0.024757	0.0471752	3.64794	3.64794	1.01989	0.27958
Vps16	20.5895	0.00124538	0.00382948	116.764	116.764	1.88506	0.0161442
Gm7774	651.25	6.23235e-05	0.000316665	53.5688	53.5688	2.86058	0.0534
C1galt1c1	28.0655	0.0207557	0.0406391	8.73778	8.73778	1.44959	0.165899
Gm26917	2276.06	4.82087e-10	1.98675e-08	0.0010998	-909.253	0.331178	301.124
2310033P09Rik	691.502	0.00549846	0.0132345	5.09064	5.09064	10.0205	1.96841
Lhfpl4	14.1909	1.01022e-06	1.0672e-05	0.0239501	-41.7535	0.0471171	1.96731
Fbxw17	43.8772	1.22209e-10	6.50843e-09	362.29	362.29	3.6229	0.01
Gnrh1	324.139	5.62762e-05	0.000291138	7.08594	7.08594	12.0869	1.70576
Selp	49.8199	7.35789e-05	0.000363199	21.5577	21.5577	0.645929	0.0299628
Smim12	236.779	2.63532e-06	2.30974e-05	151.349	151.349	1.51349	0.01
Josd1	65.8657	0.00156542	0.0046072	3.70004	3.70004	0.685993	0.185402
Mfsd10	399.602	0.000146005	0.000642307	126.403	126.403	30.8749	0.244259
Ncapg	51.8963	0.011209	0.0241031	3.88244	3.88244	1.4624	0.37667
A430103D13Rik	157.254	3.07676e-05	0.000176858	0.0236695	-42.2485	0.434881	18.3731
Uqcc2	108.349	0.0250203	0.0475631	7.67958	7.67958	8.7367	1.13765
Gm12430	32.8984	0.000208631	0.000867519	152.815	152.815	1.52815	0.01
Nfkbiz	47.1232	0.000330328	0.00127183	107.76	107.76	1.78257	0.016542
E330016L19Rik	6.12665	0.00220583	0.00615332	7.30918	7.30918	0.0872155	0.0119323
Snx17	464.563	5.41088e-05	0.000281571	77.4707	77.4707	42.6892	0.551036
Pcgf1	4954.13	3.94601e-08	7.83579e-07	17.6846	17.6846	176.56	9.98382
Ccdc130	74.8963	1.7449e-05	0.00011166	107.209	107.209	10.7278	0.100064
Smarce1-ps1	44.327	0.0222499	0.0430672	7.63549	7.63549	2.67944	0.350919
Cenpq	30.0299	0.00742994	0.0170392	7.23122	7.23122	1.29463	0.179034
Pex11g	18.9363	0.000601214	0.00208709	101.265	101.265	1.01265	0.01
Spdl1	25.8994	0.0171084	0.0343852	22.3339	22.3339	1.44926	0.0648905
Pdlim2	413.534	7.71824e-19	3.07456e-15	2423.55	2423.55	33.8015	0.0139471
Arl2	555.51	1.29199e-06	1.29313e-05	85.8419	85.8419	38.0537	0.4433
Tmem250-ps	139.884	0.000406174	0.00151214	0.025112	-39.8216	0.477841	19.0284
AC154709.1	18.298	2.43727e-07	3.47365e-06	38.1042	38.1042	0.381042	0.01
Gm13461	833.301	0.000327233	0.0012625	0.151595	-6.59651	5.92069	39.0559
Tspan5	11.9189	0.000731669	0.0024721	6.88941	6.88941	0.285725	0.041473
Chadl	21.719	3.86232e-05	0.000213244	15.795	15.795	1.68357	0.106589
Mcm7	321.08	0.00255015	0.00694837	6.8632	6.8632	21.872	3.18686
Uqcrh	389.127	0.000425386	0.00157192	3.22605	3.22605	7.65994	2.3744
6330562C20Rik	138.404	4.67397e-12	5.72884e-10	154.757	154.757	2.70118	0.0174544
Pan2	105.398	1.84831e-11	1.41591e-09	531.175	531.175	7.76235	0.0146136
Nlrc3	34.6634	9.03093e-10	3.37791e-08	0.0120675	-82.8669	0.0797792	6.61106
Gm5148	48.2725	1.92706e-05	0.000121367	0.0607339	-16.4653	0.146994	2.4203
Psmd12	46.3497	0.00435072	0.0108898	5.05365	5.05365	2.18577	0.432513
2610017A05Rik	36.0633	0.000419158	0.00155178	152.483	152.483	1.52483	0.01
Tuba4a	4048.04	0.0081963	0.0184776	16.303	16.303	534.379	32.7779
Gm8802	27.5657	2.94527e-07	4.01798e-06	142.55	142.55	1.4255	0.01
Gm45894	22.8648	7.88699e-08	1.35714e-06	104.091	104.091	1.37167	0.0131776
Fzd2	90.3056	0.0107416	0.0232109	0.032396	-30.868	0.393769	12.1548
Abcd3	7.35123	4.14004e-06	3.39688e-05	32.8494	32.8494	0.415693	0.0126545
AC154757.1	1179.53	0.000624972	0.00215548	18.1519	18.1519	134.286	7.39792
Cep44	16.6307	0.000528669	0.00187937	92.7501	92.7501	0.927501	0.01
Mkrn1	41.949	2.23421e-06	2.01357e-05	0.0097018	-103.074	0.0799744	8.24326
Fam118b	23.8332	0.00157972	0.00464415	13.6423	13.6423	1.94629	0.142665
Zscan10	27.0231	2.1266e-05	0.000131952	230.442	230.442	2.30442	0.01
Tcte2	13.841	1.72845e-05	0.000110696	8.57373	8.57373	0.339121	0.0395534
Ctnna1	10.1319	0.000172988	0.00074017	10.7554	10.7554	0.537117	0.0499395
Anxa6	28.4411	2.21895e-05	0.000136724	279.307	279.307	2.88118	0.0103155
Trim59	41.8994	0.000808308	0.00268773	55.9195	55.9195	0.969063	0.0173296
Tubb6	1481.49	2.43726e-05	0.000146552	19.944	19.944	157.804	7.91234
Zc3h8	17.7293	0.00182758	0.00526976	42.9519	42.9519	0.596881	0.0138965
C130013H08Rik	19.0057	1.65903e-08	3.83116e-07	0.00709217	-141.001	0.0287005	4.04678
Gm20632	39.2092	0.00629557	0.0147649	4.96024	4.96024	1.95695	0.394528
Atg5	90.0093	0.00085444	0.00281712	0.243496	-4.10685	0.922616	3.78904
Hirip3	1747.17	0.00432409	0.0108333	3.72565	3.72565	26.1461	7.01785
Adck2	123.508	7.17207e-08	1.27796e-06	1609.46	1609.46	16.0947	0.01
Mipep	20.0347	0.000116263	0.000532338	9.32563	9.32563	1.74805	0.187446
Btd	31.0659	1.64947e-07	2.49361e-06	429.646	429.646	4.29646	0.01
Gm2981	160.038	0.00430198	0.0107881	363.334	363.334	3.63334	0.01
Gm24119	416.516	0.0144995	0.0299398	0.016202	-61.7207	0.76751	47.3712
Gm3244	1554.82	0.00732886	0.0168317	11.2339	11.2339	85.7154	7.63007
Gm45871	18.9781	0.0173706	0.0348331	17.8405	17.8405	1.04455	0.0585494
Gm8258	30.0889	0.025605	0.0485118	22.9495	22.9495	0.962237	0.0419285
Rpl37a	1140.56	3.9689e-08	7.83579e-07	0.0514882	-19.4219	4.75025	92.2591
Arg2	200.901	0.000769763	0.00258002	8.70648	8.70648	8.58607	0.986171
Gm29216	22470.6	2.45731e-10	1.17669e-08	0.074617	-13.4018	174.244	2335.18
Mars	29.6381	0.003076	0.0081226	47.3042	47.3042	3.15009	0.0665921
AC122858.1	53.8416	0.000665371	0.00226927	48.5401	48.5401	0.485401	0.01
Dhdh	94.7028	2.22849e-05	0.000137099	0.0647695	-15.4394	0.582812	8.99824
Alg8	13.9703	0.00641957	0.0149809	4.7152	4.7152	0.736146	0.156122
Rtcb	93.3317	0.0037985	0.00972449	11.8094	11.8094	9.01988	0.763785
Ndufa8	148.236	3.53764e-06	2.9888e-05	36.1787	36.1787	9.8282	0.271657
Tubb3	889.378	4.52048e-06	3.66375e-05	16.7505	16.7505	81.6739	4.8759
Miox	9215.44	0.00519134	0.0126173	3.50946	3.50946	119.158	33.9534
Gm43461	276.648	1.1069e-10	5.99909e-09	0.00609117	-164.172	0.32214	52.8863
Dld	26.2142	0.0155665	0.0317913	6.31771	6.31771	1.08373	0.171538
Plod1	31.9083	0.00629739	0.0147649	11.6035	11.6035	1.5653	0.1349
Slc16a1	42.1628	0.00178577	0.00516604	62.9771	62.9771	2.33943	0.0371473
Oog2	409.457	9.071e-12	8.60341e-10	136.513	136.513	15.9145	0.116579
C920008G01Rik	126.668	0.0239612	0.045856	11.7173	11.7173	0.942147	0.0804065
Mtf1	103.045	0.00102254	0.00326385	5.68827	5.68827	1.34832	0.237035
Trmo	132.681	1.16085e-06	1.18419e-05	26.1505	26.1505	14.2043	0.543174
Hagh	15.3248	0.00529724	0.0128238	5.78129	5.78129	0.779841	0.13489
Tuba1c	2229.34	0.000560078	0.00197091	6.34318	6.34318	99.2975	15.6542
Etf1	43.7984	9.42279e-06	6.73286e-05	0.0231134	-43.2649	0.0755972	3.2707
Dapk3	236.369	0.00911113	0.0202252	4.39242	4.39242	18.6869	4.25435
Nexn	38.386	0.0012688	0.00388939	8.49856	8.49856	0.497485	0.0585376
Cetn2	84.5979	1.22814e-05	8.35575e-05	72.6043	72.6043	3.79958	0.0523327
Slc25a35	234.18	0.000424255	0.00156846	29.9693	29.9693	16.849	0.562209
Tmem108	11.1245	2.38071e-06	2.12636e-05	12.3278	12.3278	0.215571	0.0174865
Unk	27.5552	0.000218225	0.000899722	6.85777	6.85777	1.62962	0.237631
Josd2	246.379	0.000460502	0.00167986	19.0775	19.0775	20.634	1.08159
Nosip	265.453	1.5818e-06	1.52124e-05	123.472	123.472	20.0568	0.16244
Ctbp2	50.8619	3.51538e-05	0.000197094	7.97669	7.97669	1.61213	0.202105
AC153152.1	41.5799	1.59492e-10	8.19789e-09	0.00440318	-227.108	0.0403545	9.16484
Sgo2a	14.3444	0.0255996	0.0485118	14.2665	14.2665	0.398078	0.027903
Edrf1	51.8534	0.000122442	0.000556471	32.7234	32.7234	2.48852	0.0760471
Aurka	818.635	2.79548e-05	0.000163762	9.12262	9.12262	48.9103	5.36143
Lgr6	9.21398	0.00483649	0.0119221	2.66873	2.66873	0.325801	0.122081
Dgat2	145.446	0.00230708	0.00638433	8.06505	8.06505	7.75612	0.961696
Pik3c2b	17.6113	1.06476e-05	7.38291e-05	21.2012	21.2012	0.292146	0.0137797
Osbpl9	9.22567	7.51718e-06	5.58149e-05	28.1747	28.1747	0.757242	0.0268767
Ackr3	25.9592	4.33711e-07	5.40747e-06	89.1368	89.1368	1.10082	0.0123498
Nfkbie	57.993	6.33338e-06	4.82852e-05	652.243	652.243	6.52243	0.01
Mapk1ip1	267.217	9.062e-11	5.15692e-09	3126.35	3126.35	31.2635	0.01
Acat1	64.5594	4.14426e-10	1.77513e-08	67.3846	67.3846	2.51638	0.0373436
Plpp3	77.8531	1.45575e-05	9.64891e-05	33.9419	33.9419	6.76637	0.199352
Eci1	15.3333	0.00744125	0.0170603	0.117297	-8.52537	0.16213	1.38222
AC139941.1	412.982	1.4681e-10	7.64468e-09	27.6896	27.6896	8.20201	0.296212
AC164433.2	15.441	0.000244525	0.000987895	19.3777	19.3777	0.193777	0.01
Gm8121	2733.58	1.18336e-05	8.07871e-05	6.0598	6.0598	26.5791	4.38614
Mrpl48-ps	11463.2	5.12719e-05	0.000269626	7.29801	7.29801	286.471	39.2534
Gm42372	24.0078	5.23461e-08	9.65374e-07	0.0165665	-60.3628	0.0631599	3.81251
Riok1	149.316	1.61641e-06	1.54132e-05	19.572	19.572	5.3081	0.271208
Pja1	315.157	8.34605e-09	2.15886e-07	2363.6	2363.6	23.636	0.01
Thop1	711.594	0.00690064	0.0159801	7.54152	7.54152	65.8344	8.72959
Gm9856	58.3066	0.000126511	0.000572069	32.7082	32.7082	0.327082	0.01
Gm15361	1076.88	0.0149061	0.0305996	2.13152	2.13152	19.1017	8.96154
Armc12	32.6181	0.0128501	0.0270823	3.84087	3.84087	1.79562	0.467503
Rubcn	135.053	2.90512e-06	2.51577e-05	17.0105	17.0105	8.32708	0.489526
Eif1-ps1	172.369	0.000609483	0.00211028	0.265541	-3.7659	1.75271	6.60053
Cox10	198.305	3.67416e-07	4.78588e-06	8.47862	8.47862	3.97211	0.468485
E330017A01Rik	927.732	5.59658e-09	1.54826e-07	596.931	596.931	26.0249	0.0435979
Ckap2	34.8169	0.0041977	0.0105766	35.3051	35.3051	1.34684	0.0381488
Atp5a1	898.432	0.0261264	0.0493361	5.67756	5.67756	45.0154	7.92866
Hif1a	21.3165	0.00817889	0.0184436	12.2176	12.2176	0.706751	0.0578467
Elp3	24.3126	7.1894e-06	5.36311e-05	112.546	112.546	1.50299	0.0133545
Pigf	203.787	0.000103696	0.000482725	7.71161	7.71161	3.06512	0.397469
Cdk5rap1	18.053	0.00915648	0.0203089	4.201	4.201	1.39889	0.33299
Abcf3	997.493	1.7846e-07	2.67254e-06	42.3921	42.3921	86.9258	2.05052
Irf3	159.536	0.00967023	0.021259	35.6247	35.6247	18.8393	0.528826
Sap18b	39926.5	4.53191e-07	5.6152e-06	3.33128	3.33128	1418.76	425.892
Fbxw18	432.76	0.00217088	0.00607709	17.0935	17.0935	21.4749	1.25631
Psma7	1794.99	0.000121233	0.000551922	29.9714	29.9714	50.5788	1.68757
Igf2bp2	22.8035	0.000864265	0.00284411	14.9566	14.9566	0.984938	0.065853
Lancl1	194.353	0.000152707	0.000666641	22.4181	22.4181	17.7467	0.791625
Copb1	29.7642	0.00272843	0.00736112	11.0195	11.0195	1.86083	0.168868
Gm12418	148.873	0.00711787	0.0164038	3.40739	3.40739	7.98868	2.34452
CAAA01216754.4	99.9021	2.68162e-11	1.85778e-09	87.6399	87.6399	1.39123	0.0158744
Sod1	291.682	0.00828639	0.0186491	3.48623	3.48623	9.67204	2.77436
Ntmt1	231.302	0.0188946	0.0374461	0.169283	-5.90726	2.37429	14.0255
Micu1	33.9601	3.95549e-08	7.83579e-07	0.0539969	-18.5196	0.070407	1.30391
Lbr	16.9053	0.0191698	0.0379134	4.224	4.224	0.944031	0.223492
Tmem181b-ps	26.3548	4.9769e-09	1.39616e-07	150.823	150.823	1.78948	0.0118648
Psmb11	22.8544	0.00241659	0.00662754	71.8852	71.8852	1.18909	0.0165415
Polr2j	2484.93	3.94524e-05	0.000217521	0.217885	-4.58958	25.3999	116.575
Wdr62	19.9386	0.00148409	0.00441513	8.4175	8.4175	1.32945	0.157939
Nmt1	15.2325	0.000179839	0.000765374	17.8915	17.8915	0.77415	0.0432692
Itga10	11.9758	0.00100048	0.00320501	8.66111	8.66111	0.141518	0.0163395
Nudt14	271.398	1.64109e-06	1.56021e-05	10.6776	10.6776	16.8102	1.57435
Lamb2	25.4644	4.39399e-06	3.57944e-05	270.177	270.177	2.70177	0.01
Park7	137.728	0.00765071	0.0174701	10.2042	10.2042	9.5569	0.936567
Xaf1	178.586	1.20903e-06	1.22549e-05	0.0320755	-31.1765	0.633177	19.7402
Trim27	445.894	9.79791e-06	6.91408e-05	5.62936	5.62936	29.6806	5.27247
Mfsd2a	679.141	5.13627e-07	6.30519e-06	28.7363	28.7363	40.0966	1.39533
Gm11942	68.0204	3.77829e-05	0.00020933	0.00281605	-355.107	0.01	3.55107
Gdf9	13760.4	1.40928e-07	2.21018e-06	19.381	19.381	412.637	21.2908
Sfn	671.41	0.00149584	0.00444512	0.26064	-3.8367	7.40929	28.4273
Brf2	1472.16	6.58565e-05	0.000331865	4.67563	4.67563	68.5184	14.6544
Adam17	14.9471	0.00457336	0.0113579	23.2055	23.2055	1.00405	0.043268
Ambra1	7.33218	0.00965027	0.0212386	5.1501	5.1501	0.406992	0.0790261
AC140264.2	68.5652	0.000496365	0.00178374	361.235	361.235	3.61235	0.01
Gins4	499.843	0.0211099	0.0412212	4.05346	4.05346	6.94428	1.71318
Mks1	44.7856	0.000167626	0.000721102	405.716	405.716	4.94346	0.0121846
Dnajb9	153.627	0.000784508	0.00262172	0.0384152	-26.0314	0.349669	9.10236
CAAA01216754.1	14.3279	0.00244641	0.0067047	13.5927	13.5927	0.135927	0.01
Supt16	9.48331	0.0209527	0.0409745	9.96629	9.96629	0.267834	0.026874
Gm4673	12.9772	0.00858881	0.0192103	4.80375	4.80375	0.243814	0.050755
Cyb5a	98.894	1.23688e-08	3.02276e-07	554.383	554.383	5.54383	0.01
0610010K14Rik	959.339	2.56604e-05	0.000152451	4.89657	4.89657	44.936	9.17703
Gm13491	49.8558	8.87164e-07	9.61638e-06	49.6105	49.6105	0.496105	0.01
Faim	17.0386	0.00105072	0.00333642	35.4774	35.4774	0.354774	0.01
Gm6367	9.23883	1.33194e-06	1.32314e-05	30.0139	30.0139	0.49206	0.0163944
Gm16464	44.2052	0.000506263	0.00181113	25.764	25.764	2.4421	0.0947876
Ccnj	34.6657	0.00180999	0.00522659	8.62683	8.62683	0.663678	0.0769319
Mier2	1617.51	9.74145e-06	6.88788e-05	33.5939	33.5939	101.611	3.0247
Chac1	113.726	0.00183321	0.00528408	232.369	232.369	2.32369	0.01
Kif23	88.8565	0.000132611	0.000595554	13.2405	13.2405	3.33771	0.252082
Spag5	19.9023	0.00321054	0.00842225	22.2716	22.2716	1.58082	0.070979
Psmd8	1233.02	8.00143e-05	0.000391328	11.5957	11.5957	99.399	8.57207
Tmem109	655.739	2.62976e-06	2.30974e-05	20.7001	20.7001	40.0583	1.93517
Bik	41.6419	6.21317e-06	4.76423e-05	53.3292	53.3292	0.533292	0.01
Slc45a3	5232.83	0.000234079	0.000955385	7.56595	7.56595	52.7742	6.97522
Prdx4	63.8751	0.0020036	0.00568068	0.122909	-8.13609	0.198735	1.61693
Serinc1	31.7178	0.0230761	0.0444828	7.94805	7.94805	1.48162	0.186413
Ift46	185.453	1.10038e-10	5.99909e-09	77.2227	77.2227	15.7522	0.203984
Smarcal1	30.8412	4.05955e-07	5.10133e-06	314.196	314.196	3.28765	0.0104637
Tkt	39.9246	0.01269	0.0267747	5.79703	5.79703	3.23639	0.558283
Sap18	150.238	5.67582e-07	6.78968e-06	6.9642	6.9642	6.79632	0.975894
Zar1l	155.116	0.00117339	0.00364317	32.2429	32.2429	15.649	0.485346
Anapc11	321.602	0.0105959	0.0229582	0.373282	-2.67894	1.87723	5.029
Mcm5	547.873	0.000603021	0.00209133	17.0386	17.0386	52.5829	3.0861
Galnt6os	11.847	0.00604192	0.0143219	11.102	11.102	0.11102	0.01
Cog8	225.774	0.00369373	0.00949621	27.5302	27.5302	33.4375	1.21458
Gadd45b	2447.05	1.32032e-05	8.91398e-05	0.0453389	-22.0561	3.69118	81.4131
Tdpx-ps1	4767.61	2.285e-05	0.000139606	4.54538	4.54538	127.155	27.9746
Zfp688	98.9752	3.64791e-06	3.06066e-05	851.459	851.459	8.51459	0.01
Sumf2	61.4522	0.00186937	0.00536307	12.2626	12.2626	6.07977	0.495797
Ahsa2	39.2945	0.00827177	0.0186214	14.0371	14.0371	1.6589	0.118179
Gm10857	41.1557	0.0128556	0.0270823	15.7109	15.7109	0.340445	0.0216693
Cib1	1212.87	0.0185192	0.0368028	2.38205	2.38205	21.1645	8.885
Mok	24.3088	0.000147421	0.00064711	57.6752	57.6752	2.36655	0.0410324
Unc5a	46.6125	0.000771033	0.00258319	5.82274	5.82274	2.71831	0.466844
Mrnip	141.258	1.36869e-06	1.34622e-05	80.1784	80.1784	12.4211	0.154918
Cenpm	289.923	0.0142503	0.0295427	30.1652	30.1652	29.5775	0.980519
Fbxw21	157.717	0.0040974	0.0103533	17.3028	17.3028	12.4749	0.720973
Mpg	120.249	6.0364e-06	4.65557e-05	25.9497	25.9497	6.74294	0.259847
Gm8894	619.747	0.000251332	0.00101027	0.13629	-7.33727	1.36257	9.99757
Chchd6	11.1363	4.18895e-08	8.13984e-07	69.5753	69.5753	0.703327	0.0101089
Krt8	44.2942	1.53135e-05	0.000100662	178.341	178.341	4.67348	0.0262054
Rep15	208.809	5.85178e-08	1.06929e-06	0.0110847	-90.2147	0.457084	41.2357
Zfp692	40.0213	0.00105162	0.00333663	2.49801	2.49801	0.629965	0.252187
Ppwd1	9.23106	0.0183073	0.0364361	4.8162	4.8162	0.420734	0.0873581
Mrps36-ps1	100.776	2.65457e-06	2.32203e-05	291.358	291.358	2.91358	0.01
Gjb1	38.8789	0.00336287	0.00876415	6.20083	6.20083	2.27075	0.366201
B3gnt8	60.7832	1.18299e-05	8.07871e-05	57.8771	57.8771	5.29079	0.0914142
Gmeb1	13.6816	0.00639756	0.0149481	0.215939	-4.63095	0.400233	1.85346
Gm16497	78.0431	0.000854648	0.00281712	12.9994	12.9994	3.36243	0.25866
Plekhh3	74.5968	9.93797e-07	1.05421e-05	311.896	311.896	6.10935	0.0195878
Aptx	33.1146	0.000738719	0.00249064	3.84517	3.84517	2.26182	0.588223
Tbc1d22b	130.451	0.000743936	0.00250399	9.03428	9.03428	2.89894	0.320882
Nelfb	26.0383	0.00273536	0.00737732	98.6053	98.6053	1.38082	0.0140035
Slc35a1	15.3783	0.00290209	0.00773019	8.24441	8.24441	0.443181	0.0537553
Gm6877	42.7155	0.00391967	0.00997188	147.35	147.35	1.4735	0.01
Mrps18b	739.643	0.0145778	0.0300806	6.92526	6.92526	34.6574	5.0045
Zfp524	173.633	0.000359086	0.00136621	12.3213	12.3213	23.0003	1.86671
R3hdm4	1383.32	0.00277422	0.00746443	6.35764	6.35764	18.9846	2.9861
Cndp1	14.3695	0.000100915	0.00047238	32.8669	32.8669	0.786866	0.023941
Map3k6	622.658	9.76553e-12	9.04674e-10	121.893	121.893	31.7084	0.260132
Psip1	38.7322	1.584e-05	0.000102752	16.9968	16.9968	1.02685	0.0604142
Lrrc17	126.77	1.95421e-08	4.34893e-07	707.499	707.499	7.73143	0.0109278
Epb41l5	8.26309	3.6288e-05	0.000202882	20.7546	20.7546	0.355199	0.0171142
Baiap3	18.1094	5.73689e-05	0.000296214	129.028	129.028	1.57281	0.0121896
Stk32c	10.4362	3.70243e-05	0.00020613	34.059	34.059	0.369601	0.0108518
Noxo1	507.643	1.6531e-09	5.55707e-08	936.921	936.921	42.0953	0.0449294
Daw1	14.4404	1.22158e-06	1.23507e-05	27.0797	27.0797	0.270797	0.01
Rhbdf1	430.221	8.34464e-08	1.42359e-06	25.6735	25.6735	34.1048	1.3284
Erfe	32.8949	0.0055471	0.0133435	119.723	119.723	1.19723	0.01
Sdhc	70.1833	8.44987e-05	0.00040726	14.4607	14.4607	2.93701	0.203103
Cldn25-ps	2627.88	8.23102e-07	9.05818e-06	21.0692	21.0692	180.376	8.56114
Mcm3ap	13.4326	0.000333477	0.00128286	24.432	24.432	0.509924	0.0208711
Commd1	22.2498	4.47102e-08	8.58328e-07	94.535	94.535	0.970706	0.0102682
Mfng	81.5759	1.55315e-05	0.000101426	21.2272	21.2272	4.36797	0.205773
Tmem181a	17.7817	2.01279e-08	4.45441e-07	83.9422	83.9422	1.13369	0.0135057
Aldoart1	23.4626	0.000182814	0.000775641	10.4528	10.4528	1.85189	0.177167
Gcnt4	22.3443	0.00498552	0.0122017	22.1685	22.1685	0.236179	0.0106538
Obox2	1807.04	6.01086e-10	2.35904e-08	36.4075	36.4075	76.0198	2.08802
Zfp58	53.6343	2.13961e-05	0.000132553	301.444	301.444	3.51182	0.01165
Gm43303	9.87134	2.86761e-05	0.000167372	21.1371	21.1371	0.245008	0.0115914
Gm16074	172.027	0.00039827	0.00148619	0.147773	-6.76713	1.39222	9.42136
Ten1	44.3448	0.00207441	0.00584813	58.5248	58.5248	1.07291	0.0183326
CR974487.1	11.4111	0.000552945	0.00195185	87.9271	87.9271	0.879271	0.01
Ascc1	14.6602	0.00995909	0.0218038	5.10649	5.10649	0.985786	0.193046
Trp53inp2	1707.37	2.14279e-05	0.000132647	9.05332	9.05332	28.777	3.17861
Cept1	32.1597	0.000867069	0.00285099	16.3658	16.3658	1.16948	0.0714584
Anxa5	37.0649	1.95868e-10	9.81433e-09	221.506	221.506	2.40503	0.0108576
Mnd1-ps	46.7331	1.40882e-06	1.37381e-05	259.819	259.819	2.59819	0.01
Lrp11	31.472	0.00041526	0.00154021	35.6313	35.6313	0.356313	0.01
Phgdh	28.0934	0.0189733	0.0375833	4.46051	4.46051	2.30012	0.515663
AC121965.1	72.462	0.00363994	0.00938688	10.3186	10.3186	4.18806	0.405874
Dpp7	91.9168	0.00127604	0.00390558	228.099	228.099	3.95717	0.0173485
AC121599.1	59.3411	0.00169815	0.00494126	23.1318	23.1318	0.530291	0.0229248
Tspan17	18.8582	3.10743e-10	1.3987e-08	87.4686	87.4686	0.874686	0.01
Apip	24.634	0.00181828	0.00524674	10.708	10.708	1.54455	0.144242
Tpd52-ps	590.865	6.77783e-17	1.07998e-13	1381.97	1381.97	13.8197	0.01
Rps2-ps6	653.745	0.00524113	0.0127111	0.135593	-7.375	13.2734	97.891
Gm16381	2678	2.33683e-11	1.70604e-09	0.00101418	-986.02	0.105115	103.645
Cep57l1	9.08743	0.0246635	0.0470081	6.66898	6.66898	0.386561	0.0579641
Rpn1	74.6207	9.61876e-05	0.000453179	10.9736	10.9736	4.36591	0.397856
Alkbh5	524.756	0.0091387	0.0202808	4.5453	4.5453	7.55811	1.66284
Gm2001	2683.45	2.37498e-11	1.70604e-09	0.00101418	-986.02	0.105115	103.645
Taf1d	35.1966	0.00217836	0.00608947	0.183018	-5.46394	0.277676	1.51721
Pdcd2l	616.824	0.00452301	0.0112609	8.38906	8.38906	26.8039	3.1951
Gm8203	1786.39	0.000130451	0.000587843	0.000136542	-7323.73	0.01	73.2373
Dynlrb1	188.293	0.000276611	0.00109749	4.26589	4.26589	7.50869	1.76017
Nmral1	60.0275	7.78619e-06	5.73314e-05	391.831	391.831	4.89313	0.0124879
Osbp2	9.45278	1.00924e-08	2.53648e-07	30.8667	30.8667	0.56987	0.0184623
Vps11	66.777	0.00872005	0.0194438	4.86156	4.86156	5.71828	1.17622
2810408I11Rik	180.061	0.00452002	0.0112605	4.63409	4.63409	1.55615	0.335805
Smim1	21.6356	0.000102579	0.000478481	150.268	150.268	1.50268	0.01
Tfb1m	10.3942	2.19426e-05	0.000135307	35.8241	35.8241	0.358241	0.01
Rbpms2	422.273	0.0120401	0.0255932	2.78418	2.78418	8.09527	2.9076
Rabggta	175.299	0.00781737	0.0178098	20.1841	20.1841	19.1504	0.948788
Gtsf1	219.028	2.85711e-05	0.000166881	109.498	109.498	25.3425	0.231443
Ell3	39.7301	0.0262342	0.0494459	3.03608	3.03608	3.05267	1.00546
Snhg20	86.5474	0.00865806	0.0193218	0.0271706	-36.8045	0.121076	4.45615
Abcc10	16.716	2.9597e-05	0.000171866	127.234	127.234	1.74078	0.0136817
Pias1	30.3416	0.000167987	0.000722264	9.34266	9.34266	1.28847	0.137912
Ndc1	8.55671	0.013552	0.028316	4.42416	4.42416	0.384829	0.0869834
Slco4a1	33.4015	0.0223544	0.0432275	4.24104	4.24104	2.8904	0.681531
Gm13493	23.4035	0.00751624	0.0171926	0.149732	-6.6786	0.0848218	0.56649
Gm8956	7.60017	0.00121367	0.00374055	0.232254	-4.30563	0.0937892	0.403822
Bckdha	35.0574	0.00153465	0.00454013	10.8684	10.8684	4.0571	0.373293
Gm4596	3447.73	0.00201414	0.00570851	2.52943	2.52943	63.8209	25.2313
Il17b	124.566	0.000378302	0.00142908	11.459	11.459	8.18002	0.71385
Use1	667.161	6.37656e-05	0.000323374	50.2068	50.2068	95.7352	1.90682
Gm29016	12.2546	0.000311776	0.00121508	23.3305	23.3305	0.233305	0.01
Panx2	40.1349	1.61854e-06	1.54132e-05	312.873	312.873	3.12873	0.01
Fbxw25	100.756	0.000914093	0.00297734	8.43302	8.43302	7.10581	0.842618
Zfas1	104.328	9.15513e-08	1.52592e-06	0.0162035	-61.7152	0.205159	12.6614
Ccdc58	24.7455	0.00057901	0.00202323	12.9201	12.9201	1.1172	0.0864703
Nos3	13.5135	5.58769e-05	0.000289448	89.9545	89.9545	0.899545	0.01
Jade2	34.1973	8.51758e-05	0.000409533	11.5054	11.5054	2.30758	0.200564
Tymp	24.4117	0.000732222	0.00247292	29.674	29.674	2.38688	0.0804368
Hint2	84.9973	1.07615e-05	7.44241e-05	684.724	684.724	6.84724	0.01
Gm45272	106.59	5.22852e-06	4.14897e-05	96.9754	96.9754	0.969754	0.01
Ndufv2	18.8042	9.30623e-05	0.000441326	18.0229	18.0229	1.21621	0.0674811
Hexim2	261.557	3.05916e-07	4.14495e-06	26.7986	26.7986	25.7521	0.960949
Ier5l	820.104	0.0171725	0.0344791	9.90387	9.90387	101.091	10.2072
Ppfibp2	7.76743	0.000185817	0.000785362	18.0742	18.0742	0.325218	0.0179934
Rnf141	61.7326	0.005862	0.0139577	8.38937	8.38937	0.537993	0.064128
Ocel1	23.8766	0.00351166	0.00910425	37.6426	37.6426	1.49716	0.0397731
Dars	7.5141	0.0203117	0.039858	9.19205	9.19205	0.317058	0.0344926
Mrpl35	144.22	6.04358e-05	0.000308649	33.8661	33.8661	9.48614	0.280107
B2m	28.6384	0.00142597	0.00427017	34.0859	34.0859	0.779066	0.022856
Gm10169	182.175	0.000372299	0.00140975	0.00175483	-569.856	0.0101046	5.75816
Acp2	14.1662	0.000646989	0.00221948	5.03513	5.03513	0.862927	0.171381
Pfdn1	15.1771	0.00023118	0.000945486	6.96617	6.96617	0.700304	0.100529
Zkscan14	462.862	0.00210781	0.00592761	15.777	15.777	36.6489	2.32294
Kif3a	12.7112	0.00183789	0.00529374	41.9206	41.9206	0.475277	0.0113375
Sertad3	2437.62	0.0211291	0.0412487	7.38319	7.38319	25.9603	3.51614
Gamt	35.2006	0.025924	0.049012	2.03206	2.03206	2.22117	1.09306
Npm2	265.698	0.0132709	0.0278292	0.358348	-2.79058	2.34526	6.54465
Txndc9	597.582	0.00118465	0.003671	12.5456	12.5456	33.564	2.67536
Urm1	23.6525	0.0205605	0.0403065	0.120971	-8.26644	0.153986	1.27292
Gm12799	82.631	0.000532363	0.00189008	0.0480727	-20.8018	0.256712	5.34008
Eif2b3	9.43179	0.000369107	0.00139966	30.4804	30.4804	0.401342	0.0131672
Prkd2	82.0908	5.8644e-05	0.000301813	28.1578	28.1578	11.6818	0.414868
Gm43137	118.702	5.49045e-05	0.000285255	338.698	338.698	13.1613	0.0388584
Hba-a1	743.646	2.86049e-06	2.48252e-05	0.00031989	-3126.07	0.01	31.2607
Hps6	1239.27	0.00110208	0.00346298	22.447	22.447	134.722	6.00176
Tulp4	7.92443	0.0132736	0.0278292	0.176973	-5.65057	0.0704037	0.397821
Fetub	125.127	6.02506e-05	0.000308098	37.1708	37.1708	9.33445	0.251123
2020-03-02	106.784	0.0151496	0.0310275	2.44523	2.44523	3.84475	1.57235
Psmb6-ps2	23.3771	0.0147395	0.03032	2.93291	2.93291	1.56003	0.531904
Dus3l	299.561	0.0262146	0.0494324	10.5994	10.5994	39.7999	3.7549
Zfp689	38.0441	0.00132832	0.00403304	78.7751	78.7751	1.69124	0.0214692
Smc4	26.2768	8.19964e-05	0.000398575	28.0795	28.0795	0.61171	0.0217849
Actn3	77.1388	3.91342e-08	7.79456e-07	1156.93	1156.93	11.5693	0.01
Cst3	976.681	0.0104917	0.022776	5.1008	5.1008	14.2738	2.79834
Supt4b	3877.46	0.00070567	0.00238932	0.20379	-4.90701	37.8539	185.75
Gm9347	72.8096	0.00530098	0.0128251	8.19321	8.19321	6.90129	0.842319
Sars	160.97	1.31599e-07	2.09271e-06	163.818	163.818	10.6966	0.0652958
Ints14	30.6391	0.0144054	0.0297941	5.33423	5.33423	1.56723	0.293806
BC005624	52.4841	0.0223394	0.043209	7.14386	7.14386	3.8222	0.535033
Oas1e	5848.98	1.61234e-06	1.5413e-05	25.9557	25.9557	250.699	9.65872
Zfp84	11.9852	0.00498392	0.0122017	18.2873	18.2873	0.726659	0.0397358
Stmn1	242.187	0.00561084	0.0134603	3.22614	3.22614	6.26373	1.94155
Nrtn	40.5558	0.0137556	0.0286886	2.99682	2.99682	2.95739	0.986842
Hnf4aos	10.6085	0.000491189	0.00176992	8.54036	8.54036	0.224431	0.0262788
Oas1h	968.474	0.00572936	0.0137074	9.60309	9.60309	53.4422	5.5651
Prl8a2	11.9115	0.0140299	0.0291691	14.3288	14.3288	0.143288	0.01
Ddx28	1060.02	0.000459525	0.00167707	25.2004	25.2004	123.628	4.90582
Gm42947	24.5674	1.11337e-07	1.81767e-06	133.063	133.063	1.33063	0.01
Pdzk1	42.8188	6.47116e-05	0.000327546	23.6441	23.6441	2.51247	0.106262
Gm10259	12.0556	0.00103381	0.00329279	83.9844	83.9844	0.840289	0.0100053
Depdc7	120.478	0.0027085	0.00730984	20.6502	20.6502	6.98191	0.338104
1300002E11Rik	74.8263	0.000311223	0.00121419	40.1152	40.1152	0.527206	0.0131423
Esd	13.4653	3.96336e-05	0.000218249	75.8707	75.8707	0.948761	0.012505
AC154646.1	22.3646	2.06962e-06	1.88731e-05	25.9975	25.9975	0.259975	0.01
Svbp	37.446	6.30899e-09	1.70386e-07	124.505	124.505	1.24505	0.01
Tspyl4	157.95	6.92669e-05	0.00034629	68.2928	68.2928	0.984725	0.0144192
Hprt	68.7868	0.011443	0.024517	0.260749	-3.83511	0.27509	1.055
Pycr2	790.937	2.41869e-05	0.000145652	32.7426	32.7426	72.738	2.22151
Akr1cl	21.2422	0.00405153	0.0102537	20.755	20.755	0.20755	0.01
Gm26737	19.9919	1.33961e-05	9.00685e-05	0.0813736	-12.289	0.129271	1.58861
Gm6195	607.612	5.20859e-05	0.000273185	55.09	55.09	4.12052	0.0747961
Exosc10	33.9798	0.0223828	0.043272	4.98211	4.98211	2.37229	0.476163
Wdr91	106.202	4.90402e-05	0.000260787	43.6231	43.6231	7.72857	0.177167
Dctn4	37.1145	0.00437054	0.0109291	17.8025	17.8025	2.87645	0.161576
Hmgb2	1035.7	0.00095602	0.0030849	0.274431	-3.6439	6.34475	23.1197
Tctex1d2	11.1799	0.009653	0.0212387	4.49039	4.49039	0.364332	0.0811359
Lgi2	12.4633	0.011868	0.0252882	6.0952	6.0952	0.149788	0.0245748
Ubtf	11.5322	0.0114446	0.024517	0.0793438	-12.6034	0.105093	1.32452
Tagap1	18.2477	0.010081	0.0220464	3.2556	3.2556	1.19636	0.367477
Tac2	61.3693	5.7639e-12	6.37159e-10	157.582	157.582	1.57582	0.01
Dnajb4	67.5148	1.30063e-05	8.79638e-05	43.9049	43.9049	2.53009	0.0576264
Gm12589	16.7505	0.00279246	0.00749833	41.9051	41.9051	0.419051	0.01
Orc5	73.0839	5.30153e-05	0.000277227	17.9023	17.9023	3.76811	0.210482
Gm5566	181.922	0.000187594	0.000791612	0.0387491	-25.8071	0.449934	11.6115
Fam46c	720.016	2.43285e-07	3.47357e-06	75.8912	75.8912	53.5524	0.705646
Ran	1120	0.000624241	0.00215389	0.205113	-4.87537	11.0091	53.6737
Nup88	55.978	0.000478802	0.00173234	21.4381	21.4381	2.84226	0.13258
Gm45015	15.0899	0.00164291	0.00480333	21.9803	21.9803	0.219803	0.01
Gm16222	96.5387	0.0162931	0.0330131	0.0172232	-58.0611	0.0457936	2.65883
Gm13384	229.496	0.0103085	0.0224516	29.5929	29.5929	1.21131	0.0409324
Cox6a1	1596.09	0.000561043	0.00197152	0.260639	-3.83673	9.59006	36.7944
Rab11b	47.017	0.0139247	0.0289882	0.192275	-5.2009	0.539612	2.80647
Gm14164	15.2446	0.00281351	0.00754082	20.1933	20.1933	0.249187	0.0123401
Scimp	21.3377	7.49184e-05	0.000369582	143.979	143.979	1.63933	0.0113859
Mrpl47	43.4621	0.000144752	0.000637848	13.422	13.422	1.4075	0.104865
Oser1	985.873	5.9428e-06	4.59673e-05	6.82964	6.82964	62.3498	9.12929
Rnf185	282.504	3.00183e-07	4.08814e-06	20.1812	20.1812	16.1225	0.798886
Gm45490	36.768	0.00662707	0.0154154	15.9314	15.9314	0.269521	0.0169176
Emp2	8.10833	9.06965e-06	6.52736e-05	36.6656	36.6656	0.366656	0.01
Spats2	20.1916	0.00607374	0.014376	8.40511	8.40511	1.00953	0.120109
Insig1	914.772	1.71155e-05	0.000109702	6.22739	6.22739	13.08	2.10041
Pfn1	10590.9	5.36365e-07	6.49425e-06	6.04055	6.04055	424.921	70.3447
Gm43684	28.0881	4.53139e-09	1.30803e-07	0.00893408	-111.931	0.0523964	5.86478
Mcm4	82.725	0.00295146	0.00783548	33.2824	33.2824	4.78009	0.143622
Sucla2	8.37711	0.000160105	0.000693266	22.7268	22.7268	0.420264	0.018492
Actr8	8.99502	0.00587779	0.0139911	12.8698	12.8698	0.266552	0.0207114
Mtpap	35.3731	8.58532e-06	6.21812e-05	131.911	131.911	1.68332	0.0127611
Igfbp4	8.22645	0.000136948	0.000611086	0.0448048	-22.3191	0.0369428	0.824529
Ctps	144.849	0.000600007	0.00208472	6.66071	6.66071	5.22576	0.784564
Rnf145	23.8477	0.000803097	0.00267375	15.0069	15.0069	0.365828	0.0243773
Mrpl23-ps1	2354.64	0.00102794	0.00327714	21.8887	21.8887	141.636	6.47071
Thyn1	63.2955	3.38939e-07	4.49306e-06	84.094	84.094	4.48084	0.0532837
Rbbp7	453.987	0.000582244	0.00203186	10.7454	10.7454	18.2083	1.69451
Nemf	10.0125	0.0220062	0.0426475	5.33569	5.33569	0.178262	0.0334093
Gm37784	31.8409	0.00292228	0.00776836	45.0381	45.0381	0.450381	0.01
Gm815	95.2965	2.46701e-06	2.19605e-05	129.839	129.839	1.29839	0.01
Il17rb	42.9325	4.25898e-06	3.48728e-05	368.32	368.32	3.6832	0.01
Prodh	37.8356	1.28267e-05	8.68225e-05	256.545	256.545	3.16193	0.0123251
Dhx34	36.0867	2.3613e-06	2.11376e-05	264.786	264.786	2.64786	0.01
Naxd	28.4001	0.0197436	0.0388772	18.4917	18.4917	1.93023	0.104384
Mvd	128.63	0.00266932	0.00721632	7.41173	7.41173	14.3713	1.93899
Nabp2	107.291	0.00139343	0.00419714	3.81308	3.81308	2.79674	0.733459
Krt84	378.995	4.27115e-07	5.33358e-06	18.0934	18.0934	4.25899	0.235389
Ggct	409.725	3.62544e-12	4.89557e-10	298.31	298.31	7.8897	0.026448
Gpr107	12.216	0.000190256	0.00080157	69.2523	69.2523	0.962244	0.0138948
Gm8797	5014.3	9.66859e-06	6.85317e-05	3.93654	3.93654	296.083	75.214
Gm7525	547.65	0.005299	0.0128242	5.51087	5.51087	30.3795	5.51264
Cdc25b	441.801	0.00506781	0.0123623	3.09833	3.09833	3.63994	1.17481
Mgat4b	38.939	0.0194525	0.0383989	4.56849	4.56849	1.51002	0.330528
Gm21818	869.011	0.000172383	0.000737978	0.0368789	-27.1158	1.01476	27.5161
Pex1	14.8893	0.0148393	0.0304781	4.62937	4.62937	0.633522	0.136848
Arhgef16	275.91	1.65734e-11	1.30733e-09	2493.87	2493.87	28.6254	0.0114783
Zp2	257.994	0.0231161	0.0445383	6.96913	6.96913	13.8946	1.99374
BC004004	26.7641	0.000279048	0.00110496	26.0673	26.0673	2.33961	0.0897527
Gm14635	37.5968	0.00468421	0.0115898	11.9223	11.9223	0.589352	0.0494326
Senp3	29.3663	0.000914761	0.0029783	0.0124744	-80.1643	0.0531064	4.25723
Ccdc115	1162.26	0.000163182	0.000704262	65.6759	65.6759	10.1729	0.154895
Amfr	176.678	0.0147257	0.0303074	3.23364	3.23364	3.61087	1.11666
Esrp1	30.4854	1.47631e-08	3.52149e-07	43.7478	43.7478	1.20591	0.0275651
Nbr1	40.8988	0.00128889	0.00393433	78.8835	78.8835	1.71665	0.0217619
Mettl7a3	420.58	0.000183356	0.000777432	13.9282	13.9282	22.3932	1.60776
Exosc2	67.3673	0.00427599	0.0107399	0.0880193	-11.3611	0.311686	3.54111
Gm7701	38.6159	4.11883e-06	3.38995e-05	263.017	263.017	2.63017	0.01
Rab3d	968.404	0.00428395	0.010752	2.32625	2.32625	13.386	5.75433
Ctsl	178.708	1.76905e-10	9.03463e-09	0.00468936	-213.249	0.134026	28.5808
Tdrd1	23.9829	2.59888e-06	2.28535e-05	85.6644	85.6644	0.856644	0.01
Srebf1	332.064	3.00107e-05	0.000173635	18.366	18.366	10.0348	0.546378
Tomt	17.4617	0.0260605	0.0492467	2.89521	2.89521	0.710654	0.245459
Tomm34	173.612	0.00172784	0.00501482	3.25781	3.25781	5.88892	1.80763
Cd5	16.7866	7.50873e-08	1.30616e-06	145.874	145.874	1.45874	0.01
Plk1	1952.62	0.000117771	0.000538006	9.03901	9.03901	112.083	12.3999
4930432K21Rik	56.4285	0.00636056	0.014878	7.26258	7.26258	4.88053	0.67201
Ctsb	233.913	0.00114887	0.00358522	0.0693779	-14.4138	1.63184	23.521
Trp53bp1	61.0104	0.000209336	0.000869632	8.5894	8.5894	2.77714	0.323322
Aspm	138.662	0.000240048	0.000975992	21.0903	21.0903	7.87704	0.37349
Prdx3	116.938	8.93929e-07	9.653e-06	249.269	249.269	4.13922	0.0166054
Ext2	8.47312	2.29602e-06	2.06228e-05	81.0205	81.0205	0.833409	0.0102864
B930036N10Rik	1360.75	3.48211e-05	0.000195629	6.78895	6.78895	31.2069	4.59672
Pih1d1	266.956	0.000111268	0.000513005	61.9218	61.9218	29.4509	0.475615
Grm4	52.338	3.6781e-05	0.000205062	5.71254	5.71254	0.683615	0.119669
Slain2	8.38775	0.0124337	0.0263106	6.10901	6.10901	0.168345	0.0275568
Timm10b	540.742	6.49897e-05	0.000328328	31.9685	31.9685	46.0189	1.43951
Kcnk13	20.4821	1.80086e-08	4.07597e-07	142.308	142.308	1.42308	0.01
Mat1a	84.6404	1.95794e-06	1.80334e-05	190.318	190.318	5.08383	0.0267123
Gm8075	17.8497	3.51271e-08	7.17583e-07	37.1343	37.1343	0.371343	0.01
Nop10	4295.28	1.93891e-05	0.000122017	0.262914	-3.80353	32.0863	122.041
Kifc5c-ps	27.4992	0.00623022	0.0146592	31.1781	31.1781	0.311781	0.01
Gm5357	13.8138	0.00556315	0.01337	14.3076	14.3076	0.143076	0.01
Apol6	21.6491	0.000925137	0.00300717	28.1434	28.1434	0.281434	0.01
Gm5083	82.7086	0.00381676	0.00975244	68.0236	68.0236	0.680236	0.01
Adora2b	23.0979	0.000889041	0.00290763	67.4917	67.4917	0.830507	0.0123053
Fbxl14	311.794	5.3742e-05	0.00028028	161.975	161.975	2.55683	0.0157853
Gstm6	118.338	3.50415e-07	4.61447e-06	583.481	583.481	5.83481	0.01
Adamts10	13.8137	1.3485e-06	1.33294e-05	141.452	141.452	1.41452	0.01
D6Ertd474e	129.858	9.17158e-06	6.59476e-05	12.0082	12.0082	1.96428	0.163578
Gm10074	76.5066	0.00266309	0.00720192	112.839	112.839	1.12839	0.01
Chid1	20.2765	2.73083e-05	0.000160328	75.2956	75.2956	1.52029	0.020191
Pfdn4	66.6767	7.34817e-05	0.000362988	12.1733	12.1733	2.10236	0.172703
Figla	24.6791	5.12518e-05	0.000269626	99.5228	99.5228	0.995228	0.01
Nrg4	17.6219	8.07108e-11	4.72811e-09	46.157	46.157	0.482008	0.0104428
Ccdc71	229.946	2.54552e-05	0.000151571	90.2865	90.2865	22.4507	0.248661
Arf1	1307.78	3.63298e-09	1.09636e-07	8.73797	8.73797	39.4195	4.51129
Slc26a6	84.5618	7.5413e-05	0.000371562	28.1869	28.1869	5.39381	0.191359
Slc23a3	168.994	4.10027e-07	5.14439e-06	1513.68	1513.68	15.1368	0.01
Oxnad1	20.5978	0.00197134	0.00559918	68.3715	68.3715	0.820962	0.0120074
Sirt6	646.281	0.000185648	0.00078506	24.5015	24.5015	31.1088	1.26967
Sdhd	761.551	0.000258802	0.00103612	38.7681	38.7681	39.1969	1.01106
Nedd4l	8.57388	0.000300216	0.00117766	7.55301	7.55301	0.23412	0.0309969
Nlrp4b	32.6387	8.0931e-06	5.91538e-05	47.9794	47.9794	1.08358	0.0225843
Copb2	33.7184	0.0082351	0.0185441	6.13497	6.13497	1.31351	0.214102
Ube4a	10.8612	0.00154981	0.00457309	15.4957	15.4957	0.467212	0.030151
Gm10175	6280.58	5.66516e-06	4.44343e-05	29.5984	29.5984	307.071	10.3746
Pcsk1n	51.1705	0.00362482	0.009352	0.0379826	-26.3278	0.160059	4.21402
Rnf19b	22.4651	0.00322488	0.00844979	0.0754511	-13.2536	0.153915	2.03993
Mutyh	57.5129	2.02623e-05	0.000126711	407.119	407.119	4.07119	0.01
Rnaseh2a	66.4424	0.00809789	0.0182972	13.522	13.522	8.22016	0.60791
Tfap2e	805.128	1.61478e-07	2.45047e-06	10.8537	10.8537	18.458	1.70062
Cnpy2	72.3654	0.000233063	0.000952213	94.2985	94.2985	4.36804	0.0463214
Hibadh	17.7432	0.000469649	0.0017072	5.53589	5.53589	0.237595	0.042919
Tekt4	50.8578	9.27791e-05	0.000440245	58.6914	58.6914	5.86585	0.099944
Cryl1	53.9221	1.74791e-06	1.64995e-05	12.7247	12.7247	0.927829	0.0729158
Ncln	148.836	0.000103229	0.000481232	33.0358	33.0358	12.0363	0.36434
Dpep3	49.345	2.75551e-06	2.40187e-05	169.216	169.216	3.40869	0.0201441
Limd2	326.702	0.00229707	0.00636327	19.786	19.786	33.6803	1.70223
Igfals	100.239	0.000429205	0.00158456	911.381	911.381	9.11381	0.01
Ndrg4	47.8324	9.65404e-06	6.84895e-05	26.4549	26.4549	0.712972	0.0269505
Nono	168.393	0.000295244	0.00115987	12.3496	12.3496	7.20352	0.583298
Apeh	503.162	2.80842e-05	0.000164158	52.3884	52.3884	44.9	0.85706
Pnma5	446.329	0.00159385	0.0046758	5.45085	5.45085	6.95376	1.27572
Lonp1	34.4735	0.000494196	0.00177757	7.59776	7.59776	4.24303	0.558458
Gm31881	27.2098	0.00187086	0.00536542	23.3381	23.3381	0.233381	0.01
Setmar	20.6068	0.000663837	0.00226782	84.3426	84.3426	0.843426	0.01
Shf	16.5083	5.31863e-05	0.000277859	32.9438	32.9438	1.35368	0.0410906
Cntrob	48.5231	0.0173474	0.0347952	5.49676	5.49676	0.538142	0.0979017
Zbtb9	135.986	0.00401752	0.0101773	203.601	203.601	6.68532	0.0328354
Nsdhl	26.869	0.000143799	0.000635059	89.5783	89.5783	1.13406	0.01266
Epc1	11.6948	0.0194633	0.0384013	5.27579	5.27579	0.13517	0.0256209
Trmt1	140.77	0.00197537	0.00560862	16.1658	16.1658	17.3865	1.07551
Bpgm	1071.69	4.71665e-09	1.33728e-07	30.5789	30.5789	30.774	1.00638
Gm8546	196.91	0.00688828	0.0159671	71.43	71.43	11.1721	0.156406
Thap4	42.766	0.00753541	0.0172216	7.65287	7.65287	4.52628	0.591448
Dgcr2	81.4096	0.0022557	0.00626827	6.03027	6.03027	4.11848	0.682968
Fam98c	96.4212	0.000485685	0.00175326	35.8408	35.8408	10.2682	0.286494
Laptm5	22.9449	0.0053729	0.0129793	29.5354	29.5354	0.295354	0.01
Gm17484	13.1869	0.000586824	0.00204489	5.79177	5.79177	0.355913	0.0614514
Gm11407	211.473	2.32585e-05	0.000141559	0.0346552	-28.8557	0.630641	18.1976
Dtnb	5.34888	0.00722359	0.0166234	4.26013	4.26013	0.271825	0.0638068
Stx5a	1566.94	2.53283e-07	3.56393e-06	21.8218	21.8218	102.86	4.71362
Klf17	5906.46	0.00369848	0.00949897	2.56063	2.56063	99.3115	38.784
Cbr1	231.014	3.13474e-06	2.67966e-05	500.481	500.481	9.34247	0.018667
Zfp473	23.3449	0.00630136	0.0147699	13.9561	13.9561	1.08121	0.0774722
Arhgap39	11.3106	0.000317511	0.00123036	12.8518	12.8518	0.241478	0.0187894
Susd3	178.32	0.0107805	0.0232822	13.5844	13.5844	12.9364	0.952299
Rab3b	44.1348	4.6564e-05	0.000250321	11.1047	11.1047	0.771295	0.0694567
Hist1h2ba	440.386	1.5589e-05	0.000101611	303.817	303.817	16.8947	0.0556083
Nsmce2	8.38433	0.00795468	0.0180401	4.79472	4.79472	0.252337	0.0526281
Mrpl58	214.548	0.00352786	0.00914032	10.292	10.292	18.9408	1.84035
AL731706.1	20.3247	1.58506e-05	0.000102752	51.1326	51.1326	0.706297	0.013813
Fbxo15	42.8479	7.13576e-05	0.00035421	0.0741982	-13.4774	0.129601	1.74669
Scamp5	53.0205	0.0105433	0.0228691	6.43925	6.43925	3.42067	0.531223
Melk	23.1699	0.00788664	0.0179317	6.29995	6.29995	1.07784	0.171088
Nsmce1	393.309	3.80025e-08	7.62634e-07	98.8983	98.8983	25.5883	0.258734
Prickle3	344.779	1.10593e-11	9.89991e-10	2211.78	2211.78	29.0574	0.0131375
Elf2	6.57096	0.00177454	0.0051354	8.59993	8.59993	0.0882613	0.010263
Usp3	21.4053	4.94573e-05	0.000262335	8.3686	8.3686	1.51138	0.180601
Usp5	142.727	0.00134388	0.00407409	21.2803	21.2803	6.68325	0.314058
Ccz1	20.441	0.0015335	0.00453841	0.141203	-7.082	0.179853	1.27372
Dnajc8	109.799	0.00186589	0.00535697	5.9484	5.9484	2.60514	0.437956
Gm9200	65.6523	2.83726e-06	2.46774e-05	141.638	141.638	3.86085	0.0272585
A330009N23Rik	148.338	0.000113644	0.000522145	6.35157	6.35157	2.40879	0.379244
Arhgef1	64.1747	1.02324e-07	1.68086e-06	52.3756	52.3756	6.19673	0.118313
Alg1	126.663	0.000210039	0.000872006	407.253	407.253	5.1549	0.0126577
Phb2	3293.3	5.1994e-09	1.45346e-07	7.56309	7.56309	226.093	29.8942
Mrps18a	117.262	0.00235569	0.00648732	19.5507	19.5507	12.2642	0.627302
Ggta1	17.6334	9.59538e-07	1.02201e-05	76.8929	76.8929	0.768929	0.01
Me2	16.8687	2.3063e-06	2.06685e-05	32.6935	32.6935	1.20026	0.0367125
Mrps15	75.5838	0.000833425	0.00275629	13.6712	13.6712	2.56326	0.187494
Slc35a5	36.2786	0.000810758	0.0026925	30.4186	30.4186	0.473158	0.0155549
Fbxo6	52.8412	3.37393e-05	0.000191157	0.00276501	-361.662	0.024685	8.92764
Camta2	47.7446	0.0015573	0.0045884	26.677	26.677	0.465374	0.0174448
Fh1	56.5626	7.11023e-06	5.32399e-05	9.86995	9.86995	3.75535	0.380483
Skp1a	1190.87	1.26963e-06	1.27394e-05	4.92176	4.92176	21.1517	4.29759
Manba	57.329	8.45242e-09	2.1793e-07	203.962	203.962	2.11097	0.0103498
Glrx5	935.897	3.52134e-09	1.06671e-07	12.9193	12.9193	43.2932	3.35106
AC118476.3	2018.16	1.32805e-06	1.32092e-05	12.7211	12.7211	26.2916	2.06678
Rab11a	219.718	0.0156432	0.0319153	2.68621	2.68621	5.51297	2.05232
Klhdc3	5800	1.79296e-08	4.06967e-07	17.5773	17.5773	131.078	7.45724
Serpine2	112.726	0.00113294	0.00354522	11.8265	11.8265	4.29433	0.36311
Msh6	34.4571	0.0226689	0.0437932	14.8437	14.8437	1.06272	0.071594
Sult5a1	38.1518	0.000559251	0.00196974	22.4744	22.4744	2.42049	0.1077
Ganc	28.0407	0.00892876	0.019837	2.09152	2.09152	0.339187	0.162173
Dnajc5g	19.3526	0.00270723	0.00730889	81.4314	81.4314	0.814314	0.01
Selenos	95.4517	2.96851e-09	9.0962e-08	0.00694423	-144.005	0.0423452	6.09789
Nr1h2	1254.13	0.00627275	0.0147315	2.55592	2.55592	54.7565	21.4234
Stbd1	373.919	4.27854e-05	0.000233319	34.2007	34.2007	28.3834	0.829907
Mpped1	44.84	1.30325e-11	1.10587e-09	70.3428	70.3428	0.703428	0.01
Tspan3	15.871	0.00177053	0.00512565	22.3215	22.3215	0.620408	0.0277942
Surf1	788.184	1.65416e-05	0.000106451	11.1736	11.1736	54.348	4.86397
Zbed3	37330.3	1.28102e-08	3.10209e-07	8.9605	8.9605	752.733	84.0057
Ddit4l	561.236	0.0078829	0.0179284	0.0498551	-20.0581	0.557576	11.1839
Ski	69.4909	2.75465e-07	3.81674e-06	20.7151	20.7151	1.5424	0.0744577
AC158538.2	19.7328	1.3885e-05	9.29598e-05	57.2706	57.2706	0.572706	0.01
Lpcat1	131.005	9.30435e-07	9.96341e-06	89.4387	89.4387	7.26953	0.0812794
Steap2	13.5701	0.00145043	0.00433118	18.5421	18.5421	0.185421	0.01
Mmadhc	448.884	2.95757e-05	0.000171866	6.89225	6.89225	9.02097	1.30886
Zc3h6	34.0958	1.01144e-05	7.081e-05	136.661	136.661	1.36661	0.01
BC051019	71.3681	0.0107225	0.0231821	6.72873	6.72873	3.23393	0.480615
Ubac2	33.7587	0.000304844	0.00119229	10.9458	10.9458	2.32021	0.211973
Mdm4	140.939	6.3024e-06	4.8095e-05	10.9236	10.9236	5.33288	0.488197
AC126250.1	94.0379	1.34237e-05	9.01742e-05	14.4664	14.4664	1.26242	0.0872656
Chchd1	427.882	0.00465786	0.0115353	2.67917	2.67917	17.395	6.49266
Try4	23.1409	0.0140196	0.0291554	44.1791	44.1791	0.441791	0.01
Gm10179	375.596	4.06435e-05	0.000223007	22.5064	22.5064	4.71114	0.209325
AC154816.1	22.8923	0.00182027	0.00525057	50.4951	50.4951	0.504951	0.01
Soat1	44.509	6.4987e-05	0.000328328	30.3236	30.3236	1.63912	0.0540543
Ndufs3	233.17	4.45439e-05	0.000240761	14.4737	14.4737	15.4812	1.06961
Rae1	981.794	0.00621718	0.0146329	6.58208	6.58208	26.8441	4.07837
Slc35c2	227.617	1.32122e-06	1.31742e-05	15.1404	15.1404	3.56449	0.23543
Spata21	39.3922	0.0117813	0.0251572	8.31185	8.31185	3.76548	0.453025
Rgn	41.0979	5.01966e-06	4.00316e-05	77.0878	77.0878	0.878285	0.0113933
Tsn	225.742	0.00370067	0.00950055	3.8344	3.8344	4.68964	1.22305
Coprs	754.704	0.0249217	0.0474096	2.4396	2.4396	6.66282	2.73112
Ccno	10659.6	2.84373e-07	3.91296e-06	33.5365	33.5365	682.553	20.3525
Sptlc1	29.0925	1.86472e-06	1.73352e-05	61.9997	61.9997	0.909083	0.0146627
Cwc25	14.4548	0.00786369	0.0178898	11.2368	11.2368	0.318514	0.0283456
Abt1	115.658	0.0149946	0.0307574	0.0663204	-15.0783	1.3831	20.8548
Copg1	70.1248	0.00128049	0.00391318	20.8543	20.8543	5.80626	0.278421
Crabp2	877.343	2.25653e-11	1.7054e-09	3095.01	3095.01	42.2118	0.0136387
Tcl1b2	6832.52	1.40707e-07	2.21018e-06	21.2163	21.2163	115.869	5.4613
Timm9	60.6155	0.00139597	0.00420162	12.7359	12.7359	2.94136	0.230951
Pxmp4	68.5116	0.00033965	0.00130409	17.9229	17.9229	3.75004	0.209231
Srsf1	39.4363	0.00255155	0.00694877	0.0429786	-23.2674	0.16187	3.7663
Hmga1	400.619	0.000566904	0.00198878	3.46264	3.46264	7.63535	2.20507
Gm5786	17.3877	0.0199069	0.03916	0.218495	-4.57676	0.423934	1.94025
Ttyh3	71.7655	0.00926034	0.0204936	2.53476	2.53476	0.877762	0.34629
Tmem186	87.1963	0.000864995	0.00284534	516.801	516.801	5.16801	0.01
Pard6b	250.442	0.00706296	0.0163103	5.70488	5.70488	3.33908	0.585302
Cdk9	99.1621	0.0178268	0.0356313	0.0292387	-34.2013	0.475179	16.2517
Smg9	19.1612	0.00134575	0.00407664	9.48391	9.48391	1.545	0.162907
Sumo3	301.102	0.00079726	0.00265653	4.14738	4.14738	6.55204	1.5798
Trappc5	998.294	0.000247659	0.000997523	46.8521	46.8521	75.7447	1.61668
Mrpl48	133.075	0.000150413	0.000658431	7.86931	7.86931	3.91879	0.497984
Rdh11	496.362	1.30915e-08	3.1606e-07	77.8228	77.8228	36.9248	0.474472
Mbd4	22.9488	0.00395863	0.0100537	60.9105	60.9105	0.831431	0.0136501
Tpgs2	311.337	0.000528875	0.00187937	4.57467	4.57467	5.10859	1.11671
Tuba1a	268.058	0.00798012	0.0180927	4.59031	4.59031	9.61131	2.09382
Gnat2	16.3568	0.00195633	0.00556285	9.70059	9.70059	1.10944	0.114368
Lrrc8b	32.6915	7.22533e-06	5.38487e-05	14.7502	14.7502	0.666046	0.045155
Pla2g4f	71.7316	0.000983246	0.00315486	13.1671	13.1671	4.4632	0.338967
Gm36159	231.752	6.32364e-08	1.14491e-06	858.476	858.476	8.58476	0.01
Dpy30	200.384	0.000232596	0.000950789	4.46096	4.46096	2.72719	0.611345
Hist3h2ba	485.942	9.53732e-06	6.80029e-05	2087.01	2087.01	20.8701	0.01
Rhoa	101.243	0.000394332	0.00147428	0.2316	-4.31779	0.966128	4.17154
Arrdc2	1550.78	0.00839898	0.0188492	19.2381	19.2381	100.061	5.2012
Zfp109	24.1962	0.00365331	0.00941026	14.1534	14.1534	1.6243	0.114764
Fkbpl	769.631	0.00059574	0.0020717	34.7618	34.7618	69.5735	2.00143
Fam192a	65.6055	0.019338	0.0382013	6.77262	6.77262	4.45664	0.658038
Vps9d1	53.1572	0.00579602	0.0138213	9.04066	9.04066	3.07349	0.339963
Ttll11	19.5107	9.02447e-07	9.71594e-06	36.1006	36.1006	1.08206	0.0299736
Csrp1	65.0974	0.000898923	0.00293273	4.26795	4.26795	0.997053	0.233614
Zcrb1	59.1841	0.00835149	0.0187638	2.26916	2.26916	1.47832	0.651483
AC144461.2	14.6625	0.0234242	0.0450013	17.1959	17.1959	0.171959	0.01
Dnajb2	103.085	7.09954e-05	0.000353292	59.8376	59.8376	6.52729	0.109083
Nrsn1	19.3141	0.000128706	0.000580634	21.4943	21.4943	0.28482	0.013251
Spry4	1373.27	0.00183635	0.00529123	3.35241	3.35241	23.5983	7.0392
Pkd2l2	742.187	0.00149817	0.00445014	7.14916	7.14916	13.6627	1.91109
Hmga1b	2983.09	0.00035227	0.00134477	4.18152	4.18152	58.9393	14.0952
Crip2	442.261	0.0202029	0.0396836	2.43434	2.43434	11.2627	4.62658
Lig3	23.4911	0.0156233	0.0318992	2.51622	2.51622	1.4812	0.588659
Hist1h3g	314.61	0.00484651	0.0119431	6.43956	6.43956	25.8507	4.01435
Gm13651	272.422	0.00455676	0.0113272	8.57373	8.57373	16.2635	1.89689
Gipc2	17.8923	3.27546e-07	4.3932e-06	24.349	24.349	0.26272	0.0107898
AF067061	902.503	7.78907e-07	8.70343e-06	0.000566376	-1765.61	0.01	17.6561
C230057A21Rik	66.4815	0.00165505	0.00483351	46.0967	46.0967	0.460967	0.01
Usp11	138.377	1.08687e-09	3.91815e-08	357.372	357.372	4.56769	0.0127813
Gm15392	18.0099	0.00195778	0.00556463	25.9337	25.9337	0.259337	0.01
Bod1	1613.38	1.05149e-06	1.09506e-05	6.82306	6.82306	81.3876	11.9283
Gm43042	583.451	0.0179261	0.0358029	2.38161	2.38161	13.353	5.60673
Cdk5rap3	118.452	0.00322007	0.0084417	6.53493	6.53493	9.64218	1.47548
Tex30	35.0864	0.0172343	0.0345857	6.62884	6.62884	0.687047	0.103645
Gm12844	374.88	0.0101971	0.0222576	0.0484851	-20.6249	0.855849	17.6518
Wars	85.0778	0.000349582	0.00133707	6.30657	6.30657	4.73733	0.751174
Ralgds	62.111	0.0137247	0.0286317	3.44371	3.44371	0.715066	0.207644
Klhl28	13.2487	0.00234901	0.00647564	20.5164	20.5164	0.365126	0.0177968
Gm12633	165.537	0.00737819	0.0169303	94.6307	94.6307	5.94336	0.0628058
Pxmp2	74.6617	0.0112655	0.0242116	18.26	18.26	0.588808	0.0322458
Mtss1l	25.5055	8.33832e-05	0.000403838	34.1426	34.1426	0.341426	0.01
Bbs5	12.8713	0.00968893	0.0212943	18.2372	18.2372	0.357772	0.0196176
Tmem184b	98.0496	0.00126835	0.00388939	14.1055	14.1055	1.27522	0.0904056
Pomgnt2	22.1906	0.000303817	0.00119002	45.6974	45.6974	1.75233	0.0383465
Nr2e1	49.9906	7.0936e-07	8.09666e-06	90.7559	90.7559	0.907559	0.01
Spopl	28.9068	0.0125302	0.0264936	2.56588	2.56588	0.512436	0.199711
D830035M03Rik	136.313	6.83899e-06	5.16947e-05	146.623	146.623	1.46623	0.01
Tmem165	10.3661	0.000498848	0.00178862	21.3875	21.3875	0.692284	0.0323686
AC134860.1	1623.96	0.00541321	0.0130688	5.45258	5.45258	17.2908	3.17112
Psmf1	344.845	3.123e-08	6.50661e-07	54.5788	54.5788	25.4537	0.466365
2810004N23Rik	22.5997	0.00638788	0.0149332	0.0629954	-15.8742	0.0997473	1.58341
Gm42650	44.1775	3.16399e-05	0.000181088	39.6184	39.6184	1.13485	0.0286444
AC154454.1	511.027	1.48071e-05	9.79801e-05	55.6418	55.6418	23.0778	0.414756
Tspan14	312.487	3.24237e-06	2.75983e-05	19.0297	19.0297	14.0733	0.739542
Gm1965	5441.16	1.39051e-06	1.36045e-05	8.38251	8.38251	85.0183	10.1423
Gm12625	12000.1	5.31671e-10	2.12855e-08	0.000136938	-7302.55	0.0763393	557.471
Slc7a14	10.3618	0.0102767	0.0223946	0.201344	-4.96663	0.0815869	0.405212
Mterf4	90.3758	0.000240109	0.000975992	4.21815	4.21815	3.59301	0.851799
Fbxw28	1756.46	0.00216426	0.00606496	8.65953	8.65953	48.935	5.651
Plk4	240.374	1.01753e-05	7.09798e-05	0.0818362	-12.2195	2.31532	28.2921
Gm7061	64.4678	0.000305066	0.00119257	577.787	577.787	5.77787	0.01
Gm43970	28.94	0.0248638	0.0473356	59.2429	59.2429	0.592429	0.01
Calr4	28.9226	0.000347638	0.00133155	33.0991	33.0991	0.369108	0.0111516
Nip7	1295.72	0.00258365	0.00702271	0.386902	-2.58463	23.9959	62.0207
Rnaseh1	119.238	1.95078e-07	2.90501e-06	292.453	292.453	4.27918	0.014632
Gm35013	23.7378	0.0130172	0.0273792	59.6788	59.6788	0.596788	0.01
Ccdc142os	19.6816	0.00348787	0.00904847	28.4556	28.4556	0.683234	0.0240106
Tob2	535.352	0.0117057	0.0250026	4.70345	4.70345	6.9186	1.47096
Spint2	94.8978	0.000552733	0.00195185	4.24462	4.24462	3.14847	0.741755
Lgmn	35.7058	4.3816e-05	0.00023731	31.6612	31.6612	1.97158	0.0622713
Thap1	60.9156	0.024375	0.0464917	5.48591	5.48591	3.43166	0.625541
Vwa2	14.2863	1.64019e-05	0.000105723	20.8095	20.8095	0.475311	0.022841
Snhg8	153.298	0.00374087	0.00959237	0.011972	-83.5285	0.110107	9.19706
Lamp1	247.916	0.0115127	0.0246298	13.0125	13.0125	17.2723	1.32737
Mrps16	506.488	3.49318e-06	2.95437e-05	50.1895	50.1895	32.9878	0.657264
Rhoh	63.9542	7.14876e-09	1.90482e-07	515.585	515.585	5.49193	0.0106518
Ptcra	39.6894	1.1519e-06	1.17958e-05	0.0199312	-50.1725	0.143407	7.19506
2410131K14Rik	136.265	0.00535731	0.0129492	6.5104	6.5104	11.4868	1.76438
Edc4	365.736	2.6077e-05	0.00015458	14.1472	14.1472	30.2577	2.13877
Gm18119	604.807	0.00402575	0.0101949	0.00145043	-689.45	0.0355279	24.4947
Emc6	2254.95	0.00732056	0.0168174	5.05425	5.05425	124.197	24.5729
Dctn2	109.897	4.87149e-08	9.13204e-07	344.327	344.327	10.7353	0.0311777
Zfp334	22.9489	0.000102392	0.000478168	100.491	100.491	1.12799	0.0112248
Ppia	2215.01	7.66266e-08	1.32714e-06	0.197436	-5.06494	18.4417	93.4059
Rph3a	8.31743	0.000385056	0.0014491	12.4936	12.4936	0.124936	0.01
Senp8	50.6091	4.18604e-09	1.23519e-07	214.66	214.66	2.1466	0.01
Ttc33	17.9858	9.27502e-05	0.000440245	44.5744	44.5744	0.445744	0.01
Tusc3	16.0184	0.000237221	0.00096672	15.2086	15.2086	0.731024	0.0480664
Pex12	85.7963	0.0121028	0.0257099	27.5427	27.5427	4.30257	0.156214
Tmem183a	79.257	0.0114239	0.0244926	7.07383	7.07383	1.19759	0.169299
Smpd4	29.4724	0.00512101	0.0124717	19.7888	19.7888	2.10963	0.106607
Fbxw14	1221.17	0.00430045	0.0107877	3.34293	3.34293	23.2905	6.96709
Dut	403.758	0.00225403	0.00626582	3.3257	3.3257	9.76212	2.93536
Ints4	21.287	6.95545e-05	0.000347423	93.0987	93.0987	1.16213	0.0124827
Tysnd1	162.515	0.00814228	0.0183766	18.6624	18.6624	18.588	0.996016
Tmem19	16.0128	0.000827904	0.00274144	90.2161	90.2161	0.969905	0.0107509
Dusp23	264.522	0.00230699	0.00638433	3.76249	3.76249	3.51761	0.934916
Tm2d3	2615.41	4.50655e-10	1.87977e-08	9.15468	9.15468	69.1226	7.55052
Ino80b	80.7932	0.000529115	0.00187938	3.619	3.619	2.39888	0.662857
Pan3	10.085	1.89062e-06	1.75146e-05	0.0353957	-28.252	0.0469759	1.32716
Itsn2	19.3976	3.22148e-05	0.000183983	78.9821	78.9821	0.820518	0.0103887
Dicer1	17.0403	2.95492e-05	0.000171838	8.80285	8.80285	0.364871	0.0414492
Lypd3	328.514	3.56429e-08	7.20729e-07	413.478	413.478	17.7143	0.0428423
Foxo1	70.1889	0.00255735	0.00696086	5.30451	5.30451	1.37101	0.258461
Med30	219.732	2.10374e-05	0.000130635	12.6911	12.6911	2.9192	0.230019
Stard4	48.7261	5.87207e-05	0.000301824	152.244	152.244	2.3677	0.015552
Acot3	109.648	2.95951e-06	2.55721e-05	38.0652	38.0652	1.90217	0.0499715
Gm32635	293.394	0.000438463	0.00161499	19.5287	19.5287	3.2706	0.167476
Ccdc74a	239.461	4.17918e-08	8.13984e-07	423.864	423.864	4.23864	0.01
Ddx3x	176.203	0.0251856	0.0478203	0.299346	-3.34061	2.13406	7.12909
Kat7	64.8383	0.00144746	0.00432556	11.9361	11.9361	3.73471	0.312892
Fbxw27	233.964	0.0012926	0.00394414	9.23565	9.23565	12.9849	1.40596
Ttc34	12.536	5.93061e-05	0.00030444	84.2157	84.2157	0.842157	0.01
Wdr26	27.4155	0.0174905	0.035047	0.178301	-5.60849	0.185203	1.03871
Hsf5	17.0919	7.10758e-07	8.10101e-06	23.8102	23.8102	0.339272	0.014249
Plagl2	16.6329	0.00629495	0.0147649	6.16866	6.16866	0.65677	0.106469
Gmppa	37.9782	1.31124e-05	8.86061e-05	323.477	323.477	3.9996	0.0123644
Txn2	1756.89	0.00118832	0.00367806	5.60335	5.60335	44.3934	7.92265
Tmem201	2496.55	9.6169e-05	0.000453179	2.83639	2.83639	111.367	39.2638
Proc	16.3416	5.61156e-05	0.000290496	118.8	118.8	1.188	0.01
Sra1	22.4038	6.72829e-05	0.000337559	118.501	118.501	2.02603	0.0170971
Fthl17f	1735.27	3.10568e-07	4.19372e-06	0.00017485	-5719.2	0.01	57.192
Rps2	617.596	0.00125111	0.00384553	0.092133	-10.8539	9.41082	102.144
1700028J19Rik	83.5937	0.00010005	0.000469158	117.133	117.133	7.1519	0.0610581
Ndfip1	28.2371	0.00799763	0.0181175	6.62325	6.62325	0.787596	0.118914
Uqcc1	9.21087	4.72375e-05	0.000252667	29.1342	29.1342	0.366458	0.0125782
Smim11	177.548	3.44101e-07	4.54636e-06	14.2878	14.2878	2.3207	0.162425
Vps51	55.7196	0.000753129	0.00253065	42.958	42.958	4.29476	0.0999758
Lbp	8.2238	0.000171157	0.000733518	9.79262	9.79262	0.10652	0.0108775
Polr2f	477.162	0.00708908	0.0163564	0.392875	-2.54534	5.20813	13.2564
Mrps25	455.584	7.95386e-09	2.07765e-07	43.8144	43.8144	26.4074	0.60271
Gm11517	6419.82	7.34323e-13	1.38081e-10	2.97357e-05	-33629.6	0.01	336.296
Xrcc3	112.163	7.68628e-09	2.01952e-07	830.051	830.051	10.098	0.0121655
Mmp2	176.024	1.3611e-05	9.12828e-05	23.7619	23.7619	3.19362	0.134401
Ccne2	24.3914	7.65927e-05	0.00037612	46.9682	46.9682	1.02729	0.0218721
Mllt11	37.1443	0.00079566	0.00265231	11.4695	11.4695	0.598194	0.0521552
Mybl2	1308.38	1.73515e-06	1.64302e-05	4.78054	4.78054	40.5116	8.47428
Akap17b	14.2504	0.00020115	0.000841904	11.1519	11.1519	0.160216	0.0143667
Cfap43	9.53949	3.65033e-06	3.06066e-05	25.3958	25.3958	0.661598	0.0260515
Snu13	2712.94	0.000114565	0.000525653	0.337655	-2.96161	31.4311	93.0865
Tshz1	13.3911	0.00106747	0.00337004	27.4877	27.4877	0.281178	0.0102292
Gatd1	155.421	0.010031	0.0219492	11.2253	11.2253	8.30476	0.739826
AC153729.2	108.433	6.93376e-06	5.2097e-05	487.83	487.83	4.8783	0.01
Tmem106c	379.742	3.41528e-05	0.00019243	4.36662	4.36662	6.11043	1.39935
Fam189b	361.9	2.96776e-05	0.000172083	135.921	135.921	3.91419	0.0287975
Zfp750	206.775	6.19676e-09	1.67924e-07	727.753	727.753	8.77048	0.0120515
Twf2	264.467	1.93369e-08	4.31532e-07	1454.6	1454.6	20.8399	0.0143269
Gm5612	3280.88	2.92593e-10	1.3397e-08	0.000116139	-8610.39	0.01	86.1039
Atp13a1	174.295	0.00190877	0.00546233	78.8769	78.8769	20.8041	0.263754
Nrbf2	41.1397	1.3773e-06	1.35165e-05	21.6593	21.6593	0.729497	0.0336805
Camk2g	10.4932	0.00542852	0.0130978	8.89136	8.89136	0.129471	0.0145615
Gm8806	134.871	0.0020009	0.00567503	9.84196	9.84196	5.00045	0.508075
Fpgt	37.0692	4.34928e-05	0.00023588	36.4845	36.4845	0.364845	0.01
Zfpl1	657.44	1.31478e-06	1.31264e-05	74.545	74.545	58.352	0.782776
Rflna	111.704	1.241e-05	8.42884e-05	1006.56	1006.56	11.9155	0.0118379
Zcchc3	2589.97	0.000257241	0.00103091	5.05916	5.05916	43.0699	8.51324
Dus2	14.6893	0.00976386	0.0214353	3.75821	3.75821	0.881923	0.234665
Nup93	19.1501	0.00346208	0.00899034	19.0032	19.0032	1.33206	0.0700962
Acd	3561.82	4.87313e-10	1.98675e-08	43.7965	43.7965	114.587	2.61635
Rnf114	2898.05	0.0218451	0.0423661	3.80124	3.80124	60.0749	15.804
Egr1	110.241	0.00456995	0.0113529	18.4794	18.4794	1.3666	0.0739528
Fxr2	23.7329	0.006954	0.0160867	0.0853795	-11.7124	0.150751	1.76566
Trim61	4978.15	1.86355e-09	6.18557e-08	35.9652	35.9652	76.6118	2.13017
Prdx1	2390.2	8.84954e-07	9.61638e-06	10.2495	10.2495	27.9061	2.72267
Tsg101	22.4577	0.00191772	0.00548009	7.328	7.328	0.874094	0.119281
Dcp2	62.8356	0.00657209	0.0153099	3.65216	3.65216	0.753287	0.206258
Gm12932	38.6669	0.0167453	0.0338346	3.46825	3.46825	1.76126	0.507824
Rpusd4	82.4609	0.000141006	0.000624109	136.537	136.537	2.96585	0.021722
B4galt3	357.325	0.0170175	0.034237	0.0546785	-18.2887	1.51701	27.7442
Rn7s6	26.4829	0.000470296	0.00170753	0.0156565	-63.8713	0.0696785	4.45046
Pabpn1	177.428	0.000317124	0.00123005	0.0612516	-16.3261	0.228831	3.73592
Uba1	218.09	8.82349e-05	0.000420939	6.82932	6.82932	12.9645	1.89836
Znfx1	17.1515	0.000204517	0.000853528	27.5848	27.5848	0.275848	0.01
AC124421.1	28.1827	3.56531e-07	4.67954e-06	0.0196369	-50.9245	0.111428	5.67439
Cd59a	8.10543	0.0232934	0.0447932	11.2648	11.2648	0.112648	0.01
Tcl1	55076.9	5.42015e-10	2.15912e-08	31.0273	31.0273	1469.25	47.3536
Pdcd6	75.8989	0.0027903	0.00749758	18.4237	18.4237	3.33395	0.18096
Jak1	14.13	0.00772641	0.0176278	7.46621	7.46621	0.329438	0.0441239
Gpr108	123.778	4.51837e-13	9.23023e-11	495.067	495.067	6.75016	0.0136349
Hmces	1369.67	7.25879e-08	1.28513e-06	7.36712	7.36712	48.5598	6.59142
Scpep1	152.405	0.00191392	0.00547202	4.64162	4.64162	2.05255	0.442206
Gm15681	2644.15	0.00597643	0.01418	3.01727	3.01727	72.2266	23.9377
3110070M22Rik	154.353	0.0026004	0.00706113	101.86	101.86	1.0186	0.01
Grcc10	2572.6	0.000227704	0.000931748	0.0580634	-17.2226	12.3892	213.374
Astl	1421.49	0.0021032	0.00591674	7.14402	7.14402	37.5627	5.25793
Sap30	865.237	0.000134904	0.000603471	5.39104	5.39104	22.248	4.12686
Btf3l4	16.0608	0.0143334	0.029684	5.37084	5.37084	0.268282	0.0499516
Gm5281	25.3361	0.00209476	0.00590101	41.9741	41.9741	0.419741	0.01
Gm15912	60.3224	0.0179519	0.0358363	13.4044	13.4044	2.53277	0.188951
Klhl8	431.56	0.000183753	0.000778289	10.1487	10.1487	6.55909	0.646299
Fam84a	286.309	8.12325e-08	1.39178e-06	27.29	27.29	5.04067	0.184707
Paqr4	1002.32	1.83852e-09	6.12866e-08	221.774	221.774	26.2716	0.118461
Gm2309	10.2393	1.14965e-06	1.17958e-05	19.0544	19.0544	0.194536	0.0102095
Galnt6	50.7585	0.00047504	0.00172186	23.4285	23.4285	4.25006	0.181405
Cklf	26.9281	0.000328981	0.00126741	80.658	80.658	0.80658	0.01
Gm7730	320.267	0.00334155	0.00871427	0.0249775	-40.036	0.481603	19.2815
Mecr	161.78	4.54579e-05	0.000245202	44.147	44.147	14.1361	0.320206
Tomm6	727.096	5.36282e-06	4.24286e-05	0.0468894	-21.3268	1.84091	39.2608
Zfp398	26.1931	4.80133e-06	3.85607e-05	118.364	118.364	2.21993	0.0187552
Tmem147os	42.1062	1.30234e-06	1.30185e-05	209.954	209.954	2.09954	0.01
Lamtor5	677.861	0.00437734	0.0109358	13.3663	13.3663	35.921	2.68742
Rpa3	245.138	0.0243978	0.046524	4.84711	4.84711	2.86777	0.591645
Tmed10	104.227	6.61834e-05	0.000333302	5.55785	5.55785	2.06803	0.372092
Zfyve21	796.558	1.83601e-08	4.13207e-07	37.7389	37.7389	15.7707	0.417889
4930405A21Rik	41.4856	2.21758e-07	3.23581e-06	111.742	111.742	1.11742	0.01
Arid1a	17.1664	0.0115072	0.0246247	0.151718	-6.59118	0.180583	1.19026
Gm2076	125.054	0.000126463	0.000572069	170.474	170.474	1.70474	0.01
Tada3	100.383	5.2425e-07	6.39618e-06	528.391	528.391	10.1704	0.0192479
Sost	28.7604	0.0147949	0.0304139	27.2422	27.2422	0.272422	0.01
Glrx	1398.72	2.93282e-05	0.000170678	60.1911	60.1911	82.6674	1.37342
Ethe1	133.274	0.0114988	0.0246134	3.23996	3.23996	2.03205	0.627182
Gm26856	165.722	5.30305e-05	0.000277227	284.493	284.493	2.84493	0.01
Ppp1r14d	9.02681	0.000569237	0.00199488	64.6628	64.6628	0.646628	0.01
Ppp2ca	27.1282	0.023048	0.0444616	4.35815	4.35815	1.81944	0.41748
Prr5l	31.6999	7.58898e-11	4.51205e-09	77.3443	77.3443	0.811557	0.0104928
Fam210a	36.4976	0.00118722	0.00367752	6.20873	6.20873	1.84651	0.297406
Gm5637	449.665	8.12555e-05	0.000396668	24.9646	24.9646	7.54207	0.302111
Pard6a	1429.37	0.000248387	0.00099894	38.4889	38.4889	125.751	3.2672
Midn	185.401	0.0051571	0.0125417	2.93141	2.93141	3.79821	1.2957
Xdh	12.4983	1.67301e-05	0.000107404	27.6126	27.6126	0.305409	0.0110605
Snai3	1283.18	1.76176e-07	2.6433e-06	176.728	176.728	97.6358	0.552464
Tex19.2	1140.54	7.12625e-07	8.11069e-06	3237.76	3237.76	32.3776	0.01
Gm12184	2916.47	1.4098e-05	9.41231e-05	0.0758159	-13.1898	9.21016	121.48
Dnaja3	16.0767	0.00072706	0.00245966	10.6997	10.6997	0.371724	0.0347416
Ptpre	9.09611	1.75222e-08	3.99999e-07	29.3421	29.3421	0.293421	0.01
Calcoco1	123.089	1.72194e-06	1.63318e-05	732.971	732.971	8.14558	0.0111131
Inpp5k	64.0154	0.00423309	0.0106422	11.4319	11.4319	5.7448	0.502523
Rbmxl2	1616.26	0.000110799	0.000511509	85.4202	85.4202	56.0752	0.656463
Usp14	14.1207	0.0125365	0.0264999	8.34816	8.34816	0.320855	0.0384343
Gm12615	29092.7	3.2249e-07	4.33268e-06	0.000975867	-1024.73	1.08482	1111.65
Gm42508	11.0613	0.000243668	0.000985935	0.0306135	-32.6653	0.0448108	1.46376
Gm9403	7.64356	0.00127746	0.00390691	18.8216	18.8216	0.188216	0.01
Gm12251	449.264	0.00133349	0.00404568	11.5931	11.5931	25.8422	2.2291
Arpc1b	544.118	3.0509e-05	0.000175625	17.4025	17.4025	9.01761	0.51818
Hist1h2bk	1867.73	0.000880115	0.00288436	90.4661	90.4661	68.3593	0.755635
Gm20362	95.4351	0.000223456	0.000916721	61.2266	61.2266	1.35263	0.0220921
Gm5552	355.545	0.00218389	0.00610106	0.0261189	-38.2865	0.605763	23.1925
F730035P03Rik	420.45	1.49959e-12	2.3426e-10	0.00196145	-509.828	0.0406534	20.7262
Commd9	87.5193	0.00186076	0.00534609	8.33866	8.33866	6.30259	0.755828
Tcn2	113.253	0.00081924	0.0027177	10.3894	10.3894	7.41427	0.713637
Ctage5	11.4864	0.00141563	0.00424635	23.2698	23.2698	0.414691	0.017821
Oas1b	48.958	2.53115e-05	0.00015094	336.475	336.475	4.03986	0.0120064
Map1lc3a	3428.02	3.47558e-07	4.58443e-06	0.123026	-8.12836	30.0399	244.175
Gm6992	8.04426	0.00205815	0.00580846	8.40745	8.40745	0.386178	0.0459328
Mroh7	8.39404	1.04212e-06	1.08672e-05	50.0723	50.0723	0.517716	0.0103394
Rnf40	181.748	0.0192152	0.0379871	2.39331	2.39331	8.53734	3.56716
Ostf1	20.4865	0.00812412	0.0183408	3.11233	3.11233	0.867153	0.278618
Agr3	20.6072	1.09247e-05	7.53566e-05	32.1811	32.1811	1.19365	0.0370917
Gm7901	633.688	0.00831746	0.0187084	9.02502	9.02502	52.3012	5.79514
Rab21	6.0333	3.65221e-06	3.06066e-05	25.2557	25.2557	0.299633	0.011864
D1Ertd622e	53.5135	0.0194579	0.0384001	2.57754	2.57754	1.01866	0.395207
Rnf187	3883.2	5.48681e-07	6.58335e-06	5.86178	5.86178	110.531	18.8562
Smim20	243.328	4.29959e-05	0.000234141	80.0186	80.0186	24.0245	0.300236
Serpinb12	28.0354	0.000453701	0.00165977	72.2081	72.2081	0.776773	0.0107574
Rps15a-ps7	2504.2	0.0111247	0.0239607	0.372515	-2.68446	24.1362	64.7925
Palb2	22.0012	0.00013916	0.000618685	126.89	126.89	1.35346	0.0106664
Mrpl30	49.7866	0.00617762	0.0145699	4.95537	4.95537	2.30089	0.464322
Trpv3	16.1463	0.000246968	0.000995747	10.684	10.684	0.754146	0.0705861
Tpi1	2171.41	7.18487e-05	0.000356203	16.3569	16.3569	129.849	7.93849
Arrdc1	3496.62	6.75406e-06	5.11985e-05	11.1517	11.1517	192.363	17.2496
Kptn	36.8292	0.0170417	0.0342684	2.94947	2.94947	3.76693	1.27716
Slc25a31	48.5046	0.000213232	0.00088342	81.8856	81.8856	1.03857	0.0126832
Pycr1	28.3393	0.000442522	0.00162769	59.1898	59.1898	0.591898	0.01
Zfp616	14.8855	0.00282397	0.00755745	35.4476	35.4476	0.389523	0.0109887
Gm29797	192.69	9.2356e-09	2.35834e-07	1113.06	1113.06	11.1306	0.01
Gm28644	18.8723	0.00812405	0.0183408	3.23966	3.23966	0.696436	0.214972
Cd300c	14.6449	0.0211643	0.0413072	14.6452	14.6452	0.146452	0.01
Elp5	807.323	0.0104918	0.022776	0.482755	-2.07144	13.0331	26.9972
Gm19531	50.3877	0.000732768	0.00247371	53.707	53.707	0.8109	0.0150986
Mlx	222.732	2.62366e-05	0.000155295	124	124	11.1524	0.0899391
Rasal1	11.5003	2.16097e-05	0.000133428	55.3529	55.3529	0.553529	0.01
Gm33466	298.108	1.47673e-11	1.2129e-09	0.0028189	-354.749	0.0414242	14.6952
Trim71	61.0053	0.000144212	0.000636531	19.1652	19.1652	4.60139	0.240091
Gm28078	60.2824	0.000180264	0.000766774	44.3069	44.3069	1.08467	0.0244809
Gm38047	54.0239	5.11259e-05	0.000269214	0.0162711	-61.4587	0.182856	11.2381
Ccnk	11.1511	0.00851849	0.0190852	0.124688	-8.02003	0.101671	0.815405
Gm20427	19.6883	0.000899712	0.0029329	9.81002	9.81002	1.48654	0.151533
Mansc1	23.6364	2.0799e-07	3.05729e-06	67.3873	67.3873	0.740827	0.0109936
Ramp3	126.866	1.01767e-06	1.07104e-05	159.585	159.585	2.04328	0.0128037
Zfp108	368.983	0.00156084	0.00459541	6.68983	6.68983	12.9473	1.93537
Esyt1	67.0047	0.0133109	0.0278854	7.51928	7.51928	3.672	0.488345
Rab3il1	849.616	5.86806e-05	0.000301813	6.39794	6.39794	19.118	2.98815
Plxna4	6.08817	0.0248709	0.0473356	2.10563	2.10563	0.241628	0.114753
Ino80e	311.353	0.00354775	0.00918586	10.5035	10.5035	23.8601	2.27164
Kifc3	17.4727	4.37816e-07	5.4437e-06	136.498	136.498	1.44453	0.0105828
Ighm	356.156	4.32342e-10	1.82247e-08	2244.68	2244.68	22.4468	0.01
Ints12	69.121	0.00106765	0.00337004	22.0842	22.0842	4.199	0.190135
Glud-ps	27.0345	0.00690346	0.0159801	102.033	102.033	1.02033	0.01
Slc30a3	3129.95	3.28995e-11	2.18425e-09	76.7777	76.7777	128.245	1.67034
Agtrap	73.515	9.91825e-07	1.05358e-05	329.792	329.792	3.99328	0.0121085
Gm43348	17.9347	0.00179627	0.00519075	22.4023	22.4023	0.254047	0.0113402
Ppp1r9b	10.1773	0.00870403	0.0194135	11.3111	11.3111	0.113111	0.01
Sdha	76.1133	5.27147e-07	6.41188e-06	105.695	105.695	4.02296	0.0380621
Nab2	22.3922	0.00747411	0.0171208	54.163	54.163	0.705388	0.0130234
Klhdc2	645.115	3.98445e-05	0.000219122	4.77829	4.77829	12.743	2.66686
Fbxo28	76.8832	5.32534e-07	6.45769e-06	69.3248	69.3248	4.04848	0.0583987
Zfp277	8.7868	0.00127884	0.00390964	8.48607	8.48607	0.367491	0.0433053
Fam222b	68.6285	8.78877e-05	0.000419785	4.77098	4.77098	1.41412	0.2964
Crbn	10.5323	0.00073124	0.0024717	43.0132	43.0132	0.53217	0.0123723
Oasl1	20.1241	0.0012064	0.0037239	3.0332	3.0332	1.35943	0.448182
Gm44777	53.5727	2.38682e-07	3.42627e-06	0.00901535	-110.922	0.10207	11.3218
Hps4	33.4743	0.000156338	0.000679512	22.0603	22.0603	0.596123	0.0270225
Naa30	46.2477	0.000853916	0.00281704	4.14751	4.14751	0.722784	0.174269
Tex264	229.91	1.66506e-05	0.00010698	60.0306	60.0306	19.1913	0.319692
Lrrfip1	13.9382	0.000191618	0.000806882	13.794	13.794	0.427326	0.030979
Cldn8	815.715	5.89645e-09	1.61433e-07	4811.59	4811.59	48.1159	0.01
Taf9b	74.9371	0.0128764	0.0271104	2.13106	2.13106	2.00558	0.94112
Gm20337	21.4138	0.00147061	0.00438323	52.5847	52.5847	0.525847	0.01
Fam53a	96.6896	0.0103059	0.0224516	2.2199	2.2199	2.41342	1.08717
Mrpl38	295.887	0.00180071	0.00520168	13.006	13.006	30.4351	2.34009
Gpi1	164.404	1.60798e-06	1.53976e-05	47.55	47.55	14.2377	0.299425
Hmgn1	438.747	0.00151536	0.00449138	3.39408	3.39408	14.8866	4.38605
Gnb4	240.753	1.7752e-06	1.66584e-05	13.3933	13.3933	5.83637	0.435767
Naa40	280.884	0.0193323	0.0381996	7.96356	7.96356	17.1294	2.15097
Mtg1	51.294	2.50781e-07	3.53623e-06	187.001	187.001	3.17856	0.0169976
Abhd5	10.5269	0.01964	0.0387211	2.25039	2.25039	0.610092	0.271105
0610033M10Rik	1306.21	1.20007e-05	8.18575e-05	10.2024	10.2024	18.9222	1.85467
Ptges3l	46.4315	3.66631e-05	0.000204548	69.0348	69.0348	1.72439	0.0249786
Gm12226	2110.24	4.8151e-09	1.36035e-07	15.883	15.883	122.622	7.72032
Atp1a3	51.3594	3.80354e-07	4.87184e-06	22.3254	22.3254	2.88153	0.12907
Cmc1	6.85032	0.021851	0.0423672	3.19342	3.19342	0.163987	0.0513515
Tfe3	294.687	0.00256171	0.00697032	8.57506	8.57506	21.729	2.53397
1110008L16Rik	11.9727	0.00291837	0.00776055	8.4528	8.4528	0.727457	0.0860611
Cdo1	253.48	4.65504e-15	2.16772e-12	622.414	622.414	10.7699	0.0173034
B230219D22Rik	43.2795	0.000480034	0.00173601	14.6467	14.6467	1.04744	0.0715137
Trim35	33.5427	0.00160121	0.00469346	44.3039	44.3039	0.495801	0.0111909
Scarb1	46.247	2.51188e-10	1.18415e-08	74.5495	74.5495	0.942101	0.0126372
Tmem128	151.806	0.000281455	0.00111394	132.866	132.866	10.9729	0.0825858
Nup188	47.4857	5.18234e-07	6.33247e-06	43.6969	43.6969	3.11413	0.0712667
Heatr6	14.5478	0.000651402	0.00223214	38.4079	38.4079	0.413636	0.0107696
Zfp61	72.4321	1.41972e-05	9.45728e-05	139.139	139.139	6.44312	0.0463072
Gm12166	916.355	0.0248036	0.0472413	5.25657	5.25657	38.1018	7.24841
Rpa1	28.2431	3.89142e-08	7.77016e-07	59.8929	59.8929	2.05175	0.034257
Gm8668	182.346	2.46029e-05	0.000147488	62.8846	62.8846	2.59284	0.0412317
Thoc6	579.601	7.38998e-06	5.49216e-05	8.77159	8.77159	36.3031	4.13872
Trim13	469.177	8.20728e-07	9.05642e-06	60.2002	60.2002	20.1956	0.335474
Gm43412	15.5272	0.00116852	0.00363232	36.9214	36.9214	0.369214	0.01
Rad51c	13.6563	0.00307694	0.0081226	13.725	13.725	0.662255	0.0482516
Ss18l1	25.6521	5.69508e-05	0.000294437	69.5708	69.5708	0.695708	0.01
Idnk	196.26	9.24286e-05	0.000439629	32.2068	32.2068	14.1928	0.440677
Ppp1r7	23.1753	0.0014519	0.00433394	17.1569	17.1569	1.24806	0.0727438
Usp4	64.4227	0.00055381	0.00195403	9.45327	9.45327	4.14258	0.438216
Hmgb3	88.7217	2.23044e-05	0.000137113	0.0224695	-44.5048	0.233326	10.3841
Ipo13	21.405	0.000314704	0.00122365	25.184	25.184	1.12764	0.0447759
Mphosph6	1661.12	2.50664e-10	1.18415e-08	66.7745	66.7745	31.8213	0.476549
Myo1a	23.856	6.98494e-05	0.000348678	172.798	172.798	1.72798	0.01
Cep295	7.64502	1.90028e-05	0.00011987	0.077435	-12.9141	0.06781	0.875703
Phlda1	131.68	0.000606371	0.00210133	2.5316	2.5316	1.75397	0.69283
Gm9888	29.7484	1.34794e-06	1.33294e-05	138.496	138.496	1.38496	0.01
Gm45184	722.227	4.88769e-10	1.98675e-08	0.0114644	-87.2262	1.46286	127.599
D10Wsu102e	143.694	9.04413e-08	1.5162e-06	11.7873	11.7873	5.0583	0.429133
Erich5	75.4573	3.3601e-07	4.4691e-06	295.751	295.751	2.95751	0.01
Cmtr2	77.5151	0.00875593	0.019502	36.797	36.797	1.61976	0.0440187
Rbm4	147.79	0.000121805	0.000553894	18.8674	18.8674	7.02093	0.37212
Gtf2b	236.362	1.10929e-05	7.6451e-05	72.7917	72.7917	5.96243	0.0819109
Asf1b	978.315	0.0068505	0.0158888	5.08317	5.08317	26.0566	5.12605
Grwd1	373.872	0.0251635	0.0477896	0.0815692	-12.2595	3.57484	43.8258
Stradb	162.763	0.00194765	0.00554375	3.02289	3.02289	2.42383	0.801825
Pou4f1	47.4192	0.00477293	0.0117837	6.33	6.33	0.75293	0.118946
Fbp1	102.905	8.64853e-07	9.43875e-06	19.8359	19.8359	6.81603	0.343621
Nr1d1	422.48	1.44926e-13	3.6082e-11	179.378	179.378	8.54471	0.0476351
Mvb12b	9.90791	0.000256231	0.00102737	5.54709	5.54709	0.22357	0.0403039
2610306M01Rik	425.545	0.00135323	0.0040962	9.26525	9.26525	39.854	4.30144
Kdm1b	32.8559	0.00172635	0.00501234	15.9288	15.9288	0.726068	0.045582
Slc25a44	340.351	0.00645468	0.0150496	0.0514313	-19.4434	2.16695	42.1329
Pank3	72.1122	0.000242045	0.000982859	0.057446	-17.4077	0.161797	2.8165
Gm43069	10.2157	0.00234845	0.00647564	4.0798	4.0798	0.140169	0.0343568
Hdgf	86.4954	0.00464989	0.0115228	0.0593373	-16.8528	0.565243	9.52593
Mad2l2	510.806	0.0144275	0.0298245	0.464473	-2.15298	10.7835	23.2166
Gm8332	627.277	0.000171812	0.000735926	0.00881873	-113.395	0.117039	13.2716
Sec11a	87.6839	0.013317	0.0278908	2.65904	2.65904	3.0884	1.16147
Sart1	15.7672	0.00955008	0.0210472	3.94568	3.94568	0.69847	0.177022
Csrnp1	20.7975	0.0239056	0.0457608	0.123893	-8.07146	0.211382	1.70616
Gm17300	111.696	2.37919e-05	0.000143816	0.00261853	-381.894	0.0514007	19.6296
AC166159.1	1509.9	2.02108e-10	1.00012e-08	0.000368196	-2715.95	0.01	27.1595
Rad50	10.9377	0.000664369	0.00226782	15.4986	15.4986	0.235619	0.0152027
Myl12b	107.413	0.000568452	0.00199333	5.30922	5.30922	1.99169	0.375138
Gm4739	5508.28	0.0023116	0.00639278	0.252526	-3.95998	32.8712	130.169
Prpf19	77.4054	0.00848013	0.0190099	18.9624	18.9624	4.94544	0.260803
Sec22c	19.2751	0.0109497	0.0236092	11.946	11.946	0.468463	0.039215
Gm17936	15.237	0.0086448	0.0193084	5.42215	5.42215	0.56202	0.103653
Fbxo34	65.9001	3.34071e-05	0.000189839	17.5049	17.5049	3.44252	0.196661
Bnip3l-ps	1981.51	0.00790349	0.0179649	2.72906	2.72906	40.6816	14.9068
Nagk	23.6385	0.000316699	0.0012296	57.8623	57.8623	1.02296	0.0176792
Tcl1b1	16644.8	3.26201e-11	2.1839e-09	18.5598	18.5598	281.016	15.1411
2210409E12Rik	277.285	2.08911e-05	0.000130178	0.0125912	-79.4208	0.333373	26.4768
Zfp956	121.026	0.0040091	0.0101592	7.05091	7.05091	7.28184	1.03275
Gm18856	26.6287	0.021862	0.0423782	0.0351724	-28.4314	0.0832001	2.36549
Aldh1a3	19.38	1.09333e-08	2.72205e-07	0.0155152	-64.4529	0.0530948	3.42211
Pim1	42.1315	0.00217638	0.00608732	0.0312875	-31.9616	0.116166	3.71284
Lamtor3	48.674	0.000608879	0.0021091	27.2672	27.2672	2.03571	0.0746578
Htra1	24.9241	6.3982e-07	7.41986e-06	22.5223	22.5223	0.536396	0.0238162
Gm15941	134.613	0.00127699	0.00390691	8.27674	8.27674	2.59293	0.313279
Gm8817	17.5805	0.00619696	0.0146025	20.9418	20.9418	0.276822	0.0132186
Pdgfb	37.6838	1.87172e-05	0.000118349	98.0982	98.0982	1.06991	0.0109065
Kifc1	52.1121	0.000741297	0.00249827	41.3285	41.3285	1.61029	0.0389632
Gprc5c	163.879	0.0190542	0.0377061	6.35477	6.35477	11.72	1.84429
Comtd1	243.654	1.13279e-07	1.84182e-06	866.56	866.56	8.6656	0.01
Hmgn2	39.0939	0.0239016	0.0457608	3.07502	3.07502	1.45302	0.472523
Rffl	127.477	1.56453e-05	0.000101796	85.0931	85.0931	10.1038	0.118739
Tssc1	13.2778	0.00746722	0.01711	3.76257	3.76257	0.933389	0.248072
Psmd10	125.445	6.05879e-05	0.000308987	17.4058	17.4058	4.80071	0.27581
Gm5266	10.7233	0.0187463	0.0371985	4.53378	4.53378	0.109561	0.0241655
Lrrc40	48.5014	0.00164779	0.00481581	6.26583	6.26583	2.07035	0.33042
Fam13c	20.6405	0.000389386	0.00146125	7.00659	7.00659	0.832748	0.118852
Sf3a2	188.247	1.63853e-05	0.000105702	10.8173	10.8173	10.5751	0.977603
Pex5	33.8968	0.0146402	0.0301782	51.3065	51.3065	0.513065	0.01
Ebpl	272.11	6.13472e-10	2.39347e-08	34.5545	34.5545	7.17128	0.207536
1700029F12Rik	24.4902	0.0237576	0.0455211	2.14542	2.14542	0.446307	0.208028
Zfand2b	903.783	1.41061e-05	9.41231e-05	718.238	718.238	91.3438	0.127177
Lsr	48.2355	2.16211e-05	0.000133428	228.474	228.474	3.59538	0.0157365
Scamp2	142.837	2.21914e-06	2.00225e-05	111.505	111.505	3.24854	0.0291337
C330027C09Rik	19.8848	0.00756319	0.0172802	31.4081	31.4081	0.928834	0.0295731
Tbx4	254.432	1.38703e-05	9.29391e-05	6.65726	6.65726	8.57822	1.28855
Rps12-ps3	2908.59	0.00267331	0.00722465	0.160542	-6.22889	36.7795	229.096
Gm12622	1979.23	4.22472e-12	5.42877e-10	0.000171379	-5835.02	0.01	58.3502
Optn	11.3299	3.007e-06	2.58871e-05	42.4553	42.4553	0.763313	0.0179792
Moap1	62.2109	0.0168982	0.0340313	157.519	157.519	1.57519	0.01
Impdh2-ps	544.723	0.0202153	0.0396981	0.0328307	-30.4593	1.77763	54.1454
Wdr73	231.993	0.0221717	0.0429369	10.7223	10.7223	9.25547	0.863201
Stard7	169.115	9.94171e-06	6.99078e-05	73.4749	73.4749	2.07058	0.0281808
C2cd2l	47.9311	0.0210747	0.0411726	0.0610627	-16.3766	0.282077	4.61946
Gpaa1	370.828	0.0191732	0.0379134	26.1057	26.1057	24.5371	0.939913
Lef1	15.1037	0.00106097	0.00335562	4.60245	4.60245	0.344878	0.0749336
Prss30	41.9704	0.00245735	0.00672772	129.439	129.439	1.29439	0.01
Cdc42ep2	564.81	0.0074836	0.0171376	10.8476	10.8476	33.5618	3.09394
Dctn3	292.041	0.000289701	0.00114373	22.2163	22.2163	16.1413	0.72655
AC123698.1	34.7609	0.000963667	0.00310204	98.2556	98.2556	0.982556	0.01
Jag2	101.149	0.000397025	0.00148224	7.69755	7.69755	1.4166	0.184033
Orc6	292.705	0.011603	0.0248098	4.59515	4.59515	8.20098	1.7847
Txndc5	120.322	3.39035e-08	6.96157e-07	746.704	746.704	7.91232	0.0105963
Gbf1	10.8972	4.98277e-05	0.000263772	19.3131	19.3131	0.442149	0.0228937
Nthl1	157.185	1.34053e-06	1.32836e-05	1249.83	1249.83	12.4983	0.01
Cxcl14	16.1553	5.98039e-05	0.000306404	38.8511	38.8511	0.388511	0.01
Chchd5	66.4317	0.000270698	0.00107778	304.534	304.534	4.63374	0.0152158
Dnajc9	228.636	4.27761e-06	3.49895e-05	96.9628	96.9628	7.6576	0.0789746
Ndufb9	85.7424	0.000492396	0.00177347	4.59128	4.59128	3.0234	0.65851
Htr5a	20.8572	8.13822e-05	0.000397043	47.8937	47.8937	0.478937	0.01
Gm12280	418.815	3.07635e-08	6.48393e-07	0.0053622	-186.491	0.264387	49.3057
Rad51	56.5986	1.52553e-08	3.59242e-07	296.418	296.418	4.04893	0.0136595
Tradd	29.501	0.00120346	0.00371628	132.602	132.602	1.81105	0.0136578
Tmem147	841.985	2.09193e-08	4.61673e-07	293.975	293.975	59.2016	0.201383
Gm6257	40.5143	0.00428488	0.010752	162.53	162.53	1.6253	0.01
Degs1	1233.98	0.000204464	0.000853528	5.1354	5.1354	58.2464	11.3422
Ndufa10	177.997	0.0013377	0.00405688	9.05227	9.05227	1.97458	0.218131
Mrpl32	183.984	0.000476528	0.00172647	6.36908	6.36908	5.31805	0.83498
Gm14494	550.419	0.0144039	0.0297941	0.0382903	-26.1163	1.65	43.092
Nup54	49.4793	0.00147843	0.00439995	16.5856	16.5856	2.85474	0.172121
C8g	128.688	5.08679e-06	4.04859e-05	439.786	439.786	7.71269	0.0175374
Ppib	529.963	0.0147322	0.0303128	5.13173	5.13173	21.082	4.10816
Oog3	7584.87	0.000134672	0.00060277	8.62535	8.62535	190.384	22.0725
H2-Ke6	544.362	1.0285e-06	1.07675e-05	19.7485	19.7485	38.9819	1.97392
Rab33b	46.8234	0.00433635	0.0108572	0.107013	-9.34466	0.419517	3.92025
Llgl1	234.508	1.46739e-05	9.71795e-05	30.7064	30.7064	17.6982	0.576367
Batf3	38.552	8.30285e-07	9.09888e-06	144.069	144.069	1.44069	0.01
Eloa	68.5144	6.67593e-05	0.000335566	0.0396732	-25.2059	0.323775	8.16105
Nipal3	21.769	0.000121654	0.000553524	8.50209	8.50209	1.35004	0.158789
CT009713.7	61.0967	1.42604e-05	9.49145e-05	64.0857	64.0857	1.27603	0.0199113
Slc39a4	324.873	2.3983e-05	0.000144642	0.000777262	-1286.57	0.017039	21.9219
Lrpap1	26.2165	0.00621709	0.0146329	12.627	12.627	1.58606	0.125608
Slc4a5	26.2005	2.81062e-11	1.93036e-09	94.778	94.778	0.94778	0.01
Pigc	590.869	1.92251e-05	0.000121176	277.392	277.392	9.93199	0.0358049
Nkd1	108.042	6.47738e-12	6.88071e-10	97.4654	97.4654	7.336	0.0752678
Retreg2	52.0954	0.0183563	0.0365155	0.0188993	-52.9119	0.14352	7.59392
Sh3rf1	8.94651	0.000363133	0.00137897	6.75799	6.75799	0.294499	0.0435779
Eps8l3	66.4718	3.98147e-06	3.29734e-05	350.407	350.407	3.50407	0.01
Slc35b4	92.5884	7.83083e-12	7.51665e-10	342.349	342.349	4.00447	0.011697
Pdzd11	1636.09	0.000690875	0.00234621	3.94606	3.94606	51.2482	12.9872
Pld1	15.9407	0.00348228	0.00903691	5.20521	5.20521	0.455866	0.0875788
Gm32996	496.83	6.85286e-06	5.17015e-05	183.931	183.931	30.6089	0.166415
Erp29	68.0452	0.000136272	0.000608566	34.5587	34.5587	3.38357	0.0979081
Mtus1	13.6105	0.0132682	0.0278292	2.7716	2.7716	0.387174	0.139693
Tamm41	24.1385	1.75324e-05	0.000111924	210.513	210.513	2.29374	0.010896
Nfxl1	22.3435	0.000378165	0.00142908	33.3027	33.3027	0.678222	0.0203654
Tuba3b	262.281	0.0036078	0.00931778	8.59433	8.59433	27.8619	3.24189
Rhd	129.619	9.5513e-06	6.80029e-05	26.9679	26.9679	8.95586	0.332094
Chdh	86.1952	7.22839e-15	2.87943e-12	318.296	318.296	3.18296	0.01
Gm1587	226.859	3.0298e-07	4.11919e-06	469.514	469.514	4.69514	0.01
Dpysl3	20.1798	5.00821e-05	0.000264591	5.57382	5.57382	0.370877	0.0665392
Usmg5	64.374	0.000294474	0.00115798	0.17469	-5.72442	0.599723	3.43307
AC152394.2	25.0614	0.000671374	0.00228778	4.8668	4.8668	0.579949	0.119164
Txn1	112.038	0.00192411	0.00549243	7.90236	7.90236	3.12228	0.395108
Ctsz	145.343	3.11677e-06	2.66717e-05	0.00403401	-247.892	0.0599997	14.8734
Dph7	19.4653	0.00111388	0.00349242	77.6083	77.6083	2.17249	0.027993
Sspn	44.2511	1.84077e-07	2.74633e-06	142.156	142.156	1.64651	0.0115825
Ncoa4	131.069	1.42592e-07	2.22751e-06	34.4126	34.4126	3.20157	0.0930349
Zcchc10	187.724	0.000564871	0.0019834	7.40935	7.40935	5.04832	0.681345
Usp46	35.6209	7.63968e-07	8.56053e-06	45.9913	45.9913	1.17278	0.0255001
Fbxo18	70.0443	2.77392e-06	2.41528e-05	47.2926	47.2926	4.20465	0.088907
Phf8	11.9161	0.00166168	0.00485108	6.90972	6.90972	0.417624	0.0604401
Tex12	26.3217	0.00855729	0.0191505	10.4403	10.4403	0.660565	0.0632706
Zfp691	61.1252	0.000114605	0.000525653	420.739	420.739	4.20739	0.01
Ttc9c	255.896	0.00690393	0.0159801	4.43775	4.43775	4.34196	0.978414
Impdh2	57.5926	0.0161393	0.0327597	0.0509125	-19.6415	0.295841	5.81077
Emx2	9.37408	0.0109305	0.0235807	4.72268	4.72268	0.250519	0.0530459
Carmil2	29.8187	0.00031189	0.00121508	62.2543	62.2543	1.72027	0.027633
Atrip	42.0043	5.01741e-08	9.33965e-07	0.0330971	-30.2142	0.251783	7.6074
Slc9a1	24.7425	0.000819546	0.0027177	4.63562	4.63562	0.449834	0.0970386
Smim8	42.5948	4.1777e-07	5.22508e-06	24.3651	24.3651	1.69863	0.0697157
Ppp1r3d	688.043	4.34869e-05	0.00023588	4.40305	4.40305	15.6612	3.55691
Ddb2	76.5164	0.000453186	0.00165925	3.73164	3.73164	3.95096	1.05877
Rad54l	18.789	0.000445746	0.00163502	23.1735	23.1735	0.851538	0.0367462
Hyal2	568.372	2.80652e-05	0.000164158	2258.92	2258.92	61.4392	0.0271985
Abcb6	254.242	5.76468e-05	0.000297456	10.6876	10.6876	22.9908	2.15117
Slc16a13	766.383	2.09809e-09	6.76739e-08	41.8066	41.8066	36.8685	0.881883
Nsrp1	17.7654	0.0130422	0.0274233	5.68749	5.68749	0.509702	0.0896182
Musk	7.56689	0.0131747	0.0276654	9.3675	9.3675	0.114586	0.0122323
AC096628.2	65.9287	0.00510476	0.012441	85.3448	85.3448	2.46396	0.0288706
C87436	157.896	0.00136763	0.0041288	3.42442	3.42442	3.09749	0.90453
Xlr5c	27.0014	0.00274781	0.00740087	54.3859	54.3859	0.543859	0.01
Gm26725	14.349	0.000500091	0.00179227	9.87213	9.87213	0.111204	0.0112645
Gm12222	22.6133	0.00204926	0.00578747	39.227	39.227	0.39227	0.01
Ankib1	7.33422	0.00136367	0.00412155	7.87013	7.87013	0.258097	0.0327945
Gm5171	154.56	0.000323334	0.00125021	8.29934	8.29934	4.97809	0.599818
Fam234a	58.2812	0.0111003	0.023921	2.83215	2.83215	1.0225	0.361032
Pomgnt1	15.7231	6.06372e-05	0.000308987	34.3537	34.3537	0.394236	0.0114758
Hmgxb4	28.1333	0.00264139	0.00715538	24.3721	24.3721	0.610335	0.0250423
Ets2	23.6219	1.76384e-06	1.659e-05	105.44	105.44	1.0544	0.01
Gpr27	64.3411	0.0256153	0.0485118	100.199	100.199	1.00199	0.01
Gm28523	30.8357	1.06636e-05	7.38756e-05	88.3252	88.3252	0.883252	0.01
Slc4a2	57.5487	4.95022e-06	3.95968e-05	302.197	302.197	3.32466	0.0110016
Pofut2	775.085	0.000378968	0.00142994	14.446	14.446	20.742	1.43583
Tmem255b	197.007	8.73615e-09	2.24054e-07	30.4911	30.4911	8.31216	0.272609
Gm42952	20.079	1.24814e-05	8.47016e-05	63.1534	63.1534	1.39427	0.0220775
Med24	65.2253	0.000887783	0.00290471	10.5831	10.5831	6.16627	0.582653
Hpf1	346.319	7.97205e-05	0.000390131	4.58561	4.58561	4.37596	0.954281
E2f5	248.853	3.75388e-07	4.82373e-06	27.5185	27.5185	3.32862	0.120959
Mrps2	271.372	5.41744e-06	4.28182e-05	106.041	106.041	13.328	0.125688
B4galt5	72.9365	0.018096	0.0360788	2.52048	2.52048	1.25368	0.497397
Sms-ps	1654.09	2.98285e-06	2.5719e-05	10.0022	10.0022	59.6727	5.96596
4921536K21Rik	86.9803	3.63733e-06	3.06066e-05	139.401	139.401	1.39401	0.01
Ppp2r1a	465.101	0.00250604	0.00685162	6.66119	6.66119	24.062	3.61227
Ifit1bl2	90.1932	6.46332e-07	7.48448e-06	327.353	327.353	3.68815	0.0112666
Slc39a3	49.8109	3.35005e-05	0.000190234	312.244	312.244	3.935	0.0126023
Abraxas1	19.2195	0.00473004	0.0116923	43.7182	43.7182	0.67949	0.0155425
Gfm1	13.5179	0.000620457	0.00214455	11.804	11.804	0.331658	0.028097
Alg12	43.4662	0.00539044	0.0130178	9.14323	9.14323	2.27494	0.248811
Cnpy4	75.9611	0.000274378	0.0010908	202.44	202.44	2.0244	0.01
Cenpn	251.601	0.0217099	0.0421654	2.6509	2.6509	5.26884	1.98757
Ubb	83409.1	2.66894e-05	0.00015739	2.55692	2.55692	4230.43	1654.5
Tbc1d8	26.164	3.14904e-05	0.000180362	18.485	18.485	1.32073	0.0714486
Tmem92	166.292	2.5551e-05	0.000151983	0.0426444	-23.4498	0.550897	12.9184
Tra2b	19.9299	0.00802317	0.0181644	0.133499	-7.49069	0.156567	1.1728
Henmt1	25.0291	3.86246e-07	4.91421e-06	218.63	218.63	2.1863	0.01
Gpr1	249.018	1.69306e-05	0.000108604	27.9912	27.9912	13.8061	0.493229
Mpdu1	241.617	2.9039e-09	8.96719e-08	0.00390453	-256.113	0.04967	12.7211
Gm7868	405.321	0.000602993	0.00209133	6.97293	6.97293	14.8399	2.12822
E430024P14Rik	8.52527	5.52503e-07	6.61924e-06	45.5564	45.5564	0.455564	0.01
Mitd1	16.7743	0.0078247	0.0178163	14.1536	14.1536	0.141536	0.01
Wrap73	16.5038	0.000928335	0.00301633	13.1118	13.1118	1.19665	0.0912653
Gm38056	4222.26	3.79312e-07	4.86631e-06	32.8353	32.8353	221.368	6.74177
Sdf2	420.105	0.000133834	0.00060003	4.22865	4.22865	13.1271	3.10431
Tm9sf4	22.424	2.35559e-05	0.000142879	104.961	104.961	1.29121	0.0123018
Cd9	41.2604	0.00432768	0.0108389	6.2029	6.2029	0.969124	0.156237
Nrn1l	2369.45	0.000635094	0.00218189	2.17391	2.17391	13.372	6.15115
Gm45718	33.7971	1.0612e-09	3.84299e-08	0.00717242	-139.423	0.0533529	7.43862
Gm29778	25.7596	0.023708	0.0454369	35.3675	35.3675	0.353675	0.01
Gm26791	18.1545	0.00545222	0.0131351	20.349	20.349	0.23252	0.0114266
Tdp1	36.4251	3.35379e-12	4.68766e-10	143.999	143.999	1.64246	0.011406
Pcx	8.8538	0.0152742	0.0312505	11.7082	11.7082	0.345596	0.0295176
3110082I17Rik	9.5229	0.00021213	0.000879772	7.13389	7.13389	0.478701	0.0671024
Ap1b1	39.1969	0.000809039	0.00268887	18.3902	18.3902	2.21718	0.120563
Rab20	361.599	7.56357e-14	2.0779e-11	0.000756275	-1322.27	0.0163858	21.6664
Gm32496	29.2126	0.00110901	0.0034799	17.4972	17.4972	1.73735	0.0992933
Setdb1	42.4149	0.00369767	0.00949897	16.4816	16.4816	2.36584	0.143544
Pbx2	46.2101	0.000311357	0.00121419	13.4893	13.4893	0.524969	0.0389176
Gm44133	12.5192	0.000891815	0.00291431	34.6958	34.6958	0.346958	0.01
Gm5425	431.29	0.00530753	0.012837	0.0236398	-42.3015	0.618544	26.1654
[truncated: 2,177 more rows]
