# Supplementary material for: The translational oscillation in oocyte and early embryo development
Source: Nucleic Acids Res. 2023 Nov 10;51(22):12076–91. doi: 10.1093/nar/gkad996 (PMC10711566; doi:10.1093/nar/gkad996)
Supplement: gkad996_Supplemental_Files [file gkad996_supplemental_files.zip › 7 S.File (Fig.4F) GO Dot plot Oocyte meiosis vs Embryo Mitosis.xlsx]

## Sheet: DE GO MII vs Zygote+M Down
Combined group	geneSet	description	link	size	overlap	expect		enrichmentRatio	pValue	FDR	overlapId	userId
Cell cycle	GO:1903047	mitotic cell cycle process	http://amigo.geneontology.org/amigo/term/GO:1903047	622	15	3.407142105	15	4.402516696	1.46E-06	0.013178984	11799;12575;12631;23980;24075;30939;52004;54124;56190;56350;66197;67941;77891;103733;103768	Birc5	Cdk2ap2	Cks1b	Rps27l	Ube2s	Tubg1	Cfl1	Taf10	Arl3	Rbm38	Cks2	Cdkn1a	Tubg2	Pebp1	Pttg1
Cell cycle	GO:0000278	mitotic cell cycle	http://amigo.geneontology.org/amigo/term/GO:0000278	764	16	4.184978405	1	3.823197745	3.92E-06	0.017692274	11799;12575;12631;19247;23980;24075;30939;52004;54124;56190;56350;66197;67941;77891;103733;103768	Birc5	Cdk2ap2	Cks1b	Rps27l	Ube2s	Tubg1	Ptpn11	Cfl1	Taf10	Arl3	Rbm38	Cks2	Cdkn1a	Tubg2	Pebp1	Pttg1
Cell cycle	GO:0051301	cell division	http://amigo.geneontology.org/amigo/term/GO:0051301	551	13	3.018223954	6	4.307168784	9.84E-06	0.029592625	11799;12631;14678;16413;22196;30939;52004;54124;56350;66197;71909;73708;77891	Dppa3	Birc5	Cdk2ap2	Cks1b	Itgb1bp1	Ube2i	Ube2s	Cfl1	Arl3	Cks2	Gnai2	Haus5	Pttg1
Cell cycle	GO:0022402	cell cycle process	http://amigo.geneontology.org/amigo/term/GO:0022402	1038	17	5.685873802	1	2.989865866	4.65E-05	0.071659344	11799;12006;12575;12631;23980;24075;30939;52004;54124;56190;56350;66197;67941;71909;77891;103733;103768	Birc5	Cdk2ap2	Cks1b	Rps27l	Ube2s	Tubg1	Cfl1	Taf10	Arl3	Rbm38	Cks2	Axin2	Cdkn1a	Tubg2	Pebp1	Haus5	Pttg1
Cell cycle	GO:0007346	regulation of mitotic cell cycle	http://amigo.geneontology.org/amigo/term/GO:0007346	471	11	2.58000632	0	4.263555447	5.45E-05	0.071659344	11799;12575;19247;23980;30939;52004;54124;56190;66197;67941;103733	Birc5	Cdk2ap2	Cks1b	Rps27l	Tubg1	Ptpn11	Rbm38	Cks2	Cdkn1a	Pebp1	Pttg1
Cell cycle	GO:0044772	mitotic cell cycle phase transition	http://amigo.geneontology.org/amigo/term/GO:0044772	324	9	1.774781418	0	5.071047009	7.29E-05	0.07301382	11799;12575;24075;52004;54124;56190;66197;67941;77891	Birc5	Cdk2ap2	Cks1b	Rps27l	Ube2s	Taf10	Rbm38	Cks2	Cdkn1a
Cell cycle	GO:0007049	cell cycle	http://amigo.geneontology.org/amigo/term/GO:0007049	1544	21	8.457600337	1	2.482973794	8.19E-05	0.073836284	11799;12006;12575;12631;13877;14678;19247;22196;23980;24075;30939;52004;54124;56190;56350;66197;67941;71909;77891;103733;103768	Birc5	Erh	Cdk2ap2	Cks1b	Ube2i	Rps27l	Ube2s	Tubg1	Ptpn11	Cfl1	Taf10	Arl3	Rbm38	Cks2	Axin2	Cdkn1a	Tubg2	Gnai2	Pebp1	Haus5	Pttg1
Cell cycle	GO:0031571	mitotic G1 DNA damage checkpoint	http://amigo.geneontology.org/amigo/term/GO:0031571	17	3	0.093121247	0	32.21606335	1.03E-04	0.077161721	12575;56190;67941	Rps27l	Rbm38	Cdkn1a
Cell cycle	GO:0044819	mitotic G1/S transition checkpoint	http://amigo.geneontology.org/amigo/term/GO:0044819	17	3	0.093121247	0	32.21606335	1.03E-04	0.077161721	12575;56190;67941	Rps27l	Rbm38	Cdkn1a
Cell cycle	GO:0044783	G1 DNA damage checkpoint	http://amigo.geneontology.org/amigo/term/GO:0044783	18	3	0.098598968	0	30.42628205	1.23E-04	0.085131462	12575;56190;67941	Rps27l	Rbm38	Cdkn1a
Cell cycle	GO:0044770	cell cycle phase transition	http://amigo.geneontology.org/amigo/term/GO:0044770	361	9	1.977457074	0	4.551299808	1.65E-04	0.098730916	11799;12575;24075;52004;54124;56190;66197;67941;77891	Birc5	Cdk2ap2	Cks1b	Rps27l	Ube2s	Taf10	Rbm38	Cks2	Cdkn1a
Cell cycle	GO:2000134	negative regulation of G1/S transition of mitotic cell cycle	http://amigo.geneontology.org/amigo/term/GO:2000134	51	4	0.279363742	0	14.31825038	1.74E-04	0.098730916	12575;52004;56190;67941	Cdk2ap2	Rps27l	Rbm38	Cdkn1a
Cell cycle	GO:1902807	negative regulation of cell cycle G1/S phase transition	http://amigo.geneontology.org/amigo/term/GO:1902807	56	4	0.306752344	0	13.03983516	2.51E-04	0.121559211	12575;52004;56190;67941	Cdk2ap2	Rps27l	Rbm38	Cdkn1a
Cell cycle	GO:1904031	positive regulation of cyclin-dependent protein kinase activity	http://amigo.geneontology.org/amigo/term/GO:1904031	28	3	0.153376172	0	19.55975275	4.73E-04	0.165165484	12575;54124;66197	Cks1b	Cks2	Cdkn1a
cellular signalling	GO:0006978	DNA damage response, signal transduction by p53 class mediator resulting in transcription of p21 class mediator	http://amigo.geneontology.org/amigo/term/GO:0006978	14	3	0.076688086	3	39.11950549	5.56E-05	0.071659344	12575;56190;67941	Rps27l	Rbm38	Cdkn1a
cellular signalling	GO:0042772	DNA damage response, signal transduction resulting in transcription	http://amigo.geneontology.org/amigo/term/GO:0042772	15	3	0.082165806	0	36.51153846	6.93E-05	0.07301382	12575;56190;67941	Rps27l	Rbm38	Cdkn1a
cellular signalling	GO:0030330	DNA damage response, signal transduction by p53 class mediator	http://amigo.geneontology.org/amigo/term/GO:0030330	59	4	0.323185505	1	12.3767927	3.07E-04	0.12513503	12575;56190;56484;67941	Rps27l	Foxo3	Rbm38	Cdkn1a
others	GO:0072593	reactive oxygen species metabolic process	http://amigo.geneontology.org/amigo/term/GO:0072593	268	9	1.468029074	9	6.130668772	1.66E-05	0.037438037	12575;14528;14678;14775;14778;56484;67067;74747;276770	Eif5a	Gch1	Foxo3	Gpx1	Ddit4	Romo1	Gpx3	Cdkn1a	Gnai2
others	GO:0032270	positive regulation of cellular protein metabolic process	http://amigo.geneontology.org/amigo/term/GO:0032270	1508	20	8.260402402	17	2.421189553	1.75E-04	0.098730916	12006;12575;12631;13001;14678;14683;16413;19247;22196;23983;28146;53323;54124;56438;66197;67941;70300;77891;83409;276770	Pcbp1	Eif5a	Csnk2b	Rbx1	Cks1b	Serp1	Itgb1bp1	Ube2i	Rps27l	Ube2s	Ptpn11	Ube2k	Fuz	Cfl1	Cks2	Lamtor2	Axin2	Cdkn1a	Gnai2	Gnas
others	GO:1990748	cellular detoxification	http://amigo.geneontology.org/amigo/term/GO:1990748	98	5	0.536816602	2	9.314167975	2.03E-04	0.107696184	14528;14775;14778;14866;66447	Gch1	Gpx1	Mgst3	Gpx3	Gstm5
others	GO:2000379	positive regulation of reactive oxygen species metabolic process	http://amigo.geneontology.org/amigo/term/GO:2000379	103	5	0.564205204	0	8.862023898	2.56E-04	0.121559211	12575;14678;56484;67067;276770	Eif5a	Foxo3	Romo1	Cdkn1a	Gnai2
others	GO:0097237	cellular response to toxic substance	http://amigo.geneontology.org/amigo/term/GO:0097237	234	7	1.28178658	0	5.461127548	3.04E-04	0.12513503	12631;14528;14775;14778;14866;56484;66447	Gch1	Cfl1	Foxo3	Gpx1	Mgst3	Gpx3	Gstm5
others	GO:0098754	detoxification	http://amigo.geneontology.org/amigo/term/GO:0098754	108	5	0.591593806	0	8.451745014	3.19E-04	0.12513503	14528;14775;14778;14866;66447	Gch1	Gpx1	Mgst3	Gpx3	Gstm5
others	GO:0051247	positive regulation of protein metabolic process	http://amigo.geneontology.org/amigo/term/GO:0051247	1605	20	8.791741283	0	2.274862209	3.98E-04	0.14953284	12006;12575;12631;13001;14678;14683;16413;19247;22196;23983;28146;53323;54124;56438;66197;67941;70300;77891;83409;276770	Pcbp1	Eif5a	Csnk2b	Rbx1	Cks1b	Serp1	Itgb1bp1	Ube2i	Rps27l	Ube2s	Ptpn11	Ube2k	Fuz	Cfl1	Cks2	Lamtor2	Axin2	Cdkn1a	Gnai2	Gnas
proteasomal ubiquitin catabolic process	GO:0010994	free ubiquitin chain polymerization	http://amigo.geneontology.org/amigo/term/GO:0010994	5	2	0.027388602	2	73.02307692	2.94E-04	0.12513503	53323;77891	Ube2s	Ube2k
GO_biological_process	Gene_number	enrichmentRatio	p_value
nucleotide metabolic process
proteasomal ubiquitin catabolic process	2	73.02307692	2.94E-04
ribonucleoprotein complex assembly
RNA processing
translation
transcription
Cell cycle	24	4.402516696	1.46E-06
cell and developmental
apoptosis
cellular signalling	4	39.11950549	5.56E-05
post translational modification
others	28	6.130668772	1.66E-05

## Sheet: DE GO MII vs Zygote+M Up
Combined group	geneSet	description	link	size	overlap	expect		enrichmentRatio	pValue	FDR	overlapId	userId
nucleotide metabolic process	GO:1901566	organonitrogen compound biosynthetic process	http://amigo.geneontology.org/amigo/term/GO:1901566	1532	95	28.08048035	95	3.383133009	0	0	11655;11674;11837;11951;11958;12877;13667;15387;15469;16418;16430;16785;17025;17319;18145;18746;19899;19921;19941;19943;19946;19951;20044;20054;20055;20068;20085;20090;20102;20103;20115;20116;20598;21357;22171;22186;22247;22271;22275;26451;26961;27050;27207;27370;27398;27425;52530;53356;56040;56282;56347;57423;60365;66043;66235;66416;66480;66481;66489;66656;67115;67126;67160;67248;67427;67578;678…	Upp1	Tyms	Rps4x	Rps9	Eif3l	Rps13	Umps	Aarsd1	Rps26	Rpl19	Urod	Sars2	Alad	Eif3g	Rpsa	Rps20	Rps15	Rps5	Rpl28	Alas1	Eef1d	Smpd2	Eif2b4	Rpl30	Rps29	Rpl18	Ndufc2	Rpl4	Rpl13	Rps19	Atp5h	Eif4a3	Rps8	Mrps18c	Rps3	Rbm8a	Cpeb1	Mrpl52
nucleotide metabolic process	GO:0043603	cellular amide metabolic process	http://amigo.geneontology.org/amigo/term/GO:0043603	929	76	17.02791531	5	4.463259221	0	0	11837;12877;13667;14860;14872;15481;16418;16785;19899;19921;19941;19943;19946;19951;20044;20054;20055;20068;20085;20090;20102;20103;20115;20116;20598;21357;22171;22186;26451;26961;27050;27207;27370;27398;52530;53356;56040;56282;56347;56360;56451;60365;66235;66416;66480;66481;66489;66656;67115;67160;67248;67427;67578;67891;67945;68052;68172;68463;68735;68836;69241;69684;71984;73830;74412;76808;768…	Hspa8	Gstt2	Tyms	Rps4x	Rps9	Eif3l	Rps13	Aarsd1	Rps26	Rpl19	Sars2	Eif3g	Rpsa	Rps20	Rps15	Rps5	Rpl28	Eef1d	Smpd2	Eif2b4	Rpl30	Rps29	Rpl18	Rpl4	Rpl13	Gsta4	Rps19	Eif4a3	Rps8	Mrps18c	Rps3	Rbm8a	Cpeb1	Mrpl52	Rpl14	Rpl35	Mrpl22	Mrps35
nucleotide metabolic process	GO:0043604	amide biosynthetic process	http://amigo.geneontology.org/amigo/term/GO:0043604	677	70	12.4089329	0	5.641097472	0	0	11837;12877;13667;16418;16785;19899;19921;19941;19943;19946;19951;20044;20054;20055;20068;20085;20090;20102;20103;20115;20116;20598;21357;22171;22186;26451;26961;27050;27207;27370;27398;52530;53356;56040;56282;56347;60365;66235;66416;66480;66481;66489;66656;67115;67160;67248;67427;67578;67891;67945;68052;68172;68463;68735;68836;69241;69684;71984;73830;74412;76808;76846;94065;97541;192170;216767;2…	Tyms	Rps4x	Rps9	Eif3l	Rps13	Aarsd1	Rps26	Rpl19	Sars2	Eif3g	Rpsa	Rps20	Rps15	Rps5	Rpl28	Eef1d	Smpd2	Eif2b4	Rpl30	Rps29	Rpl18	Rpl4	Rpl13	Rps19	Eif4a3	Rps8	Mrps18c	Rps3	Rbm8a	Cpeb1	Mrpl52	Rpl14	Rpl35	Mrpl22	Mrps35	Rpl39	Mrpl14	Rps11
nucleotide metabolic process	GO:0009123	nucleoside monophosphate metabolic process	http://amigo.geneontology.org/amigo/term/GO:0009123	279	27	5.11387338	8	5.279755284	1.93E-12	1.09E-09	11674;11951;11958;12857;12867;15481;16418;17319;17995;18746;22171;22247;22271;22272;27369;27425;57423;66043;66152;66416;67126;67942;68197;71679;225887;226646;319801	Ndufv1	Upp1	Hspa8	Tyms	Cox4i1	Ndufs2	Umps	Uqcrq	Ndufc2	Ndufs8	Atp5h	Cox7c	Mif	Atp5d	Atp5e	Atp5g2	Atp5k	Atp5j2	Ndufa7	Atp5l	Dguok	Eif6	Atp5g1	Tigar	Uqcr10	Aldoa	Pkm
nucleotide metabolic process	GO:0009141	nucleoside triphosphate metabolic process	http://amigo.geneontology.org/amigo/term/GO:0009141	270	26	4.948909723	0	5.253682418	5.63E-12	2.99E-09	11674;11951;11958;12857;12867;15481;16418;17319;17995;18746;22171;22272;27369;27425;56451;57423;66043;66152;66416;67126;67942;68197;71679;225887;226646;319801	Ndufv1	Hspa8	Tyms	Cox4i1	Ndufs2	Uqcrq	Ndufc2	Ndufs8	Atp5h	Cox7c	Mif	Atp5d	Atp5e	Atp5g2	Atp5k	Atp5j2	Ndufa7	Suclg1	Atp5l	Dguok	Eif6	Atp5g1	Tigar	Uqcr10	Aldoa	Pkm
nucleotide metabolic process	GO:0009161	ribonucleoside monophosphate metabolic process	http://amigo.geneontology.org/amigo/term/GO:0009161	260	25	4.76561677	0	5.245910698	1.51E-11	7.55E-09	11674;11951;11958;12857;12867;15481;16418;17319;17995;18746;22247;22271;22272;27425;57423;66043;66152;66416;67126;67942;68197;71679;225887;226646;319801	Ndufv1	Upp1	Hspa8	Cox4i1	Ndufs2	Umps	Uqcrq	Ndufc2	Ndufs8	Atp5h	Cox7c	Mif	Atp5d	Atp5e	Atp5g2	Atp5k	Atp5j2	Ndufa7	Atp5l	Eif6	Atp5g1	Tigar	Uqcr10	Aldoa	Pkm
nucleotide metabolic process	GO:0046034	ATP metabolic process	http://amigo.geneontology.org/amigo/term/GO:0046034	220	23	4.032444959	0	5.703735632	1.83E-11	8.67E-09	11674;11951;11958;12857;12867;15481;16418;17319;17995;18746;22272;27425;57423;66043;66152;66416;67126;67942;68197;71679;225887;226646;319801	Ndufv1	Hspa8	Cox4i1	Ndufs2	Uqcrq	Ndufc2	Ndufs8	Atp5h	Cox7c	Mif	Atp5d	Atp5e	Atp5g2	Atp5k	Atp5j2	Ndufa7	Atp5l	Eif6	Atp5g1	Tigar	Uqcr10	Aldoa	Pkm
nucleotide metabolic process	GO:0009144	purine nucleoside triphosphate metabolic process	http://amigo.geneontology.org/amigo/term/GO:0009144	251	24	4.600653113	0	5.216650639	4.38E-11	1.97E-08	11674;11951;11958;12857;12867;15481;16418;17319;17995;18746;22272;27369;27425;57423;66043;66152;66416;67126;67942;68197;71679;225887;226646;319801	Ndufv1	Hspa8	Cox4i1	Ndufs2	Uqcrq	Ndufc2	Ndufs8	Atp5h	Cox7c	Mif	Atp5d	Atp5e	Atp5g2	Atp5k	Atp5j2	Ndufa7	Atp5l	Dguok	Eif6	Atp5g1	Tigar	Uqcr10	Aldoa	Pkm
nucleotide metabolic process	GO:0009205	purine ribonucleoside triphosphate metabolic process	http://amigo.geneontology.org/amigo/term/GO:0009205	243	23	4.454018751	0	5.163875881	1.38E-10	5.65E-08	11674;11951;11958;12857;12867;15481;16418;17319;17995;18746;22272;27425;57423;66043;66152;66416;67126;67942;68197;71679;225887;226646;319801	Ndufv1	Hspa8	Cox4i1	Ndufs2	Uqcrq	Ndufc2	Ndufs8	Atp5h	Cox7c	Mif	Atp5d	Atp5e	Atp5g2	Atp5k	Atp5j2	Ndufa7	Atp5l	Eif6	Atp5g1	Tigar	Uqcr10	Aldoa	Pkm
nucleotide metabolic process	GO:0009167	purine ribonucleoside monophosphate metabolic process	http://amigo.geneontology.org/amigo/term/GO:0009167	248	23	4.545665227	0	5.05976548	2.07E-10	7.79E-08	11674;11951;11958;12857;12867;15481;16418;17319;17995;18746;22272;27425;57423;66043;66152;66416;67126;67942;68197;71679;225887;226646;319801	Ndufv1	Hspa8	Cox4i1	Ndufs2	Uqcrq	Ndufc2	Ndufs8	Atp5h	Cox7c	Mif	Atp5d	Atp5e	Atp5g2	Atp5k	Atp5j2	Ndufa7	Atp5l	Eif6	Atp5g1	Tigar	Uqcr10	Aldoa	Pkm
nucleotide metabolic process	GO:0009126	purine nucleoside monophosphate metabolic process	http://amigo.geneontology.org/amigo/term/GO:0009126	249	23	4.563994522	0	5.039445137	2.25E-10	7.79E-08	11674;11951;11958;12857;12867;15481;16418;17319;17995;18746;22272;27425;57423;66043;66152;66416;67126;67942;68197;71679;225887;226646;319801	Ndufv1	Hspa8	Cox4i1	Ndufs2	Uqcrq	Ndufc2	Ndufs8	Atp5h	Cox7c	Mif	Atp5d	Atp5e	Atp5g2	Atp5k	Atp5j2	Ndufa7	Atp5l	Eif6	Atp5g1	Tigar	Uqcr10	Aldoa	Pkm
others	GO:0006518	peptide metabolic process	http://amigo.geneontology.org/amigo/term/GO:0006518	705	72	12.92215317	72	5.571826853	0	0	11837;12877;13667;14860;14872;15481;16418;16785;19899;19921;19941;19943;19946;19951;20044;20054;20055;20068;20085;20090;20102;20103;20115;20116;21357;22171;22186;26451;26961;27050;27207;27370;27398;52530;53356;56040;56282;56347;60365;66235;66416;66480;66481;66489;66656;67115;67160;67248;67427;67578;67891;67945;68052;68172;68463;68735;68836;69241;69684;71984;73830;74412;76808;76846;94065;97541;192…	Hspa8	Gstt2	Tyms	Rps4x	Rps9	Eif3l	Rps13	Aarsd1	Rps26	Rpl19	Sars2	Eif3g	Rpsa	Rps20	Rps15	Rps5	Rpl28	Eef1d	Eif2b4	Rpl30	Rps29	Rpl18	Rpl4	Rpl13	Gsta4	Rps19	Eif4a3	Rps8	Mrps18c	Rps3	Rbm8a	Cpeb1	Mrpl52	Rpl14	Rpl35	Mrpl22	Mrps35	Rpl39
ribonucleoprotein complex assembly	GO:0022613	ribonucleoprotein complex biogenesis	http://amigo.geneontology.org/amigo/term/GO:0022613	405	49	7.423364584	49	6.600780474	0	0	11837;12181;14791;16418;16785;19941;20044;20054;20055;20068;20085;20103;20115;20116;21357;27993;27998;52513;52530;53356;56095;56347;66481;66489;66877;67097;67115;67222;67578;67973;68040;68731;68879;69241;72462;73736;73830;75617;97961;100609;107071;107686;109075;117109;192170;213773;216156;216767;223691	Tbl3	Snrpd2	Wdr18	Nol12	Eif3l	Emg1	Eif3g	Rpsa	Exosc5	Rps15	Rps5	Zfp593	Fcf1	Wdr74	Pop5	Rps19	Exosc4	Eif4a3	Rps25	Rps8	Crnkl1	Ddx56	Rpl14	Rpl35	Mrpl22	Mphosph10	Polr2d	Nsun5	Rrp1b	Rps17	Rbfa	Rps7	Ftsj3	Srfbp1	Bop1	Eif3c	Rpl26	Prpf6
ribonucleoprotein complex assembly	GO:0022618	ribonucleoprotein complex assembly	http://amigo.geneontology.org/amigo/term/GO:0022618	210	22	3.849152007	0	5.715544609	4.87E-11	2.09E-08	11837;12181;16418;16785;20044;20054;20085;20103;21357;53356;56347;66877;67097;67578;68879;69241;73830;75617;107686;216156;216767;223691	Snrpd2	Wdr18	Eif3l	Eif3g	Rpsa	Rps15	Rps5	Rps19	Rps25	Crnkl1	Mrpl22	Polr2d	Bop1	Eif3c	Prpf6	Patl2	Rps10	Rps14	Rplp0	Eif6	Eif3k	Tarbp2
ribonucleoprotein complex assembly	GO:0071826	ribonucleoprotein complex subunit organization	http://amigo.geneontology.org/amigo/term/GO:0071826	223	22	4.087432845	0	5.382351425	1.58E-10	6.18E-08	11837;12181;16418;16785;20044;20054;20085;20103;21357;53356;56347;66877;67097;67578;68879;69241;73830;75617;107686;216156;216767;223691	Snrpd2	Wdr18	Eif3l	Eif3g	Rpsa	Rps15	Rps5	Rps19	Rps25	Crnkl1	Mrpl22	Polr2d	Bop1	Eif3c	Prpf6	Patl2	Rps10	Rps14	Rplp0	Eif6	Eif3k	Tarbp2
RNA processing	GO:0006396	RNA processing	http://amigo.geneontology.org/amigo/term/GO:0006396	775	58	14.20520383	58	4.083010753	0	0	12181;12877;14791;15381;15387;15481;16785;19941;20044;20054;20055;20068;20085;20115;20116;21357;27370;27632;27993;27998;52513;52530;54451;54633;56031;56095;60365;60507;66125;66481;66489;66877;67115;67222;67959;67973;68052;68278;68731;68879;69241;72462;73736;74255;76938;97961;100609;107071;107686;109075;117109;192170;210925;213773;216156;225027;227695;231889	Tbl3	Hspa8	Snrpd2	Wdr18	Qtrt1	Nol12	Rps13	Emg1	Rps26	Ppie	Pqbp1	Rpsa	Exosc5	Rps15	Bud31	Fcf1	Wdr74	Pop5	Rps19	Nelfe	Exosc4	Eif4a3	Spout1	Rps8	Rbm8a	Crnkl1	Ddx56	Cpeb1	Rpl14	Rpl35	Mphosph10	Polr2d	Nsun5	Rrp1b	Sf3b5	Rps17	Rbfa	Rps7
RNA processing	GO:0034660	ncRNA metabolic process	http://amigo.geneontology.org/amigo/term/GO:0034660	446	41	8.174865691	5	5.015372919	0	0	12181;14791;16785;19941;20044;20054;20055;20068;20085;20115;20116;20587;21357;27993;27998;52513;52530;54451;56095;60507;66481;66489;67115;67222;67973;68731;69684;71981;71984;72462;73736;97541;97961;100609;107071;109075;117109;192170;210925;213773;216156	Tbl3	Wdr18	Qtrt1	Nol12	Emg1	Aarsd1	Sars2	Rpsa	Exosc5	Rps15	Fcf1	Wdr74	Pop5	Rps19	Exosc4	Eif4a3	Rps8	Ddx56	Rpl14	Rpl35	Mphosph10	Nsun5	Rrp1b	Rps17	Rbfa	Rps7	Cpsf3	Ints9	Ftsj3	Srfbp1	Bop1	Rpl26	Rps16	Rps21	Qars	Rps14	Tdrd12	Nhp2
RNA processing	GO:0034470	ncRNA processing	http://amigo.geneontology.org/amigo/term/GO:0034470	330	36	6.048667439	0	5.951724138	0	0	12181;14791;16785;19941;20044;20054;20055;20068;20085;20115;20116;21357;27993;27998;52513;52530;54451;56095;60507;66481;66489;67115;67222;67973;68731;72462;73736;97961;100609;107071;109075;117109;192170;210925;213773;216156	Tbl3	Wdr18	Qtrt1	Nol12	Emg1	Rpsa	Exosc5	Rps15	Fcf1	Wdr74	Pop5	Rps19	Exosc4	Eif4a3	Rps8	Ddx56	Rpl14	Rpl35	Mphosph10	Nsun5	Rrp1b	Rps17	Rbfa	Rps7	Cpsf3	Ints9	Ftsj3	Srfbp1	Bop1	Rpl26	Rps16	Rps21	Rps14	Nhp2	Tarbp2	Imp4
RNA processing	GO:0016072	rRNA metabolic process	http://amigo.geneontology.org/amigo/term/GO:0016072	209	33	3.830822711	0	8.614337568	0	0	12181;14791;16785;19941;20044;20054;20055;20068;20085;20115;20116;20587;27993;27998;52513;52530;56095;66481;66489;67115;67222;67973;68731;72462;73736;97961;100609;107071;109075;117109;192170;213773;216156	Tbl3	Wdr18	Nol12	Emg1	Rpsa	Exosc5	Rps15	Fcf1	Wdr74	Pop5	Rps19	Exosc4	Eif4a3	Rps8	Ddx56	Rpl14	Rpl35	Mphosph10	Nsun5	Rrp1b	Rps17	Rbfa	Rps7	Ftsj3	Srfbp1	Bop1	Rpl26	Rps16	Rps21	Rps14	Nhp2	Smarcb1	Imp4
RNA processing	GO:0006364	rRNA processing	http://amigo.geneontology.org/amigo/term/GO:0006364	181	32	3.317602444	0	9.645519782	0	0	12181;14791;16785;19941;20044;20054;20055;20068;20085;20115;20116;27993;27998;52513;52530;56095;66481;66489;67115;67222;67973;68731;72462;73736;97961;100609;107071;109075;117109;192170;213773;216156	Tbl3	Wdr18	Nol12	Emg1	Rpsa	Exosc5	Rps15	Fcf1	Wdr74	Pop5	Rps19	Exosc4	Eif4a3	Rps8	Ddx56	Rpl14	Rpl35	Mphosph10	Nsun5	Rrp1b	Rps17	Rbfa	Rps7	Ftsj3	Srfbp1	Bop1	Rpl26	Rps16	Rps21	Rps14	Nhp2	Imp4
translation	GO:0043043	peptide biosynthetic process	http://amigo.geneontology.org/amigo/term/GO:0043043	572	69	10.48435689	69	6.581233422	0	0	11837;12877;13667;16418;16785;19899;19921;19941;19943;19946;19951;20044;20054;20055;20068;20085;20090;20102;20103;20115;20116;21357;22171;22186;26451;26961;27050;27207;27370;27398;52530;53356;56040;56282;56347;60365;66235;66416;66480;66481;66489;66656;67115;67160;67248;67427;67578;67891;67945;68052;68172;68463;68735;68836;69241;69684;71984;73830;74412;76808;76846;94065;97541;192170;216767;217715;…	Tyms	Rps4x	Rps9	Eif3l	Rps13	Aarsd1	Rps26	Rpl19	Sars2	Eif3g	Rpsa	Rps20	Rps15	Rps5	Rpl28	Eef1d	Eif2b4	Rpl30	Rps29	Rpl18	Rpl4	Rpl13	Rps19	Eif4a3	Rps8	Mrps18c	Rps3	Rbm8a	Cpeb1	Mrpl52	Rpl14	Rpl35	Mrpl22	Mrps35	Rpl39	Mrpl14	Rps11	Polr2d
translation	GO:0006412	translation	http://amigo.geneontology.org/amigo/term/GO:0006412	555	69	10.17275887	0	6.782820752	0	0	11837;12877;13667;16418;16785;19899;19921;19941;19943;19946;19951;20044;20054;20055;20068;20085;20090;20102;20103;20115;20116;21357;22171;22186;26451;26961;27050;27207;27370;27398;52530;53356;56040;56282;56347;60365;66235;66416;66480;66481;66489;66656;67115;67160;67248;67427;67578;67891;67945;68052;68172;68463;68735;68836;69241;69684;71984;73830;74412;76808;76846;94065;97541;192170;216767;217715;…	Tyms	Rps4x	Rps9	Eif3l	Rps13	Aarsd1	Rps26	Rpl19	Sars2	Eif3g	Rpsa	Rps20	Rps15	Rps5	Rpl28	Eef1d	Eif2b4	Rpl30	Rps29	Rpl18	Rpl4	Rpl13	Rps19	Eif4a3	Rps8	Mrps18c	Rps3	Rbm8a	Cpeb1	Mrpl52	Rpl14	Rpl35	Mrpl22	Mrps35	Rpl39	Mrpl14	Rps11	Polr2d
translation	GO:0042254	ribosome biogenesis	http://amigo.geneontology.org/amigo/term/GO:0042254	259	39	4.747287475	21	8.215217681	0	0	11837;12181;14791;16418;16785;19941;20044;20054;20055;20068;20085;20103;20115;20116;27993;27998;52513;52530;56095;66481;66489;67097;67115;67222;67973;68040;68731;72462;73736;75617;97961;100609;107071;109075;117109;192170;213773;216156;216767	Tbl3	Wdr18	Nol12	Emg1	Rpsa	Exosc5	Rps15	Rps5	Zfp593	Fcf1	Wdr74	Pop5	Rps19	Exosc4	Eif4a3	Rps25	Rps8	Ddx56	Rpl14	Rpl35	Mrpl22	Mphosph10	Nsun5	Rrp1b	Rps17	Rbfa	Rps7	Ftsj3	Srfbp1	Bop1	Rpl26	Rps10	Rps16	Rps21	Rps14	Nhp2	Rplp0	Eif6
translation	GO:0002181	cytoplasmic translation	http://amigo.geneontology.org/amigo/term/GO:0002181	83	20	1.521331507	0	13.14637862	0	0	11837;12877;19899;19921;19941;19946;19951;20090;26961;27370;53356;56040;56347;66480;66481;67248;67945;73830;76808;223691	Eif3l	Rps26	Rpl19	Eif3g	Rpl30	Rps29	Rpl18	Cpeb1	Rpl39	Rpl18a	Eif3c	Rpl8	Rplp1	Rpl15	Rpl26	Rps21	Rplp0	Rpl41	Rpl32	Eif3k
translation	GO:0042274	ribosomal small subunit biogenesis	http://amigo.geneontology.org/amigo/term/GO:0042274	60	15	1.099757716	0	13.63936782	1.65E-13	9.95E-11	16785;20044;20054;20055;20068;20085;20103;20115;20116;66481;67097;67222;73736;75617;213773	Tbl3	Rpsa	Rps15	Rps5	Fcf1	Rps19	Rps25	Rps8	Rps17	Rps7	Srfbp1	Rps10	Rps16	Rps21	Rps14
GO_biological_process	Gene_number	enrichmentRatio	p_value
nucleotide metabolic process	108	5.279755284	1.93E-12
proteasomal ubiquitin catabolic process	0	0	0.00E+00
ribonucleoprotein complex assembly	49	5.715544609	4.87E-11
RNA processing	58	9.645519782	0
translation	90	13.63936782	1.65E-13
transcription	0	0	0
Cell cycle	0	0	0
cell and developmental	0	0	0
apoptosis	0	0	0
cellular signalling	0	0	0
post translational modification	0	0	0
others	72	5.571826853	0
[truncated: 57 more columns]

## Sheet: DE GO MII vs 2Cell+M Down
Combined group	geneSet	description	link	size	overlap	expect		enrichmentRatio	pValue	FDR	overlapId	userId
nucleotide metabolic process	GO:0043604	amide biosynthetic process	http://amigo.geneontology.org/amigo/term/GO:0043604	677	36	7.488149163	36	4.807596539	4.00E-15	7.21E-12	11848;13205;13681;13685;15388;16898;18618;18813;19934;19981;20044;20085;20088;20090;20116;20918;24015;27207;27370;28146;52530;56040;56412;57370;66481;67186;67427;67671;67945;68537;102436;208643;225215;230784;267019;276770	Rps14	Rps11	Eif5a	Eif1	Rps20	Rps15a	Eif4a1	Pa2g4	Nhp2	Ddx3x	Rsl24d1	Rhoa	Rplp2	Rps19	Rpl22	Rps21	Rpl38	Mrpl13	Rps8	Rps29	Rplp1	Rps24	Rps26	Noa1	Rps2	Serp1	Eif4g1	Pemt	Abce1	B4galt3	Hnrnpl	Rpl37a	Eif4ebp1	Rpl41	Sesn2	Lars2
nucleotide metabolic process	GO:0043603	cellular amide metabolic process	http://amigo.geneontology.org/amigo/term/GO:0043603	929	40	10.27546613	4	3.892767441	1.04E-13	1.34E-10	11848;13205;13681;13685;14775;15388;16898;18618;18648;18813;19025;19934;19981;20044;20085;20088;20090;20116;20918;24015;27207;27370;28146;30052;52530;56040;56412;57370;66481;67186;67427;67671;67945;68537;102436;208643;225215;230784;267019;276770	Rps14	Rps11	Eif5a	Eif1	Rps20	Rps15a	Eif4a1	Pa2g4	Nhp2	Ddx3x	Rsl24d1	Rhoa	Rplp2	Rps19	Rpl22	Rps21	Rpl38	Mrpl13	Rps8	Rps29	Rplp1	Rps24	Rps26	Noa1	Rps2	Serp1	Eif4g1	Pgam1	Pemt	Abce1	B4galt3	Hnrnpl	Rpl37a	Eif4ebp1	Pcsk1n	Rpl41	Ctsa	Gpx1
nucleotide metabolic process	GO:1901566	organonitrogen compound biosynthetic process	http://amigo.geneontology.org/amigo/term/GO:1901566	1532	50	16.94511745	13	2.950702474	2.15E-12	2.43E-09	11702;11793;11821;11848;13205;13681;13685;14645;14913;15388;15452;16898;18103;18245;18263;18618;18648;18813;19934;19981;20044;20085;20088;20090;20116;20918;23918;24015;27207;27370;28146;52530;53814;56040;56412;57370;66481;67186;67427;67671;67695;67945;68537;102436;208643;211347;225215;230784;267019;276770	Rps14	Rps11	Eif5a	Eif1	Rps20	Oaz1	Rps15a	Eif4a1	Pa2g4	Nhp2	Ddx3x	Hprt	Rsl24d1	Atg5	Rhoa	Rplp2	Rps19	Rpl22	Amd1	Rps21	Rpl38	Mrpl13	Oaz3	Rps8	Rps29	Rplp1	Rps24	Rps26	Noa1	Rps2	Serp1	Eif4g1	Pgam1	Pemt	Odc1	Pank3	Abce1	Ost4
nucleotide metabolic process	GO:0046128	purine ribonucleoside metabolic process	http://amigo.geneontology.org/amigo/term/GO:0046128	60	8	0.663646898	1	12.05460317	3.06E-07	1.26E-04	11702;11821;11848;15452;18103;18618;19384;23918	Hprt	Rhoa	Ran	Amd1	Pemt	Impdh2	Nme2	Aprt
nucleotide metabolic process	GO:0042278	purine nucleoside metabolic process	http://amigo.geneontology.org/amigo/term/GO:0042278	64	8	0.707890024	0	11.30119048	5.10E-07	1.92E-04	11702;11821;11848;15452;18103;18618;19384;23918	Hprt	Rhoa	Ran	Amd1	Pemt	Impdh2	Nme2	Aprt
others	GO:0006518	peptide metabolic process	http://amigo.geneontology.org/amigo/term/GO:0006518	705	37	7.797851048	37	4.744896994	2.33E-15	5.26E-12	11848;13205;13681;13685;14775;15388;16898;18813;19025;19934;19981;20044;20085;20088;20090;20116;20918;24015;27207;27370;28146;30052;52530;56040;56412;66481;67186;67427;67671;67945;68537;102436;208643;225215;230784;267019;276770	Rps14	Rps11	Eif5a	Eif1	Rps20	Rps15a	Eif4a1	Pa2g4	Nhp2	Ddx3x	Rsl24d1	Rhoa	Rplp2	Rps19	Rpl22	Rps21	Rpl38	Mrpl13	Rps8	Rps29	Rplp1	Rps24	Rps26	Noa1	Rps2	Serp1	Eif4g1	Abce1	Hnrnpl	Rpl37a	Eif4ebp1	Pcsk1n	Rpl41	Ctsa	Gpx1	Sesn2	Lars2
others	GO:0043933	protein-containing complex subunit organization	http://amigo.geneontology.org/amigo/term/GO:0043933	1857	50	20.53987148	39	2.434289817	1.99E-09	1.20E-06	11848;12866;13205;13685;14645;14784;15452;16898;18103;19231;20044;20085;20462;20638;22241;22346;23918;24015;27361;27756;30946;53323;54405;56351;56505;64540;66164;66734;67443;67671;67952;68011;68219;72831;72931;74778;75617;78246;93760;101612;103768;110809;208643;215210;225215;238037;276770;327959;328440;330401	Rps14	Eif5a	Cox7a2	Nip7	Npm2	Lsm2	Ddx3x	Hprt	Ube2k	Rsl24d1	Ptges3	Rps25	Rhoa	Ndufa1	Tubg2	Swi5	Tmem120a	Ruvbl1	Rps19	Grb2	Rpl38	Snrpg	Dhx30	Arid1a	Tra2b	Tmcc1	Map1lc3a	Rrp7a	Map1lc3b	Ulk1	Nudt21	Rps2	Eif4g1	Grwd1	Abt1	Snrpb	Abce1	Msrb1
others	GO:0006995	cellular response to nitrogen starvation	http://amigo.geneontology.org/amigo/term/GO:0006995	10	5	0.110607816	3	45.2047619	3.80E-08	1.91E-05	11793;56486;66734;67443;93739	Atg5	Map1lc3a	Map1lc3b	Gabarap	Gabarapl2
others	GO:0043562	cellular response to nitrogen levels	http://amigo.geneontology.org/amigo/term/GO:0043562	10	5	0.110607816	0	45.2047619	3.80E-08	1.91E-05	11793;56486;66734;67443;93739	Atg5	Map1lc3a	Map1lc3b	Gabarap	Gabarapl2
others	GO:0065003	protein-containing complex assembly	http://amigo.geneontology.org/amigo/term/GO:0065003	1644	43	18.183925	0	2.364725988	8.12E-08	3.86E-05	11848;12866;13205;13685;14645;14784;15452;16898;18103;20044;20085;20462;20638;22241;22346;23918;27361;27756;30946;53323;54405;56351;56505;64540;66164;67671;67952;68011;68219;72831;72931;74778;75617;101612;103768;110809;208643;215210;225215;238037;327959;328440;330401	Rps14	Cox7a2	Nip7	Npm2	Lsm2	Ddx3x	Hprt	Ube2k	Rsl24d1	Ptges3	Rps25	Rhoa	Ndufa1	Tubg2	Swi5	Tmem120a	Ruvbl1	Rps19	Grb2	Rpl38	Snrpg	Dhx30	Tra2b	Tmcc1	Rrp7a	Ulk1	Nudt21	Rps2	Eif4g1	Grwd1	Abt1	Snrpb	Msrb1	Glul	Impdh2	Eif4ebp1	Srsf1	Nme2
others	GO:0034248	regulation of cellular amide metabolic process	http://amigo.geneontology.org/amigo/term/GO:0034248	349	17	3.860212788	0	4.403902306	3.70E-07	1.45E-04	11848;13205;13685;15388;18648;18813;19025;19934;20044;20918;28146;56040;67671;68537;208643;230784;276770	Rps14	Eif5a	Eif1	Pa2g4	Ddx3x	Rhoa	Rpl22	Rpl38	Mrpl13	Rplp1	Serp1	Eif4g1	Pgam1	Hnrnpl	Eif4ebp1	Ctsa	Sesn2
others	GO:0009267	cellular response to starvation	http://amigo.geneontology.org/amigo/term/GO:0009267	144	11	1.592752555	2	6.906283069	6.04E-07	2.18E-04	11793;12575;13039;14645;15388;22241;56486;66734;67443;93739;230784	Atg5	Map1lc3a	Map1lc3b	Gabarap	Ulk1	Gabarapl2	Glul	Hnrnpl	Cdkn1a	Sesn2	Ctsl
ribonucleoprotein complex assembly	GO:0022613	ribonucleoprotein complex biogenesis	http://amigo.geneontology.org/amigo/term/GO:0022613	405	30	4.47961656	30	6.697001764	2.22E-16	2.00E-12	13205;16898;18813;19384;20044;20085;20088;20116;20638;24015;27756;30946;52530;56351;56505;66164;66181;66481;67671;68011;68219;69237;72544;72831;74778;75617;102462;110809;225215;227715	Rps14	Nip7	Lsm2	Pa2g4	Nhp2	Ddx3x	Nop10	Rsl24d1	Ptges3	Rps25	Ran	Ruvbl1	Rps19	Rps21	Rpl38	Snrpg	Rps8	Dhx30	Gtpbp4	Rps24	Rrp7a	Nudt21	Rps2	Exosc2	Imp3	Abt1	Snrpb	Abce1	Srsf1	Exosc6
ribonucleoprotein complex assembly	GO:0022618	ribonucleoprotein complex assembly	http://amigo.geneontology.org/amigo/term/GO:0022618	210	18	2.322764142	0	7.749387755	2.13E-11	2.03E-08	13205;16898;20044;20085;20638;27756;30946;56351;56505;66164;67671;68011;68219;72831;74778;75617;110809;225215	Rps14	Nip7	Lsm2	Ddx3x	Rsl24d1	Ptges3	Rps25	Ruvbl1	Rps19	Rpl38	Snrpg	Dhx30	Rrp7a	Nudt21	Rps2	Abt1	Snrpb	Srsf1
ribonucleoprotein complex assembly	GO:0071826	ribonucleoprotein complex subunit organization	http://amigo.geneontology.org/amigo/term/GO:0071826	223	18	2.466554303	0	7.297629725	5.80E-11	4.75E-08	13205;16898;20044;20085;20638;27756;30946;56351;56505;66164;67671;68011;68219;72831;74778;75617;110809;225215	Rps14	Nip7	Lsm2	Ddx3x	Rsl24d1	Ptges3	Rps25	Ruvbl1	Rps19	Rpl38	Snrpg	Dhx30	Rrp7a	Nudt21	Rps2	Abt1	Snrpb	Srsf1
RNA processing	GO:0006396	RNA processing	http://amigo.geneontology.org/amigo/term/GO:0006396	775	32	8.572105762	32	3.733038402	1.23E-10	9.22E-08	15388;18813;20044;20085;20088;20116;20462;20638;21681;27370;27756;30946;52530;54196;54351;66094;66177;66181;66481;68011;68205;68219;69237;71990;72544;74778;102462;102614;107951;110809;227715;100038992	Rps14	Elp5	Ubl5	Lsm7	Lsm2	Pa2g4	Nhp2	Nop10	Rps19	Rps21	Snrpg	Rps8	Gtpbp4	Tra2b	Ddx54	Rps24	Urm1	Rps26	Rrp7a	Nudt21	Exosc2	Imp3	Abt1	Snrpb	Pabpn1	Alyref	Hnrnpl	Srsf1	Cdk9	Exosc6	Gm2001	Rpp25
RNA processing	GO:0006364	rRNA processing	http://amigo.geneontology.org/amigo/term/GO:0006364	181	14	2.002001475	0	6.993001842	1.46E-08	8.20E-06	18813;20044;20085;20088;20116;30946;52530;66181;66481;69237;72544;74778;102462;227715	Rps14	Pa2g4	Nhp2	Nop10	Rps19	Rps21	Rps8	Gtpbp4	Rps24	Rrp7a	Exosc2	Imp3	Abt1	Exosc6
RNA processing	GO:0016072	rRNA metabolic process	http://amigo.geneontology.org/amigo/term/GO:0016072	209	14	2.31170336	0	6.056140351	8.92E-08	4.02E-05	18813;20044;20085;20088;20116;30946;52530;66181;66481;69237;72544;74778;102462;227715	Rps14	Pa2g4	Nhp2	Nop10	Rps19	Rps21	Rps8	Gtpbp4	Rps24	Rrp7a	Exosc2	Imp3	Abt1	Exosc6
RNA processing	GO:0034470	ncRNA processing	http://amigo.geneontology.org/amigo/term/GO:0034470	330	17	3.650057937	0	4.657460317	1.68E-07	7.20E-05	18813;20044;20085;20088;20116;30946;52530;54351;66181;66481;68205;69237;72544;74778;102462;102614;227715	Rps14	Elp5	Pa2g4	Nhp2	Nop10	Rps19	Rps21	Rps8	Gtpbp4	Rps24	Urm1	Rrp7a	Exosc2	Imp3	Abt1	Exosc6	Rpp25
translation	GO:0006412	translation	http://amigo.geneontology.org/amigo/term/GO:0006412	555	34	6.138733804	34	5.538601459	4.44E-16	2.00E-12	11848;13205;13681;13685;15388;16898;18813;19934;19981;20044;20085;20088;20090;20116;20918;24015;27207;27370;28146;52530;56040;56412;66481;67186;67427;67671;67945;68537;102436;208643;225215;230784;267019;276770	Rps14	Rps11	Eif5a	Eif1	Rps20	Rps15a	Eif4a1	Pa2g4	Nhp2	Ddx3x	Rsl24d1	Rhoa	Rplp2	Rps19	Rpl22	Rps21	Rpl38	Mrpl13	Rps8	Rps29	Rplp1	Rps24	Rps26	Noa1	Rps2	Serp1	Eif4g1	Abce1	Hnrnpl	Rpl37a	Eif4ebp1	Rpl41	Sesn2	Lars2
translation	GO:0043043	peptide biosynthetic process	http://amigo.geneontology.org/amigo/term/GO:0043043	572	34	6.326767092	0	5.373992674	8.88E-16	2.67E-12	11848;13205;13681;13685;15388;16898;18813;19934;19981;20044;20085;20088;20090;20116;20918;24015;27207;27370;28146;52530;56040;56412;66481;67186;67427;67671;67945;68537;102436;208643;225215;230784;267019;276770	Rps14	Rps11	Eif5a	Eif1	Rps20	Rps15a	Eif4a1	Pa2g4	Nhp2	Ddx3x	Rsl24d1	Rhoa	Rplp2	Rps19	Rpl22	Rps21	Rpl38	Mrpl13	Rps8	Rps29	Rplp1	Rps24	Rps26	Noa1	Rps2	Serp1	Eif4g1	Abce1	Hnrnpl	Rpl37a	Eif4ebp1	Rpl41	Sesn2	Lars2
translation	GO:0042254	ribosome biogenesis	http://amigo.geneontology.org/amigo/term/GO:0042254	259	23	2.864742442	11	8.028644972	1.41E-14	2.12E-11	13205;16898;18813;19384;20044;20085;20088;20116;24015;30946;52530;66164;66181;66481;67671;69237;72544;72831;74778;75617;102462;225215;227715	Rps14	Nip7	Pa2g4	Nhp2	Ddx3x	Nop10	Rsl24d1	Rps25	Ran	Rps19	Rps21	Rpl38	Rps8	Dhx30	Gtpbp4	Rps24	Rrp7a	Rps2	Exosc2	Imp3	Abt1	Abce1	Exosc6
translation	GO:0042255	ribosome assembly	http://amigo.geneontology.org/amigo/term/GO:0042255	56	11	0.619403771	0	17.75901361	2.25E-11	2.03E-08	13205;16898;20044;20085;30946;66164;67671;72831;74778;75617;225215	Rps14	Nip7	Ddx3x	Rsl24d1	Rps25	Rps19	Rpl38	Dhx30	Rrp7a	Rps2	Abt1
translation	GO:0000028	ribosomal small subunit assembly	http://amigo.geneontology.org/amigo/term/GO:0000028	16	7	0.176972506	0	39.55416667	1.93E-10	1.34E-07	16898;20044;20085;30946;67671;74778;75617	Rps14	Rps25	Rps19	Rpl38	Rrp7a	Rps2	Abt1
translation	GO:0042274	ribosomal small subunit biogenesis	http://amigo.geneontology.org/amigo/term/GO:0042274	60	10	0.663646898	0	15.06825397	1.03E-09	6.63E-07	16898;20044;20085;20088;20116;30946;66481;67671;74778;75617	Rps14	Rps25	Rps19	Rps21	Rpl38	Rps8	Rps24	Rrp7a	Rps2	Abt1
GO_biological_process	Gene_number	enrichmentRatio	p_value
nucleotide metabolic process	54	4.807596539	4.00E-15
proteasomal ubiquitin catabolic process
ribonucleoprotein complex assembly	30	6.697001764	2.22E-16
RNA processing	32	3.733038402	1.23E-10
translation	45	5.538601459	4.44E-16
transcription
Cell cycle
cell and developmental
apoptosis
cellular signalling
post translational modification
others	81	4.744896994	2.33E-15
[truncated: 12 more columns]

## Sheet: DE GO MII vs 2Cell+M Up
Combined Group	geneSet	description	link	size	overlap	expect		enrichmentRatio	pValue	FDR	overlapId	userId
Cell cycle	GO:0007049	cell cycle	http://amigo.geneontology.org/amigo/term/GO:0007049	1544	199	106.6958812	199	1.865114171	0	0	11799;11840;12034;12048;12236;12237;12313;12316;12387;12442;12531;12566;12568;12626;12649;12877;13144;13164;13559;13589;14179;15242;15270;15353;15481;16362;16765;16897;17151;17216;17217;17220;17248;17279;17319;17684;17685;17865;18140;18221;18286;18426;18715;18817;18996;19052;19069;19252;19364;19684;19735;19765;20133;20439;20466;20492;20587;20729;20848;20878;21781;21808;22088;22142;22144;22145;221…	Fgf8	Irf1	Tpra1	Mus81	H1foo	Bub1b	Eme2	Arl2	Mrnip	Spc24	Blcap	Smarcb1	Dazl	Khdc3	Cdk20	Bin3	Acd	Chtf18	Pard6a	Wfs1	Nanos2	Ccnb2	Btg4	Dsn1	Ccno	Mcm4	Cpeb1	Lzts2	Cdk5	Llgl1	E2f5	Bcl2l1	Hexim2	Ralbp1	Tuba3a	Sgsm3	Nuf2	Dctn3
Cell cycle	GO:0000278	mitotic cell cycle	http://amigo.geneontology.org/amigo/term/GO:0000278	764	111	52.79511219	0	2.102467357	4.11E-14	1.76E-11	11799;11840;12034;12048;12236;12237;12313;12387;12442;12531;12566;12626;12649;13144;13559;14179;16765;17685;17865;18426;18715;18817;19069;19252;19684;19765;20133;20466;20878;22142;22144;22145;22146;22152;23834;23922;23991;24100;26395;26941;28010;51792;51944;52004;52683;53376;53869;54124;54392;56057;56150;56190;56205;56292;56469;57784;59046;66440;66679;66711;66934;66977;66991;67064;67141;67849;679…	Fgf8	Tpra1	Mus81	Bub1b	Eme2	Mrnip	Khdc3	Bin3	Acd	Ccnb2	Btg4	Dsn1	Ccno	Lzts2	E2f5	Bcl2l1	Ralbp1	Tuba3a	Nuf2	Nup88	Ovol1	Tubb6	Trim71	Zfyve19	Miip	Cdk2	Tubb3	Tuba4a	Bub3	Lsm10	Usp2	Kif23	Gadd45gip1	Bbs4	Ankle2	Slc9a3r1	Ensa	Bora
nucleotide metabolic process	GO:1901566	organonitrogen compound biosynthetic process	http://amigo.geneontology.org/amigo/term/GO:1901566	1532	192	105.8666386	192	1.813602496	1.11E-16	8.34E-14	11486;11637;11651;11655;11674;11717;11847;11946;12036;12048;12183;12387;12608;12877;13135;13144;13164;13244;13361;13382;13631;13667;13806;14121;14287;14381;14431;14528;14635;14651;14719;14731;14751;14904;16418;16432;16592;16865;17305;17319;18041;18701;18746;18822;18950;18983;19164;19653;19735;20768;20810;20848;21357;21664;21808;21991;22057;22171;22271;22375;23874;26395;27397;27398;27801;28080;309…	Derl3	Mrpl14	Cnot11	Mrps2	Mrpl17	Slc35c1	Flad1	Upp1	Alas1	Acot7	Dazl	Pycrl	Mrps16	Gpi1	Mrps25	B4gat1	G6pdx	Nanos2	Ak2	Mrpl35	Pycr2	Cpeb1	Bpgm	Sephs2	Cant1	Bcl2l1	Gpaa1	Sirt6	Gcdh	Psen1	Galnt6	Abtb1	Farsa	Trnau1ap	Mfng	Ada	Got2	Tyms
nucleotide metabolic process	GO:1901565	organonitrogen compound catabolic process	http://amigo.geneontology.org/amigo/term/GO:1901565	1105	148	76.35942273	125	1.938202185	2.00E-15	1.06E-12	11486;11651;11847;11992;12036;13010;13650;14479;14719;14950;15481;17248;18140;18786;18817;18950;19052;19164;19166;19175;19177;19182;19184;19185;19349;19684;19697;20316;20333;20439;20610;20720;20878;21402;21945;22088;22187;22223;22225;22258;22271;22393;23802;23996;24069;24105;26394;26440;26444;26445;26446;26912;26965;27061;28000;28084;30838;30840;30931;30941;53376;53380;56150;56228;56371;56389;564…	Zfand2b	Derl3	Psmc5	Gcat	Rffl	Upp1	Ccdc115	Trim13	Dnajb2	Acot7	Fbxl6	Psmf1	Pycrl	Psmc3	Wdr91	Wfs1	Vps25	Nudt7	H13	Psma7	Abhd13	Rhbdf1	Psmc4	Psen1	Sgsm3	E330034G19Rik	Smox	Hspa8	Stx5a	Usp5	Lypla2	Rnf8	Ada	Got2	Fzr1	Rnf185	Smpd4	Trim71
nucleotide metabolic process	GO:0009141	nucleoside triphosphate metabolic process	http://amigo.geneontology.org/amigo/term/GO:0009141	270	56	18.6579585	15	3.001400181	7.68E-14	3.01E-11	11486;11637;11674;11717;11946;12048;12183;12857;12858;13063;13382;13806;14121;14635;14751;14904;15481;16418;17319;17685;17995;18746;18950;20463;20848;20930;21991;22171;26395;28080;50721;51797;52815;57320;57423;58805;66052;66218;66576;66592;66826;66925;67126;67267;67273;68375;68943;71679;74246;79059;108037;110074;216805;226646;268697;353204	Ndufv1	Gpi1	Sdhd	Ak2	Ndufa8	Bpgm	Bcl2l1	Sirt6	Hspa8	Ada	Tyms	Fbp1	Taz	Tpi1	Ndufs2	Mlxipl	Aldoa	Sdhc	Stat3	Pink1	Cox4i1	Surf1	Stoml2	Aldoart1	Park7	Map2k1	Galk1	Ndufa10	Nme3	Pkm	Cox7a2l	Uqcc2	Cycs	Atp5j2	Atp5e	Eno1	Ctps	Ldhd
nucleotide metabolic process	GO:0009199	ribonucleoside triphosphate metabolic process	http://amigo.geneontology.org/amigo/term/GO:0009199	249	53	17.20678395	0	3.080180478	1.20E-13	4.43E-11	11637;11674;11717;11946;12048;12183;12857;12858;13063;13382;13806;14121;14635;14751;14904;15481;16418;17319;17685;17995;18746;18950;20463;20848;20930;21991;26395;28080;50721;51797;52815;57320;57423;58805;66052;66218;66576;66592;66826;66925;67126;67267;67273;68375;68943;71679;74246;79059;108037;216805;226646;268697;353204	Ndufv1	Gpi1	Sdhd	Ak2	Ndufa8	Bpgm	Bcl2l1	Sirt6	Hspa8	Fbp1	Taz	Tpi1	Ndufs2	Mlxipl	Aldoa	Sdhc	Stat3	Pink1	Cox4i1	Surf1	Stoml2	Aldoart1	Park7	Map2k1	Galk1	Ndufa10	Nme3	Pkm	Cox7a2l	Uqcc2	Cycs	Atp5j2	Atp5e	Eno1	Ctps	Ldhd	Dld	Atp5h
others	GO:0044248	cellular catabolic process	http://amigo.geneontology.org/amigo/term/GO:0044248	1888	229	130.4675024	229	1.755226365	0	0	11486;11651;11674;11750;11847;11992;12036;12183;12457;12568;12896;13010;13107;13167;13650;13806;14121;14387;14479;14635;14651;14719;14751;14904;14950;15381;15481;16418;17319;18140;18477;18715;18746;18786;18817;18950;18983;19164;19166;19175;19177;19182;19184;19185;19349;19684;20316;20333;20439;20610;20615;20787;20823;20848;20878;21402;21672;21991;22057;22088;22187;22223;22225;22258;22271;22320;223…	Zfand2b	Derl3	Rnaset2a	Psmc5	Mus81	Gcat	Abhd16a	Rffl	Upp1	Ccdc115	Nprl2	Trim13	Dnajb2	Acot7	Fbxl6	Psmf1	Pycrl	Psmc3	Daglb	Gpi1	Wdr91	Vps51	Wfs1	Nanos2	Snapin	Vps25	Stbd1	Idnk	Cdk5	Nudt7	H13	Bpgm	Psma7	Cant1	Rhbdf1	Sirt6	Psmc4	Gcdh
others	GO:0051649	establishment of localization in cell	http://amigo.geneontology.org/amigo/term/GO:0051649	1822	225	125.9066681	173	1.787037998	0	0	11544;11632;11651;11764;11767;11768;11778;11799;11840;11861;12034;12048;12313;12387;12560;12568;12766;12847;13017;13167;13726;14225;14533;14545;14664;14950;15242;15481;16418;16559;16783;16897;16905;17828;18035;18220;18221;18386;18570;18633;18786;19052;19062;19069;19164;19334;19340;19345;19349;19428;19653;19684;19720;20333;20383;20615;20655;20787;20813;20823;20848;20853;21766;21808;22088;22166;221…	Zfand2b	Derl3	Trappc1	Snap47	Rffl	Snx17	Ift46	Ap5s1	Use1	Trappc5	Acd	Wdr91	Arxes1	Vps51	Gckr	Snapin	Slc6a9	Vps25	Scamp3	Camsap3	Erp29	Stbd1	Dmap1	Rasl2-9	Lzts2	Cdk5	Copz1	Llgl1	H13	Ift22	Pex12	Bcl2l1	Stau1	Aaas	Psen1	Pdzk1	Sgsm3	Nuf2
others	GO:1901575	organic substance catabolic process	http://amigo.geneontology.org/amigo/term/GO:1901575	1777	226	122.7970083	16	1.840435717	0	0	11486;11651;11674;11847;11992;12036;12183;12457;12568;12896;13010;13167;13650;13806;14121;14387;14479;14635;14651;14719;14751;14904;14950;15381;15481;16418;17248;17319;18140;18746;18786;18807;18817;18950;18983;19052;19062;19164;19166;19175;19177;19182;19184;19185;19349;19684;19697;20316;20333;20439;20610;20720;20823;20848;20878;21402;21945;21991;22057;22088;22187;22223;22225;22258;22271;22393;238…	Zfand2b	Derl3	Rnaset2a	Psmc5	Mus81	Gcat	Abhd16a	Rffl	Upp1	Ccdc115	Trim13	Dnajb2	Acot7	Fbxl6	Psmf1	Pycrl	Psmc3	Daglb	Gpi1	Wdr91	Wfs1	Nanos2	Vps25	Stbd1	Idnk	Cdk5	Nudt7	H13	Bpgm	Psma7	Abhd13	Cant1	Rhbdf1	Sirt6	Psmc4	Gcdh	Psen1	Sgsm3
others	GO:0070727	cellular macromolecule localization	http://amigo.geneontology.org/amigo/term/GO:0070727	1600	209	110.56568	41	1.890279154	0	0	11544;11632;11651;11764;11767;11768;11778;11840;11861;12034;12048;12236;12237;12313;12387;12568;12847;12988;13543;13544;13589;13726;14251;14545;14950;15242;15481;15502;16418;16783;16905;17685;18035;18220;18386;18570;18633;18643;18817;19052;19062;19069;19164;19334;19340;19345;19349;19353;19400;19428;19684;20170;20174;20383;20466;20610;20615;20787;20813;20823;20848;20853;20878;21402;21808;22088;221…	Zfand2b	Derl3	Bub1b	Snap47	Arl2	Rffl	Mrnip	Snx17	Pih1d1	Acd	Arxes1	Gckr	Pard6a	Snapin	Vps25	Scamp3	Camsap3	Dmap1	Rasl2-9	Lzts2	Cdk5	Copz1	H13	Ift22	Pex12	Bcl2l1	Stau1	Psen1	Pdzk1	Sgsm3	Hps6	Hspa8	Stx5a	Nup88	Tbc1d10a	Copg1	Tctn2	Rph3al
others	GO:0034613	cellular protein localization	http://amigo.geneontology.org/amigo/term/GO:0034613	1590	208	109.8746445	0	1.893066421	0	0	11544;11632;11651;11764;11767;11768;11778;11840;11861;12034;12048;12236;12237;12313;12387;12568;12847;12988;13543;13544;13589;13726;14251;14545;14950;15242;15481;15502;16418;16783;16905;17685;18035;18220;18386;18570;18633;18643;18817;19052;19062;19069;19164;19334;19340;19345;19349;19353;19400;19428;19684;20170;20174;20383;20466;20610;20615;20787;20813;20823;20848;20853;20878;21402;21808;22088;221…	Zfand2b	Derl3	Bub1b	Snap47	Arl2	Rffl	Mrnip	Snx17	Pih1d1	Acd	Arxes1	Gckr	Pard6a	Snapin	Vps25	Scamp3	Camsap3	Dmap1	Rasl2-9	Lzts2	Cdk5	Copz1	H13	Ift22	Pex12	Bcl2l1	Stau1	Psen1	Pdzk1	Sgsm3	Hps6	Hspa8	Stx5a	Nup88	Tbc1d10a	Copg1	Tctn2	Rph3al
others	GO:0046907	intracellular transport	http://amigo.geneontology.org/amigo/term/GO:0046907	1449	196	100.1310439	0	1.9574349	0	0	11544;11632;11651;11764;11767;11768;11778;11840;11861;12034;12048;12313;12387;12560;12568;12847;13017;13726;14533;14545;14950;15242;15481;16418;16559;16783;16905;17828;18035;18220;18221;18386;18570;18633;19052;19062;19069;19164;19334;19340;19345;19349;19428;19653;19684;19720;20333;20383;20615;20655;20787;20813;20823;20848;20853;21766;22088;22166;22187;22223;22320;22631;23991;24045;26395;26941;270…	Zfand2b	Derl3	Trappc1	Snap47	Rffl	Snx17	Ift46	Ap5s1	Use1	Trappc5	Acd	Wdr91	Arxes1	Vps51	Gckr	Snapin	Vps25	Scamp3	Camsap3	Erp29	Stbd1	Dmap1	Rasl2-9	Lzts2	Cdk5	Copz1	H13	Ift22	Pex12	Bcl2l1	Stau1	Aaas	Psen1	Pdzk1	Sgsm3	Hspa8	Stx5a	Nup88
others	GO:0009057	macromolecule catabolic process	http://amigo.geneontology.org/amigo/term/GO:0009057	1133	164	78.29432213	0	2.094660194	0	0	11651;11992;12457;12568;13010;13650;14387;14479;14904;14950;15381;15481;17248;18140;18786;18817;18983;19052;19164;19166;19175;19177;19182;19184;19185;19349;19684;19697;20316;20333;20439;20610;20720;20823;20878;21402;21945;22057;22088;22187;22223;22225;22258;22393;23802;23996;24069;24105;26394;26440;26444;26445;26446;26965;27061;27998;28000;28084;30838;30840;30931;30941;50912;52331;53376;53380;561…	Zfand2b	Derl3	Rnaset2a	Psmc5	Mus81	Rffl	Ccdc115	Trim13	Dnajb2	Fbxl6	Psmf1	Psmc3	Wdr91	Wfs1	Nanos2	Vps25	Stbd1	Cdk5	H13	Psma7	Abhd13	Rhbdf1	Psmc4	Psen1	Sgsm3	E330034G19Rik	Hspa8	Stx5a	Usp5	Lypla2	Rnf8	Fzr1	Rnf185	Gaa	Polr2d	Trim71	Prpf19	Fbxw4
others	GO:0044265	cellular macromolecule catabolic process	http://amigo.geneontology.org/amigo/term/GO:0044265	945	141	65.30285474	0	2.159170538	0	0	11651;11992;12457;13010;13650;14479;14904;14950;15381;18140;18786;18817;18983;19164;19166;19175;19177;19182;19184;19185;19349;19684;20316;20439;20610;20823;20878;21402;22057;22088;22187;22223;22225;22258;22393;23802;23996;24069;24105;26440;26444;26445;26446;26965;27061;27998;28000;28084;30838;30840;30931;30941;50912;53376;53380;56190;56228;56371;56407;56469;56709;56812;57296;57320;58230;64136;647…	Zfand2b	Derl3	Rnaset2a	Psmc5	Mus81	Rffl	Ccdc115	Trim13	Dnajb2	Fbxl6	Psmf1	Psmc3	Wdr91	Wfs1	Nanos2	Vps25	H13	Psma7	Rhbdf1	Psmc4	Psen1	E330034G19Rik	Usp5	Rnf8	Fzr1	Rnf185	Polr2d	Trim71	Prpf19	Fbxw4	Dcp1a	Polr2g	Tmem199	Rnf34	Tor1a	Psmd10	Syvn1	Psmb3
others	GO:0006886	intracellular protein transport	http://amigo.geneontology.org/amigo/term/GO:0006886	857	133	59.22174234	0	2.24579681	0	0	11544;11632;11651;11764;11767;11768;11778;11840;11861;12034;12568;12847;13726;14545;14950;15242;15481;16418;16905;18035;18220;18386;18570;18633;19052;19062;19069;19164;19334;19340;19345;19349;19428;20383;20615;20787;20813;20823;20848;20853;22166;22631;23991;24045;27061;28084;30055;30056;30959;50797;52838;53869;54161;54208;56228;56358;56389;56417;56447;57320;59020;66220;66233;66449;66525;66541;666…	Zfand2b	Derl3	Snap47	Rffl	Snx17	Acd	Arxes1	Gckr	Snapin	Vps25	Scamp3	Camsap3	Dmap1	Rasl2-9	Cdk5	Copz1	H13	Ift22	Pex12	Stau1	Psen1	Pdzk1	Sgsm3	Hspa8	Stx5a	Nup88	Tbc1d10a	Copg1	Rph3al	Bag4	Uqcrc2	Reep2	Polr2d	Adprh	Pdcd6	Ap1b1	Srebf1	Syvn1
others	GO:0030163	protein catabolic process	http://amigo.geneontology.org/amigo/term/GO:0030163	842	128	58.18518909	0	2.199872545	0	0	11651;13010;13650;14479;14950;15481;17248;18140;18786;18817;19052;19164;19166;19175;19177;19182;19184;19185;19349;19684;19697;20316;20333;20439;20610;20720;20878;21402;21945;22088;22187;22223;22225;22258;22393;23802;23996;24069;24105;26394;26440;26444;26445;26446;26965;27061;28000;28084;30838;30840;30931;30941;53376;53380;56150;56228;56371;56389;56407;56458;56469;56709;56812;57296;57320;58230;588…	Zfand2b	Derl3	Psmc5	Rffl	Ccdc115	Trim13	Dnajb2	Fbxl6	Psmf1	Psmc3	Wdr91	Wfs1	Vps25	H13	Psma7	Abhd13	Rhbdf1	Psmc4	Psen1	Sgsm3	E330034G19Rik	Hspa8	Stx5a	Usp5	Lypla2	Rnf8	Fzr1	Rnf185	Trim71	Prpf19	Fbxw4	Tmem199	Rnf34	Tor1a	Psmd10	Syvn1	Psmb3	Uchl1
others	GO:0045184	establishment of protein localization	http://amigo.geneontology.org/amigo/term/GO:0045184	1742	209	120.3783841	24	1.736192105	4.44E-16	3.08E-13	11544;11632;11651;11764;11767;11768;11778;11799;11840;11847;11861;12034;12313;12568;12847;12988;13650;13726;13848;14356;14545;14751;14950;15242;15481;15502;16418;16783;16905;17319;18035;18220;18386;18570;18633;18817;19052;19062;19069;19164;19334;19340;19345;19349;19400;19428;19653;19684;19720;20174;20333;20383;20615;20787;20813;20823;20848;20853;21808;22088;22166;22260;22320;22631;23991;24045;270…	Zfand2b	Derl3	Snap47	Rffl	Snx17	Ift46	Ap5s1	Pih1d1	Glrx	Psmd9	Use1	Gpi1	Acd	Arxes1	Vps51	Gckr	Snapin	Irf3	Vps25	Scamp3	Camsap3	Erp29	Dmap1	Timm10b	Rasl2-9	Cdk5	Copz1	H13	Ift22	Pex12	Cog8	Stau1	Rhbdf1	Aaas	Psen1	Pdzk1	Sgsm3	Rhbdf2
others	GO:0015031	protein transport	http://amigo.geneontology.org/amigo/term/GO:0015031	1644	199	113.6062362	0	1.751664404	8.88E-16	5.72E-13	11544;11632;11651;11764;11767;11768;11778;11799;11840;11847;11861;12034;12568;12847;12988;13650;13726;13848;14356;14545;14751;14950;15242;15481;15502;16418;16905;17319;18035;18220;18386;18570;18633;19052;19062;19069;19164;19334;19340;19345;19349;19428;19653;19720;20333;20383;20615;20787;20813;20823;20848;20853;21808;22088;22166;22260;22320;22631;23991;24045;27061;28084;30055;30056;30931;30959;507…	Zfand2b	Derl3	Snap47	Rffl	Snx17	Ift46	Ap5s1	Glrx	Psmd9	Use1	Gpi1	Acd	Arxes1	Vps51	Gckr	Snapin	Irf3	Vps25	Scamp3	Camsap3	Erp29	Dmap1	Timm10b	Rasl2-9	Cdk5	Copz1	H13	Ift22	Pex12	Cog8	Stau1	Rhbdf1	Aaas	Psen1	Pdzk1	Sgsm3	Rhbdf2	Hspa8
others	GO:0044257	cellular protein catabolic process	http://amigo.geneontology.org/amigo/term/GO:0044257	697	108	48.16517434	0	2.242284005	1.11E-15	6.67E-13	11651;13650;14479;14950;18140;18786;18817;19164;19166;19175;19177;19182;19184;19185;19349;19684;20316;20439;20610;20878;21402;22088;22187;22223;22225;22258;22393;23802;23996;24069;24105;26440;26444;26445;26446;26965;27061;28000;28084;30838;30840;30931;30941;53376;53380;56228;56371;56407;56469;56709;56812;57296;57320;58230;64136;64704;66105;66440;66597;66997;67128;67267;67338;68034;68728;68818;688…	Zfand2b	Derl3	Psmc5	Rffl	Ccdc115	Trim13	Dnajb2	Fbxl6	Psmf1	Psmc3	Wdr91	Wfs1	Vps25	H13	Psma7	Rhbdf1	Psmc4	Psen1	E330034G19Rik	Usp5	Rnf8	Fzr1	Rnf185	Trim71	Prpf19	Fbxw4	Tmem199	Rnf34	Tor1a	Psmd10	Syvn1	Psmb3	Uchl1	Usp2	Psma1	Rnf123	Psmd8	Arrdc1
others	GO:0015833	peptide transport	http://amigo.geneontology.org/amigo/term/GO:0015833	1689	202	116.7158959	2	1.730698277	1.78E-15	1.00E-12	11544;11632;11651;11764;11767;11768;11778;11799;11840;11847;11861;12034;12568;12847;12988;13650;13726;13848;14356;14545;14751;14950;15242;15481;15502;16418;16905;17319;18035;18220;18386;18570;18633;19052;19062;19069;19164;19334;19340;19345;19349;19428;19653;19720;20333;20383;20615;20787;20813;20823;20848;20853;21808;22088;22166;22260;22320;22631;23991;24045;26941;27061;28084;30055;30056;30931;309…	Zfand2b	Derl3	Snap47	Rffl	Snx17	Ift46	Ap5s1	Glrx	Psmd9	Use1	Gpi1	Acd	Arxes1	Vps51	Gckr	Snapin	Irf3	Vps25	Scamp3	Camsap3	Erp29	Dmap1	Timm10b	Rasl2-9	Cdk5	Copz1	H13	Ift22	Slc26a6	Pex12	Cog8	Stau1	Rhbdf1	Aaas	Psen1	Pdzk1	Sgsm3	Rhbdf2
others	GO:0006518	peptide metabolic process	http://amigo.geneontology.org/amigo/term/GO:0006518	705	108	48.71800274	78	2.216839647	2.44E-15	1.22E-12	11651;12877;13144;13164;13361;13631;13667;14381;14651;14904;14950;15481;16418;16865;18983;19164;19653;19735;20655;20848;21357;22057;22171;22375;23874;27397;27398;30959;50492;52846;55944;56282;56529;57320;58988;64658;65967;66071;66121;66223;66235;66242;66258;66292;66340;66407;66489;66590;66656;66892;66971;66973;67267;67681;67707;67710;67843;68015;68463;68565;68572;68581;68836;68915;68943;68966;689…	Mrpl14	Cnot11	Mrps2	Mrpl17	Dazl	Apeh	Mrps16	Mrps25	Arxes1	G6pdx	Nanos2	Mrpl35	Cpeb1	H13	Psen1	Abtb1	Farsa	Hspa8	Trnau1ap	Tyms	Mrpl24	Mrps18a	Polr2d	Trim71	Rbm4	Polr2g	Kbtbd8	Mrpl10	Sars2	Rgs2	Mtif3	Eef2k	Tob1	Mrps15	Stat3	Mrpl47	Psenen	Ddx25
others	GO:0042886	amide transport	http://amigo.geneontology.org/amigo/term/GO:0042886	1714	202	118.4434847	0	1.70545472	8.22E-15	3.90E-12	11544;11632;11651;11764;11767;11768;11778;11799;11840;11847;11861;12034;12568;12847;12988;13650;13726;13848;14356;14545;14751;14950;15242;15481;15502;16418;16905;17319;18035;18220;18386;18570;18633;19052;19062;19069;19164;19334;19340;19345;19349;19428;19653;19720;20333;20383;20615;20787;20813;20823;20848;20853;21808;22088;22166;22260;22320;22631;23991;24045;26941;27061;28084;30055;30056;30931;309…	Zfand2b	Derl3	Snap47	Rffl	Snx17	Ift46	Ap5s1	Glrx	Psmd9	Use1	Gpi1	Acd	Arxes1	Vps51	Gckr	Snapin	Irf3	Vps25	Scamp3	Camsap3	Erp29	Dmap1	Timm10b	Rasl2-9	Cdk5	Copz1	H13	Ift22	Slc26a6	Pex12	Cog8	Stau1	Rhbdf1	Aaas	Psen1	Pdzk1	Sgsm3	Rhbdf2
others	GO:0043603	cellular amide metabolic process	http://amigo.geneontology.org/amigo/term/GO:0043603	929	126	64.19719794	11	1.962702486	1.23E-13	4.43E-11	11651;11847;12877;12974;13144;13164;13244;13361;13382;13631;13667;14287;14381;14528;14651;14904;14950;15481;16418;16865;17768;18983;19164;19653;19735;20655;20848;21357;22057;22171;22375;23874;27397;27398;30959;50492;52633;52846;53357;54325;55944;56282;56529;57320;58988;64658;64704;65967;66071;66121;66223;66235;66242;66258;66292;66340;66407;66489;66590;66656;66892;66971;66973;67267;67528;67681;677…	Mrpl14	Cnot11	Mrps2	Mrpl17	Acot7	Dazl	Hmgcs1	Apeh	Mrps16	Mrps25	Arxes1	G6pdx	Nanos2	Mrpl35	Cpeb1	Nudt7	H13	Gcdh	Psen1	Abtb1	Farsa	Hspa8	Trnau1ap	Tyms	Mrpl24	Smpd4	Mrps18a	Polr2d	Trim71	Rbm4	Polr2g	Kbtbd8	Mrpl10	Sars2	Rgs2	Mtif3	Eef2k	Tob1
translation	GO:0006412	translation	http://amigo.geneontology.org/amigo/term/GO:0006412	555	90	38.35247024	90	2.346654581	2.02E-14	9.11E-12	11651;12877;13144;13164;13361;13631;13667;14904;16418;16865;18983;19653;19735;20848;21357;22057;22171;22375;23874;27397;27398;30959;52846;55944;56282;58988;64658;65967;66121;66223;66235;66242;66258;66292;66407;66489;66590;66656;66892;66971;66973;67267;67681;67707;67710;67843;68015;68463;68565;68572;68836;68915;68943;68966;68969;69241;69674;69821;70207;70223;71787;71984;73830;74203;74412;74600;753…	Mrpl14	Cnot11	Mrps2	Mrpl17	Dazl	Mrps16	Mrps25	Nanos2	Mrpl35	Cpeb1	Abtb1	Farsa	Trnau1ap	Tyms	Mrpl24	Mrps18a	Polr2d	Trim71	Rbm4	Polr2g	Kbtbd8	Mrpl10	Sars2	Rgs2	Mtif3	Eef2k	Tob1	Mrps15	Stat3	Mrpl47	Ddx25	Nars	Pink1	Mrpl2	Klhl25	Eefsec	Mrpl58	Mrpl52
translation	GO:0043043	peptide biosynthetic process	http://amigo.geneontology.org/amigo/term/GO:0043043	572	91	39.52723059	1	2.302210366	4.61E-14	1.89E-11	11651;12877;13144;13164;13361;13631;13667;14651;14904;16418;16865;18983;19653;19735;20848;21357;22057;22171;22375;23874;27397;27398;30959;52846;55944;56282;58988;64658;65967;66121;66223;66235;66242;66258;66292;66407;66489;66590;66656;66892;66971;66973;67267;67681;67707;67710;67843;68015;68463;68565;68572;68836;68915;68943;68966;68969;69241;69674;69821;70207;70223;71787;71984;73830;74203;74412;746…	Mrpl14	Cnot11	Mrps2	Mrpl17	Dazl	Mrps16	Mrps25	Nanos2	Mrpl35	Cpeb1	Abtb1	Farsa	Trnau1ap	Tyms	Mrpl24	Mrps18a	Polr2d	Trim71	Rbm4	Polr2g	Kbtbd8	Mrpl10	Sars2	Rgs2	Mtif3	Eef2k	Tob1	Mrps15	Stat3	Mrpl47	Ddx25	Nars	Pink1	Mrpl2	Klhl25	Eefsec	Mrpl58	Mrpl52
GO_biological_process	Gene_number	enrichmentRatio	p_value
nucleotide metabolic process	192	1.813602496	1.11E-16
proteasomal ubiquitin catabolic process
ribonucleoprotein complex assembly
RNA processing
translation	91	2.346654581	2.02E-14
transcription
Cell cycle	199	2.102467357	4.11E-14
cell and developmental
apoptosis
cellular signalling
post translational modification
others	574	1.736192105	4.44E-16
[truncated: 191 more columns]
