# Supplementary material for: The translational oscillation in oocyte and early embryo development
Source: Nucleic Acids Res. 2023 Nov 10;51(22):12076–91. doi: 10.1093/nar/gkad996 (PMC10711566; doi:10.1093/nar/gkad996)
Supplement: gkad996_Supplemental_Files [file gkad996_supplemental_files.zip › 8 S.File (Fig.5B C D E ) DE genes M phase vs Interphase.xlsx]

## Sheet: Polysome GV vs. MII
Gene symbol	Total counts	P-value (Polysome*GV vs. Polysome*MII)	FDR step up (Polysome*GV vs. Polysome*MII)	Ratio (Polysome*GV vs. Polysome*MII)	Fold change (Polysome*GV vs. Polysome*MII)	LSMean(Polysome*GV) (Polysome*GV vs. Polysome*MII)	LSMean(Polysome*MII) (Polysome*GV vs. Polysome*MII)
Tmem102	185.159	3.46912e-06	0.000297188	411.81	411.81	33.9252	0.0823808
Rnf113a1	227.867	0.00141049	0.0298866	232.96	232.96	5.45627	0.0234215
Gm7825	38.6057	0.000233675	0.00778949	217.553	217.553	2.17553	0.01
1600002K03Rik	196.554	0.000654568	0.0168224	210.581	210.581	2.10581	0.01
Rpl10l	195.903	0.00191772	0.0368156	199.006	199.006	1.99006	0.01
Qtrt1	85.2518	0.000278225	0.00897417	181.477	181.477	9.10636	0.0501792
Rps27	236.496	9.5421e-05	0.0039447	115.828	115.828	1.15828	0.01
Ppil3	33.1308	3.2494e-05	0.00166633	105.728	105.728	3.75037	0.035472
Gm10132	188.994	6.80823e-07	8.94822e-05	85.5838	85.5838	4.43455	0.0518153
Hist4h4	65.2649	0.000357652	0.010672	82.6967	82.6967	2.09846	0.0253753
Emg1	1040.56	1.618e-07	2.68554e-05	73.2121	73.2121	94.4426	1.28999
Mmp23	58.8087	0.000503126	0.0140646	67.9391	67.9391	5.36522	0.078971
Upp1	205.7	0.000308848	0.00972351	66.9514	66.9514	32.0244	0.478323
Rps27rt	9201.03	4.70039e-05	0.00221586	65.9466	65.9466	42.8432	0.649666
H2afx	6165.43	5.52479e-05	0.00248678	63.5577	63.5577	857.096	13.4853
Gm7027	17.9774	0.00142984	0.0300175	55.7043	55.7043	0.557043	0.01
Fgf8	1513.76	0.000320991	0.00987387	52.9089	52.9089	218.494	4.12963
Coa7	141.382	1.37368e-06	0.000147894	52.1484	52.1484	9.34669	0.179233
Cisd3	22.3255	2.61423e-05	0.00142655	49.8347	49.8347	1.28293	0.0257438
Dohh	313.264	0.000523534	0.0143827	48.6266	48.6266	13.3788	0.275133
Ppie	93.6799	0.00143587	0.0300175	48.148	48.148	12.5666	0.261
Mvd	128.63	0.00277994	0.0476296	48.0793	48.0793	14.3713	0.298907
Bola1	37.2539	0.00140268	0.0298003	43.8444	43.8444	3.24516	0.0740154
Dcaf11	254.818	0.000661081	0.0168809	42.3438	42.3438	24.3584	0.575252
Sco2	665.933	0.0025935	0.0453124	37.0109	37.0109	28.9048	0.780981
Ptgis	28.4697	2.25256e-05	0.00128187	36.1671	36.1671	4.04409	0.111817
Ndufb7	175.766	0.000152343	0.00569819	35.9963	35.9963	20.9906	0.583133
Dhrs7b	19.3111	0.00249369	0.0444655	35.8577	35.8577	0.785225	0.0218983
Gm11221	410.785	0.00010922	0.00435076	34.8805	34.8805	41.1155	1.17875
Gm7856	22.7436	5.99376e-08	1.17804e-05	32.6631	32.6631	0.99615	0.0304977
Fcf1	51.0514	1.08976e-05	0.000754964	31.1321	31.1321	4.65176	0.14942
Cpsf4l	2771.28	0.00191715	0.0368156	29.8264	29.8264	344.335	11.5447
Rpl10a	161.258	4.19504e-07	5.86349e-05	29.3785	29.3785	6.5937	0.224439
Mok	24.3088	0.00173835	0.0343659	28.4048	28.4048	2.36655	0.083315
Cdc20	2991.86	1.12908e-13	8.99536e-10	28.0235	28.0235	141.034	5.0327
Sapcd2	197.529	0.002589	0.0453124	25.9708	25.9708	6.74156	0.259582
Dbndd2	193.967	0.000605634	0.0160302	25.9204	25.9204	5.97171	0.230387
Smpd2	42.9944	0.000747175	0.018542	25.7289	25.7289	6.53187	0.253873
Rapgef3	34.866	0.000320043	0.00987387	25.3935	25.3935	3.68562	0.145141
Gm11675	20.8521	0.000209934	0.0073037	25.2883	25.2883	1.98272	0.0784049
Gmpr	92.5418	1.8387e-05	0.00109321	25.2847	25.2847	8.64079	0.34174
Snrpd2	1035.45	8.32765e-06	0.000592378	24.9648	24.9648	61.1239	2.4484
Med29	820.673	1.6626e-06	0.00016982	24.9345	24.9345	33.8489	1.35751
Hint2	84.9973	0.0020131	0.0378263	24.5785	24.5785	6.84724	0.278586
AU022751	40546.1	1.82619e-05	0.00109321	24.391	24.391	3245.82	133.074
Zfp593	1117.18	0.00061313	0.0160844	23.7453	23.7453	97.0276	4.08619
Mdh2	445.917	4.37189e-05	0.00208568	23.502	23.502	52.778	2.24568
Ercc1	75.3135	0.000851238	0.0202442	23.1011	23.1011	8.9542	0.387609
Elp2	136.221	0.000915587	0.0212049	23.0058	23.0058	16.5086	0.717585
Rpl10a-ps1	2027.37	1.18073e-05	0.000797194	22.8957	22.8957	86.665	3.78522
Scimp	21.3377	0.00226896	0.0414606	22.4903	22.4903	1.63933	0.0728903
Pdlim2	413.534	3.20129e-09	1.57811e-06	21.502	21.502	33.8015	1.57202
Rpl30	242.024	0.00155619	0.031628	20.4918	20.4918	5.11306	0.249518
9030624J02Rik	31.8149	0.000150252	0.0056465	20.4772	20.4772	3.70805	0.181082
Thap7	2516.74	0.000526158	0.0144052	20.3085	20.3085	296.927	14.6208
Zbtb17	25.4342	0.000598175	0.0159387	19.2444	19.2444	0.79929	0.0415336
Gstt2	247.833	0.00208139	0.0386536	19.0788	19.0788	37.9641	1.98986
Mfsd2a	679.141	0.000217443	0.00740329	18.9611	18.9611	40.0966	2.11467
Zfp109	24.1962	0.00171496	0.0341577	18.9488	18.9488	1.6243	0.0857204
Ranbp3	160.944	0.00245026	0.0442658	18.8977	18.8977	13.701	0.725009
Gpn1	97.9381	0.00112423	0.0250889	18.7051	18.7051	10.2338	0.54711
Ndufaf3	599.413	0.000483985	0.0136672	18.3423	18.3423	59.9836	3.27023
Rps19	890.152	5.44463e-05	0.00247611	18.0207	18.0207	6.39629	0.354941
Btd	31.0659	0.00079442	0.0192375	17.9686	17.9686	4.29646	0.239109
Nol12	214.624	0.00145314	0.0300706	17.9283	17.9283	18.6471	1.04009
Rhoh	63.9542	0.000545486	0.0147318	17.7891	17.7891	5.49193	0.308725
Aph1c	86.7569	0.00093625	0.0215581	17.2327	17.2327	10.1225	0.587401
Otub1	685.864	9.22171e-05	0.00387229	16.9314	16.9314	61.399	3.62635
Rps27a	173.019	1.33373e-05	0.000892929	16.8978	16.8978	7.2139	0.426913
Sharpin	85.933	0.00291741	0.0487275	16.8789	16.8789	13.2689	0.786124
Trmo	132.681	0.000681988	0.0173038	16.8551	16.8551	14.2043	0.842728
Llgl1	234.508	0.00159158	0.0321016	16.6738	16.6738	17.6982	1.06144
Rpl19	496.557	0.000866799	0.0205275	16.2031	16.2031	29.7654	1.83702
Rpl7	326.387	0.00116477	0.0258489	15.9896	15.9896	8.8425	0.553016
Rab25	30.2544	0.000975725	0.022147	15.9584	15.9584	3.46645	0.217218
Rpl23a-ps3	569.907	0.00074522	0.018542	15.9216	15.9216	6.38678	0.40114
AC124709.1	567.925	0.000157478	0.00586275	15.7779	15.7779	42.1909	2.67406
Ckb	4915.38	2.24348e-07	3.43728e-05	15.7427	15.7427	510.251	32.4119
Xrcc3	112.163	0.0015643	0.0317119	15.6897	15.6897	10.098	0.643609
Hist1h4a	909.646	0.000211729	0.00733412	15.2975	15.2975	27.2456	1.78105
Tcl1b4	5556.53	1.69469e-05	0.00105393	15.0711	15.0711	127.757	8.47692
Znrd1	365.627	0.000350665	0.0105492	15.0669	15.0669	13.915	0.923543
Gm10120	1035.94	0.00048548	0.0136672	14.976	14.976	37.7867	2.52315
Mrpl22	87.1474	1.7065e-05	0.00105393	14.7142	14.7142	7.72456	0.524973
Osbpl9	9.22567	5.07937e-05	0.00236651	14.6194	14.6194	0.757242	0.0517971
Gm5786	17.3877	0.000968941	0.0221191	14.6096	14.6096	0.423934	0.0290174
Ndufa9	137.065	0.00030756	0.00972351	14.5323	14.5323	16.282	1.1204
Eef1g	34.7626	0.000352213	0.0105492	14.4555	14.4555	1.66173	0.114955
Bud31	243.339	0.000918907	0.0212201	14.1295	14.1295	19.0411	1.34761
Gm12892	1299.04	3.11584e-06	0.000275821	14.0702	14.0702	118.545	8.42527
Timm13	1916.99	1.35744e-06	0.000147894	13.9605	13.9605	128.855	9.22999
Rdh11	496.362	0.00282662	0.0480164	13.9485	13.9485	36.9248	2.64722
Tspan1	52.1409	0.00162713	0.0324895	13.8863	13.8863	2.60113	0.187317
Hinfp	48.3902	0.00137385	0.0295824	13.8393	13.8393	3.21335	0.232189
Cnot8	234.773	3.25413e-05	0.00166633	13.7981	13.7981	9.74806	0.70648
Spag5	19.9023	0.000602973	0.0160129	13.7645	13.7645	1.58082	0.114848
Psmb1	142.51	0.000913153	0.0212049	13.523	13.523	10.0328	0.74191
Rps13	159.779	0.000135724	0.00519861	13.5136	13.5136	6.44155	0.476672
Anxa2	13.6105	0.00255949	0.0450143	13.4816	13.4816	1.64075	0.121703
Grm2	357.211	1.98915e-06	0.000198094	13.3357	13.3357	21.6065	1.6202
Dnajc11	253.969	1.24156e-08	3.95661e-06	13.2898	13.2898	22.1678	1.66803
Chid1	20.2765	0.00264344	0.0459831	13.1824	13.1824	1.52029	0.115328
Btrc	14.9941	0.000962609	0.0220377	13.117	13.117	1.61585	0.123188
Atp2c2	41.048	0.000133534	0.00513945	13.0466	13.0466	7.34428	0.562928
Stx5a	1566.94	8.10652e-06	0.000581843	12.8291	12.8291	102.86	8.01768
Nip7	1295.72	7.42459e-09	2.57181e-06	12.7754	12.7754	23.9959	1.87829
Orai1	609.217	5.09676e-09	2.13715e-06	12.6491	12.6491	58.3573	4.61355
Loxl1	19.18	0.0014742	0.0304272	11.8392	11.8392	0.569175	0.0480752
Gm8712	388.687	0.00281351	0.0478958	11.3525	11.3525	9.85571	0.868151
Speer5-ps1	31.8509	0.00198555	0.0375745	11.3346	11.3346	1.52487	0.134532
Eif2b4	854.352	0.00262253	0.0457193	11.2483	11.2483	92.5572	8.22852
Mroh7	8.39404	0.00041682	0.0122539	11.239	11.239	0.517716	0.0460642
Zfp296	7303.05	7.01607e-08	1.33088e-05	11.1723	11.1723	789.513	70.667
Aven	54.5524	3.82336e-06	0.000320639	10.9481	10.9481	2.29722	0.209828
Ankrd54	478.245	5.47e-05	0.00247611	10.8335	10.8335	36.9498	3.41069
Sla2	181.391	0.000414238	0.0122231	10.7917	10.7917	17.5248	1.62392
Omt2a	18268	3.12663e-09	1.57811e-06	10.7426	10.7426	299.179	27.8498
Rnf181	1508.68	1.65188e-05	0.00103626	10.7088	10.7088	52.4436	4.89724
Psmb7	29.7471	3.80767e-05	0.00191998	10.6746	10.6746	1.75351	0.16427
Gm13841	880.653	0.00144198	0.0300175	10.6455	10.6455	23.596	2.21652
Ssu72	122.417	0.00194146	0.0370927	10.6412	10.6412	4.45316	0.418482
Mrpl2	819.642	9.69684e-07	0.000115306	10.4267	10.4267	82.9083	7.95151
Emilin2	17.61	0.00271454	0.0470146	10.3392	10.3392	0.770957	0.0745665
Rps9	1565.85	2.73995e-07	3.9712e-05	10.0916	10.0916	45.7851	4.53694
Setd4	745.175	1.02479e-06	0.000120066	10.0813	10.0813	68.6495	6.80956
Omt2b	53228.8	3.76836e-09	1.66792e-06	9.82111	9.82111	824.306	83.9321
Mrps18c	47.85	0.000423723	0.012411	9.64931	9.64931	4.2975	0.445368
Psmb5	318.937	0.00127267	0.0277031	9.5932	9.5932	9.82859	1.02454
Gm13031	11.4822	0.000283118	0.00909517	9.44958	9.44958	0.826243	0.087437
Gm9025	50.1205	0.00139442	0.0298003	9.43551	9.43551	6.09539	0.646005
Snf8	90.9114	0.000229496	0.00768233	9.3234	9.3234	2.4022	0.257653
Trim15	222.119	0.000113952	0.00448071	9.1628	9.1628	12.512	1.36552
Gm6685	29.8491	1.5397e-05	0.000987998	9.15333	9.15333	1.14186	0.124748
Rnaset2b	9.69882	0.00301981	0.0497083	9.03568	9.03568	0.54799	0.0606473
Gm18860	711.254	0.00205505	0.0383433	8.96277	8.96277	22.0749	2.46296
H2afv	140.5	7.07591e-07	8.94822e-05	8.67977	8.67977	5.82955	0.671625
Rfc2	65.3805	0.000313477	0.00979399	8.5706	8.5706	5.13037	0.598601
Phkg2	266.839	0.000441283	0.012832	8.53503	8.53503	12.0456	1.41132
Elof1	8416.05	2.76845e-11	4.41124e-08	8.46082	8.46082	440.932	52.1146
Obox1	117.962	0.000350968	0.0105492	8.40438	8.40438	4.08783	0.486393
Emc8	728.446	5.34233e-06	0.000417069	8.39985	8.39985	52.5909	6.26094
Gm14820	269.449	3.98368e-05	0.00199424	8.27068	8.27068	21.0176	2.54121
Gm13436	788.203	0.00248512	0.0444655	8.14905	8.14905	44.4508	5.45472
Gm3375	1760.46	0.00283713	0.0480923	8.12784	8.12784	62.041	7.63315
Tcl1b1	16644.8	2.44071e-08	6.70522e-06	8.10135	8.10135	281.016	34.6876
Rpl18	353.275	0.000541611	0.0146769	8.0241	8.0241	16.0853	2.00462
Atp5j2	550.236	6.63691e-06	0.000489595	7.99161	7.99161	35.4119	4.43114
Sssca1	1466.92	6.98862e-07	8.94822e-05	7.87752	7.87752	109.27	13.8712
Manf	19.2145	0.000247239	0.00817325	7.85038	7.85038	1.54427	0.196713
Rps5	1582.29	0.000138889	0.0052944	7.81939	7.81939	78.8153	10.0795
Atg101	1217.13	1.65836e-07	2.69636e-05	7.81578	7.81578	54.2853	6.9456
Gpd1l	111.045	0.00288849	0.0485498	7.70425	7.70425	3.09661	0.401935
Prc1	136.69	0.00102582	0.0230868	7.68002	7.68002	7.70565	1.00334
Atp5g2	19.5139	0.000537312	0.0146602	7.61331	7.61331	1.98245	0.260393
2410015M20Rik	415.45	0.00139595	0.0298003	7.56784	7.56784	18.5237	2.44768
Mrpl14	228.969	0.00211156	0.0390321	7.55274	7.55274	26.6238	3.52505
Mad2l1bp	3146.41	0.00287074	0.0483999	7.55261	7.55261	13.0847	1.73247
Gm5905	1633.61	2.8028e-05	0.00150878	7.46392	7.46392	41.3735	5.54313
Oser1	985.873	4.73589e-06	0.000385009	7.46367	7.46367	62.3498	8.35377
Mrpl12	1406.24	1.80906e-05	0.00109188	7.43603	7.43603	142.916	19.2194
Fam162a	49.6788	0.00250938	0.0444655	7.11472	7.11472	3.49605	0.491383
Gm18584	1826.63	2.97332e-06	0.000270101	7.1138	7.1138	165.885	23.3187
AC163684.1	16.8117	0.00281149	0.0478958	7.09143	7.09143	1.09504	0.154418
Ndufa2	2175.65	4.80305e-08	9.81178e-06	7.05704	7.05704	99.4077	14.0863
Timm50	832.506	0.00143408	0.0300175	6.82218	6.82218	84.9787	12.4562
Rpl39	603.046	0.000139646	0.00529791	6.73838	6.73838	14.8691	2.20663
Gm44183	215.587	9.17373e-05	0.00387229	6.61465	6.61465	6.0751	0.91843
Gm44792	2802.41	0.000831435	0.019892	6.57557	6.57557	78.6417	11.9597
Gm11361	3210.33	0.000223587	0.00758009	6.47081	6.47081	79.977	12.3597
Eif2b2	721.235	2.78134e-06	0.000260694	6.46325	6.46325	65.542	10.1407
2310011J03Rik	1312.59	0.000817859	0.0196261	6.43227	6.43227	31.4816	4.89431
Aldoa	1129.77	6.49346e-05	0.0028425	6.4253	6.4253	108.484	16.884
Gle1	252.424	0.000868303	0.0205275	6.42091	6.42091	19.9421	3.10581
Timm17a	387.522	9.90249e-06	0.00069817	6.41488	6.41488	14.7291	2.29608
Psma6	82.4484	0.00290749	0.0487275	6.32965	6.32965	4.31207	0.681249
Jpt1	1035.59	2.36226e-08	6.70522e-06	6.2771	6.2771	33.3999	5.32092
Gm9144	489.514	0.0012292	0.0269039	6.27197	6.27197	29.6331	4.7247
Zfp707	705.166	0.00240672	0.0435781	6.25412	6.25412	3.84137	0.614215
Tarbp2	1478.25	1.5509e-06	0.000160468	6.23824	6.23824	127.953	20.511
Obox2	1807.04	0.000141233	0.00533272	6.22889	6.22889	76.0198	12.2044
Srm	1564.02	4.16289e-05	0.00202891	6.11403	6.11403	90.1205	14.74
Sil1	7.82996	0.000320101	0.00987387	6.0754	6.0754	0.714363	0.117583
Dazap2	1253.77	0.000441317	0.012832	6.04494	6.04494	41.0742	6.79481
Fbxl6	8483.38	4.48309e-08	9.4936e-06	6.00367	6.00367	925.312	154.124
Nubp2	1098.72	5.392e-06	0.000417069	5.93479	5.93479	31.2631	5.26776
Rpl36al	2467.45	0.000247122	0.00817325	5.93411	5.93411	65.4212	11.0246
Dut	403.758	2.86196e-05	0.00152008	5.88393	5.88393	9.76212	1.65912
Rps20	293.45	4.35888e-05	0.00208568	5.82849	5.82849	8.88706	1.52476
Cox4i1	1625.92	4.14024e-05	0.00202891	5.81927	5.81927	127.312	21.8776
AC101677.2	40.4195	0.00198395	0.0375745	5.6846	5.6846	1.83406	0.322636
Slc6a9	446.095	0.00297327	0.0491454	5.62267	5.62267	20.779	3.69558
Atp6v1e1	96.4818	0.000331813	0.0101286	5.53539	5.53539	4.3416	0.784336
Gm10282	1279.95	0.000751913	0.0185464	5.45793	5.45793	37.518	6.87404
Magoh	507.164	3.20806e-05	0.00166633	5.25405	5.25405	6.90782	1.31476
Cep78	14.3845	0.000613738	0.0160844	5.19782	5.19782	1.06042	0.204012
Cenpa	830.931	0.000104539	0.00422772	5.19554	5.19554	14.807	2.84994
Atp5g1	347.449	4.00501e-05	0.00199424	5.14174	5.14174	15.5519	3.02465
Tgds	142.743	0.00122524	0.0268912	5.01493	5.01493	4.29146	0.855736
Smarcb1	263.247	0.000161292	0.00594915	4.94662	4.94662	26.248	5.30624
Rpl17	41.9512	0.00113067	0.0251621	4.83875	4.83875	2.24475	0.463911
Rpl38	59.7732	0.00193964	0.0370927	4.7452	4.7452	0.695797	0.146632
Tcl1	55076.9	0.000464204	0.0133313	4.70221	4.70221	1469.25	312.46
Derl3	3583.13	0.000806579	0.0194167	4.65361	4.65361	95.8263	20.5918
Tor1a	1921.37	0.000209199	0.0073037	4.63018	4.63018	127.856	27.6135
Mphosph6	1661.12	0.0022907	0.041762	4.57737	4.57737	31.8213	6.95188
Gm38070	97.9016	0.00141761	0.0299578	4.49965	4.49965	2.37503	0.527825
Chchd2-ps	187.008	0.000749407	0.018542	4.49719	4.49719	2.45797	0.546558
Umodl1	710.411	0.000275713	0.00896574	4.49702	4.49702	63.6047	14.1437
H2afz	4251.34	0.000276993	0.00897075	4.43045	4.43045	15.7051	3.54481
CT030653.1	41.8574	0.0027282	0.0470599	4.40647	4.40647	1.60189	0.363531
Trappc4	1159.57	1.55919e-05	0.000987998	4.36785	4.36785	51.5096	11.7929
Gm7180	756.266	0.000167182	0.00613795	4.28775	4.28775	17.76	4.14203
Gm34045	48.8939	0.000215461	0.00736727	4.26878	4.26878	1.74145	0.40795
Chchd2	2918.49	1.39673e-06	0.00014837	4.13318	4.13318	49.8484	12.0605
Gm37110	262.937	0.00266942	0.0463339	4.09812	4.09812	5.27117	1.28624
Mrpl51	428.366	0.00251713	0.0444655	4.07541	4.07541	16.2681	3.99177
Nr1h2	1254.13	0.00062933	0.0163318	4.02825	4.02825	54.7565	13.5931
Polr2e	2313.98	4.73705e-05	0.00222	4.02293	4.02293	54.3916	13.5204
Glrx5	935.897	9.924e-05	0.0040339	4.00119	4.00119	43.2932	10.8201
Mif	1729.07	0.001331	0.0288567	3.97143	3.97143	127.868	32.197
Hexdc	1005.67	0.001841	0.0357212	3.91315	3.91315	16.6381	4.25184
Tbc1d14	62.9553	0.00199325	0.0376301	3.90978	3.90978	1.02286	0.261615
Psmb6	3311.8	9.23478e-05	0.00387229	3.90324	3.90324	275.182	70.5009
Polr2d	1272.54	0.00178794	0.0350075	3.88477	3.88477	92.2702	23.7518
Ndufa11	1005.01	0.00187278	0.0362147	3.76656	3.76656	77.4531	20.5633
F8a	2205.72	0.0029439	0.0488892	3.74319	3.74319	121.394	32.4307
Gm8730	5379.32	1.89427e-05	0.00110343	3.71126	3.71126	133.66	36.0146
Gm12226	2110.24	0.00147998	0.0304678	3.69153	3.69153	122.622	33.2171
Rps16	839.886	0.00031	0.00972351	3.68363	3.68363	28.9083	7.84776
Tmem258	929.829	0.000248482	0.00818038	3.68035	3.68035	37.5182	10.1942
Ccnb1-ps	9060.81	9.81942e-05	0.00403254	3.59886	3.59886	360.78	100.249
AC139941.1	412.982	0.000770622	0.0187754	3.56944	3.56944	8.20201	2.29784
Gm12856	1361.22	0.000664316	0.0169093	3.51024	3.51024	51.5442	14.684
Trim27	445.894	0.00181607	0.0354624	3.44568	3.44568	29.6806	8.61387
Dph3	516.595	0.000327126	0.0100239	3.43445	3.43445	24.3077	7.07762
Prdx5	1207.25	0.000200915	0.00714592	3.35058	3.35058	31.6481	9.44556
Rplp0	10583	5.81018e-06	0.000438409	3.22758	3.22758	260.652	80.7579
Ccnb1	3087.24	0.000386799	0.0114559	3.22573	3.22573	120.554	37.3727
Gm10184	11990.9	0.00198051	0.0375745	3.12885	3.12885	531.529	169.88
Spin1	1111.21	0.00016903	0.00617445	3.06439	3.06439	27.2128	8.88031
Polr2c	914.731	0.000214209	0.00736727	3.02146	3.02146	21.1463	6.99869
Supt4a	1289.16	0.000687143	0.0173793	3.0212	3.0212	20.5699	6.8085
Smarcd2	1538.48	0.000779994	0.0189458	3.01407	3.01407	135.328	44.8988
Gm6560	1771.41	0.00207239	0.0385764	3.01173	3.01173	114.182	37.9123
Polr2i	1815.56	0.00184278	0.0357212	2.9649	2.9649	115.939	39.1039
Rpl28-ps1	2391.5	0.000555902	0.014862	2.9645	2.9645	87.9033	29.652
Fth1	7619.18	0.00112372	0.0250889	2.95546	2.95546	105.055	35.5459
Uqcrq	4278	0.000472756	0.0134516	2.92814	2.92814	216.14	73.8149
Atp6v0c	2016.73	0.000228757	0.00768233	2.90223	2.90223	80.0941	27.5974
Gm11993	13054	6.19606e-05	0.00272729	2.80445	2.80445	291.329	103.881
Pkm	864.126	0.00214357	0.0394406	2.78097	2.78097	54.0056	19.4197
Gm2042	1509.78	0.0030366	0.0497727	2.76884	2.76884	50.104	18.0956
Rpl18a	3019.75	0.000450645	0.0130556	2.74129	2.74129	123.691	45.1217
0610010K14Rik	959.339	0.00153883	0.0315163	2.73123	2.73123	44.936	16.4527
Gm10039	9232.95	0.000714384	0.0180111	2.68375	2.68375	301.128	112.204
Phb2	3293.3	0.00051679	0.0142466	2.67825	2.67825	226.093	84.4182
Gm42553	15741.6	0.000975416	0.022147	2.67415	2.67415	249.124	93.1602
Eif6	9236.22	0.000107638	0.00430929	2.65242	2.65242	584.325	220.299
Gm36976	31291	0.000890727	0.0208106	2.58112	2.58112	438.598	169.926
Imp4	1333.68	0.000613395	0.0160844	2.57776	2.57776	69.5696	26.9884
Snu13	2712.94	0.000514559	0.0142344	2.54582	2.54582	31.4311	12.3462
Rpl27-ps3	7273.88	0.000263105	0.00859082	2.47741	2.47741	238.103	96.1096
Gm15487	9116.13	0.00251641	0.0444655	2.18663	2.18663	284.099	129.925
Gpx4-ps2	5022.08	0.0017732	0.0349107	2.0829	2.0829	158.046	75.8778
Elobl	36020.7	0.00198419	0.0375745	0.464687	-2.15198	897.02	1930.37
Eif1	8736.45	9.3339e-05	0.00389336	0.463586	-2.1571	108.105	233.192
Gm28437	67264.7	0.00247252	0.0444655	0.450128	-2.22159	396.118	880.012
Ftl1-ps1	2226.07	0.00172354	0.0342372	0.382967	-2.61119	15.0578	39.3188
Gm10123	15449.6	9.87367e-05	0.0040339	0.382956	-2.61127	96.9383	253.132
Ubl5	2858.54	0.00158812	0.0321016	0.372958	-2.68127	19.0939	51.1959
Pcbp1	7249.51	0.000757674	0.0186308	0.362054	-2.76202	168.955	466.658
Mybl2	1308.38	0.000631714	0.0163405	0.346916	-2.88254	40.5116	116.776
Rpl10-ps3	8802.46	0.000736876	0.0184613	0.345361	-2.89552	111.704	323.44
Fam104a	478.85	0.000541504	0.0146769	0.340548	-2.93644	6.69565	19.6614
Gm11410	3846.75	0.00253626	0.0447044	0.337399	-2.96385	7.36717	21.8352
Ftl1	6387.27	0.000194922	0.00696388	0.33308	-3.00228	39.944	119.923
Gm16378	1395.03	0.0001164	0.00454587	0.311091	-3.21449	12.842	41.2805
Eif1-ps1	172.369	0.00221646	0.0405943	0.311085	-3.21456	1.75271	5.63419
Gm5931	2572.55	0.000470983	0.0134492	0.301783	-3.31364	24.5359	81.3033
Rhoa	101.243	0.0027937	0.0477626	0.301682	-3.31475	0.966128	3.20247
Siva1	4625.58	6.71406e-05	0.002923	0.299317	-3.34093	46.4205	155.088
Rbx1	1409.08	0.000261543	0.00857494	0.298384	-3.35139	14.2944	47.9061
Nop10	4295.28	0.000209917	0.0073037	0.296806	-3.36921	32.0863	108.105
Gm21399	3235.42	0.00233457	0.0424647	0.292717	-3.41626	27.6048	94.3052
Rpl37rt	2268.29	0.00126559	0.0276244	0.289716	-3.45166	50.4328	174.077
Klhdc2	645.115	0.00117253	0.0258768	0.287322	-3.48041	12.743	44.351
Gm13092	2491.44	0.00139717	0.0298003	0.282158	-3.54411	14.4376	51.1684
Gm10222	1698.4	0.00133291	0.0288567	0.264413	-3.78196	2.27271	8.59531
Snrpg	198.906	0.00294133	0.0488892	0.254776	-3.92501	0.724	2.84171
Scand1	6127.68	0.000209038	0.0073037	0.254517	-3.92901	50.9256	200.087
Rnf26	574.806	0.000114169	0.00448071	0.251072	-3.98292	8.30807	33.0904
Eif1-ps2	988.649	5.28811e-05	0.0024373	0.245394	-4.07509	7.52869	30.6801
Myl12a	1130.23	7.11035e-05	0.00306206	0.240262	-4.16213	19.0389	79.2424
Gm10157	3786.75	1.98229e-06	0.000198094	0.232304	-4.3047	27.9744	120.421
Gm8186	24634.9	3.2628e-05	0.00166633	0.231683	-4.31624	68.7129	296.581
Gm7204	705.632	0.000491459	0.0137868	0.230551	-4.33744	5.3958	23.404
Zbed3	37330.3	2.05252e-05	0.00118496	0.228052	-4.38496	752.733	3300.7
Gstp-ps	2426.58	0.00118904	0.0261687	0.220757	-4.52987	33.2432	150.588
Mrps31	21.2116	0.00218243	0.0400632	0.220319	-4.53887	0.523259	2.37501
Dppa3	7263.63	7.2643e-06	0.00053096	0.215192	-4.64701	48.049	223.284
Gm20594	22981.4	5.79993e-06	0.000438409	0.214559	-4.66073	60.8256	283.492
1810037I17Rik	1321.49	0.000344233	0.0104676	0.212672	-4.70207	9.1091	42.8316
Gm13461	833.301	0.0020477	0.0382958	0.209112	-4.78213	5.92069	28.3135
Higd2a	6669.46	7.42867e-06	0.000538038	0.206227	-4.84903	51.2628	248.575
B4galt5	72.9365	0.00276798	0.0475269	0.2061	-4.852	1.25368	6.08286
Sec61b	485.192	2.5728e-05	0.00141362	0.204546	-4.88888	4.09901	20.0396
Dppa3-ps	10565.9	2.52776e-06	0.000245593	0.204092	-4.89975	55.5942	272.397
Imp3	7469.8	2.96904e-07	4.22399e-05	0.203285	-4.91921	22.7583	111.953
Cox10	198.305	5.44392e-05	0.00247611	0.197701	-5.05815	3.97211	20.0915
Trmt112	13915.2	8.41938e-07	0.000104808	0.196653	-5.08511	114.752	583.525
CT009486.1	44.6227	0.000749231	0.018542	0.196621	-5.08592	0.156644	0.796681
Gm16380	1041.74	0.000626291	0.0163061	0.196243	-5.09573	6.33763	32.2948
Ypel3	1516.1	5.91596e-05	0.00261847	0.196235	-5.09594	17.2475	87.8924
Polr2j	2484.93	1.37029e-05	0.000909759	0.195864	-5.10558	25.3999	129.681
Arl6ip1	2521.66	0.000187963	0.00674551	0.189979	-5.26373	36.1543	190.306
Ywhab	107.769	0.000656834	0.0168264	0.187512	-5.33298	1.55573	8.29668
Abcb8	376.359	0.000309596	0.00972351	0.184184	-5.42935	8.51403	46.2257
Tpt1	416.328	2.57266e-05	0.00141362	0.182412	-5.4821	2.15832	11.8321
Cox6b1	339.157	6.83915e-05	0.00296128	0.182041	-5.49326	2.69728	14.8168
Laptm4b	316.529	0.000160863	0.00594915	0.179893	-5.55887	5.05243	28.0858
Snrnp70	54.5146	0.00287228	0.0483999	0.178604	-5.59897	0.670866	3.75616
Gm19680	2099.17	3.69047e-05	0.00187274	0.178572	-5.59997	24.6114	137.823
Gnb4	240.753	0.00178838	0.0350075	0.176608	-5.66225	5.83637	33.047
Rnf216	27.1055	0.00257445	0.0451776	0.175406	-5.70107	0.52443	2.98982
Klf17	5906.46	5.22355e-06	0.00041204	0.169971	-5.88336	99.3115	584.285
Rps24	174.932	9.556e-05	0.0039447	0.168367	-5.9394	1.19101	7.07389
Rab3il1	849.616	0.000107552	0.00430929	0.168336	-5.94051	19.118	113.571
2010107E04Rik	276.113	0.00162097	0.0324805	0.160321	-6.23747	1.54658	9.64678
Rbx1-ps	10716.2	1.80133e-05	0.00109188	0.159465	-6.27097	61.0092	382.587
Gm37738	185.749	0.000292406	0.00935583	0.157969	-6.33037	0.372854	2.3603
Fam96b	2385.29	1.41274e-05	0.000930191	0.15743	-6.35202	19.149	121.635
Taf10	1632.37	8.97082e-07	0.000109955	0.15643	-6.39263	18.4287	117.808
Ppdpf	659.458	0.00246465	0.044425	0.156069	-6.4074	5.30351	33.9817
Gm37485	89.8193	0.00272897	0.0470599	0.155825	-6.41748	0.0872458	0.559898
Mpped1	44.84	5.7161e-05	0.00254414	0.154932	-6.45446	0.703428	4.54025
Cdv3	189.499	1.56254e-05	0.000987998	0.154863	-6.45734	1.63647	10.5672
Ube2k	37.9961	0.000174281	0.00631135	0.152754	-6.54647	0.283451	1.8556
Gm12168	432.664	2.84742e-05	0.00152008	0.152362	-6.56332	3.96964	26.054
Cox6a1	1596.09	4.08371e-05	0.0020208	0.152327	-6.56483	9.59006	62.9571
Rpl17-ps3	2833.54	1.4175e-07	2.40281e-05	0.152226	-6.56919	38.1881	250.865
Pfdn5	1516.12	4.70262e-07	6.43886e-05	0.152157	-6.57215	13.7408	90.3069
Atg5	90.0093	5.69768e-05	0.00254414	0.150128	-6.66097	0.922616	6.14552
Mospd1	121.576	0.00104197	0.0233841	0.147935	-6.75973	1.06313	7.18649
Gm8894	619.747	0.000483557	0.0136672	0.146686	-6.81727	1.36257	9.28902
Gpx1	4495.32	1.41763e-06	0.000148609	0.145161	-6.88891	9.46782	65.2229
Serf2	3797.26	1.20355e-07	2.08449e-05	0.144762	-6.9079	16.1196	111.352
Axin2	38.9101	0.000764217	0.0186764	0.143899	-6.9493	0.233281	1.62114
AC153152.1	41.5799	0.00145143	0.0300706	0.143513	-6.968	0.0403545	0.28119
Pigt	21.1946	0.00240178	0.0435781	0.142757	-7.0049	0.227569	1.5941
Ube2s	574.241	1.11252e-07	1.96966e-05	0.139537	-7.16654	4.42532	31.7142
Tpt1-ps3	3897.66	2.98342e-06	0.000270101	0.138023	-7.24515	14.2599	103.315
Gm12918	9186.08	1.44309e-05	0.000940855	0.137934	-7.24987	142.09	1030.13
Calm1	1070.62	2.29568e-05	0.00129204	0.136879	-7.30574	15.8151	115.541
Ost4	2873.27	3.57097e-06	0.000302658	0.134792	-7.41886	7.87101	58.3939
C130013H08Rik	19.0057	0.0016226	0.0324805	0.133345	-7.49932	0.0287005	0.215234
Kdm5a	15.6431	0.00144165	0.0300175	0.131169	-7.62373	0.0720188	0.549052
Itga10	11.9758	0.00144304	0.0300175	0.130152	-7.68331	0.141518	1.08733
Rps28	36.0668	0.000510768	0.0142283	0.129923	-7.69686	0.0603179	0.464259
Rps24-ps3	1794.79	1.1249e-05	0.0007722	0.129301	-7.73388	17.2203	133.18
Fam220a	57.0183	0.000554661	0.014862	0.128319	-7.7931	0.415176	3.23551
Rpl22	45.5989	0.00287349	0.0483999	0.126366	-7.91354	0.259938	2.05703
Dennd5b	11.1444	0.00303745	0.0497727	0.126246	-7.92106	0.0427364	0.338517
Gps2	610.837	0.00088922	0.0208106	0.125759	-7.95175	11.0191	87.6212
Cdk1	230.328	3.08747e-05	0.00161828	0.125659	-7.95803	2.37233	18.879
Cops9	1189.33	6.58172e-06	0.000489595	0.12477	-8.01474	5.98104	47.9364
Gm6517	40.9514	0.0008375	0.0199771	0.124398	-8.03869	0.460016	3.69792
Fam221b	2728.01	6.06247e-08	1.17804e-05	0.123062	-8.12597	9.22748	74.9822
Gm5644	400.102	1.89745e-05	0.00110343	0.123017	-8.12894	2.90579	23.621
Myl6	592.847	2.76186e-06	0.000260694	0.122888	-8.13749	1.50487	12.2459
Minos1	179.55	1.13402e-05	0.0007722	0.122496	-8.16355	0.973642	7.94838
Aldh2	288.738	6.95659e-07	8.94822e-05	0.120072	-8.32834	2.5921	21.5879
Gm43775	293.053	0.00133711	0.0288693	0.119733	-8.35189	0.827002	6.90703
Ldhb	6360.66	1.49315e-09	9.91328e-07	0.118316	-8.45191	32.5769	275.337
Rpl11	14.317	0.000984426	0.022281	0.11755	-8.507	0.159852	1.35986
Lsm7	401.269	1.8891e-05	0.00110343	0.113154	-8.83752	2.02974	17.9379
Gm10146	1818.53	2.5696e-06	0.00024665	0.111268	-8.98733	9.19796	82.6651
Gm43592	123.461	0.00295984	0.0490251	0.110937	-9.01412	0.238023	2.14557
Rgs17	30.051	0.00291571	0.0487275	0.110514	-9.04862	0.373063	3.3757
Gm10080	276.757	0.000132715	0.00513945	0.109031	-9.17171	0.613181	5.62391
Csrnp2	393.957	0.000133114	0.00513945	0.108371	-9.22757	3.2724	30.1963
Lars2	578.66	2.97596e-05	0.00157016	0.108037	-9.25612	0.231667	2.14434
1810013D15Rik	64.8475	0.000728817	0.018317	0.10517	-9.50842	0.0851437	0.809582
Trpm2	27.9178	0.000806692	0.0194167	0.10438	-9.58039	0.0473018	0.45317
Npm3-ps1	57.2274	0.00299218	0.0493554	0.102498	-9.75626	0.251694	2.45559
Gm26764	51.0873	0.000307533	0.00972351	0.102167	-9.78786	0.0725605	0.710212
St3gal5	31.0423	0.000552906	0.014862	0.101865	-9.81694	0.460397	4.51969
Rn7sk	6115.82	0.00304246	0.0497727	0.0999784	-10.0022	6.33512	63.3649
Gm11665	8.70836	0.000465182	0.0133313	0.0998624	-10.0138	0.044905	0.449669
Gm15501	580.889	5.8127e-09	2.31549e-06	0.0981145	-10.1922	6.09233	62.0941
Gm10263	2724.64	4.8702e-06	0.000391928	0.0968615	-10.324	4.47296	46.1789
Rn7s1	26287.7	0.00140014	0.0298003	0.0965148	-10.3611	27.6239	286.214
Rpl17-ps10	2579.58	4.24249e-08	9.38887e-06	0.096452	-10.3679	25.514	264.525
Pa2g4	227.205	2.12568e-05	0.00121837	0.0959287	-10.4244	1.70252	17.7478
Gm43069	10.2157	4.17649e-05	0.00202891	0.0950218	-10.5239	0.140169	1.47512
Sh3bp1	249.449	2.40906e-05	0.00134216	0.0926139	-10.7975	1.68918	18.239
Gm5526	2170.77	1.45256e-05	0.000940855	0.0924162	-10.8206	3.41684	36.9723
Tubg2	3482.28	4.22632e-08	9.38887e-06	0.0923876	-10.824	15.7549	170.53
Rala	12.22	0.00177467	0.0349107	0.0921866	-10.8476	0.136764	1.48355
Gm10288	4799.83	2.98065e-08	7.19602e-06	0.0919285	-10.878	39.9979	435.098
Romo1	4943.82	2.10235e-07	3.28421e-05	0.0901441	-11.0933	9.92977	110.154
Gm43461	276.648	0.00211127	0.0390321	0.0895191	-11.1708	0.32214	3.59856
Gm4799	5326.04	1.01169e-08	3.35839e-06	0.0890114	-11.2345	27.9092	313.546
Anapc11	321.602	9.40252e-07	0.0001135	0.0887486	-11.2678	1.87723	21.1523
Sp3os	13.9591	0.00213666	0.0394045	0.0880885	-11.3522	0.0952757	1.08159
Pttg1	35866.3	7.18576e-10	5.20445e-07	0.0873437	-11.449	52.4858	600.911
Gm10320	228.97	3.24567e-06	0.000284156	0.0847376	-11.8011	0.963083	11.3655
Mapk3	4435.31	0.000761835	0.0186755	0.0839839	-11.907	29.3599	349.59
Dct	15.0391	0.000513106	0.0142344	0.0834871	-11.9779	0.0214113	0.256462
Ndufa4	508.859	1.08487e-06	0.000125263	0.0830813	-12.0364	0.887335	10.6803
Gm20690	1492.25	2.83621e-08	7.14462e-06	0.080495	-12.4231	11.8042	146.645
Gm10036	346.504	0.000376028	0.0111784	0.0804756	-12.4261	1.80299	22.4042
CT010467.1	139471	9.81419e-08	1.77704e-05	0.0798631	-12.5214	93.5434	1171.3
Trmt112-ps2	7580.39	1.29874e-08	3.97965e-06	0.079157	-12.6331	25.4283	321.239
Ifitm6	2538.39	3.36737e-09	1.57811e-06	0.0782749	-12.7755	7.16977	91.5974
Cox8a	14110.3	2.6534e-09	1.50998e-06	0.07758	-12.8899	27.7209	357.32
Ogdhl	48.1811	0.000215442	0.00736727	0.0762909	-13.1077	0.530431	6.95275
Actb	4341.17	7.53072e-08	1.39529e-05	0.0761866	-13.1257	45.8719	602.099
Iscu	336.639	0.000999893	0.022567	0.074964	-13.3397	2.22418	29.67
AC241534.1	42.5322	0.00117056	0.0258768	0.073598	-13.5873	0.0328839	0.446804
Cox6c	385.299	2.56524e-08	6.81243e-06	0.073122	-13.6758	1.15804	15.8371
Olfm1	23.2074	0.000169726	0.00617445	0.0726574	-13.7632	0.16506	2.27176
Ndufa1	310.223	3.37744e-06	0.000292479	0.0724476	-13.8031	0.887795	12.2543
Ooep	26081.7	5.84316e-10	4.65525e-07	0.0703782	-14.2089	228.328	3244.3
Gm13491	49.8558	0.000202395	0.00716658	0.0699794	-14.2899	0.496105	7.0893
9130230L23Rik	15.4413	0.00249746	0.0444655	0.0693956	-14.4101	0.0400881	0.577675
Gm4739	5508.28	4.76833e-07	6.43886e-05	0.0659867	-15.1546	32.8712	498.149
Gm44639	102.469	0.000112981	0.0044782	0.0653837	-15.2943	0.220557	3.37327
Gm29666	74.4472	1.77459e-05	0.00108755	0.0653358	-15.3055	0.0999811	1.53027
Gm10443	988.938	0.00095151	0.0218463	0.0636516	-15.7105	1.21027	19.0139
Hmgb2	1035.7	2.14392e-08	6.32615e-06	0.0616226	-16.2278	6.34475	102.961
Gm6265	197.707	4.35259e-06	0.000357496	0.0610812	-16.3716	0.430556	7.0489
A630095E13Rik	77.0194	0.000625697	0.0163061	0.0598817	-16.6996	0.293565	4.90242
Cox6b2	7449.98	4.52814e-08	9.4936e-06	0.0594747	-16.8139	6.72081	113.003
Psen2	71.1268	5.21497e-06	0.00041204	0.0572096	-17.4796	0.701951	12.2698
Fuz	28.2796	4.2698e-06	0.000354349	0.057024	-17.5365	0.188523	3.30603
Gm4129	10.7478	2.65413e-05	0.00143846	0.0543291	-18.4064	0.0448016	0.824635
Tmem42	937.869	2.47401e-07	3.71896e-05	0.0543063	-18.4141	6.73071	123.94
Pdia3	52.1849	0.00154864	0.031555	0.0543061	-18.4141	0.243673	4.48703
2210417A02Rik	105.898	0.000459107	0.0132525	0.0542195	-18.4436	0.495312	9.13532
Gm5514	8695.01	5.77737e-10	4.65525e-07	0.0520185	-19.2239	19.5706	376.224
Gm16437	371.366	0.00189689	0.0365921	0.0520182	-19.224	1.52463	29.3095
Ift20	118.361	0.00199794	0.0376301	0.0493603	-20.2592	0.501529	10.1606
Gm9008	1297.91	0.000882086	0.0207303	0.0468784	-21.3318	4.45391	95.0097
Reg3g	26.2654	0.00250866	0.0444655	0.0460817	-21.7006	0.0583109	1.26538
Srpr	28.906	0.0029455	0.0488892	0.0452833	-22.0832	0.197853	4.36924
Tmem50a	571.279	0.00276106	0.0475105	0.0446994	-22.3717	3.29192	73.6457
Gm26909	363.516	2.91282e-06	0.000269842	0.0430394	-23.2345	0.579693	13.4689
Gng5	1065.77	2.86968e-08	7.14462e-06	0.042141	-23.7298	1.00591	23.8702
Gm9856	58.3066	0.000227311	0.00767368	0.0419056	-23.8632	0.327082	7.80521
Gm10819	1330.44	5.01485e-11	6.65888e-08	0.0417655	-23.9432	2.24703	53.801
Gm21982	16.5516	0.000185612	0.00669125	0.0407899	-24.5158	0.0547038	1.34111
Gm26916	96.8279	1.14945e-06	0.000130824	0.0390783	-25.5896	0.200089	5.1202
Pebp1	1783.83	1.65265e-12	4.38889e-09	0.0389928	-25.6458	2.73441	70.1261
Dleu2	14.934	5.83298e-06	0.000438409	0.0389315	-25.6862	0.0323662	0.831364
Gnai2	312.426	3.09623e-06	0.000275821	0.0334662	-29.8809	1.4624	43.6979
Vaultrc5	2779.74	1.0786e-05	0.00075379	0.0331843	-30.1347	0.457472	13.7858
Swi5	940.302	1.55356e-12	4.38889e-09	0.0310903	-32.1643	1.25214	40.2742
Arf5	2194.4	1.46809e-11	2.92407e-08	0.0305902	-32.6903	4.4599	145.795
Tma7	47.5881	3.30485e-10	3.29121e-07	0.0287093	-34.8319	0.0933872	3.25285
Gstm5	3129.19	7.6678e-05	0.00328438	0.0285955	-34.9706	5.29736	185.252
Gm9824	1704.99	1.29759e-10	1.47684e-07	0.0280984	-35.5892	1.98113	70.5069
Smt3h1-ps	13.5497	0.000874104	0.0206035	0.0268486	-37.2459	0.01	0.372459
Gm42732	225.164	1.34489e-06	0.000147894	0.023881	-41.8743	0.146057	6.11605
Elob	627.602	3.49984e-08	8.20094e-06	0.0217327	-46.0136	0.675581	31.0859
Gm11878	139.756	6.3357e-09	2.40364e-06	0.02114	-47.3038	0.301899	14.281
Gm20721	25.0936	0.00154777	0.031555	0.0205161	-48.7421	0.0282014	1.3746
Gm12497	38.055	0.00160011	0.0321922	0.0191159	-52.3125	0.01	0.523125
Haus5	235.687	0.00183832	0.0357212	0.0190343	-52.5367	0.352017	18.4938
Nbdy	14.6558	0.000320818	0.00987387	0.0183404	-54.5246	0.0153542	0.837179
Gnas	102.352	5.2925e-05	0.0024373	0.0171597	-58.276	0.205612	11.9822
Cited1	173.519	0.00202548	0.0379695	0.0155482	-64.316	0.01	0.64316
Rln3	1491.82	6.72315e-09	2.4347e-06	0.0155202	-64.4322	2.62549	169.166
Mir6236	295.672	1.72443e-09	1.05681e-06	0.0140224	-71.3145	0.01	0.713145
CT010506.1	305.87	0.0024999	0.0444655	0.013952	-71.6743	0.245127	17.5693
Tgif2-ps2	284.369	0.000348005	0.0105421	0.0137569	-72.691	0.197912	14.3864
Gm26833	12.5539	8.54408e-05	0.00364014	0.0107874	-92.7006	0.01	0.927006
Rpph1	212.093	2.30286e-05	0.00129204	0.0107104	-93.3671	0.01	0.933671
Gm13077	58.8489	2.74151e-07	3.9712e-05	0.00964373	-103.694	0.01	1.03694
Gng5-ps	52.8733	0.00153467	0.0315121	0.00919919	-108.705	0.01	1.08705
Gm46379	31.4613	4.57942e-05	0.00217168	0.00672961	-148.597	0.01	1.48597
Gm11598	159.982	2.28196e-06	0.000224449	0.00593878	-168.385	0.0583488	9.82505
Tma7-ps	377.125	1.97888e-07	3.15315e-05	0.00172741	-578.901	0.01	5.78901
Gm12481	3343.88	1.3302e-06	0.000147894	7.41019e-05	-13494.9	0.0100002	134.953

## Sheet: Polysome Zygote vs. Zygote M
Gene symbol	Total counts	P-value (Polysome*Zygote vs. Polysome*Zygote NO)	FDR step up (Polysome*Zygote vs. Polysome*Zygote NO)	Ratio (Polysome*Zygote vs. Polysome*Zygote NO)	Fold change (Polysome*Zygote vs. Polysome*Zygote NO)	LSMean(Polysome*Zygote) (Polysome*Zygote vs. Polysome*Zygote NO)	LSMean(Polysome*Zygote NO) (Polysome*Zygote vs. Polysome*Zygote NO)
Rps3a2	881.756	4.01871e-06	0.000302048	631.069	631.069	6.31069	0.01
Rps3a1	188.1	1.19294e-06	0.000111813	165.402	165.402	1.65402	0.01
Hspa5	83.2786	0.000184295	0.0062747	132.449	132.449	4.48281	0.0338455
Lipt2	90.6	0.00169188	0.0339526	125.561	125.561	1.25561	0.01
Rpl6l	289.05	0.000163551	0.00570821	115.087	115.087	9.04915	0.0786287
Bud23	74.919	0.00270603	0.0483384	113.419	113.419	1.28363	0.0113176
Gm9025	50.1205	0.000231903	0.00760318	99.3952	99.3952	4.06083	0.0408554
Nxf1	61.9892	2.82117e-05	0.00144079	96.1426	96.1426	3.68972	0.0383775
Alg11	15.744	0.000467852	0.0130785	89.0259	89.0259	0.890259	0.01
Gm6136	737.612	1.59639e-05	0.000949702	77.4585	77.4585	14.6292	0.188866
Gm8355	237.123	0.000826623	0.0202642	76.112	76.112	9.34679	0.122803
Gm16283	54.6303	0.00115017	0.0254538	65.4508	65.4508	0.654508	0.01
Polr2b	20.0758	0.00143897	0.0295471	58.582	58.582	0.703968	0.0120168
Hspa8	150.409	0.000216663	0.00716248	45.2778	45.2778	6.23925	0.137799
Rars	28.2658	0.00200164	0.0387843	44.5412	44.5412	0.634152	0.0142374
Nop53	26.5069	0.0001559	0.00559485	43.7318	43.7318	0.506958	0.0115924
Enpp5	48.257	9.46117e-05	0.00382625	42.1517	42.1517	5.52191	0.131001
Gm15710	58.7716	0.000161735	0.00570821	39.8834	39.8834	0.398868	0.0100008
Ltv1	45.6777	0.0025849	0.0466982	37.3805	37.3805	2.04781	0.0547827
Crry-ps	73.6903	1.25929e-05	0.000789981	37.2293	37.2293	3.6533	0.0981297
Rpp38	134.864	0.00233282	0.0434242	36.7964	36.7964	6.96173	0.189196
Gm7600	20.4128	8.86531e-05	0.00365958	34.2238	34.2238	0.342238	0.01
Gmps	18.3114	8.68769e-07	9.10721e-05	33.8479	33.8479	0.693042	0.0204752
Ncaph	19.6923	0.000657349	0.0170977	33.4749	33.4749	0.869468	0.0259737
Cwf19l1	22.8033	3.07729e-05	0.0015517	32.1288	32.1288	2.45575	0.0764344
Dcaf13	15.4877	0.000334781	0.0100271	32.0789	32.0789	0.514817	0.0160484
Spout1	89.7673	0.000147177	0.00537872	31.9028	31.9028	3.53508	0.110808
Rpl6	113.21	1.07384e-06	0.000103076	31.8544	31.8544	1.67174	0.0524806
Elovl5	12.9371	3.77201e-05	0.00184366	30.9805	30.9805	0.842358	0.0271899
Gm11847	82.3803	8.30409e-05	0.00344576	30.3428	30.3428	5.46445	0.180091
Mcm3	40.9831	0.000332696	0.0100022	30.104	30.104	2.35283	0.0781568
Timm10	677.259	5.0969e-06	0.000365829	28.2816	28.2816	3.29004	0.116331
Nol12	214.624	0.000544058	0.0146446	27.8014	27.8014	7.07868	0.254616
Sf3b6	84.3694	0.000145071	0.00535083	27.3647	27.3647	0.35921	0.0131268
Umps	74.1176	0.0010041	0.0232549	27.1856	27.1856	3.66099	0.134667
Plat	658.561	0.00138766	0.0288273	26.8042	26.8042	26.8784	1.00277
Hist1h2ac	40.9917	0.000197006	0.00667892	26.7453	26.7453	2.01023	0.0751621
Psmc2	79.0957	0.0019101	0.0372072	26.7265	26.7265	5.20991	0.194934
Nat9	155.599	0.00188246	0.0369398	26.6656	26.6656	2.93945	0.110234
Cdh1	35.1445	4.67071e-05	0.00216346	26.5368	26.5368	2.25642	0.0850298
Eme2	62.2845	0.00138885	0.0288273	25.0881	25.0881	1.84479	0.0735326
Gm11675	20.8521	0.000133767	0.00505083	24.5975	24.5975	1.04416	0.0424499
Tacc3	577.762	9.79034e-07	9.95773e-05	22.9413	22.9413	47.2307	2.05876
Dbndd2	193.967	0.00200567	0.0387843	22.4657	22.4657	2.00885	0.0894183
Gm813	751.909	0.00140366	0.0290466	21.6916	21.6916	15.6774	0.722738
Gsta4	58.7807	0.000828815	0.0202642	21.471	21.471	4.11848	0.191815
Psmd6	128.965	0.000856823	0.0206233	21.2733	21.2733	5.96686	0.280486
Tdrd5	24.3387	0.00099549	0.0231226	21.0873	21.0873	1.65461	0.078465
Gm9387	21.1101	0.000285635	0.00885469	20.3454	20.3454	1.41839	0.0697156
Kif22	498.56	0.00218824	0.0413865	20.0593	20.0593	20.6517	1.02953
Cactin	80.9773	0.00261779	0.0469728	19.9812	19.9812	1.16524	0.058317
Zfp791	18.8407	0.00150224	0.0306881	19.2489	19.2489	1.27952	0.0664725
Nop56	775.317	0.00137998	0.0288273	18.998	18.998	44.5254	2.34368
Cdc6	99.1823	0.000846371	0.020493	18.682	18.682	8.20798	0.439353
Clk1	94.9844	0.001345	0.0285622	18.3257	18.3257	1.1553	0.0630428
Tspan1	52.1409	0.0002538	0.00821962	18.1441	18.1441	3.70623	0.204267
Slc25a17	39.8453	1.15428e-06	0.000109478	17.7874	17.7874	3.26675	0.183655
Zfp472	24.1447	0.00278015	0.0492209	17.5782	17.5782	1.54335	0.0877994
Gm10240	1635.77	2.15342e-05	0.0011832	17.0071	17.0071	25.0294	1.47171
Gm13370	1635.77	2.15342e-05	0.0011832	17.0071	17.0071	25.0294	1.47171
Rps6-ps4	2673.61	6.50858e-07	7.10327e-05	16.9644	16.9644	50.3852	2.97006
Kdm8	40.5653	0.0022633	0.0424276	16.1965	16.1965	1.523	0.0940324
Coil	9.82322	0.00170192	0.0340684	15.9784	15.9784	0.223745	0.014003
Pdpn	19.9173	0.0023628	0.0438798	15.8735	15.8735	1.90919	0.120275
Pttg1ip	148.717	0.00055078	0.0147746	15.536	15.536	0.917755	0.0590727
Rps9	1565.85	1.27021e-08	2.86518e-06	15.4258	15.4258	10.2154	0.66223
Polr3a	37.2774	0.0012186	0.0268193	15.2845	15.2845	1.57737	0.103201
Rpl4	336.62	5.91559e-05	0.00260384	15.0981	15.0981	7.86821	0.521138
Ctsb	233.913	0.00111003	0.0247719	15.0004	15.0004	6.23738	0.415815
Ddx24	133.021	4.15375e-05	0.00195816	14.8556	14.8556	7.50342	0.50509
Fam234b	54.3717	0.000116214	0.00449456	14.4658	14.4658	2.24328	0.155075
Ddx11	10.0517	0.00114631	0.0254391	13.9943	13.9943	0.597076	0.0426658
Gm9493	192.405	0.000990013	0.0231226	13.9364	13.9364	3.82961	0.274792
Rps4x	544.569	0.000658843	0.0170977	13.9199	13.9199	7.70905	0.553814
Leprot	91.0425	5.75715e-05	0.00254818	13.7461	13.7461	0.899614	0.0654449
Hmgcr	30.9793	0.00180572	0.0356093	13.636	13.636	2.23043	0.163569
Rrp1b	62.8628	0.000343128	0.0102386	13.55	13.55	2.82984	0.208843
Aplf	16.0123	0.000651157	0.0170091	13.2931	13.2931	0.947702	0.0712929
Atp2c2	41.048	1.6331e-05	0.000949702	13.1258	13.1258	0.52889	0.040294
Psmb7	29.7471	2.26492e-05	0.00121638	12.8525	12.8525	1.25479	0.0976302
Txnip	3478.96	0.000828322	0.0202642	12.7386	12.7386	262.998	20.6458
Bms1	12.5432	0.000408795	0.0115492	12.6597	12.6597	0.540356	0.0426831
Rps25	506.01	9.86819e-07	9.95773e-05	12.5336	12.5336	3.82141	0.304894
Lamb1	73.3514	0.000156785	0.00560136	12.4417	12.4417	5.74249	0.461551
Wdr12	12.4786	0.000774234	0.0193972	12.0763	12.0763	0.708757	0.0586899
Eif2b4	854.352	0.00176571	0.034937	11.9031	11.9031	35.2962	2.96529
AC159205.1	31.3457	6.9268e-05	0.00296698	11.8033	11.8033	2.39198	0.202653
Ercc5	10.2683	0.0014535	0.0297687	11.509	11.509	0.422631	0.0367216
Cct3	134.472	0.00241204	0.0442787	11.4881	11.4881	8.77849	0.764138
Gm10184	11990.9	3.40527e-07	4.17382e-05	11.4751	11.4751	1341.23	116.881
Strip1	26.2799	9.53218e-05	0.0038355	11.4166	11.4166	0.358241	0.031379
Dppa4	66.33	0.00237924	0.04398	11.3841	11.3841	0.839637	0.073755
Ube2t	354.944	0.000886324	0.0211417	11.3741	11.3741	20.3035	1.78507
Fbxw26	184.728	0.000984439	0.0230677	11.2376	11.2376	14.4785	1.2884
Gm13084	1172.37	0.000535861	0.0145707	10.9715	10.9715	90.9608	8.29065
Rps8	377.431	0.000322848	0.00981728	10.962	10.962	2.80382	0.255776
Gm10163	1790.53	0.000262272	0.00839865	10.8497	10.8497	19.6241	1.80872
Gtf2f1	29.1954	0.00140979	0.0290979	10.784	10.784	0.601679	0.0557937
Mettl18	84.6565	0.000804781	0.0200129	10.7441	10.7441	7.27277	0.676908
Rpl24	72.1909	0.000147908	0.00538076	10.6395	10.6395	0.416549	0.0391511
Rpl36al	2467.45	3.11191e-06	0.000247926	10.5808	10.5808	16.6313	1.57183
Atp5h	303.582	0.00131133	0.0281002	10.5238	10.5238	6.20954	0.590045
Gm5905	1633.61	1.38121e-06	0.000127955	10.2807	10.2807	9.02911	0.878255
Clcc1	101.455	0.00122263	0.0268339	10.1306	10.1306	5.0925	0.502687
Gm8994	612.738	0.00215123	0.0410021	10.046	10.046	0.625042	0.0622177
Tfb1m	10.3942	0.00130965	0.0281002	9.9407	9.9407	0.964982	0.0970738
Vcp	15.7684	0.00231884	0.0432652	9.92226	9.92226	0.579659	0.05842
Rps27a	173.019	0.000151728	0.00546975	9.91986	9.91986	0.358891	0.0361791
Chchd2-ps	187.008	0.00134798	0.0285622	9.54053	9.54053	4.32226	0.453042
Atp6v1e1	96.4818	1.22728e-05	0.00077601	9.46455	9.46455	4.32024	0.456466
Tubb4b	7048.61	0.000128758	0.0049082	9.46364	9.46364	571.837	60.4246
Pabpn1l	7633.44	0.00106003	0.0242679	9.4594	9.4594	231.195	24.4407
Rgn	41.0979	0.00138944	0.0288273	9.36127	9.36127	3.69307	0.394505
Zmat5	27.1077	0.00276008	0.0489745	9.29431	9.29431	0.479857	0.0516291
Cnbd2	6.33959	0.000713768	0.0181102	9.1401	9.1401	0.31636	0.0346123
Cpt2	56.7378	0.00138874	0.0288273	9.01831	9.01831	1.81023	0.200729
Padi6	2565.87	0.000848836	0.020493	8.89365	8.89365	175.571	19.7411
Cox4i1	1625.92	1.70833e-06	0.000152924	8.83653	8.83653	20.4073	2.30943
Chchd2	2918.49	5.93591e-10	1.89166e-07	8.82132	8.82132	64.1261	7.26944
Dnah8	6.70021	9.36023e-05	0.00382425	8.75317	8.75317	0.540342	0.061731
Rps6	180.267	0.000110352	0.00435236	8.66622	8.66622	2.8872	0.333156
Zfp952	23.1519	0.000918607	0.0217814	8.52516	8.52516	1.27498	0.149555
U2af1	6.6318	0.00143387	0.0295185	8.43463	8.43463	0.10628	0.0126004
Rps26	1736.45	0.000164074	0.00570821	8.30412	8.30412	1.50615	0.181374
Tmem39b	142.422	0.000362444	0.0105003	8.2026	8.2026	2.9008	0.353644
Etfb	45.9012	0.00156582	0.0318238	8.14302	8.14302	0.48909	0.0600626
Ooep	26081.7	8.27698e-08	1.26813e-05	8.03824	8.03824	828.015	103.009
Gm2991	83.7722	1.81473e-05	0.00102929	7.97293	7.97293	0.405711	0.0508861
Tubb4b-ps1	366.615	0.000163653	0.00570821	7.90681	7.90681	28.5174	3.60668
Gm12254	354.693	0.000596207	0.0156765	7.89468	7.89468	0.911847	0.115502
Gm3375	1760.46	0.00284532	0.0497726	7.88839	7.88839	8.82552	1.1188
Tdrd12	42.8591	0.00282256	0.049641	7.75903	7.75903	3.10217	0.399814
Stau1	118.96	0.00209727	0.0401657	7.66525	7.66525	7.98847	1.04217
Gm6472	4803.19	5.60184e-06	0.000389076	7.61236	7.61236	56.9873	7.48616
Gm12918	9186.08	1.90955e-06	0.00016718	7.48123	7.48123	64.835	8.66636
Nolc1	157.102	0.00278976	0.0492816	7.35019	7.35019	2.55147	0.34713
Mthfd1	12.3272	0.00103864	0.0238469	7.3396	7.3396	0.613856	0.0836362
Zfp296	7303.05	2.96425e-06	0.000238548	7.25847	7.25847	122.454	16.8706
Lrrc36	18.161	0.00282908	0.0496459	7.19735	7.19735	0.311606	0.0432945
Gm5576	410.13	0.00251144	0.0456736	7.14671	7.14671	7.11281	0.995258
Gm5580	1777.48	0.0001711	0.0059011	7.00991	7.00991	19.7203	2.8132
P4hb	380.578	0.000420919	0.0118497	6.79057	6.79057	3.79823	0.559339
Rpl13	298.492	0.00195792	0.0380457	6.68891	6.68891	2.49299	0.372705
Gm9794	870.978	0.000226478	0.007456	6.5038	6.5038	2.78278	0.427871
Rpl23	113.522	0.000948966	0.0224345	6.4964	6.4964	0.420837	0.06478
Mrps31	21.2116	0.000830098	0.0202642	6.37422	6.37422	0.534687	0.0838828
Gm15310	179.391	0.000677982	0.0174241	6.32114	6.32114	0.390538	0.0617829
Rps25-ps1	725.95	0.000831728	0.0202642	6.14019	6.14019	3.22801	0.525718
Gtf2a1l	30.6343	0.000745	0.0187237	6.10268	6.10268	1.26555	0.207377
Gm8399	76.1797	0.00162136	0.0327021	6.08833	6.08833	6.89138	1.1319
Psmd7	115.161	0.000993867	0.0231226	5.88282	5.88282	2.45256	0.416902
Rpl28-ps1	2391.5	1.17326e-05	0.000747792	5.73547	5.73547	14.6024	2.54598
Pa2g4	227.205	0.000276729	0.00867991	5.69171	5.69171	7.37889	1.29643
Polr2d	1272.54	0.000205947	0.0068366	5.30019	5.30019	31.2668	5.89918
Npffr2	9.55965	0.00284879	0.0497726	5.2899	5.2899	0.6805	0.128641
Skp1a	1190.87	5.97483e-07	6.70443e-05	5.2113	5.2113	69.3333	13.3044
Gm12350	4110.06	1.68462e-06	0.000152515	5.11618	5.11618	56.9803	11.1373
Stmn1	242.187	0.00251672	0.0456736	5.05231	5.05231	12.4628	2.46676
Rps7	57.9322	0.00112431	0.0250207	5.04293	5.04293	1.06628	0.21144
Zfp57	1417.5	0.0013783	0.0288273	5.03193	5.03193	188.169	37.395
Cdk1	230.328	0.000806342	0.0200129	4.9114	4.9114	9.89375	2.01445
Oog2	409.457	0.00267211	0.0478397	4.83555	4.83555	25.9281	5.36199
Cd7	1584.06	0.00173507	0.0346448	4.79563	4.79563	118.86	24.7851
Rpl17	41.9512	0.00103375	0.0238032	4.76322	4.76322	0.497424	0.10443
Tigar	130.793	0.00240028	0.0442662	4.70068	4.70068	2.67533	0.569137
Timm17a	387.522	0.000202652	0.00679782	4.59895	4.59895	8.33442	1.81224
Gm2000	5710.83	2.67072e-05	0.00138167	4.53849	4.53849	22.3887	4.93308
AC123935.1	181.059	0.000176117	0.00604794	4.49478	4.49478	5.74205	1.27749
A530040E14Rik	1646.05	6.60482e-05	0.00285982	4.44766	4.44766	38.818	8.72773
Bcap31	208.172	0.000586106	0.0155231	4.38904	4.38904	10.9176	2.48746
Eif4a-ps4	2945.89	0.00110798	0.0247719	4.3542	4.3542	100.401	23.0584
Jpt1	1035.59	1.85412e-06	0.000164131	4.29596	4.29596	41.048	9.55502
Arl6ip1	2521.66	0.000742691	0.0187237	4.18594	4.18594	128.649	30.7336
H3f3a	517.536	0.000205835	0.0068366	4.0336	4.0336	13.4969	3.34613
Elobl	36020.7	1.00619e-06	9.95773e-05	3.95121	3.95121	1926.06	487.461
Gm8930	2374.38	0.000677601	0.0174241	3.88002	3.88002	117.596	30.3081
Rpl10-ps3	8802.46	2.20378e-05	0.00120257	3.7818	3.7818	147.532	39.0109
Cd320	904.604	0.00186602	0.0367076	3.761	3.761	20.2151	5.37492
Eloc	510.028	0.000347061	0.0103173	3.65665	3.65665	3.19422	0.873537
Gm6560	1771.41	0.00027907	0.00871901	3.64814	3.64814	120.69	33.0826
Sp110	373.594	0.00136979	0.0288273	3.2923	3.2923	11.52	3.49906
Rpl18a	3019.75	0.000235834	0.00766892	3.21869	3.21869	28.3957	8.82213
Ldhb	6360.66	4.43857e-05	0.00206796	3.19555	3.19555	384.135	120.209
Dynll1	2407.03	1.56749e-05	0.000946072	3.19496	3.19496	80.2959	25.132
Gm7180	756.266	0.00219218	0.0413865	3.11963	3.11963	9.36054	3.00053
Rps18-ps3	174.212	0.00160556	0.0325484	3.04027	3.04027	0.606472	0.19948
Gm9843	20324.2	0.000108437	0.00429808	3.0294	3.0294	169.131	55.8298
Rps11	1933.77	0.000375726	0.0107291	2.93996	2.93996	11.0192	3.74808
Srsf2	2152.2	0.00034842	0.0103192	2.93355	2.93355	106.404	36.2714
Pkm	864.126	0.00095551	0.0225223	2.92842	2.92842	52.1523	17.809
Atp6v0c	2016.73	0.00176724	0.034937	2.82589	2.82589	59.4384	21.0335
Gm15427	8829.81	0.00160965	0.0325484	2.63728	2.63728	78.9033	29.9184
Dppa5a	34621.9	0.00190207	0.0372072	2.5604	2.5604	69.3734	27.0948
Ndufa2	2175.65	0.00217093	0.0412788	2.45931	2.45931	7.7529	3.15247
Imp4	1333.68	0.0016641	0.0334795	2.38373	2.38373	60.8779	25.5389
Elof1	8416.05	0.00190698	0.0372072	2.02115	2.02115	257.477	127.391
Gm10131	8751.55	0.000741621	0.0187237	0.482301	-2.07339	193.352	400.895
Eif1	8736.45	6.71474e-05	0.00289169	0.444948	-2.24745	121.446	272.944
Gm10157	3786.75	0.00223875	0.0420664	0.440373	-2.2708	47.3059	107.422
Nop10	4295.28	0.00127773	0.0276621	0.397695	-2.51449	20.2472	50.9114
Pcbp1	7249.51	0.000509181	0.0139884	0.365584	-2.73535	147.338	403.021
Ccna2	743.098	0.00218963	0.0413865	0.341676	-2.92675	5.9228	17.3346
Swi5	940.302	0.00088324	0.0211314	0.3385	-2.95421	19.8627	58.6785
Sec61b	485.192	0.00132124	0.0282016	0.323371	-3.09242	5.32499	16.4671
Cox7a2	2060.86	0.00108098	0.0243971	0.316319	-3.16137	6.83193	21.5982
Tdpx-ps1	4767.61	0.00088321	0.0211314	0.311194	-3.21343	77.2753	248.319
Mad2l2	510.806	0.000264244	0.00842091	0.295808	-3.38057	4.64008	15.6861
Klhdc2	645.115	0.000913828	0.0217327	0.290324	-3.44443	5.93591	20.4458
Fkbp1a	368.537	0.000330654	0.0100022	0.288456	-3.46673	4.43152	15.3629
Cenpa	830.931	0.00275107	0.0489236	0.285543	-3.5021	2.59256	9.07939
Mt1	8779.94	0.0023707	0.0439242	0.278978	-3.58452	0.422157	1.51323
Tma7	47.5881	0.00208428	0.0400131	0.277474	-3.60394	0.625705	2.255
Atp5b	3157.37	7.3624e-05	0.00308717	0.276585	-3.61552	32.4538	117.337
Gm10076	67324.5	0.000491682	0.0136015	0.275975	-3.62352	8.80906	31.9198
Gm10273	9279.05	3.65715e-05	0.00179855	0.271975	-3.6768	126.439	464.891
Med10	654.844	0.000183767	0.0062747	0.269782	-3.7067	5.64419	20.9213
Ypel5	1309.28	9.07335e-05	0.00372615	0.2619	-3.81825	10.364	39.5722
H2afz	4251.34	0.00126152	0.0275357	0.261868	-3.81872	5.42308	20.7092
Tubg1	1108.62	0.000288942	0.00892248	0.26146	-3.82468	18.4502	70.566
Eif5a	3432.97	3.81054e-06	0.00029191	0.258377	-3.87031	31.3404	121.297
Gm12396	9720.06	0.00108036	0.0243971	0.257655	-3.88116	117.095	454.464
1810037I17Rik	1321.49	0.00132389	0.0282016	0.257475	-3.88387	14.3541	55.7496
Higd2a	6669.46	2.61817e-05	0.00136333	0.24991	-4.00144	100.095	400.526
Hsp25-ps1	1061.93	0.00106751	0.0243691	0.245739	-4.06937	4.75469	19.3486
Gm13127	3303.03	2.2749e-05	0.00121638	0.237615	-4.20849	20.3084	85.4675
Rpl37a	1140.56	0.000522536	0.014306	0.232886	-4.29394	0.466009	2.00102
Rbx1	1409.08	6.8408e-06	0.000457988	0.229089	-4.36512	9.83065	42.9119
Eif5al3-ps	202.047	0.000268712	0.00851188	0.22709	-4.40355	1.29286	5.69318
Ube2i	420.514	0.000166129	0.00575455	0.222811	-4.48811	5.45963	24.5034
CT010467.1	139471	7.49228e-05	0.00312518	0.213226	-4.68986	376.025	1763.51
Mcrs1	535.654	4.04537e-05	0.00191842	0.213098	-4.69267	2.89613	13.5906
Csnk2b	1535.9	2.99409e-08	5.42135e-06	0.211515	-4.72779	13.6726	64.6412
Gm13340	8509.5	1.62847e-05	0.000949702	0.211469	-4.72883	21.0898	99.7301
Tpt1	416.328	5.10125e-05	0.00229274	0.20922	-4.77966	3.10649	14.848
Timm23	17.7987	0.00205453	0.039633	0.208306	-4.80063	0.203144	0.97522
Med25	429.656	0.00131207	0.0281002	0.207162	-4.82713	3.85191	18.5937
Nlrc3	34.6634	0.00244702	0.044817	0.206783	-4.83598	0.0487454	0.235732
Gm21955	42.7634	0.00286169	0.0498385	0.203473	-4.91467	0.0523598	0.257331
Ndufb6	308.435	0.00048174	0.0134197	0.200364	-4.99093	1.17933	5.88597
Dguok	104.771	0.000203073	0.00679782	0.196367	-5.09251	0.225716	1.14946
Hirip3	1747.17	0.00258173	0.0466982	0.19518	-5.12348	15.8357	81.1337
Slc7a14	10.3618	0.00260786	0.0469003	0.191173	-5.23087	0.0356133	0.186288
Plekhj1	3600.75	1.36489e-07	1.87484e-05	0.190442	-5.25094	19.8585	104.276
Pigp	41.0342	0.000451951	0.0126785	0.188674	-5.30014	0.138131	0.732116
Rps28	36.0668	0.000675038	0.0174241	0.18655	-5.36049	0.0394304	0.211366
Gm37696	190.846	0.00227204	0.0424914	0.186097	-5.37355	0.748512	4.02217
Arf5	2194.4	2.47396e-05	0.00129671	0.18603	-5.37547	17.0515	91.6599
Gstp1	1027.91	7.26316e-05	0.00307796	0.185813	-5.38176	5.20031	27.9868
Ppp4c	983.089	0.000143548	0.0053193	0.182391	-5.48272	8.58174	47.0513
Cyth1	6.11928	0.000269235	0.00851188	0.18095	-5.5264	0.0557294	0.307983
Fam221b	2728.01	9.91809e-07	9.95773e-05	0.178727	-5.59513	11.0059	61.5796
Mif4gd	730.278	0.000126559	0.004871	0.178286	-5.60895	5.28445	29.6402
Gm28417	27.4134	0.00107429	0.0243971	0.175941	-5.68372	0.0450624	0.256122
Minos1	179.55	3.99536e-05	0.00190605	0.173612	-5.75996	0.986533	5.68239
Gpx1	4495.32	4.50666e-06	0.000335557	0.168544	-5.93318	8.60199	51.0372
Tpt1-ps3	3897.66	1.34426e-05	0.000830209	0.167953	-5.95405	25.5265	151.986
Gstp-ps	2426.58	2.79325e-05	0.00143573	0.16504	-6.05914	13.273	80.4231
Polr2j	2484.93	1.0124e-06	9.95773e-05	0.163541	-6.11466	7.95546	48.6449
Ube2k	37.9961	0.00014698	0.00537872	0.163301	-6.12365	0.206747	1.26605
Ndufa13	150.664	0.000140204	0.00526887	0.162749	-6.14443	0.549782	3.37809
Gm20594	22981.4	1.97872e-07	2.58433e-05	0.161915	-6.17608	50.6393	312.753
Ubl5	2858.54	3.3427e-08	5.91807e-06	0.160674	-6.22377	12.0543	75.0235
Gm14176	2995.39	1.64133e-06	0.000150305	0.160587	-6.22716	30.6106	190.617
Neurog3	32.0411	0.00030682	0.00943799	0.160343	-6.23661	0.14094	0.878989
Gm29216	22470.6	2.45998e-07	3.1109e-05	0.160132	-6.24487	50.1142	312.957
Ube2d2a	51.7874	0.000163548	0.00570821	0.158758	-6.29888	0.268828	1.69332
Gm37485	89.8193	0.000588425	0.0155231	0.158482	-6.30988	0.0499881	0.315419
Rep15	208.809	0.00107861	0.0243971	0.157863	-6.33461	0.258055	1.63468
Taf1d	35.1966	0.00249901	0.0455659	0.155481	-6.43167	0.104407	0.671511
Fam241b	169.351	1.79522e-05	0.00102896	0.15455	-6.47041	0.771974	4.99499
Gm10146	1818.53	8.9261e-06	0.000587721	0.154481	-6.47329	7.79585	50.4648
Tac2	61.3693	0.00015082	0.00546173	0.153884	-6.49842	0.552182	3.58831
Gm28437	67264.7	6.40411e-08	1.02043e-05	0.152282	-6.56678	220.612	1448.71
Gm10069	14.6383	4.8695e-05	0.00222961	0.152246	-6.5683	0.0653288	0.429099
Polr2f	477.162	3.68584e-06	0.000285098	0.151609	-6.59593	1.33703	8.81892
Gm21781	13.4093	0.000610382	0.0159964	0.15099	-6.62295	0.0256327	0.169764
Trmt112	13915.2	5.14591e-08	8.39575e-06	0.150112	-6.66169	132.921	885.477
Ypel3	1516.1	5.39251e-06	0.000380196	0.150001	-6.66664	14.8163	98.7753
Taf10	1632.37	5.57766e-07	6.34817e-05	0.149991	-6.66706	13.9138	92.764
Gng5	1065.77	3.41455e-05	0.00170023	0.144294	-6.93028	7.08042	49.0693
Serf2	3797.26	5.1637e-08	8.39575e-06	0.143946	-6.94705	12.442	86.4349
Gm26916	96.8279	0.000311792	0.00955403	0.14192	-7.04624	0.520824	3.66985
Polr2h	520.925	1.76784e-05	0.00102061	0.141629	-7.0607	0.29145	2.05784
Lsm7	401.269	2.371e-05	0.00125932	0.141525	-7.06588	1.46613	10.3595
Nup62	1523.65	0.000683025	0.0174973	0.140809	-7.10182	11.0354	78.3715
Bcl2l10	54620.2	3.61877e-05	0.00179073	0.140446	-7.12019	401.887	2861.51
Gm5931	2572.55	5.47666e-07	6.32356e-05	0.139415	-7.17285	21.3533	153.164
Itgb1bp1	103.988	1.86756e-05	0.00104048	0.137924	-7.25039	0.746312	5.41106
Oosp3	778.972	5.95381e-06	0.000405419	0.137569	-7.26907	3.51194	25.5285
Pbld1	29.1509	0.000368186	0.0106035	0.135511	-7.3795	0.0252351	0.186222
Gm29666	74.4472	0.000133104	0.00504971	0.135109	-7.40142	0.145054	1.07361
Commd2	1341.71	2.14482e-08	4.06852e-06	0.134619	-7.42835	9.43217	70.0655
Cops9	1189.33	5.74022e-06	0.000394244	0.134557	-7.43178	7.41696	55.1212
Dleu2	14.934	0.000234487	0.00765638	0.133182	-7.50849	0.048134	0.361414
Gm13015	52.5209	0.00155391	0.0316624	0.132777	-7.53142	0.0829622	0.624823
Nudt14	271.398	1.82164e-05	0.00102929	0.131797	-7.58742	0.968568	7.34893
Gm43775	293.053	0.00125291	0.0274229	0.131399	-7.6104	0.478732	3.64334
Gm13341	20.446	0.00207018	0.0398384	0.131162	-7.62418	0.0546527	0.416682
Crb3	666.153	0.000115145	0.00447491	0.127758	-7.82732	1.36833	10.7103
Dtx2	826.029	5.36752e-06	0.000380196	0.1271	-7.86781	3.02608	23.8086
Tesc	522.833	0.000100223	0.00401245	0.125414	-7.97362	2.67419	21.3229
1810013D15Rik	64.8475	0.000114447	0.00447491	0.124277	-8.04656	0.109354	0.879922
Unc13d	66.6444	0.00109733	0.0246265	0.123539	-8.09459	0.0674652	0.546104
Gm10222	1698.4	1.30755e-05	0.000813845	0.123509	-8.09656	3.79128	30.6963
Psmb6	3311.8	3.83352e-07	4.62752e-05	0.122525	-8.16159	8.33068	67.9916
Lmo1	1833.35	1.23998e-07	1.79616e-05	0.12133	-8.24201	12.299	101.368
Sh3bp1	249.449	0.000140865	0.00526887	0.117887	-8.48268	1.0418	8.83725
Dhdh	94.7028	0.000321643	0.00981728	0.117862	-8.48448	0.227854	1.93322
Rps2-ps10	5496.03	7.31488e-05	0.00308347	0.11786	-8.48467	3.20052	27.1553
Daw1	14.4404	0.000273141	0.00860125	0.117477	-8.51233	0.0917156	0.780713
Tcl1b4	5556.53	0.00048449	0.0134492	0.116746	-8.56559	14.6594	125.566
Gm28661	23221.8	9.69755e-06	0.000633282	0.116467	-8.58612	37.4991	321.972
Ppih	13.442	1.54123e-05	0.000937329	0.115684	-8.64421	0.0356453	0.308126
Rbx1-ps	10716.2	1.31843e-07	1.84419e-05	0.115352	-8.66914	37.3888	324.129
Nip7	1295.72	9.78712e-08	1.47121e-05	0.114629	-8.72376	1.61716	14.1077
Obox1	117.962	0.000368669	0.0106035	0.11411	-8.76351	0.592782	5.19485
Tm2d3	2615.41	2.79887e-09	7.96377e-07	0.11333	-8.82379	11.6668	102.945
Gm10925	31644	6.80113e-07	7.32224e-05	0.111817	-8.94318	51.2951	458.742
Arl3	29.0714	5.70635e-05	0.0025398	0.111316	-8.98342	0.151731	1.36306
Gm13339	5262.73	0.000285153	0.00885469	0.110943	-9.01365	7.33581	66.1224
Gm4799	5326.04	3.67346e-08	6.22691e-06	0.109974	-9.09309	25.2	229.146
Dhrs1	872.748	2.87768e-06	0.000233944	0.109655	-9.11951	5.72918	52.2473
Eny2	281.189	1.84874e-05	0.00103725	0.106753	-9.36746	1.30118	12.1887
Eif3i	1213.23	1.02744e-06	9.9825e-05	0.106456	-9.39356	6.43921	60.4871
Wdcp	59.5709	3.88463e-05	0.00187488	0.103513	-9.66066	0.190732	1.8426
Gm11408	789.842	0.000331532	0.0100022	0.103197	-9.69018	0.569664	5.52015
Dusp14	644.595	0.000503342	0.0138759	0.102758	-9.73159	2.93151	28.5283
Arl5c	81.7605	0.00175643	0.0348964	0.102384	-9.76714	0.22098	2.15835
Snrpf	311.462	3.9889e-06	0.000302048	0.10157	-9.8454	0.919921	9.057
Gm4076	1756.9	0.000261391	0.00839865	0.0995561	-10.0446	2.03532	20.444
Cib1	1212.87	6.7911e-06	0.000457988	0.0993526	-10.0652	5.14239	51.759
Tcl1	55076.9	2.35262e-06	0.000199394	0.0990839	-10.0925	251.1	2534.22
Gm45184	722.227	3.40436e-05	0.00170023	0.0980049	-10.2036	0.275385	2.80991
B930036N10Rik	1360.75	2.43379e-05	0.00128411	0.0978493	-10.2198	6.81358	69.6333
Gm28439	2249.41	1.99184e-06	0.000172489	0.0970518	-10.3038	3.40394	35.0734
A430103D13Rik	157.254	0.000812902	0.020113	0.0969686	-10.3126	0.196245	2.0238
Gm11410	3846.75	5.07937e-07	5.95108e-05	0.0968653	-10.3236	5.32566	54.9801
Snrpe	707.177	6.65534e-08	1.03967e-05	0.0964692	-10.366	1.41532	14.6712
Gm42836	9.33488	0.000580024	0.015455	0.0959751	-10.4194	0.0596903	0.621935
Fbxo15	42.8479	0.000201843	0.00679782	0.0941782	-10.6182	0.0292704	0.310798
Gm13092	2491.44	1.12727e-07	1.66314e-05	0.0931634	-10.7338	6.53892	70.1876
Teddm1b	2409.4	5.11318e-05	0.00229274	0.092671	-10.7909	6.65085	71.7684
Lamtor2	420.319	7.0586e-05	0.00300727	0.0910066	-10.9882	2.48245	27.2777
Tcl1b5	1637.42	0.002598	0.0468287	0.0899419	-11.1183	5.24462	58.3112
Gm10263	2724.64	2.26602e-07	2.91184e-05	0.0889639	-11.2405	1.87495	21.0755
Sap30	865.237	4.66545e-06	0.000344163	0.0883742	-11.3155	3.78368	42.8143
Ccz1	20.441	0.000159085	0.00565819	0.0864174	-11.5717	0.0395487	0.457647
Gm28438	11177.7	4.99566e-06	0.000361822	0.0863248	-11.5842	12.7828	148.077
Hnrnpa0	12.669	0.00281868	0.049641	0.0849834	-11.767	0.0660601	0.777329
Siah2	3502.68	2.03055e-10	8.08871e-08	0.084958	-11.7705	12.02	141.482
Ptov1	1385.8	0.000142754	0.00531458	0.0844457	-11.8419	4.10643	48.628
Cdk2ap2	21177	1.57582e-07	2.09243e-05	0.0832078	-12.0181	84.2931	1013.04
Gm28784	48.6152	0.00249935	0.0455659	0.0829858	-12.0503	0.114222	1.3764
AC154239.2	83.0805	1.10999e-05	0.000713169	0.0829827	-12.0507	0.262989	3.16921
Fam104a	478.85	5.06197e-10	1.68036e-07	0.0821786	-12.1686	3.53064	42.963
Gm38224	161.202	0.000128718	0.0049082	0.0820656	-12.1854	0.540908	6.59117
Gm11525	531.134	3.82692e-05	0.00185909	0.0819749	-12.1989	0.221502	2.70208
Gm9001	62.8763	0.000840981	0.0204271	0.0818488	-12.2176	0.125208	1.52974
Gm13075	54.2341	2.63009e-06	0.00021602	0.0815672	-12.2598	0.0558817	0.685101
Med27	243.144	1.40341e-08	2.94236e-06	0.0806077	-12.4058	0.843961	10.47
Mir6236	295.672	8.85107e-06	0.000587637	0.0805546	-12.4139	0.612327	7.60139
9130230L23Rik	15.4413	0.00103019	0.0237899	0.080114	-12.4822	0.0309156	0.385895
Snrpert	10066.7	1.36357e-09	4.02354e-07	0.078829	-12.6857	17.0662	216.496
Gm7879	4690.57	5.61088e-11	3.19299e-08	0.0777369	-12.8639	10.7217	137.923
Gm44044	78.2163	4.21554e-05	0.0019756	0.0761572	-13.1307	0.103012	1.35263
Oaz1	3673.31	9.19917e-10	2.81884e-07	0.0755221	-13.2412	3.62761	48.0338
Bcas2	57.5493	0.00220001	0.0414361	0.0752549	-13.2882	0.0910649	1.21008
Pttg1	35866.3	3.92515e-11	2.60597e-08	0.0749578	-13.3408	198.668	2650.4
Gm37738	185.749	8.14569e-07	8.65289e-05	0.0740563	-13.5032	0.27127	3.66302
Gm11407	211.473	0.000262491	0.00839865	0.073005	-13.6977	0.125036	1.71271
Hpf1	346.319	1.31943e-07	1.84419e-05	0.0711391	-14.057	0.463106	6.50986
Bcl7c	51.2811	0.000802805	0.0200129	0.0695361	-14.381	0.168141	2.41804
Psmb3	1388.25	3.63636e-08	6.22691e-06	0.0689031	-14.5131	2.2466	32.6052
Tmem107	1289.14	0.000700523	0.0178424	0.0686896	-14.5583	3.55312	51.7272
Smim14	196.411	1.60417e-05	0.000949702	0.0678652	-14.7351	0.703025	10.3591
Fam96b	2385.29	1.92608e-08	3.83626e-06	0.0672845	-14.8623	12.0221	178.676
Cks1b	7298.64	1.95261e-11	1.77531e-08	0.066608	-15.0132	21.7916	327.162
Smagp	1069.06	6.11906e-07	6.77091e-05	0.0664035	-15.0595	2.88476	43.4429
Rplp2	1226.84	6.62487e-09	1.5994e-06	0.0662085	-15.1038	0.614022	9.27407
Gm43841	125.373	0.000352659	0.0103677	0.0643722	-15.5347	0.111985	1.73965
Gm6467	1904.45	4.83256e-06	0.00035322	0.0639647	-15.6336	2.63852	41.2496
Gm12168	432.664	1.05617e-08	2.47486e-06	0.0632193	-15.8179	2.16615	34.2641
Ssu72	122.417	0.000380686	0.0108319	0.0630472	-15.8611	0.181811	2.88373
Cdc34b	25795	0.000350479	0.0103417	0.0629909	-15.8753	66.4094	1054.27
Rn7s2	26751.3	3.90649e-05	0.00187488	0.0628513	-15.9106	13.9929	222.634
Oaz1-ps	9287.7	2.84031e-10	1.02858e-07	0.0618507	-16.168	7.98497	129.101
Gm26764	51.0873	3.26202e-06	0.000257312	0.0613247	-16.3067	0.0568041	0.926285
Siva1	4625.58	1.53175e-11	1.74335e-08	0.0610193	-16.3883	10.9713	179.801
Obox5	2685.35	0.000544094	0.0146446	0.0598101	-16.7196	5.47186	91.4872
Tcl1b1	16644.8	1.51114e-10	6.33644e-08	0.0596121	-16.7751	23.5959	395.824
Kctd13	629.282	0.000559298	0.0149528	0.0589586	-16.9611	3.37491	57.242
Gm21844	14.7594	0.000101787	0.00405467	0.0587304	-17.0269	0.0392668	0.668594
Trmt112-ps2	7580.39	2.24957e-10	8.53444e-08	0.0585257	-17.0865	26.3031	449.428
Gm11249	123.18	0.0012859	0.0277637	0.0582349	-17.1718	0.0519805	0.8926
Gm43808	299.698	0.000588308	0.0155231	0.0574353	-17.4109	0.749226	13.0447
Cox6b2	7449.98	5.39308e-09	1.38602e-06	0.0569665	-17.5542	18.6189	326.839
Cox8a	14110.3	6.15974e-11	3.27164e-08	0.0569487	-17.5597	36.229	636.17
Omt2b	53228.8	2.44669e-11	1.94928e-08	0.0563967	-17.7315	60.5448	1073.55
Gm12501	95.2451	2.46271e-06	0.000204379	0.0550617	-18.1615	0.276455	5.02083
Gm7856	22.7436	2.31891e-06	0.000198654	0.0544108	-18.3787	0.0513394	0.943552
Gm20274	148.254	0.00286507	0.0498385	0.0539878	-18.5227	0.110747	2.05134
Mgst3	1092.5	4.42197e-07	5.25819e-05	0.0538015	-18.5868	2.55575	47.5034
Omt2a	18268	2.0055e-11	1.77531e-08	0.0537283	-18.6122	23.5835	438.941
Gm45251	196.109	0.000982654	0.0230677	0.0533094	-18.7584	0.0295535	0.554378
Gm43592	123.461	5.12248e-05	0.00229274	0.0515714	-19.3906	0.285273	5.53161
Scand1	6127.68	6.70095e-11	3.33665e-08	0.0512837	-19.4994	8.81971	171.979
Gm42732	225.164	1.06579e-05	0.000690338	0.0511598	-19.5466	0.170544	3.33355
Cby3	77.3599	1.60975e-05	0.000949702	0.0504848	-19.808	0.130663	2.58817
Magoh	507.164	1.33063e-08	2.86518e-06	0.0494841	-20.2085	0.658219	13.3016
Tcl1b2	6832.52	5.61614e-06	0.000389076	0.0494684	-20.2149	13.2511	267.87
Cenpv	110.493	0.000700975	0.0178424	0.0493336	-20.2701	0.294958	5.97884
Gm42430	24.9937	0.00117981	0.0260376	0.0492235	-20.3155	0.0332516	0.675522
Gm4950	1042.43	2.27546e-08	4.21595e-06	0.0484807	-20.6268	1.18148	24.3702
Gm10443	988.938	2.37761e-06	0.000199394	0.0481895	-20.7514	0.342674	7.11097
Gm26917	2276.06	0.000542777	0.0146446	0.0477117	-20.9592	0.0949023	1.98908
Snrpg	198.906	4.05371e-09	1.07653e-06	0.0455173	-21.9697	0.241544	5.30665
Igkv13-87	25.2649	0.00271718	0.0484291	0.0448269	-22.308	0.0600803	1.34027
Rn7s1	26287.7	3.55492e-06	0.000277667	0.0443734	-22.536	10.1985	229.834
AC157515.1	298.577	2.95568e-05	0.00149987	0.0432411	-23.1261	0.075946	1.75634
Fpgs	944.882	4.99533e-05	0.00227416	0.041733	-23.9619	2.38548	57.1605
Cks2	1633.97	5.02543e-11	3.07982e-08	0.041014	-24.3819	1.18469	28.8849
AC121599.1	59.3411	0.00127277	0.0276344	0.0404631	-24.7139	0.147341	3.64136
Gch1	255.991	8.91777e-11	4.17929e-08	0.0402031	-24.8737	0.727987	18.1077
Lars2	578.66	5.74931e-09	1.4314e-06	0.0367299	-27.2258	1.04231	28.3778
Vps72	767.243	2.08634e-08	4.05411e-06	0.0363053	-27.5442	3.41431	94.0444
Gm11993	13054	1.54484e-14	6.15386e-11	0.0328124	-30.4763	26.7658	815.723
Gm15452	4828.49	1.15866e-10	5.12835e-08	0.0323421	-30.9194	2.96926	91.8076
Gm5626	73.2029	2.24224e-05	0.00121523	0.0315264	-31.7195	0.0801222	2.54143
Polr2c	914.731	7.21754e-13	1.15004e-09	0.0308754	-32.3882	1.73143	56.0779
Romo1	4943.82	3.08391e-11	2.23359e-08	0.0296482	-33.7289	3.52548	118.91
Gng5-ps	52.8733	0.00127298	0.0276344	0.029454	-33.9513	0.061258	2.07979
6330562C20Rik	138.404	1.83539e-08	3.74937e-06	0.0286853	-34.861	0.220673	7.69287
Rps27l	2047.26	1.6035e-13	3.19377e-10	0.0286544	-34.8987	2.29388	80.0536
Gm8186	24634.9	7.65966e-14	2.03415e-10	0.0286017	-34.963	18.5831	649.722
Gm16380	1041.74	3.82047e-10	1.32338e-07	0.0273536	-36.5583	1.39072	50.8422
Gm23935	81.5405	0.000358048	0.0104108	0.0272513	-36.6955	0.140157	5.14311
Gm24245	81.5405	0.000358048	0.0104108	0.0272513	-36.6955	0.140157	5.14311
Gm24270	81.5405	0.000358048	0.0104108	0.0272513	-36.6955	0.140157	5.14311
Snora47	387.567	6.19134e-05	0.00269543	0.0246952	-40.4938	0.532679	21.5702
Gm15629	138.719	0.000374457	0.0107291	0.0219916	-45.4719	0.197893	8.99859
Gm35106	69.6004	0.000114823	0.00447491	0.0219381	-45.5829	0.0693514	3.16124
Gm20627	506.48	1.50559e-07	2.03305e-05	0.0205765	-48.5991	1.07736	52.359
Gm12497	38.055	0.00175147	0.0348848	0.0202216	-49.452	0.01	0.49452
Gm11381	1099.51	1.41995e-05	0.00087021	0.0192248	-52.0162	1.34669	70.0498
Gm18737	13.2082	1.31809e-08	2.86518e-06	0.0156964	-63.7088	0.025286	1.61094
Cdc20	2991.86	2.35566e-16	1.87675e-12	0.0141562	-70.6403	2.34576	165.706
Gm25395	188.628	0.000384515	0.0109019	0.0120879	-82.7275	0.0698509	5.77859
Gm12895	39.4893	4.7817e-05	0.00220207	0.0102766	-97.3081	0.01	0.973081
Gm12896	44.1559	6.16915e-05	0.00269543	0.0102766	-97.3081	0.01	0.973081
Gm20402	88.0829	0.00136183	0.028779	0.0100725	-99.2803	0.130227	12.929
Gm14706	103.295	1.00044e-12	1.32842e-09	0.00293224	-341.036	0.0105459	3.59655
Gm24616	148.145	0.000530717	0.0144802	0.00154754	-646.187	0.01	6.46187
Gm12481	3343.88	2.62304e-07	3.26527e-05	0.000421024	-2375.16	0.021922	52.0684

## Sheet: Polysome 2-cell vs 2-cell M
Gene symbol	Total counts	P-value (Polysome*2-cell vs. Polysome*2-cell NO)	FDR step up (Polysome*2-cell vs. Polysome*2-cell NO)	Ratio (Polysome*2-cell vs. Polysome*2-cell NO)	Fold change (Polysome*2-cell vs. Polysome*2-cell NO)	LSMean(Polysome*2-cell) (Polysome*2-cell vs. Polysome*2-cell NO)	LSMean(Polysome*2-cell NO) (Polysome*2-cell vs. Polysome*2-cell NO)
Gm18765	1376.5	7.29832e-10	8.42821e-08	4163.75	4163.75	41.6375	0.01
Gm6018	1707.24	3.49335e-12	8.69734e-10	3128.41	3128.41	158.585	0.0506918
F8a	2205.72	6.11139e-18	2.42794e-14	2991.75	2991.75	106.706	0.0356667
Tpd52-ps	590.865	9.1425e-18	2.42794e-14	2256.45	2256.45	22.5645	0.01
Gm28883	727.607	5.93281e-14	3.90388e-11	2075.03	2075.03	20.7503	0.01
Nat6	218.828	1.80534e-10	2.71381e-08	1880.98	1880.98	18.8098	0.01
Gm31579	2581.86	8.32395e-09	6.14046e-07	1640.06	1640.06	16.4006	0.01
Hsd3b7	2579.76	5.84392e-19	4.65585e-15	1472.55	1472.55	86.4346	0.0586974
Fbxl14	311.794	5.19992e-07	1.41419e-05	1332.28	1332.28	21.0305	0.0157853
Gm2076	125.054	1.5543e-06	3.33206e-05	1214.53	1214.53	12.1453	0.01
Psrc1	1450.86	1.6575e-06	3.50274e-05	1212.93	1212.93	18.5162	0.0152657
Derl3	3583.13	2.49218e-16	3.97104e-13	1061.91	1061.91	169.664	0.159772
Gm20052	589.793	1.19171e-13	5.93396e-11	1021.72	1021.72	17.613	0.0172386
Gm38345	59.6751	0.0074429	0.0253192	1010	1010	10.1	0.01
Kcng4	256.152	6.72332e-07	1.71133e-05	1007.07	1007.07	12.0405	0.0119559
AA545190	271.395	5.07006e-15	4.48813e-12	1000.93	1000.93	10.0093	0.01
Tmem158	423.468	0.000379675	0.0023912	903.383	903.383	9.03383	0.01
Pdlim2	413.534	3.08856e-17	6.15165e-14	898.022	898.022	12.5248	0.0139471
Nat14	508.017	2.74952e-10	3.84306e-08	881.937	881.937	8.81937	0.01
Cldn8	815.715	5.0035e-07	1.38413e-05	804.285	804.285	8.04285	0.01
CAAA01090811.1	599.822	9.40322e-07	2.22963e-05	793.12	793.12	7.9312	0.01
1810049J17Rik	67.379	9.99764e-06	0.000138524	760.344	760.344	7.6043	0.0100011
Gm26856	165.722	1.55103e-05	0.000197577	755.628	755.628	7.55628	0.01
Arhgef16	275.91	9.44698e-10	1.01708e-07	721.785	721.785	8.28489	0.0114783
Trappc1	1881.49	1.93858e-13	8.58037e-11	708.812	708.812	97.4996	0.137553
2310039H08Rik	197.001	0.000398673	0.00249116	666.207	666.207	6.66207	0.01
Pigc	590.869	2.72162e-06	5.15038e-05	662.049	662.049	23.7046	0.0358049
Gm2479	585.963	2.25015e-13	9.43523e-11	642.828	642.828	11.6659	0.0181478
Tex19.2	1140.54	7.29999e-05	0.000660147	631.75	631.75	6.3175	0.01
Uts2r	246.599	5.30063e-05	0.000514216	629.288	629.288	6.29288	0.01
Fam189b	361.9	6.71905e-07	1.71133e-05	627.581	627.581	18.0728	0.0287975
Gm19040	181.061	2.55275e-07	8.26738e-06	622.625	622.625	13.2276	0.0212449
Bhlhe40	208.813	4.41418e-08	2.19854e-06	617.041	617.041	6.17041	0.01
3110070M22Rik	154.353	0.000898578	0.00480791	589.826	589.826	5.89826	0.01
Gm13384	229.496	0.000110458	0.0009184	587.067	587.067	24.0301	0.0409324
Txndc2	138.736	8.63949e-08	3.68079e-06	582.305	582.305	5.82305	0.01
Elf3	200.256	1.54459e-05	0.000197207	579.049	579.049	11.9524	0.0206415
Psg17	122.406	0.000665877	0.00376779	578.203	578.203	5.78203	0.01
Gm8609	333.542	0.00074572	0.00411722	575.807	575.807	19.1045	0.0331786
Chac1	113.726	0.000496678	0.00296852	564.593	564.593	5.64593	0.01
C1qb	147.822	0.000315969	0.00206847	559.681	559.681	7.73357	0.0138178
B3gnt7	753.292	2.91799e-08	1.6024e-06	557.015	557.015	9.30656	0.0167079
Dhrs1	872.748	3.57596e-16	4.74828e-13	541.184	541.184	15.911	0.0294003
Gfra4	899.165	1.58386e-15	1.57733e-12	541.161	541.161	16.275	0.0300742
Fkrp	68.8778	0.000774485	0.00424369	536.275	536.275	7.01965	0.0130897
Gm33778	61.3722	0.00065546	0.00371676	534.967	534.967	5.34967	0.01
Prelp	111.568	1.64777e-07	5.80875e-06	521.69	521.69	5.2169	0.01
4921536K21Rik	86.9803	7.52341e-08	3.25342e-06	514.44	514.44	5.1444	0.01
Gm29797	192.69	1.01305e-07	4.1603e-06	512.221	512.221	5.12221	0.01
Gm10297	179.842	0.0137878	0.0405191	510.088	510.088	5.10088	0.01
Il2rb	85.4258	1.38099e-07	5.16543e-06	507.524	507.524	5.88412	0.0115938
Mrap	145.754	2.95858e-07	9.20742e-06	507.503	507.503	6.40384	0.0126183
Srd5a3	274.352	1.70722e-12	4.53381e-10	488.323	488.323	5.62473	0.0115185
Reep4	1138.51	1.67227e-10	2.61234e-08	478.978	478.978	16.9388	0.0353646
Rbm7	180.895	3.09011e-08	1.66395e-06	476.441	476.441	6.9312	0.0145479
Gm20627	506.48	1.0752e-11	2.37949e-09	468.285	468.285	13.1541	0.02809
Gdf15	69.28	0.000927856	0.00493655	463.502	463.502	4.63502	0.01
Gm15975	283.131	2.8532e-05	0.000318969	461.849	461.849	4.61849	0.01
9130023H24Rik	134.594	0.0009712	0.00513782	457.33	457.33	4.5733	0.01
Spry1	310.42	1.7777e-06	3.70758e-05	452.367	452.367	4.52367	0.01
Ighm	356.156	4.08975e-08	2.07535e-06	450.414	450.414	4.50414	0.01
AC140264.2	68.5652	0.00131914	0.00645155	444.54	444.54	4.4454	0.01
Dusp18	133.094	0.00879312	0.0285802	441.632	441.632	4.41632	0.01
Rln3	1491.82	5.90021e-13	1.95863e-10	440.147	440.147	11.6843	0.0265463
Lypd3	328.514	3.75145e-08	1.94077e-06	428.53	428.53	18.3592	0.0428423
Pja1	315.157	9.10943e-07	2.1729e-05	423.411	423.411	4.23411	0.01
Gm20402	88.0829	0.000999441	0.00527321	422.597	422.597	4.22597	0.01
Fam90a1a	317.561	1.53488e-05	0.000196595	414.832	414.832	4.14832	0.01
Tigd2	116.75	1.50538e-06	3.25908e-05	411.163	411.163	4.11163	0.01
1700056E22Rik	107.389	5.79108e-05	0.000550242	406.213	406.213	4.06213	0.01
Ccdc74a	239.461	5.22863e-08	2.50943e-06	398.541	398.541	3.98541	0.01
Trh	180.373	0.000169765	0.00126947	394.072	394.072	7.46032	0.0189314
Ramp3	126.866	1.1546e-07	4.6458e-06	391.658	391.658	5.01466	0.0128037
Rgl2	93.3741	2.26183e-07	7.47718e-06	389.019	389.019	3.89019	0.01
Prm2	73.6837	1.08042e-13	5.91432e-11	388.552	388.552	3.88552	0.01
Pyurf	110.021	1.13982e-07	4.60962e-06	388.533	388.533	3.88533	0.01
Gm44126	295.251	0.0164038	0.0464922	386.22	386.22	3.8622	0.01
Coasy	332.063	7.5845e-05	0.00067666	377.914	377.914	5.37672	0.0142274
Ndufaf3	599.413	9.71759e-08	4.0114e-06	374.808	374.808	7.13319	0.0190316
Crabp2	877.343	1.63544e-08	1.01793e-06	370.283	370.283	5.05018	0.0136387
Cox6a2	173.085	5.43148e-06	8.74194e-05	357.616	357.616	3.57616	0.01
Gm1587	226.859	1.96506e-06	3.99378e-05	347.363	347.363	3.47363	0.01
Gm5900	450.668	4.31023e-05	0.000438005	343.666	343.666	3.43666	0.01
Cldn4	263.293	0.000238731	0.00166054	340.844	340.844	3.40844	0.01
Prickle3	344.779	5.68349e-09	4.31241e-07	340.812	340.812	4.47743	0.0131375
Comtd1	243.654	2.10142e-06	4.20653e-05	337.242	337.242	3.37242	0.01
Ptprv	47.4139	7.11234e-05	0.000646877	335.564	335.564	3.35564	0.01
Cyp4f39	66.0345	1.45349e-07	5.38601e-06	329.049	329.049	3.29049	0.01
Gm12351	27.5396	0.000377163	0.00237914	328.048	328.048	3.28048	0.01
Nr1d1	422.48	1.30747e-14	1.04166e-11	327.714	327.714	15.6107	0.0476351
Gm9924	84.2022	0.00274358	0.011444	327.559	327.559	3.27559	0.01
Ltc4s	860.298	7.6268e-08	3.26681e-06	323.089	323.089	3.23089	0.01
Gstm6	118.338	2.15817e-06	4.28538e-05	319.604	319.604	3.19604	0.01
Magea10	246.652	0.00370165	0.0145443	318.909	318.909	5.10748	0.0160155
Gm15629	138.719	1.72047e-06	3.6071e-05	316.932	316.932	3.16932	0.01
Gm19554	138.606	0.00405232	0.0156722	316.83	316.83	5.51941	0.0174207
Men1	248.778	7.76152e-06	0.000115798	315.156	315.156	10.0494	0.0318872
Gm17518	35.7773	0.000114603	0.000946161	311.369	311.369	3.11369	0.01
Cldn34b2	230.829	2.55206e-06	4.89934e-05	305.04	305.04	3.0504	0.01
Gm15625	45.9519	0.0158537	0.0452874	304.585	304.585	3.04585	0.01
Exo5	260.189	2.29639e-05	0.000267867	303.995	303.995	5.427	0.0178523
Smim12	236.779	2.67541e-05	0.00030234	302.839	302.839	3.02839	0.01
A730082K24Rik	98.0248	1.03767e-06	2.41023e-05	298.247	298.247	3.96688	0.0133007
1700116B05Rik	57.309	1.27797e-07	4.87158e-06	297.148	297.148	2.97148	0.01
Klhl36	219.438	9.44475e-07	2.23283e-05	296.808	296.808	3.91821	0.0132012
Gm13205	51.4755	2.10768e-06	4.20849e-05	295.76	295.76	2.9576	0.01
AL589737.1	39.6444	0.000142056	0.00110957	292.04	292.04	2.9204	0.01
Gm1673	623.977	3.30531e-06	5.93008e-05	291.409	291.409	2.91409	0.01
AC093043.1	43.4931	4.30854e-05	0.000438005	286.346	286.346	2.86346	0.01
Cldn15	174.229	9.63338e-07	2.27068e-05	284.394	284.394	4.26743	0.0150053
Gm8399	76.1797	3.08427e-11	5.85056e-09	284.232	284.232	2.84232	0.01
Phc1	50.8585	1.07499e-06	2.47526e-05	281.053	281.053	2.81053	0.01
Gm5083	82.7086	0.000238881	0.00166054	279.626	279.626	2.79626	0.01
AC122858.1	53.8416	7.80874e-06	0.000116001	276.552	276.552	2.76552	0.01
Adgrg1	169.428	1.94333e-06	3.98623e-05	275.08	275.08	2.98976	0.0108687
Hist3h2ba	485.942	0.00931855	0.0299358	273.956	273.956	2.73956	0.01
Hyal2	568.372	0.00193971	0.00872103	273.202	273.202	7.4307	0.0271985
Gm5454	200.23	4.4917e-05	0.000451641	272.918	272.918	2.72918	0.01
Sirt4	163.253	0.00291124	0.0119949	272.898	272.898	3.42553	0.0125524
Icosl	174.958	1.33255e-06	2.95723e-05	270.897	270.897	4.45735	0.016454
Paqr4	1002.32	1.22537e-09	1.22005e-07	265.69	265.69	31.474	0.118461
Gm815	95.2965	4.00385e-07	1.14743e-05	264.542	264.542	2.64542	0.01
Gm32939	49.6408	0.000563839	0.0032861	262.032	262.032	2.62032	0.01
Kpna7	114.575	9.39252e-08	3.89741e-06	259.9	259.9	3.88237	0.0149379
Gm7774	651.25	8.89387e-07	2.13647e-05	257.117	257.117	13.7301	0.0534
Mlycd	124.015	4.00525e-05	0.000414413	256.264	256.264	2.56264	0.01
Ccdc50-ps	130.76	9.17585e-07	2.18221e-05	255.608	255.608	2.55608	0.01
Lrrc32	35.0054	0.00025165	0.00173284	255.588	255.588	2.55588	0.01
Mfsd13a	53.8145	3.3813e-08	1.79592e-06	255.279	255.279	2.77725	0.0108793
Tmem42	937.869	1.2777e-13	5.9879e-11	253.167	253.167	4.3551	0.0172025
1700007L15Rik	56.054	0.00761956	0.02581	253.009	253.009	2.53009	0.01
Gm45272	106.59	3.89528e-07	1.14094e-05	252.032	252.032	2.52032	0.01
Ss18l1	25.6521	9.76099e-07	2.29398e-05	250.544	250.544	2.50544	0.01
Gm29791	82.1209	7.39141e-06	0.000112166	250.135	250.135	2.50135	0.01
Tmem230	247.728	2.12009e-09	1.87675e-07	249.511	249.511	3.88322	0.0155633
Xrcc3	112.163	3.39077e-07	1.01566e-05	246.857	246.857	3.00315	0.0121655
Nfil3	833.421	6.99968e-16	7.96664e-13	246.126	246.126	10.5884	0.0430203
Mtss1l	25.5055	8.88243e-08	3.76417e-06	245.56	245.56	2.4556	0.01
Gm9770	79.0054	0.0125894	0.0378205	244.885	244.885	2.44885	0.01
Ggt1	68.5573	3.89824e-05	0.000406509	244.471	244.471	2.74299	0.0112201
Gm37516	68.9388	0.000152892	0.00117804	244.134	244.134	2.44134	0.01
Trim15	222.119	2.83859e-07	8.90357e-06	244.112	244.112	4.20655	0.0172321
Noto	735.886	0.00013223	0.00105462	241.469	241.469	4.07303	0.0168678
Tspan1	52.1409	6.88064e-06	0.000105826	240.484	240.484	2.40484	0.01
Gm9207	40.2711	2.50805e-10	3.56816e-08	239.443	239.443	2.39443	0.01
Gm8873	20.2374	0.000849661	0.00458001	237.873	237.873	2.37873	0.01
Snph	33.9757	5.09223e-07	1.4038e-05	237.127	237.127	3.71469	0.0156654
Fbxl8	290.485	6.70161e-05	0.000621471	233.626	233.626	16.9777	0.0726702
Gm10054	106.898	0.000779409	0.00425895	233.174	233.174	2.33174	0.01
Aire	70.3161	1.32871e-08	8.60639e-07	232.457	232.457	2.72028	0.0117023
Spert	46.6492	7.60058e-05	0.000676852	231.094	231.094	2.6978	0.011674
Cdo1	253.48	3.85947e-13	1.53742e-10	229.55	229.55	3.972	0.0173034
Setd6	166.294	0.0180325	0.0497798	227.702	227.702	3.52407	0.0154767
Zfp358	28.5273	0.0174814	0.0486973	224.784	224.784	2.24784	0.01
Usp11	138.377	5.64781e-09	4.31241e-07	221.659	221.659	2.83309	0.0127813
Slc4a2	57.5487	2.18782e-05	0.00025861	220.449	220.449	2.42529	0.0110016
6330562C20Rik	138.404	1.05905e-12	3.18089e-10	218.639	218.639	3.81621	0.0174544
Gatsl2	39.488	6.47489e-09	4.86655e-07	217.116	217.116	2.17116	0.01
Cebpd	66.3891	0.000838455	0.00453494	216.796	216.796	2.17972	0.0100543
Gm6505	143.061	0.0015971	0.00752905	214.902	214.902	2.14902	0.01
Agtrap	73.515	6.09691e-06	9.61862e-05	210.444	210.444	2.54816	0.0121085
Gpx6	156.28	1.44116e-06	3.15002e-05	210.314	210.314	3.59339	0.0170858
Tmem151a	64.6409	1.22725e-10	2.03699e-08	210.026	210.026	2.10026	0.01
Yipf6	159.724	5.12706e-07	1.40853e-05	209.972	209.972	3.36061	0.016005
Twf2	264.467	4.71542e-06	7.87584e-05	206.97	206.97	2.96525	0.0143269
Tspyl4	157.95	1.08652e-05	0.000147606	205.738	205.738	2.96657	0.0144192
Slc35f6	287.959	7.26551e-07	1.82026e-05	205.337	205.337	3.15701	0.0153748
Zkscan6	102.832	1.2906e-05	0.000170235	203.963	203.963	2.03963	0.01
Gm9856	58.3066	1.02218e-05	0.000140894	203.125	203.125	2.03125	0.01
Gm28523	30.8357	2.31634e-07	7.59436e-06	197.392	197.392	1.97392	0.01
Gm5705	102.038	8.30061e-07	2.03362e-05	195.99	195.99	1.9599	0.01
Kxd1	50.916	3.66654e-07	1.0819e-05	195.806	195.806	1.95806	0.01
Chdh	86.1952	6.37007e-14	3.90388e-11	195.522	195.522	1.95522	0.01
Dhrs11	56.7765	0.000204639	0.00147677	192.669	192.669	1.92669	0.01
Evx1	188.018	1.98764e-05	0.000238846	191.782	191.782	1.91782	0.01
9330102E08Rik	86.6554	7.87542e-06	0.000116403	191.722	191.722	1.91722	0.01
Zfp750	206.775	4.14344e-07	1.17604e-05	191.265	191.265	2.30502	0.0120515
Gm13391	22.1849	5.65625e-06	9.04887e-05	191.199	191.199	1.91199	0.01
Otub2	142.41	1.56633e-06	3.33661e-05	190.146	190.146	3.6536	0.0192147
G6pc3	149.876	0.000214301	0.00153675	189.093	189.093	1.89093	0.01
Cbr1	231.014	3.70747e-05	0.000391032	188.222	188.222	3.51355	0.018667
Try4	23.1409	0.000302446	0.001998	188.018	188.018	1.88018	0.01
Gm8668	182.346	8.98663e-07	2.15005e-05	187.666	187.666	7.73779	0.0412317
Gm14272	137.101	0.00479974	0.0179192	186.243	186.243	1.86243	0.01
Tmem175	127.77	1.29589e-10	2.10701e-08	186.008	186.008	2.5477	0.0136967
Gpr27	64.3411	0.0111336	0.0343756	182.379	182.379	1.82379	0.01
Gm5424	58.3377	0.00410147	0.015847	180.739	180.739	1.80739	0.01
Gm5946	165.653	3.5552e-05	0.000379174	180.385	180.385	1.80385	0.01
Ifit1bl2	90.1932	7.4592e-06	0.00011298	179.51	179.51	2.02246	0.0112666
S1pr3	117.589	0.0110397	0.0342098	179.441	179.441	2.08757	0.0116337
Gm13346	35.6275	2.08652e-09	1.86779e-07	178.172	178.172	1.78172	0.01
Tns2	59.455	3.65441e-07	1.0819e-05	177.802	177.802	2.57362	0.0144746
Tsta3	154.053	0.00348355	0.0138214	177.79	177.79	4.70718	0.0264761
Plxnb1	40.1315	1.40122e-05	0.000181816	177.148	177.148	2.20497	0.012447
Fads3	22.9584	1.56696e-05	0.000198789	175.408	175.408	1.75408	0.01
Gm6829	103.185	0.00032139	0.00209535	174.185	174.185	1.74185	0.01
Mroh3	22.3307	2.87132e-08	1.6024e-06	172.794	172.794	1.72794	0.01
Cmtm2a	16.6445	8.1822e-11	1.38697e-08	172.396	172.396	1.72396	0.01
Pex5	33.8968	0.000209327	0.00150787	171.479	171.479	1.71479	0.01
Trp53	210.437	3.32e-08	1.7752e-06	171.29	171.29	5.60289	0.0327099
B9d2	86.0313	0.000163881	0.0012411	170.999	170.999	1.70999	0.01
Rhbg	96.4586	1.30101e-07	4.91239e-06	170.905	170.905	1.70905	0.01
Egr1	110.241	2.51607e-05	0.000288841	170.433	170.433	12.604	0.0739528
Pde1b	53.4663	1.04962e-06	2.4309e-05	168.882	168.882	1.79597	0.0106344
Isg20	175.15	0.000169019	0.00126677	168.673	168.673	14.1264	0.0837498
Efna4	269.773	0.00916111	0.0295373	168.556	168.556	2.52605	0.0149865
Fam58b	203.015	0.00178635	0.00816513	168.151	168.151	5.80442	0.034519
Dlst	99.562	4.01651e-05	0.00041504	166.096	166.096	3.89683	0.0234613
Ankrd49	93.485	6.7166e-06	0.000103905	165.95	165.95	2.61014	0.0157284
Gm44621	273.742	3.19791e-06	5.83014e-05	165.785	165.785	3.66706	0.0221194
Cntnap1	136.23	8.44529e-06	0.000121349	165.046	165.046	5.20096	0.0315122
Gm28784	48.6152	1.3258e-07	4.98237e-06	164.671	164.671	1.64671	0.01
Cyb5a	98.894	6.29461e-07	1.62295e-05	162.67	162.67	1.6267	0.01
9930014A18Rik	80.3501	1.95634e-06	3.98623e-05	161.645	161.645	2.0091	0.0124291
Nr2e1	49.9906	9.26537e-08	3.86477e-06	161.612	161.612	1.61612	0.01
Zfp951	23.5251	5.67724e-07	1.47812e-05	160.692	160.692	1.76543	0.0109864
Kctd7	26.6439	3.96961e-05	0.000411796	160.416	160.416	1.60416	0.01
Tmem169	64.7502	3.04325e-06	5.62542e-05	160.095	160.095	1.8939	0.0118298
Tac2	61.3693	1.12665e-11	2.42596e-09	157.866	157.866	1.57866	0.01
Spg21	121.975	2.94478e-07	9.20043e-06	156.938	156.938	3.41247	0.0217441
Foxk1	18.9843	5.32014e-07	1.42712e-05	156.556	156.556	1.56556	0.01
Gm20362	95.4351	2.32159e-05	0.000269623	155.337	155.337	3.43172	0.0220921
Gm44729	72.3565	2.47032e-11	4.92025e-09	155.135	155.135	1.55135	0.01
Siglece	28.8308	4.62181e-06	7.7357e-05	153.506	153.506	1.53506	0.01
Gm36307	187.415	8.68455e-05	0.000751307	152.114	152.114	1.52114	0.01
Syde1	28.4654	0.000579171	0.00335338	151.068	151.068	1.97899	0.0131
CT009713.5	33.8593	0.000127033	0.00102126	150.861	150.861	1.50861	0.01
Ninj2	89.288	6.30648e-14	3.90388e-11	150.37	150.37	1.79514	0.0119381
Txnip	3478.96	1.53212e-08	9.68765e-07	150.354	150.354	9.44284	0.0628039
Sirt2	30.0306	4.14794e-07	1.17604e-05	150.094	150.094	1.50094	0.01
Krt72	54.8979	3.97134e-07	1.14482e-05	149.097	149.097	1.92594	0.0129174
Pcbd1	224.859	2.21788e-07	7.36243e-06	148.599	148.599	3.75561	0.0252735
C87414	156.554	1.40427e-11	2.94415e-09	147.259	147.259	2.71526	0.0184387
Slc23a3	168.994	0.00319727	0.0128975	146.954	146.954	1.46954	0.01
Igkv13-87	25.2649	0.000245355	0.00169242	146.81	146.81	1.4681	0.01
Xlr3a	93.0287	5.48879e-07	1.4528e-05	146.794	146.794	1.78227	0.0121413
Fbxl22	76.5906	0.000422862	0.00260351	145.559	145.559	1.45559	0.01
Prmt2	298.985	3.72536e-10	5.0305e-08	145.099	145.099	2.69261	0.0185571
Adck2	123.508	0.00141362	0.00678861	143.68	143.68	1.4368	0.01
Tmem147	841.985	2.75842e-07	8.75552e-06	143.086	143.086	28.8151	0.201383
BC029722	76.0053	6.7843e-05	0.000625585	142.201	142.201	1.42201	0.01
Ptpn23	21.1262	0.000241414	0.00167247	140.901	140.901	1.40901	0.01
Armc5	70.1026	0.0102818	0.0324032	139.977	139.977	1.39977	0.01
BC022687	311.636	8.43934e-09	6.16798e-07	139.875	139.875	2.4148	0.017264
Mpped1	44.84	4.2165e-13	1.59966e-10	139.007	139.007	1.39007	0.01
A430046D13Rik	175.542	3.23826e-06	5.86487e-05	138.889	138.889	6.19421	0.0445982
Emc10	102.977	0.000182016	0.00133686	138.149	138.149	1.38149	0.01
Abcb8	376.359	1.11792e-12	3.18089e-10	137.687	137.687	1.90947	0.0138681
Cep68	31.5765	6.00822e-05	0.000566924	137.212	137.212	1.37212	0.01
Gm17751	144.05	1.26986e-09	1.23377e-07	137.136	137.136	2.36476	0.0172439
Trp73	13.73	7.26218e-07	1.82026e-05	137.003	137.003	1.37003	0.01
Vezf1	38.4408	4.0735e-08	2.07535e-06	136.258	136.258	1.36258	0.01
Gm42980	1341.09	4.54013e-05	0.000454412	135.576	135.576	13.3229	0.0982686
D830035M03Rik	136.313	0.00544113	0.0198033	134.433	134.433	1.34433	0.01
Igsf23	95.5324	2.84981e-09	2.44134e-07	133.455	133.455	1.63228	0.012231
Amdhd2	68.9891	0.0117833	0.0359408	133.016	133.016	1.33016	0.01
4930481B07Rik	99.9583	0.009016	0.0291638	132.701	132.701	1.32701	0.01
Rflna	111.704	0.0143527	0.0418244	131.672	131.672	1.55871	0.0118379
Camta2	47.7446	2.04242e-05	0.00024506	131.077	131.077	2.28661	0.0174448
Zdhhc24	433.623	0.00125537	0.00621471	130.823	130.823	1.30823	0.01
Dguok	104.771	5.00755e-13	1.73457e-10	130.336	130.336	1.30336	0.01
Bdh1	49.5756	5.54625e-08	2.63018e-06	130.313	130.313	1.94347	0.0149139
Ccdc115	1162.26	2.16655e-05	0.000256959	130.105	130.105	20.1525	0.154895
9430021M05Rik	154.801	6.45127e-05	0.000601842	129.47	129.47	11.8703	0.0916843
Fbxw17	43.8772	2.02169e-08	1.21104e-06	129.286	129.286	1.29286	0.01
D10Jhu81e	292.109	5.59409e-07	1.46125e-05	128.994	128.994	5.11493	0.0396524
Gm13080	42.7456	0.00460313	0.0173642	128.975	128.975	1.28975	0.01
9130409I23Rik	44.7589	0.00609492	0.0215682	128.392	128.392	1.28392	0.01
Psg20	33.5084	0.000188312	0.00137515	127.71	127.71	1.2771	0.01
Txndc5	120.322	7.8188e-06	0.000116001	126.107	126.107	1.33627	0.0105963
Slc35b4	92.5884	1.04236e-09	1.09898e-07	125.736	125.736	1.47074	0.011697
Tusc2	76.8096	0.00709957	0.0244118	125.086	125.086	1.25086	0.01
Fam69b	656.744	4.28775e-06	7.31488e-05	124.615	124.615	6.14902	0.0493441
Nlrp4g	249.176	6.70674e-06	0.000103905	124.381	124.381	2.48083	0.0199455
Angel1	204.248	8.90308e-07	2.13647e-05	124.301	124.301	1.57531	0.0126733
Mrps2	271.372	3.88781e-06	6.74819e-05	124.237	124.237	15.615	0.125688
Adam8	45.1586	0.00134186	0.00653614	123.656	123.656	1.50881	0.0122017
3110083C13Rik	60.0154	0.000133673	0.00106285	123.654	123.654	1.72103	0.0139182
Npm3-ps1	57.2274	3.9565e-05	0.000411431	123.441	123.441	1.23441	0.01
Stom	121.262	1.06639e-06	2.46258e-05	122.466	122.466	1.40728	0.0114912
Zfp383	50.1882	0.00607625	0.0215249	122.363	122.363	1.46779	0.0119953
CT009713.7	61.0967	1.86964e-06	3.87901e-05	120.742	120.742	2.40412	0.0199113
Dpp7	91.9168	0.00372328	0.0145783	120.304	120.304	2.0871	0.0173485
Nthl1	157.185	0.000342314	0.00219937	120.016	120.016	1.20016	0.01
Erich5	75.4573	6.07997e-06	9.61094e-05	119.352	119.352	1.19352	0.01
Otx1	71.8382	0.000318685	0.00208112	119.076	119.076	2.84743	0.0239127
Fut11	140.175	7.90086e-10	8.99231e-08	117.679	117.679	1.17679	0.01
Sgsm1	31.0348	1.17901e-08	8.00241e-07	117.563	117.563	1.25613	0.0106847
AC113125.1	2944.27	3.54237e-08	1.86901e-06	117.195	117.195	41.8288	0.356917
Slc41a1	35.8309	0.000150636	0.00116516	116.859	116.859	1.16859	0.01
Leng9	64.7415	0.0103797	0.0326599	115.546	115.546	1.15546	0.01
AC154747.3	506.266	9.00085e-10	9.83756e-08	115.51	115.51	25.7257	0.222713
9230110C19Rik	28.2199	2.47077e-05	0.00028446	115.034	115.034	1.15034	0.01
Zwint	65.8109	2.56298e-05	0.00029312	114.61	114.61	1.68329	0.0146872
Gm9025	50.1205	0.0089328	0.0289685	112.589	112.589	1.12589	0.01
Calcoco1	123.089	0.000216588	0.00154481	112.377	112.377	1.24885	0.0111131
Plekhh1	27.6801	2.3277e-07	7.60032e-06	112.011	112.011	1.12011	0.01
Scarb1	46.247	6.52881e-11	1.15589e-08	111.015	111.015	1.40293	0.0126372
Eras	84.6473	0.00827513	0.0274471	110.479	110.479	1.10479	0.01
Naglu	92.6056	0.00544934	0.0198242	110.216	110.216	1.43496	0.0130195
Mfrp	29.3159	2.78252e-06	5.22374e-05	108.646	108.646	1.08646	0.01
Gm10651	37.6227	0.00530133	0.0193564	108.207	108.207	1.08207	0.01
Lrrc17	126.77	6.89725e-06	0.000105877	108.141	108.141	1.18174	0.0109278
Pan2	105.398	1.34777e-08	8.65945e-07	107.835	107.835	1.57585	0.0146136
Gm1840	1498.85	7.88975e-06	0.000116403	107.822	107.822	73.0434	0.677441
Calr4	28.9226	8.69174e-06	0.000123435	107.815	107.815	1.20231	0.0111516
Abhd16a	487.411	6.26262e-08	2.86749e-06	107.386	107.386	15.9771	0.148782
A1bg	53.2828	8.29562e-06	0.00012041	107.193	107.193	1.07193	0.01
AC153729.2	108.433	0.000269033	0.00182571	107.173	107.173	1.07173	0.01
Gm42437	267.042	2.09466e-05	0.000250573	106.445	106.445	3.73218	0.035062
Fcho1	111.703	7.52853e-07	1.87437e-05	105.991	105.991	5.64868	0.0532939
Wfs1	168.571	2.25487e-08	1.31128e-06	105.919	105.919	11.9294	0.112627
Gm9888	29.7484	2.81758e-06	5.26941e-05	105.495	105.495	1.05495	0.01
Nab2	22.3922	0.0089763	0.0290472	104.874	104.874	1.36582	0.0130234
Mapk1ip1	267.217	0.000369574	0.00233682	103.932	103.932	1.03932	0.01
Diras1	26.0584	0.00248367	0.0105645	103.781	103.781	1.03781	0.01
D330020A13Rik	35.4599	0.00178189	0.0081541	103.549	103.549	1.03549	0.01
Dhrs13os	134.474	0.000296469	0.00196518	103.427	103.427	2.20383	0.021308
Gdi1	40.1903	0.00122362	0.00611194	103.239	103.239	1.48372	0.0143716
Plekhb1	52.2719	6.41289e-05	0.000598963	103.028	103.028	1.03028	0.01
Zfp41	57.1132	0.017445	0.0486299	102.819	102.819	1.02819	0.01
Vps37c	65.7923	4.35254e-05	0.000440618	102.585	102.585	1.09453	0.0106695
Gm9035	195.223	3.7105e-05	0.000391032	102.559	102.559	1.02572	0.0100013
Gm6047	102.995	0.00194561	0.00874262	101.602	101.602	1.01602	0.01
Pgam5	76.262	0.000518277	0.00308143	100.807	100.807	1.31884	0.0130828
Tmem114	60.7991	3.91576e-09	3.18335e-07	100.121	100.121	1.14723	0.0114584
AC121599.1	59.3411	2.94816e-05	0.000325842	100.068	100.068	2.29404	0.0229248
Gm19531	50.3877	0.000215589	0.00154044	99.7204	99.7204	1.50564	0.0150986
Gm3302	80.7675	0.0105685	0.0330842	99.6099	99.6099	0.996099	0.01
Gm3089	80.7675	0.0105685	0.0330842	99.6099	99.6099	0.996099	0.01
Gm32635	293.394	7.67594e-06	0.000115421	99.6037	99.6037	16.6813	0.167476
Kiss1r	20.5903	7.36979e-08	3.22611e-06	99.5997	99.5997	0.995997	0.01
Kcnmb3	36.4248	8.87307e-06	0.000125235	99.5348	99.5348	0.995348	0.01
AC127242.1	89.8191	2.78661e-06	5.22374e-05	99.3386	99.3386	4.00054	0.0402718
Gm36159	231.752	3.63269e-05	0.000386404	99.2818	99.2818	0.992818	0.01
Dctn2	109.897	4.10729e-06	7.08285e-05	98.9844	98.9844	3.08611	0.0311777
Hist1h2ba	440.386	0.000218305	0.00155289	98.7388	98.7388	5.49069	0.0556083
Laptm5	22.9449	0.000324899	0.00211303	98.7303	98.7303	0.987303	0.01
Nckap1l	16.3633	0.00306859	0.0124795	98.4947	98.4947	1.08626	0.0110286
Gm20548	48.0761	2.90409e-05	0.000323593	98.114	98.114	0.98114	0.01
Htr5a	20.8572	7.98066e-06	0.00011731	98.1011	98.1011	0.981011	0.01
Fbxo40	51.0817	3.97924e-05	0.000412257	98.0916	98.0916	0.980916	0.01
Sost	28.7604	0.0106443	0.0332431	97.9459	97.9459	0.979459	0.01
AC101677.2	40.4195	1.25279e-08	8.31749e-07	97.6547	97.6547	1.04735	0.010725
AC156832.1	34.0698	0.000179832	0.0013266	97.4699	97.4699	0.974699	0.01
Inca1	30.464	7.267e-09	5.41086e-07	97.2254	97.2254	0.972254	0.01
Pycr1	28.3393	0.000210708	0.00151645	97.1511	97.1511	0.971511	0.01
Myo9b	48.8116	1.08375e-12	3.18089e-10	96.7358	96.7358	2.33709	0.0241595
Gm8508	46.4244	0.000636291	0.00362637	95.752	95.752	0.95752	0.01
Tm7sf3	35.1836	2.97964e-05	0.000327252	95.6233	95.6233	1.06554	0.0111431
Gspt2	150.693	4.98791e-06	8.21047e-05	95.492	95.492	0.95492	0.01
Rnpepl1	24.399	0.000975069	0.00515144	94.7931	94.7931	1.15708	0.0122064
Oas1b	48.958	0.000659241	0.00373554	94.6357	94.6357	1.13624	0.0120064
Tubb2b	74.2506	0.000272227	0.00184137	93.9367	93.9367	4.36578	0.0464757
Mrps36-ps2	229.078	0.000212307	0.0015252	93.9166	93.9166	0.939166	0.01
Gm15691	349.773	0.000693994	0.00389496	93.7965	93.7965	16.2237	0.172967
Tgds	142.743	9.11982e-09	6.31805e-07	93.594	93.594	1.22462	0.0130844
Bcs1l	71.9531	9.70585e-05	0.000826138	93.5677	93.5677	4.58213	0.0489712
Tpp1	29.4686	0.00497034	0.0184523	93.4532	93.4532	0.934532	0.01
9430064I24Rik	24.6999	1.68882e-09	1.58292e-07	92.8957	92.8957	0.928957	0.01
Tshz1	13.3911	1.34458e-05	0.000175323	92.6665	92.6665	0.947908	0.0102292
Gpr108	123.778	8.94416e-10	9.83756e-08	91.7141	91.7141	1.25051	0.0136349
Gm16249	17.3235	0.00061591	0.00352765	91.5265	91.5265	0.915265	0.01
Gm16551	102.309	1.89951e-08	1.16411e-06	91.1855	91.1855	1.38764	0.0152178
Gm34045	48.8939	2.75759e-12	7.08701e-10	90.9677	90.9677	0.977075	0.0107409
Tmed3	212.755	2.24062e-06	4.40767e-05	90.9152	90.9152	2.87559	0.0316293
Fam222a	13.4214	2.76352e-06	5.20496e-05	90.7564	90.7564	1.0607	0.0116873
Slc4a5	26.2005	2.98822e-11	5.80663e-09	90.4362	90.4362	0.904362	0.01
Nr2e3	30.2573	0.000705509	0.00394165	90.315	90.315	0.90315	0.01
Gm11426	146.458	0.00999086	0.0316364	89.7046	89.7046	1.80748	0.0201492
Smpd2	42.9944	0.00477663	0.0178664	89.6335	89.6335	1.33488	0.0148926
Atxn7l2	33.0318	0.0141144	0.0413266	89.613	89.613	1.2048	0.0134444
Pdhx	69.9496	3.97252e-07	1.14482e-05	89.4993	89.4993	0.997436	0.0111446
Usp17lb	263.336	0.00173519	0.00802337	89.0481	89.0481	12.2935	0.138055
BC017158	41.7773	1.46928e-05	0.000189414	88.8294	88.8294	0.888294	0.01
AC122858.3	16.4648	9.08044e-06	0.000127142	88.4282	88.4282	0.884282	0.01
Cela1	16.0467	0.00144581	0.00692648	88.3658	88.3658	0.883658	0.01
Znfx1	17.1515	3.18456e-06	5.81912e-05	88.1964	88.1964	0.881964	0.01
Crry-ps	73.6903	0.00118705	0.00597751	88.1126	88.1126	0.881126	0.01
Lrp11	31.472	4.34041e-05	0.00044051	88.0482	88.0482	0.880482	0.01
Ndst1	15.0941	0.00339429	0.0135288	87.5798	87.5798	0.971683	0.0110948
Sdhaf4	243.684	4.45446e-13	1.61312e-10	87.0827	87.0827	1.61598	0.0185568
Gm10857	41.1557	0.000228286	0.0015982	86.524	86.524	1.87492	0.0216693
Gm4541	16.1949	0.00246363	0.0104961	85.9951	85.9951	0.859951	0.01
Il17c	25.6671	0.00198711	0.00888684	85.7258	85.7258	0.857258	0.01
Akr1cl	21.2422	9.05982e-05	0.000782011	85.2316	85.2316	0.852316	0.01
Krt8	44.2942	0.00462499	0.0174301	85.1398	85.1398	2.23112	0.0262054
Itga9	28.5	5.38431e-12	1.26167e-09	84.2717	84.2717	0.888367	0.0105417
Gmppa	37.9782	0.00780304	0.026264	84.0188	84.0188	1.03884	0.0123644
Tram1	100.09	6.24318e-11	1.13044e-08	83.9518	83.9518	2.21562	0.0263915
Olfr976	81.6218	0.011736	0.0358103	83.8375	83.8375	0.838375	0.01
Ggct	409.725	1.18361e-09	1.20895e-07	83.8199	83.8199	2.21687	0.026448
Dhx34	36.0867	0.00328011	0.0131717	83.3221	83.3221	0.833221	0.01
Slc26a9	31.2208	6.98675e-05	0.000637693	83.1839	83.1839	1.66198	0.0199796
Gm45133	15.2087	0.000165233	0.0012466	82.9992	82.9992	1.34307	0.0161817
Cd177	224.391	6.56544e-07	1.68189e-05	82.8689	82.8689	1.65045	0.0199164
Actn3	77.1388	6.98765e-05	0.000637693	82.4817	82.4817	0.824817	0.01
Reg3g	26.2654	0.0127029	0.038061	81.9815	81.9815	0.819815	0.01
Ccdc105	61.7043	0.00208239	0.0092374	81.9027	81.9027	0.819027	0.01
Gm11476	16.5113	1.90455e-06	3.93524e-05	81.3602	81.3602	0.883953	0.0108647
Slc35c2	227.617	4.03559e-09	3.24763e-07	81.1754	81.1754	19.1111	0.23543
Rapgef3	34.866	1.76955e-05	0.000217898	80.8403	80.8403	0.868126	0.0107388
Xdh	12.4983	1.62581e-07	5.75681e-06	80.641	80.641	0.891931	0.0110605
Fpgt	37.0692	2.52872e-06	4.87804e-05	80.4543	80.4543	0.804543	0.01
Nudt1	89.6638	1.29857e-05	0.000171004	80.2025	80.2025	1.02715	0.012807
Sft2d2	52.2347	0.000415778	0.00256982	79.8214	79.8214	0.798214	0.01
Acot3	109.648	1.5311e-07	5.54466e-06	79.781	79.781	3.98678	0.0499715
Micall2	26.2156	3.14738e-06	5.7644e-05	79.7424	79.7424	3.10001	0.0388753
Gm12715	826.099	2.56524e-07	8.27419e-06	79.656	79.656	33.5794	0.421555
Zbtb37	21.6391	1.62338e-06	3.43976e-05	79.4751	79.4751	1.09978	0.013838
Ephb4	32.8269	0.0121612	0.0369098	78.4748	78.4748	0.784748	0.01
AC158631.2	28.1958	2.64982e-05	0.000300728	78.2401	78.2401	0.782401	0.01
Ndrg4	47.8324	1.2909e-07	4.89743e-06	78.226	78.226	2.10823	0.0269505
Zfp46	63.819	0.000364307	0.00231454	77.6923	77.6923	0.776923	0.01
Gm5357	13.8138	1.15337e-05	0.000155032	77.6754	77.6754	0.776754	0.01
Gm9923	166.988	0.0103864	0.0326622	77.2951	77.2951	0.772951	0.01
Acp5	72.9527	0.000280309	0.00188298	77.2858	77.2858	2.06359	0.0267008
Obox7	416.241	1.09522e-05	0.000148143	76.808	76.808	2.37842	0.0309658
Lypla2	340.039	1.74338e-07	6.09187e-06	76.5021	76.5021	20.1768	0.263742
Hvcn1	14.9703	1.57791e-05	0.000199835	76.443	76.443	0.814249	0.0106517
Chpf	352.744	0.00541253	0.0197263	76.387	76.387	4.11964	0.0539312
Aurkb	138.612	0.00465602	0.0175222	76.3425	76.3425	2.31793	0.0303623
Arhgap9	25.8365	0.00868882	0.0283821	76.0913	76.0913	0.760913	0.01
Rbm38	786.213	9.16587e-13	2.92098e-10	76.0826	76.0826	93.1652	1.22453
Gm6195	607.612	2.64936e-05	0.000300728	75.9124	75.9124	5.67795	0.0747961
Gm2309	10.2393	5.61248e-10	7.21204e-08	75.5884	75.5884	0.771719	0.0102095
Gm28592	46.7593	0.00110153	0.00568018	75.3245	75.3245	1.76788	0.0234702
Batf3	38.552	8.45856e-06	0.000121349	75.0305	75.0305	0.750305	0.01
Tdrd1	23.9829	7.11144e-06	0.000108538	74.5803	74.5803	0.745803	0.01
Opalin	26.9278	4.61487e-10	6.12778e-08	74.4204	74.4204	0.744204	0.01
Crlf1	42.5252	9.11946e-05	0.000785375	74.2993	74.2993	0.742993	0.01
Pla2g4d	45.7847	0.00156698	0.00740857	74.2939	74.2939	0.888564	0.0119601
Noxo1	507.643	4.31474e-06	7.34519e-05	74.1905	74.1905	3.33333	0.0449294
Rad52	25.856	0.00033691	0.00217165	74.1464	74.1464	0.741464	0.01
1500011K16Rik	108.241	0.00249962	0.0106192	73.7527	73.7527	0.737527	0.01
Panx2	40.1349	0.000147271	0.00114246	73.4853	73.4853	0.734853	0.01
Slc30a3	3129.95	4.93247e-11	9.13883e-09	73.2237	73.2237	122.309	1.67034
Nrg4	17.6219	6.69092e-12	1.52304e-09	73.1732	73.1732	0.764133	0.0104428
Trbc1	22.0357	7.53391e-05	0.000673655	73.1098	73.1098	0.731098	0.01
Tmem127	19.2539	0.000152835	0.00117804	73.0779	73.0779	0.730779	0.01
Pbx2	46.2101	1.24155e-06	2.79418e-05	72.9507	72.9507	2.83907	0.0389176
Gm42596	51.201	4.79889e-05	0.000473764	72.7013	72.7013	11.4471	0.157454
Tmem184b	98.0496	1.05583e-05	0.000144533	72.5643	72.5643	6.56022	0.0904056
Lgalsl	27.8572	0.00489553	0.0182218	72.4807	72.4807	0.724807	0.01
Itgb3	32.8247	1.20474e-09	1.21496e-07	72.363	72.363	0.846735	0.0117012
Slc35b1	508.652	0.000355883	0.00227007	72.0954	72.0954	2.89258	0.0401215
Tldc1	34.0372	0.000176877	0.00130721	71.4772	71.4772	1.09548	0.0153263
Flot2	61.5632	0.00322815	0.0130023	70.6986	70.6986	1.4907	0.0210853
Timm21	80.0096	0.0150091	0.0432312	70.5691	70.5691	0.705691	0.01
Mef2b	151.228	5.24889e-05	0.000511165	70.436	70.436	0.780459	0.0110804
Tmem39b	142.422	6.326e-07	1.62578e-05	70.2935	70.2935	1.48839	0.0211739
Nlrp4e	31.4887	1.25641e-07	4.85912e-06	70.1051	70.1051	0.830926	0.0118526
Gpr89	32.3333	2.92912e-05	0.000325471	70.0566	70.0566	0.700566	0.01
AC140477.1	46.3409	0.000574565	0.00333399	69.8583	69.8583	0.698583	0.01
Ttc34	12.536	0.000162432	0.00123247	69.4946	69.4946	0.694946	0.01
Faah	12.5554	0.00558359	0.0202019	69.3614	69.3614	0.693614	0.01
Ndufaf4	328.032	2.74929e-09	2.38082e-07	69.1176	69.1176	4.41629	0.0638953
Csf1	153.511	2.08766e-06	4.18952e-05	68.9379	68.9379	9.06432	0.131485
Gm13180	24.7885	1.50287e-07	5.46731e-06	68.9178	68.9178	0.759888	0.011026
Galnt6os	11.847	1.22875e-06	2.77323e-05	68.6744	68.6744	0.686744	0.01
Pik3c2b	17.6113	5.61829e-08	2.64857e-06	68.5484	68.5484	0.944577	0.0137797
AC158595.1	36.1957	0.0106612	0.0332827	68.5198	68.5198	0.685198	0.01
Prr5l	31.6999	1.44377e-10	2.30051e-08	68.466	68.466	0.718399	0.0104928
Tmem104	62.9659	8.14359e-07	2.02118e-05	68.213	68.213	0.767553	0.0112523
Gm20337	21.4138	0.00102536	0.00539595	67.9586	67.9586	0.679586	0.01
Stx2	16.4263	1.69106e-05	0.000209529	67.8387	67.8387	0.743724	0.0109631
Zkscan5	46.5859	0.000360742	0.00229555	67.5823	67.5823	0.675823	0.01
Gpc1	12.5471	0.00126169	0.00623952	67.1016	67.1016	0.671016	0.01
Gm14164	15.2446	5.65829e-05	0.000541822	67.0824	67.0824	0.827801	0.0123401
Pex13	102.691	1.04836e-09	1.09898e-07	66.9432	66.9432	1.21729	0.0181839
Gm12222	22.6133	0.00100018	0.0052736	66.4365	66.4365	0.664365	0.01
Zscan4c	80.8366	0.00208889	0.00926108	66.1006	66.1006	5.73433	0.0867517
CAAA01216754.4	99.9021	3.53106e-10	4.85033e-08	66.0289	66.0289	1.04817	0.0158744
Bcat1	32.4292	1.72226e-05	0.000213063	65.9133	65.9133	0.893037	0.0135487
Prdx3	116.938	5.41558e-05	0.000523615	65.6372	65.6372	1.08993	0.0166054
Vsig10l	99.1778	0.000779137	0.00425895	65.3324	65.3324	4.82085	0.0737896
Sh2d6	32.8783	0.0018369	0.00837221	65.3192	65.3192	0.653192	0.01
Zscan10	27.0231	0.0105997	0.0331458	65.1425	65.1425	0.651425	0.01
Zfand2b	903.783	0.00179366	0.00819387	64.6051	64.6051	8.21632	0.127177
Svbp	37.446	1.94789e-06	3.98623e-05	64.5971	64.5971	0.645971	0.01
9930012K11Rik	64.8451	0.00788436	0.0264818	64.5594	64.5594	0.645594	0.01
Tspan17	18.8582	1.6778e-09	1.58292e-07	64.4091	64.4091	0.644091	0.01
Pgbd5	14.1252	8.66443e-06	0.000123267	64.3213	64.3213	0.643213	0.01
Msl3	37.9916	0.00855276	0.0280295	64.1825	64.1825	0.641825	0.01
Nfkbie	57.993	0.014714	0.042627	64.1453	64.1453	0.641453	0.01
Cirbp	386.796	4.4153e-08	2.19854e-06	63.8526	63.8526	4.21865	0.0660686
Ppp1r9b	10.1773	1.45864e-05	0.000188346	63.2205	63.2205	0.632205	0.01
Serpinb12	28.0354	0.000913848	0.00488305	63.186	63.186	0.679719	0.0107574
Stard7	169.115	3.32449e-05	0.000359379	62.9	62.9	1.77257	0.0281808
Crym	47.2494	0.00570168	0.0205544	62.5008	62.5008	0.716909	0.0114704
Nudt16l1	1992.37	4.1936e-06	7.18504e-05	62.4317	62.4317	35.2099	0.563975
Scmh1	16.0744	5.05619e-06	8.30571e-05	62.3997	62.3997	0.748123	0.0119892
Card19	19.938	0.000159565	0.00121884	62.3421	62.3421	0.876559	0.0140605
Ndufc2	205.327	0.000361868	0.00230088	62.1845	62.1845	0.806264	0.0129657
Ccdc120	137.57	1.12509e-06	2.56836e-05	62.0227	62.0227	2.04438	0.0329619
Tmem35b	260.296	0.0010991	0.00567135	61.8058	61.8058	1.40984	0.0228108
Gm18942	12.1657	5.80095e-05	0.000550242	61.7221	61.7221	0.617221	0.01
Gm15561	12.7762	0.000202357	0.00146296	61.5024	61.5024	0.941016	0.0153005
Kbtbd6	213.773	0.00195866	0.00879134	61.405	61.405	4.49428	0.0731907
Zfp281	43.0503	0.0116139	0.0354922	61.4044	61.4044	2.40215	0.0391202
Smarcal1	30.8412	0.000124778	0.00100925	60.976	60.976	0.638036	0.0104637
Gas6	22.3046	1.80691e-05	0.000220454	60.9442	60.9442	0.609442	0.01
Gm7701	38.6159	0.000386861	0.00242496	60.519	60.519	0.60519	0.01
Eps8l3	66.4718	0.00517828	0.0190051	60.5156	60.5156	0.605156	0.01
Tvp23b	60.075	1.98379e-05	0.000238744	60.4097	60.4097	0.706716	0.0116987
Tspan9	19.421	1.27133e-07	4.87158e-06	60.3909	60.3909	0.669276	0.0110824
Lrch4	564.85	1.05269e-07	4.3009e-06	60.3812	60.3812	20.4492	0.338669
Cabp1	21.4164	1.49716e-06	3.25899e-05	59.7985	59.7985	0.917157	0.0153375
Zkscan17	78.6116	2.15844e-05	0.000256959	59.7944	59.7944	2.03855	0.0340926
Slc6a9	446.095	8.61711e-09	6.16798e-07	59.7093	59.7093	34.7854	0.582579
Gm11381	1099.51	1.27424e-07	4.87158e-06	59.6123	59.6123	41.5518	0.697035
Syngr4	11.0754	8.45638e-05	0.000736306	59.5543	59.5543	0.595543	0.01
Gm43474	48.0691	0.012763	0.0381978	59.2749	59.2749	0.592749	0.01
Letmd1	18.2969	0.0110282	0.0341874	59.153	59.153	0.59153	0.01
Glis1	10.9744	3.02282e-07	9.33443e-06	59.0509	59.0509	0.597323	0.0101154
Spin3-ps	32.4655	6.11271e-08	2.81502e-06	58.7641	58.7641	0.587641	0.01
Lipe	14.6878	0.000355785	0.00227007	58.56	58.56	0.656212	0.0112058
Acd	3561.82	2.04348e-10	3.0149e-08	58.4292	58.4292	152.871	2.61635
Hey1	117.519	5.80148e-05	0.000550242	58.3591	58.3591	3.8035	0.0651742
Gjb2	23.229	0.00114216	0.00581443	58.3232	58.3232	0.583232	0.01
Ogg1	40.5446	0.0018038	0.00823075	58.0465	58.0465	0.580465	0.01
Gm18101	611.957	9.4614e-06	0.000131781	58.0136	58.0136	52.9347	0.912454
Cxcl14	16.1553	0.00664162	0.0232078	57.9872	57.9872	0.579872	0.01
Zfp69	21.6736	1.68058e-05	0.000208555	57.9561	57.9561	0.82155	0.0141754
Prss44	146.497	6.39245e-05	0.000597916	57.9277	57.9277	5.76378	0.0994996
Gm15392	18.0099	0.000160246	0.00122054	57.7814	57.7814	0.577814	0.01
Tnfsf13os	42.5158	0.000360307	0.00229462	57.7597	57.7597	0.577597	0.01
Acy3	84.8838	4.25902e-05	0.000435028	57.6907	57.6907	1.98774	0.0344551
Gm43137	118.702	0.0125894	0.0378205	57.683	57.683	2.24147	0.0388584
4933408N05Rik	27.1518	7.65817e-06	0.000115421	57.5649	57.5649	1.18739	0.020627
Gm5434	2186.62	0.00372194	0.0145783	57.5185	57.5185	16.384	0.284847
Steap2	13.5701	4.89617e-05	0.000482173	57.2656	57.2656	0.572656	0.01
Xlr5c	27.0014	0.0143908	0.04192	57.2022	57.2022	0.572022	0.01
AC131187.2	86.6582	3.66165e-05	0.000388965	56.8189	56.8189	1.90274	0.0334878
Gpat4	39.0687	7.90717e-05	0.000697635	56.4292	56.4292	0.609962	0.0108093
Susd4	10.9273	0.000119761	0.000982633	56.3194	56.3194	0.595936	0.0105814
Rnf135	24.8117	0.0021588	0.00949181	56.0531	56.0531	0.959306	0.0171142
Srrd	60.8719	3.3594e-05	0.00036217	55.9857	55.9857	1.19365	0.0213206
Rab4a	79.1934	5.72638e-05	0.000545718	55.7354	55.7354	0.79043	0.0141818
Hist1h2bh	43.5721	0.00110426	0.0056906	55.525	55.525	1.85113	0.0333386
Sirt3	21.6794	0.000636333	0.00362637	54.8424	54.8424	0.716873	0.0130715
Mslnl	44.6409	0.000965279	0.00510989	54.5407	54.5407	1.88821	0.0346203
Zfp932	16.7127	0.0173265	0.0484011	54.3235	54.3235	0.543235	0.01
Mat1a	84.6404	6.71629e-05	0.000621471	54.2944	54.2944	1.45033	0.0267123
Ccdc166	108.444	0.00674368	0.0234897	54.2351	54.2351	4.42649	0.0816168
Usf2	13.4296	0.000164036	0.0012411	54.064	54.064	0.821452	0.0151941
Idua	25.329	0.00020211	0.00146249	53.7572	53.7572	0.640228	0.0119096
Gm29811	84.2049	6.16424e-06	9.70563e-05	53.6031	53.6031	3.00116	0.0559886
Tril	30.843	0.00202801	0.00901628	53.5758	53.5758	2.03429	0.0379703
Plekhh3	74.5968	0.000425458	0.00261545	53.4834	53.4834	1.04762	0.0195878
Ikzf4	109.815	0.00316831	0.0128132	52.852	52.852	1.7697	0.033484
Dhx32	45.1443	8.24959e-07	2.03362e-05	52.7841	52.7841	0.719604	0.013633
AC163684.1	16.8117	0.000214733	0.00153744	52.7722	52.7722	0.527722	0.01
Svopl	19.1087	4.33586e-09	3.45438e-07	52.7217	52.7217	0.546497	0.0103657
Snai3	1283.18	5.13075e-06	8.41084e-05	52.6866	52.6866	29.1074	0.552464
Tk2	126.464	0.00137472	0.00665801	52.6146	52.6146	0.917771	0.0174433
Rtl8b	835.326	3.9235e-07	1.14482e-05	52.542	52.542	60.1696	1.14517
1110059G10Rik	75.9485	0.0125618	0.0377803	52.3271	52.3271	0.523271	0.01
Slc12a9	19.6114	1.23426e-05	0.00016389	52.2589	52.2589	0.522589	0.01
2019-09-12	12.0324	0.00403436	0.0156295	52.1263	52.1263	0.521263	0.01
Fahd2a	62.0239	0.00555103	0.0201023	51.8425	51.8425	0.518425	0.01
Adcy5	10.007	0.000116843	0.000961658	51.7083	51.7083	0.522958	0.0101136
Cmtm7	219.077	2.55048e-06	4.89934e-05	51.6844	51.6844	11.9338	0.230897
Gm32996	496.83	0.000170798	0.0012753	51.6816	51.6816	8.60058	0.166415
Lamb2	25.4644	0.00345058	0.0137179	51.5665	51.5665	0.515665	0.01
Adh5	200.995	9.03433e-09	6.31373e-07	51.5451	51.5451	3.51287	0.0681514
Nod2	16.1542	0.0053355	0.0194723	51.3479	51.3479	0.542336	0.010562
Rhoh	63.9542	1.72497e-05	0.000213067	51.3232	51.3232	0.546686	0.0106518
Ets2	23.6219	8.61959e-05	0.00074725	50.9792	50.9792	0.509792	0.01
Fam234b	54.3717	4.72956e-05	0.000468661	50.8628	50.8628	0.573613	0.0112776
Zc3h6	34.0958	0.000608961	0.00349538	50.7661	50.7661	0.507661	0.01
Ankrd13a	104.664	2.4028e-05	0.000277839	50.7251	50.7251	3.87851	0.0764612
Aldh18a1	19.0138	0.00255568	0.0107959	50.5851	50.5851	0.536477	0.0106054
Fam3a	33.5545	0.00582561	0.0207949	50.2079	50.2079	0.637854	0.0127043
Tmem9	53.0839	5.17323e-07	1.41419e-05	50.0496	50.0496	0.75595	0.015104
Gtf2ird1	18.5896	2.73379e-09	2.38082e-07	49.8081	49.8081	0.530408	0.010649
Ech1	47.4125	0.00186204	0.00844422	49.5452	49.5452	1.84797	0.0372987
Cpox	56.4215	0.00030913	0.00203373	49.0226	49.0226	1.21255	0.0247345
Trappc2	38.0248	0.00094322	0.00500976	49.0157	49.0157	0.490157	0.01
Rnf5	1134.83	0.000119182	0.000978889	48.7326	48.7326	93.6868	1.92247
Lsr	48.2355	0.00871816	0.0284546	48.5504	48.5504	0.764012	0.0157365
Creg1	30.1371	0.00317653	0.0128399	48.2957	48.2957	0.579575	0.0120005
Paqr3	13.1611	0.00040128	0.00249961	48.2601	48.2601	0.864029	0.0179036
Ggta1	17.6334	8.83723e-06	0.000125235	48.2467	48.2467	0.482467	0.01
R3hdml	86.9521	0.000744545	0.00411359	47.9768	47.9768	0.667454	0.013912
Grhl1	21.4855	2.21914e-06	4.38708e-05	47.9565	47.9565	0.479565	0.01
4930524B15Rik	12.4138	0.00851	0.0279354	47.4436	47.4436	0.474436	0.01
Il34	47.5728	7.43647e-07	1.85725e-05	47.4205	47.4205	1.86793	0.0393908
AC139941.1	412.982	4.7673e-12	1.15094e-09	47.2918	47.2918	14.0084	0.296212
Sh3glb2	156.424	2.70855e-06	5.13786e-05	47.2001	47.2001	6.45349	0.136726
Cisd3	22.3255	2.23358e-05	0.000262462	47.1723	47.1723	0.861994	0.0182733
Tbc1d9b	18.6976	0.000160074	0.00122039	46.9711	46.9711	0.73525	0.0156533
Bik	41.6419	1.02409e-05	0.000140914	46.8557	46.8557	0.468557	0.01
Prl8a2	11.9115	0.000573822	0.00333399	46.6031	46.6031	0.466031	0.01
Tsg101-ps	326.716	7.72401e-05	0.000683746	46.4697	46.4697	8.10471	0.174408
Chmp5	39.6505	0.00551984	0.0200167	46.4258	46.4258	0.591373	0.012738
Zbtb18	18.5451	5.0101e-05	0.000491323	46.1266	46.1266	0.461266	0.01
Gm9105	36.3553	2.16296e-05	0.000256959	45.4493	45.4493	0.454493	0.01
Mfsd13b	18.9194	0.00514352	0.0189452	45.4085	45.4085	0.496304	0.0109297
Ccdc181	23.8395	0.000344656	0.00221085	45.3908	45.3908	1.13889	0.0250907
Zfp111	28.0241	0.000638886	0.00363572	45.3851	45.3851	0.453851	0.01
Tcl1b4	5556.53	3.52703e-09	2.8969e-07	45.3834	45.3834	187.898	4.14023
Ssh3	27.5108	0.00809591	0.0270895	45.2059	45.2059	0.813601	0.0179977
Coro1b	453.06	9.25942e-05	0.000794077	45.0573	45.0573	3.45114	0.0765943
Zbtb21	28.4142	0.00252515	0.010701	44.8497	44.8497	0.790241	0.0176197
Ift122	14.422	0.0107566	0.0335019	44.8446	44.8446	0.448446	0.01
Tm9sf4	22.424	0.000604416	0.0034718	44.6865	44.6865	0.549725	0.0123018
Chrng	170.863	1.67589e-05	0.000208297	44.6342	44.6342	6.61198	0.148137
AC144461.2	14.6625	0.00380517	0.0148826	44.4793	44.4793	0.444793	0.01
Hist1h2bk	1867.73	0.00319485	0.0128943	44.2996	44.2996	33.4743	0.755635
Oog2	409.457	1.72098e-09	1.5943e-07	44.0752	44.0752	5.13823	0.116579
Cmklr1	17.2805	0.00221339	0.00966251	44.041	44.041	0.895299	0.0203288
Krt84	378.995	1.30479e-08	8.5207e-07	43.952	43.952	10.3458	0.235389
Gm5134	35.9964	6.35341e-10	7.78733e-08	43.9247	43.9247	1.11762	0.025444
Gm16252	17.0691	0.00429161	0.0164147	43.7224	43.7224	0.437224	0.01
Uhrf1bp1	16.424	0.00098798	0.00521619	43.673	43.673	1.20602	0.0276148
Pdgfb	37.6838	0.00270502	0.0113188	43.6036	43.6036	0.475565	0.0109065
Dpep3	49.345	0.000818253	0.00444681	43.5571	43.5571	0.877418	0.0201441
Xlr3b	24.1058	0.00406894	0.0157289	43.4349	43.4349	0.573207	0.0131969
Gm45015	15.0899	0.00285853	0.0118183	43.1826	43.1826	0.431826	0.01
Foxo3	14.5905	1.10607e-06	2.53221e-05	43.1012	43.1012	0.538023	0.0124828
AI987944	94.9342	5.72718e-06	9.14398e-05	43.0842	43.0842	0.466944	0.0108379
Slc35a5	36.2786	0.000175918	0.00130253	42.9381	42.9381	0.667897	0.0155549
Lurap1l	30.9525	1.42789e-05	0.000184975	42.8674	42.8674	0.428674	0.01
Fam84a	286.309	1.47201e-08	9.38201e-07	42.8081	42.8081	7.90697	0.184707
Gm17575	99.9536	1.59131e-05	0.000199968	42.7774	42.7774	3.50153	0.0818547
Npdc1	15.6555	0.000949615	0.00504036	42.7338	42.7338	0.806625	0.0188756
Fgf8	1513.76	1.61152e-05	0.000201554	42.7326	42.7326	12.6039	0.294948
Gm4925	122.398	0.00263453	0.0110762	42.3232	42.3232	1.05041	0.0248188
AC164433.2	15.441	5.54072e-05	0.000533127	42.2988	42.2988	0.422988	0.01
Hip1r	59.1601	0.00122667	0.00611951	42.1535	42.1535	1.23257	0.02924
Abcc10	16.716	0.000688649	0.00387185	42.0999	42.0999	0.575999	0.0136817
Slc34a1	13.0088	0.000105317	0.000886954	42.0994	42.0994	0.420994	0.01
A930005H10Rik	47.4083	0.00366071	0.0144095	41.8538	41.8538	2.71977	0.0649826
Trim61	4978.15	5.94714e-10	7.40326e-08	41.7083	41.7083	88.8455	2.13017
Nfkbiz	47.1232	0.00259656	0.0109338	41.5947	41.5947	0.688059	0.016542
Gm6123	121.029	0.00404032	0.015641	41.5423	41.5423	1.34049	0.0322681
Ackr3	25.9592	1.28464e-05	0.000170012	41.4612	41.4612	0.512036	0.0123498
Gm16244	26.571	0.00940819	0.0301751	41.4053	41.4053	0.926899	0.022386
Mmp2	176.024	1.98061e-06	4.00496e-05	41.2122	41.2122	5.53895	0.134401
Hsd17b7	47.9414	0.000187049	0.00136843	41.146	41.146	0.850082	0.0206601
Zfp68	54.4931	1.94452e-05	0.000234792	40.647	40.647	0.652952	0.0160639
Iglc3	4583.99	3.39106e-07	1.01566e-05	40.6215	40.6215	112.699	2.77437
Gm14004	47.0147	3.19133e-09	2.64847e-07	40.6075	40.6075	0.406075	0.01
Palb2	22.0012	0.0157703	0.0450653	40.5939	40.5939	0.43299	0.0106664
Gm8075	17.8497	2.71695e-08	1.53518e-06	40.5283	40.5283	0.405283	0.01
Gm9200	65.6523	0.000576011	0.00333994	40.5127	40.5127	1.10432	0.0272585
Piwil1	14.7207	4.26695e-07	1.20549e-05	40.3756	40.3756	0.426639	0.0105668
Efcab6	24.3027	1.73952e-10	2.66514e-08	40.2759	40.2759	0.990367	0.0245896
Nudt18	111.426	0.0138577	0.0406946	39.9178	39.9178	0.399178	0.01
Rabl2	24.0648	0.00993953	0.0314989	39.8996	39.8996	0.398996	0.01
Rtl6	594.565	0.000432587	0.00264702	39.8881	39.8881	25.6582	0.643254
Ralgds	62.111	3.41105e-05	0.000365758	39.715	39.715	8.2466	0.207644
Galm	79.9823	1.01352e-05	0.000139943	39.6539	39.6539	2.60893	0.0657925
Tmem37	28.9085	0.00335747	0.0134326	39.5868	39.5868	1.76304	0.044536
Rnf145	23.8477	4.58986e-05	0.000458239	39.3825	39.3825	0.960039	0.0243773
Hist1h2ad	52.1118	0.00772444	0.0260544	39.2464	39.2464	5.60497	0.142815
AI597479	22.1116	4.78749e-05	0.000473225	38.6685	38.6685	0.490466	0.0126839
Tnks1bp1	25.2254	0.000785387	0.00428696	38.5787	38.5787	0.421445	0.0109243
A630095E13Rik	77.0194	3.92177e-05	0.000408428	38.1721	38.1721	0.497555	0.0130345
Rnf139	27.593	0.000247676	0.00170695	38.1035	38.1035	0.430472	0.0112974
Stk36	18.9041	0.00219117	0.00960764	38.0942	38.0942	0.624156	0.0163845
Fam162a	49.6788	2.60479e-06	4.98855e-05	38.0627	38.0627	0.380627	0.01
Fam84b	60.2889	0.00013266	0.00105585	37.9484	37.9484	0.772201	0.0203487
H2-M5	25.82	0.0130003	0.038719	37.8106	37.8106	0.378106	0.01
Nudt6	17.2908	0.00189421	0.00856097	37.4801	37.4801	0.43146	0.0115117
H2-K1	42.3406	0.0131051	0.0389147	37.4625	37.4625	1.55741	0.0415725
Golph3l	16.3231	0.0162665	0.0462015	37.4431	37.4431	0.416778	0.011131
Nsdhl	26.869	0.00186153	0.00844422	37.4084	37.4084	0.47359	0.01266
Gm7049	1077.39	8.32131e-07	2.03362e-05	37.3928	37.3928	9.73261	0.260281
Tnfaip8	15.3201	4.45034e-06	7.48014e-05	37.3323	37.3323	0.388853	0.010416
E330017A01Rik	927.732	3.48955e-05	0.000373673	37.2593	37.2593	1.62442	0.0435979
Gm40617	23.0092	3.53827e-05	0.000377874	37.2445	37.2445	0.372445	0.01
Gm43348	17.9347	0.00864732	0.0282697	37.0715	37.0715	0.420399	0.0113402
Rdh11	496.362	1.243e-07	4.83071e-06	37.0454	37.0454	17.577	0.474472
Htra1	24.9241	5.05045e-08	2.4386e-06	36.9562	36.9562	0.880156	0.0238162
Ergic1	11.9848	4.76629e-05	0.000471714	36.9516	36.9516	0.612055	0.0165637
Adora2b	23.0979	0.00550086	0.019966	36.8487	36.8487	0.453436	0.0123053
BC048403	27.1577	0.00359257	0.0141724	36.8369	36.8369	0.43421	0.0117874
Capns1	15.5611	0.00226605	0.00984384	36.7083	36.7083	0.438584	0.0119478
Bcar3	28.3864	1.0379e-08	7.12837e-07	36.6161	36.6161	0.904286	0.0246964
Il7	19.6849	1.23057e-08	8.2386e-07	36.61	36.61	0.3661	0.01
Ski	69.4909	1.97244e-08	1.19533e-06	36.3106	36.3106	2.7036	0.0744577
G6pdx	1759.86	1.56001e-06	3.33206e-05	36.1404	36.1404	85.5797	2.36798
Sigmar1	218.172	0.000168499	0.00126525	36.1052	36.1052	6.74378	0.186781
Btd	31.0659	0.00139879	0.00673362	36.0852	36.0852	0.360852	0.01
Lzts2	518.054	1.18788e-07	4.73192e-06	36.0397	36.0397	20.6855	0.573964
Hpcal1	53.4532	6.83221e-10	8.24731e-08	35.9176	35.9176	1.02065	0.0284163
Irf8	101.116	0.0122672	0.0371325	35.813	35.813	0.480335	0.0134123
Gm10689	270.506	2.86442e-05	0.00031962	35.7874	35.7874	6.83646	0.19103
Adamts10	13.8137	0.00336456	0.0134395	35.7578	35.7578	0.357578	0.01
Gm10179	375.596	1.17815e-05	0.000157362	35.6618	35.6618	7.4649	0.209325
Map3k6	622.658	1.99312e-09	1.82519e-07	35.6273	35.6273	9.2678	0.260132
Nkd1	108.042	5.7655e-10	7.29107e-08	35.5634	35.5634	2.67678	0.0752678
1700028J19Rik	83.5937	0.00218801	0.00959905	35.4366	35.4366	2.16369	0.0610581
C8b	25.5976	3.36695e-05	0.000362493	35.4292	35.4292	0.397989	0.0112333
Slc5a5	16.1946	0.0163743	0.0464249	35.4285	35.4285	0.569759	0.0160819
Setdb2	7.99704	0.000625112	0.00357521	35.3767	35.3767	0.406014	0.0114769
Popdc2	108.404	0.00923101	0.0297386	35.3407	35.3407	0.353407	0.01
4930558C23Rik	12.3257	5.3474e-07	1.42962e-05	35.2133	35.2133	0.352133	0.01
A430033K04Rik	73.4504	5.72121e-05	0.000545718	35.1462	35.1462	0.407533	0.0115954
Gm14820	269.449	5.37957e-10	7.02607e-08	34.9159	34.9159	1.81311	0.051928
Gm10175	6280.58	4.91624e-06	8.12607e-05	34.8627	34.8627	361.685	10.3746
E2f5	248.853	1.58671e-07	5.64343e-06	34.7547	34.7547	4.2039	0.120959
Map2k4	25.2371	1.97575e-06	4.00496e-05	34.5448	34.5448	1.13088	0.0327366
Tram2	12.043	4.84983e-06	8.03298e-05	34.5148	34.5148	0.382619	0.0110856
Sspn	44.2511	5.62038e-05	0.000539207	34.4335	34.4335	0.398824	0.0115825
Notch1	12.0784	0.00284706	0.0117831	34.313	34.313	0.360654	0.0105107
Esr2	49.8063	6.97554e-05	0.000637693	34.3105	34.3105	0.678757	0.0197828
Twsg1	16.0339	0.000422072	0.00260066	34.2216	34.2216	0.406887	0.0118897
Gsk3a	20.014	3.28573e-05	0.00035664	34.1479	34.1479	1.97418	0.0578127
Daglb	234.296	5.95515e-06	9.45113e-05	34.0304	34.0304	8.32018	0.244493
Adm2	1282.83	3.0914e-07	9.40046e-06	33.9016	33.9016	52.4308	1.54656
Gm5421	40.0926	3.4405e-07	1.02661e-05	33.8351	33.8351	3.06129	0.0904766
Slc2a1	141.45	1.15394e-05	0.000155032	33.614	33.614	3.99592	0.118877
Ddx19a	107.956	2.85459e-05	0.000318969	33.6063	33.6063	2.03141	0.0604474
Gm43769	14.6161	0.000580908	0.00335856	33.4569	33.4569	0.513596	0.015351
Lbp	8.2238	3.95598e-07	1.14482e-05	33.3859	33.3859	0.363157	0.0108775
Fa2h	48.2434	7.5547e-08	3.25342e-06	33.2475	33.2475	2.1604	0.0649794
Kcnk1	12.0769	0.00221199	0.00966168	33.1879	33.1879	0.331879	0.01
Psenen	9435.81	2.08786e-10	3.02436e-08	33.0851	33.0851	479.08	14.4802
Tamm41	24.1385	0.00212124	0.00935376	33.0002	33.0002	0.359569	0.010896
Tmem108	11.1245	8.69296e-09	6.16798e-07	32.8783	32.8783	0.574926	0.0174865
Cd300lf	12.4818	0.000155916	0.00119441	32.8367	32.8367	0.5215	0.0158816
Zp4-ps	18.9143	0.00151734	0.00720848	32.6483	32.6483	0.326483	0.01
Mcee	28.2714	0.00424533	0.0162843	32.5754	32.5754	0.325754	0.01
Slc37a3	12.8308	0.00904316	0.0292161	32.556	32.556	0.600734	0.0184523
Esd	13.4653	0.00874161	0.0284878	32.449	32.449	0.405775	0.012505
Gm11236	116.054	2.25427e-05	0.000264115	32.3484	32.3484	7.6068	0.235152
Got2-ps1	376.9	0.000819951	0.004453	32.3346	32.3346	11.2947	0.349306
Tpra1	1729.72	4.0304e-06	6.96533e-05	32.2163	32.2163	12.0494	0.374017
Rasal1	11.5003	0.00371278	0.014568	32.1009	32.1009	0.321009	0.01
Gm43269	2635.55	4.48931e-08	2.22151e-06	31.9801	31.9801	106.858	3.3414
Prickle1	25.0007	7.71257e-06	0.000115593	31.9759	31.9759	0.494725	0.0154718
Pdcl	13.352	0.00175815	0.00807797	31.969	31.969	1.03852	0.0324851
Gm12571	26.9112	0.0151892	0.0436394	31.7296	31.7296	0.317296	0.01
Psmf1	344.845	2.18963e-07	7.29906e-06	31.7249	31.7249	14.7954	0.466365
Dbndd1	2170.86	5.22186e-06	8.49032e-05	31.7026	31.7026	85.1672	2.68644
Mrps27	44.5473	1.58639e-05	0.000199968	31.4145	31.4145	0.634108	0.0201852
Rad51	56.5986	0.000129473	0.00103669	31.3742	31.3742	0.428556	0.0136595
Pglyrp2	16.3296	0.00683346	0.0237014	31.167	31.167	0.376809	0.01209
Car9	1181.7	2.86247e-06	5.32835e-05	31.1517	31.1517	45.8166	1.47076
Rph3a	8.31743	6.43785e-06	0.000100372	31.1193	31.1193	0.311193	0.01
Anp32b-ps1	14.2671	0.00850133	0.0279292	31.0322	31.0322	0.310322	0.01
Arxes1	426.922	7.48416e-05	0.000672124	30.9807	30.9807	11.0656	0.357178
Sars	160.97	3.96093e-05	0.000411431	30.964	30.964	2.02182	0.0652958
Plut	10.0887	6.71518e-06	0.000103905	30.8812	30.8812	0.416763	0.0134957
Bnc1	10.972	0.00036672	0.00232616	30.6579	30.6579	0.347603	0.0113381
Bmp5	7.74515	6.6404e-08	2.98893e-06	30.555	30.555	0.414697	0.0135722
Ccne2	24.3914	0.00108122	0.00562278	30.4627	30.4627	0.666283	0.0218721
Gm15544	49.9056	0.00747059	0.0254026	30.4504	30.4504	0.304504	0.01
Gm45553	5558.58	1.10887e-09	1.14732e-07	30.32	30.32	277.558	9.15429
Lamb1	73.3514	4.78656e-06	7.96128e-05	30.2657	30.2657	0.573772	0.0189578
Chsy1	17.9653	1.55915e-06	3.33206e-05	30.2163	30.2163	0.488257	0.0161587
Daw1	14.4404	1.22062e-06	2.7627e-05	30.2149	30.2149	0.302149	0.01
Mansc1	23.6364	1.03299e-05	0.000141649	30.1934	30.1934	0.331933	0.0109936
Alad	316.61	0.00466897	0.0175461	30.1701	30.1701	1.69686	0.0562433
Kifc3	17.4727	0.00010772	0.000901792	30.1355	30.1355	0.318918	0.0105828
Gdpd3	17.6467	0.0022443	0.00977604	30.0566	30.0566	0.300566	0.01
Selp	49.8199	2.43774e-05	0.000281471	29.9776	29.9776	0.898212	0.0299628
Fcgbp	60.7704	5.72657e-08	2.66804e-06	29.8747	29.8747	3.54655	0.118714
Gm11487	117.234	0.00264552	0.0111106	29.7317	29.7317	6.82807	0.229656
Cldn12	17.7069	8.98101e-06	0.000125971	29.7089	29.7089	0.297089	0.01
Arl14epl	23.4112	2.45328e-06	4.76715e-05	29.4797	29.4797	1.09196	0.037041
Vps39	51.6681	0.0113452	0.034892	29.4402	29.4402	0.308161	0.0104674
Mapre2	9.59985	5.81455e-06	9.26491e-05	29.4321	29.4321	0.294321	0.01
Jag1	48.6952	0.000271956	0.00184137	29.3871	29.3871	0.494375	0.0168229
Sec22c	19.2751	0.000500159	0.00298485	29.3845	29.3845	1.15231	0.039215
Cd59a	8.10543	0.00187587	0.0084867	29.3761	29.3761	0.293761	0.01
Olfr1330	10.5121	0.00157441	0.00743529	29.3501	29.3501	0.339234	0.0115582
Sri	16.7916	0.00132866	0.00649017	29.2782	29.2782	0.533945	0.0182369
Tcl1	55076.9	7.01815e-10	8.34531e-08	29.2447	29.2447	1384.84	47.3536
Ythdf3	23.8767	0.0116237	0.0355083	29.2345	29.2345	0.352322	0.0120516
Rab3gap2	25.0896	8.51606e-06	0.000121809	29.1351	29.1351	0.672111	0.0230688
Efnb1	53.0621	0.000107856	0.000901792	29.1026	29.1026	0.411273	0.0141318
Gm14635	37.5968	0.00022526	0.00158119	29.0737	29.0737	1.43719	0.0494326
Atp1a3	51.3594	8.95902e-08	3.77653e-06	29.0564	29.0564	3.75031	0.12907
Rara	14.5089	1.23418e-07	4.81997e-06	29.0343	29.0343	0.345814	0.0119105
Brsk2	9.74045	0.000741276	0.00410406	28.9287	28.9287	0.301566	0.0104245
AC238940.1	263.265	0.000443904	0.00270795	28.83	28.83	20.8411	0.722897
Rbmxl2	1616.26	0.00139464	0.00671773	28.814	28.814	18.9153	0.656463
Smad3	15.6742	7.50167e-08	3.25342e-06	28.8073	28.8073	0.606508	0.021054
Flad1	349.416	1.06464e-05	0.000145488	28.7771	28.7771	10.4406	0.362808
Nlrp9a	59.1081	0.000490641	0.00294347	28.754	28.754	1.24372	0.0432537
Fam53c	1142.42	2.14229e-06	4.2669e-05	28.7073	28.7073	81.309	2.83235
Klhdc3	5800	1.31268e-09	1.26001e-07	28.7038	28.7038	214.051	7.45724
Gm13084	1172.37	1.59923e-08	1.00323e-06	28.6609	28.6609	10.6381	0.37117
Cpsf4l	2771.28	0.000239067	0.00166054	28.6479	28.6479	32.6792	1.14072
Specc1l	10.0088	0.000880688	0.0047217	28.6444	28.6444	0.486224	0.0169745
9830004L10Rik	52.2724	0.00283001	0.0117247	28.5035	28.5035	0.822912	0.0288706
Slc25a32	21.6789	0.00097282	0.00514297	28.4719	28.4719	0.591252	0.0207662
Oog4	459.539	9.12569e-06	0.000127552	28.4618	28.4618	4.53678	0.159399
Tcl1b2	6832.52	2.9044e-08	1.6024e-06	28.3795	28.3795	154.989	5.4613
Emp2	8.10833	2.98211e-05	0.000327252	28.3364	28.3364	0.283364	0.01
Osgin1	586.335	2.83522e-07	8.90357e-06	28.2907	28.2907	32.9464	1.16457
Tbpl2	12.7601	0.012982	0.0386791	28.1986	28.1986	0.281986	0.01
Camk2g	10.4932	8.44558e-05	0.000736306	28.1979	28.1979	0.410602	0.0145615
Nsd1	10.2677	0.00277999	0.0115777	28.1497	28.1497	0.376837	0.0133869
Gm37784	31.8409	0.00794816	0.0266623	28.0779	28.0779	0.280779	0.01
2610001J05Rik	223.997	7.7188e-06	0.000115593	27.9711	27.9711	3.92139	0.140194
Hist2h2bb	221.96	0.00417808	0.0160961	27.9586	27.9586	6.85956	0.245347
Ap5s1	172.806	0.00847434	0.0278642	27.9586	27.9586	3.9102	0.139857
Tcl1b1	16644.8	1.33881e-12	3.67803e-10	27.9031	27.9031	422.483	15.1411
Mrps36-ps1	100.776	0.0172933	0.0483595	27.8412	27.8412	0.278412	0.01
Copz1	594.714	8.11921e-06	0.000118918	27.8411	27.8411	18.4502	0.662697
Apol6	21.6491	0.00254315	0.0107487	27.8156	27.8156	0.278156	0.01
Dbi	320.876	4.98304e-09	3.85806e-07	27.7954	27.7954	6.64649	0.239122
Gns	15.2385	0.015162	0.0436085	27.686	27.686	0.614879	0.022209
Slc48a1	282.626	0.000101908	0.000864648	27.6423	27.6423	12.8239	0.463923
Olfr288	301.211	5.55195e-07	1.45921e-05	27.6147	27.6147	18.3066	0.662929
AC159205.1	31.3457	3.69067e-06	6.47655e-05	27.5719	27.5719	0.275719	0.01
Lppos	50.984	1.90663e-06	3.93524e-05	27.5565	27.5565	0.597993	0.0217007
Rtraf	86.8302	4.65847e-05	0.000462769	27.3227	27.3227	1.46941	0.0537799
Trp53inp2	1707.37	2.63162e-07	8.45408e-06	27.2976	27.2976	86.7684	3.17861
Gpi1	164.404	1.24792e-05	0.000165428	27.2165	27.2165	8.14932	0.299425
Bcl2l1	140.183	0.000227292	0.00159264	27.179	27.179	3.79639	0.139681
Cnn1	127.095	2.10141e-05	0.000251003	27.1722	27.1722	8.33643	0.306799
Slc31a2	18.6325	0.00128408	0.00632649	27.1261	27.1261	0.271261	0.01
Enkd1	188.318	0.00536519	0.0195716	27.0645	27.0645	2.46735	0.0911657
Esrp1	30.4854	2.02016e-07	6.84878e-06	26.9622	26.9622	0.743216	0.0275651
Izumo1r	1602.01	3.10789e-09	2.60637e-07	26.9334	26.9334	49.624	1.84248
Anxa5	37.0649	4.27792e-06	7.31377e-05	26.8513	26.8513	0.291541	0.0108576
Snap47	134.59	1.75753e-07	6.11451e-06	26.8489	26.8489	2.83493	0.105588
Dpy19l1	16.3426	7.24615e-06	0.000110383	26.7877	26.7877	0.357332	0.0133394
Gm26833	12.5539	0.00111596	0.00573862	26.7842	26.7842	0.267842	0.01
Fuca1	73.7375	0.000732531	0.00407263	26.7724	26.7724	2.07584	0.0775366
Lrrc8b	32.6915	3.49568e-07	1.03918e-05	26.6969	26.6969	1.2055	0.045155
Hsf5	17.0919	5.25341e-07	1.4236e-05	26.6708	26.6708	0.380031	0.014249
Henmt1	25.0291	0.0137279	0.0404027	26.6149	26.6149	0.266149	0.01
Tmco6	371.483	0.000221079	0.00156842	26.523	26.523	1.18671	0.0447425
1810043G02Rik	607.796	5.66691e-08	2.65578e-06	26.4436	26.4436	15.053	0.569251
Lhx8	43.4172	0.0169804	0.047703	26.4117	26.4117	0.40807	0.0154503
Gm42836	9.33488	1.39116e-05	0.000180805	26.4013	26.4013	0.264013	0.01
Tcf7	21.9992	0.00178372	0.00815783	26.3461	26.3461	1.08364	0.041131
D6Ertd474e	129.858	3.08207e-07	9.40046e-06	26.2479	26.2479	4.29358	0.163578
Zfp61	72.4321	0.00270712	0.0113216	26.2331	26.2331	1.21478	0.0463072
Cdc25b	441.801	1.51321e-05	0.000194448	26.1339	26.1339	30.7022	1.17481
Slc15a5	6.23697	2.10628e-08	1.24302e-06	26.0354	26.0354	0.27911	0.0107204
Lysmd4	21.4469	2.79752e-07	8.84438e-06	26.0308	26.0308	0.278736	0.0107079
Tmem181b-ps	26.3548	0.000180105	0.00132738	25.9885	25.9885	0.308347	0.0118648
Tdp1	36.4251	3.09107e-08	1.66395e-06	25.9832	25.9832	0.296364	0.011406
Mrpl17	234.236	0.000598922	0.00344521	25.9549	25.9549	4.21451	0.162378
Ttyh3	71.7655	5.30234e-07	1.42712e-05	25.9133	25.9133	8.97353	0.34629
Mb21d1	47.8404	0.0119483	0.0363747	25.9099	25.9099	0.477546	0.0184311
CR974487.1	11.4111	0.0136723	0.0402701	25.831	25.831	0.25831	0.01
Bin3	115.229	8.61528e-09	6.16798e-07	25.7359	25.7359	2.62131	0.101855
Vps72	767.243	2.21547e-08	1.29784e-06	25.7197	25.7197	18.3702	0.714247
Gtse1	46.4367	0.00451638	0.017118	25.7026	25.7026	0.302761	0.0117794
Clpb	20.1093	1.2077e-05	0.00016063	25.6608	25.6608	0.265783	0.0103576
Rph3al	170.237	1.39142e-06	3.07076e-05	25.6123	25.6123	7.59371	0.296487
Erg28	336.367	1.7217e-07	6.04263e-06	25.5882	25.5882	6.35128	0.248211
Svip	15.7786	0.00350429	0.0138899	25.5857	25.5857	0.255857	0.01
Senp8	50.6091	8.68525e-05	0.000751307	25.5675	25.5675	0.255675	0.01
Sdha	76.1133	0.000180619	0.00132994	25.5668	25.5668	0.973124	0.0380621
Pard6b	250.442	0.000132248	0.00105462	25.4958	25.4958	14.9227	0.585302
Tcl1b5	1637.42	8.26213e-07	2.03362e-05	25.4291	25.4291	64.1003	2.52075
Rhbdf2	182.969	9.0718e-08	3.80395e-06	25.406	25.406	7.43913	0.29281
Lrp10	303.923	0.000221747	0.00156947	25.3232	25.3232	8.38589	0.331154
Gm29778	25.7596	0.00823991	0.027431	25.2639	25.2639	0.252639	0.01
Fam131a	310.799	5.3969e-08	2.57467e-06	25.229	25.229	7.76565	0.307806
Fbxo43	142.934	4.03542e-05	0.000415915	25.192	25.192	0.53604	0.0212781
AA619741	599.705	4.80033e-07	1.33721e-05	25.1485	25.1485	7.26146	0.288743
Ehf	77.213	2.72145e-05	0.000306673	25.1252	25.1252	0.655124	0.0260744
Bcat2	201.965	3.74319e-06	6.55429e-05	25.1032	25.1032	7.4726	0.297675
Manba	57.329	7.12765e-05	0.000647295	25.0878	25.0878	0.259653	0.0103498
Klc2	22.6261	0.000336052	0.0021679	24.9332	24.9332	1.17615	0.0471721
Ddx11	10.0517	0.00102541	0.00539595	24.8386	24.8386	0.289259	0.0116455
Agap3	10.2214	0.00553559	0.0200555	24.8079	24.8079	0.351642	0.0141746
Aco2	71.0839	4.12283e-05	0.000423281	24.8034	24.8034	6.59072	0.265719
Scamp3	2253.19	4.13747e-06	7.11948e-05	24.7749	24.7749	65.3603	2.63816
Me1	41.6211	8.73423e-07	2.128e-05	24.7515	24.7515	0.445246	0.0179886
Tmem218	11.9022	0.000105729	0.000889482	24.5859	24.5859	0.46975	0.0191065
Cpne9	53.8711	1.49782e-07	5.46731e-06	24.571	24.571	1.17706	0.0479047
Psmg4	39.7806	0.000199085	0.0014443	24.5563	24.5563	0.282909	0.0115209
Pramef20	401.83	0.00827354	0.0274471	24.5456	24.5456	2.99925	0.122191
Pxmp2	74.6617	0.0142633	0.0416401	24.4286	24.4286	0.787719	0.0322458
Fzr1	1269.71	0.00113695	0.00580558	24.3754	24.3754	50.1067	2.05563
Chfr	28.8715	0.00480848	0.0179434	24.3113	24.3113	0.243113	0.01
Bicd2	33.7316	0.00108883	0.00564592	24.2819	24.2819	0.948426	0.039059
Egfr	12.0286	4.54456e-06	7.62243e-05	24.2562	24.2562	0.388222	0.0160051
B4galt6	62.5722	2.93649e-08	1.6024e-06	24.1644	24.1644	1.52731	0.0632048
Mlx	222.732	0.00176752	0.008107	24.056	24.056	2.16357	0.0899391
Dnajb2	103.085	0.000880281	0.0047217	24.0051	24.0051	2.61856	0.109083
Krt10	20.3689	0.0127709	0.0382072	23.895	23.895	0.23895	0.01
Zfp930	12.7147	0.0126418	0.0379272	23.8732	23.8732	0.238732	0.01
4930539E08Rik	17.7586	0.0110276	0.0341874	23.796	23.796	0.27568	0.0115851
4931428L18Rik	59.6122	1.10244e-07	4.48121e-06	23.6817	23.6817	2.10678	0.0889623
Gm28078	60.2824	0.0142709	0.0416411	23.6587	23.6587	0.579186	0.0244809
Cant1	152.844	0.000402067	0.0025006	23.5546	23.5546	4.4091	0.187187
Mfsd4b4	56.6948	0.0039713	0.0154188	23.5499	23.5499	1.5943	0.0676988
C630004M23Rik	21.385	0.00105312	0.00550902	23.492	23.492	0.486869	0.0207249
Troap	115.769	0.000811027	0.00441055	23.4638	23.4638	5.49914	0.234367
Gm5371	28.3078	0.000301594	0.00199403	23.4132	23.4132	0.234132	0.01
Whamm	13.7182	0.00130303	0.00639332	23.3765	23.3765	0.233765	0.01
Itga10	11.9758	7.51724e-06	0.000113643	23.3251	23.3251	0.38112	0.0163395
Smim11	177.548	2.55663e-08	1.46537e-06	23.2724	23.2724	3.78002	0.162425
Gcnt4	22.3443	0.00855696	0.0280318	23.1807	23.1807	0.246963	0.0106538
Tfap2e	805.128	2.93947e-09	2.49135e-07	23.1668	23.1668	39.398	1.70062
Mzt2	64.0174	0.0169725	0.047703	23.0395	23.0395	0.31241	0.0135598
Platr30	71.808	0.000480675	0.00289678	23.0379	23.0379	1.9136	0.0830633
Dnal4	1026.72	1.01264e-05	0.000139943	22.983	22.983	14.4584	0.62909
Duxbl1	17.056	0.006386	0.0224327	22.9759	22.9759	0.804799	0.035028
Rab3b	44.1348	3.65631e-06	6.43042e-05	22.7477	22.7477	1.57998	0.0694567
Slain1	36.2807	6.41001e-06	0.000100134	22.7307	22.7307	0.641587	0.0282256
Scamp2	142.837	0.0133533	0.039534	22.7195	22.7195	0.661902	0.0291337
Aph1c	86.7569	0.000531473	0.00313648	22.6883	22.6883	0.226883	0.01
Mphosph6	1661.12	1.89725e-07	6.45957e-06	22.688	22.688	10.8119	0.476549
Fbxw4	288.591	2.39046e-06	4.66785e-05	22.5612	22.5612	10.8716	0.481872
Mroh7	8.39404	3.37447e-05	0.000362813	22.5605	22.5605	0.233262	0.0103394
Pard6g	8.60069	0.00308676	0.0125406	22.5397	22.5397	0.225397	0.01
C920008G01Rik	126.668	0.00191557	0.00864177	22.5	22.5	1.80915	0.0804065
Pomgnt1	15.7231	0.000313936	0.00205854	22.45	22.45	0.257631	0.0114758
Pgpep1	183.057	0.00106659	0.0055612	22.4462	22.4462	9.51954	0.424105
Kdelr1	131.875	5.30579e-07	1.42712e-05	22.4157	22.4157	5.92279	0.264225
Cnot11	238.478	0.002472	0.0105205	22.4116	22.4116	2.49702	0.111417
Rell1	14.9242	0.000111206	0.000920977	22.3677	22.3677	0.234865	0.0105002
Golm1	10.166	0.00234119	0.0100932	22.3008	22.3008	0.23229	0.0104162
Glud1	27.9444	0.000258775	0.00177119	22.2644	22.2644	0.771534	0.0346532
Ttk	43.6442	0.000367864	0.00232971	22.2331	22.2331	0.99226	0.0446299
Pex11b	427.123	1.95206e-06	3.98623e-05	22.2285	22.2285	6.01603	0.270645
Trav7n-6	162.565	0.00119575	0.00600284	22.1336	22.1336	1.58901	0.071792
Rtl8a	1851	3.3969e-06	6.05438e-05	22.099	22.099	125.309	5.67033
Bag4	147.571	0.00491644	0.0182778	22.0286	22.0286	4.06743	0.184643
Trpv3	16.1463	3.84685e-05	0.000402731	21.9909	21.9909	1.55226	0.0705861
Tmem147os	42.1062	0.00160092	0.00753967	21.9618	21.9618	0.219618	0.01
Axin2	38.9101	5.1531e-06	8.41285e-05	21.8654	21.8654	1.28703	0.0588616
Iqcf5	550.435	1.55426e-05	0.000197577	21.8573	21.8573	15.9753	0.730888
D7Ertd443e	27.1369	7.49991e-05	0.000672124	21.8371	21.8371	0.9674	0.0443008
Rab1b	1114.67	3.29305e-07	9.93777e-06	21.8164	21.8164	53.1546	2.43645
Gm839	2330.02	0.00013153	0.00105105	21.8079	21.8079	48.168	2.20874
Got2	87.1441	0.000103248	0.000875084	21.8059	21.8059	2.90273	0.133117
Gm11545	144.346	4.52926e-08	2.22744e-06	21.7945	21.7945	5.19826	0.238513
Rasl2-9	128.507	0.012947	0.038618	21.7784	21.7784	4.71938	0.2167
4833420G17Rik	57.3627	0.00468296	0.0175821	21.7712	21.7712	0.407045	0.0186965
Acbd7	25.7054	3.1005e-05	0.000339776	21.7703	21.7703	0.894617	0.0410934
Cyb561d2	972.063	2.79033e-05	0.000313106	21.7618	21.7618	5.75062	0.264253
Gpr137c	16.1352	0.000279861	0.00188194	21.7594	21.7594	0.269414	0.0123815
Slc35c1	171.186	0.000412902	0.002558	21.7448	21.7448	2.07596	0.095469
Hsdl1	127.179	0.000124453	0.00100791	21.7063	21.7063	3.16794	0.145945
Slc25a1	1769.12	3.48639e-06	6.1862e-05	21.6938	21.6938	64.5437	2.97522
Gpr35	117.292	0.000833409	0.0045147	21.6556	21.6556	7.19789	0.332381
Nlrp4f	417.525	1.12034e-05	0.000151283	21.6305	21.6305	8.03243	0.371348
Necab2	119.072	0.000196061	0.0014239	21.6193	21.6193	4.80226	0.222129
Lrrc8d	12.7664	0.000580351	0.00335778	21.5943	21.5943	0.241363	0.0111772
Eif4e1b	1336.55	1.498e-07	5.46731e-06	21.48	21.48	33.1995	1.5456
E330016L19Rik	6.12665	1.71028e-06	3.5952e-05	21.4634	21.4634	0.256107	0.0119323
Prr7	55.1347	0.00522296	0.0191141	21.427	21.427	1.3296	0.0620527
Tpd52	58.1931	6.75908e-08	3.02526e-06	21.4241	21.4241	2.11378	0.0986634
G6pd2	31.422	1.89224e-07	6.45957e-06	21.3929	21.3929	1.62026	0.0757383
Nanos2	3724.99	1.23208e-07	4.81997e-06	21.3877	21.3877	81.9829	3.83318
Gm1965	5441.16	4.98783e-09	3.85806e-07	21.3772	21.3772	216.815	10.1423
Cyb5r3	122.505	5.20092e-07	1.41419e-05	21.3605	21.3605	3.64349	0.170571
Gtf2b	236.362	0.00685463	0.0237542	21.2454	21.2454	1.74023	0.0819109
Mfap2	1059.26	7.43732e-05	0.000669527	21.2257	21.2257	29.9099	1.40914
Isoc2b	12.1952	0.00437866	0.0167047	21.112	21.112	0.21112	0.01
Trp53i13	117.6	0.012144	0.0368716	21.0285	21.0285	0.610327	0.0290237
Ahdc1	25.6727	6.87327e-05	0.000630868	21.0068	21.0068	2.73399	0.130148
Rnaseh1	119.238	0.000952817	0.00505063	20.9824	20.9824	0.307014	0.014632
Uba3	20.7677	0.014032	0.0411307	20.9729	20.9729	0.209729	0.01
Lrig1	25.034	2.96406e-05	0.000326621	20.9664	20.9664	0.377222	0.0179918
Mfn1	11.6697	0.00134126	0.00653614	20.9657	20.9657	0.350135	0.0167003
Hps4	33.4743	0.000308217	0.00203107	20.897	20.897	0.56469	0.0270225
Triobp	20.5887	0.000191789	0.00139797	20.8371	20.8371	0.767469	0.0368319
Akap10	10.4374	0.0010689	0.00556961	20.7749	20.7749	0.38625	0.0185922
Nosip	265.453	0.000236348	0.00164741	20.755	20.755	3.37145	0.16244
Fbxw8	19.8738	0.00789379	0.0265022	20.7424	20.7424	0.218027	0.0105112
Ift46	185.453	2.44069e-08	1.40906e-06	20.6064	20.6064	4.20338	0.203984
Gm13031	11.4822	0.0112281	0.0345783	20.5995	20.5995	0.205995	0.01
Gm5637	449.665	0.000134248	0.00106636	20.4919	20.4919	6.19084	0.302111
Ocel1	23.8766	0.0125757	0.0378079	20.4866	20.4866	0.814814	0.0397731
Lgi2	12.4633	0.000276377	0.00186285	20.4494	20.4494	0.502539	0.0245748
Arntl	13.6704	0.000702617	0.00393377	20.2748	20.2748	0.240066	0.0118406
Eif2ak3	17.932	0.000121114	0.000991509	20.2732	20.2732	0.269101	0.0132737
Rapgef5	11.3859	0.000123138	0.00100311	20.2003	20.2003	0.260747	0.012908
Thyn1	63.2955	4.59892e-05	0.000458568	20.1803	20.1803	1.07528	0.0532837
Grm4	52.338	7.13788e-08	3.1593e-06	20.1565	20.1565	2.41212	0.119669
Vrk3	39.7814	0.00113709	0.00580558	20.0695	20.0695	0.535158	0.0266652
AC158982.1	9.50524	8.86978e-07	2.13647e-05	20.058	20.058	0.20213	0.0100773
Ptprs	10.2707	0.00764665	0.0258764	20.0356	20.0356	0.505714	0.0252408
1300002E11Rik	74.8263	0.0176171	0.0489725	19.977	19.977	0.262544	0.0131423
Ptges3l	46.4315	0.00444025	0.0168776	19.958	19.958	0.498521	0.0249786
Pou4f1	47.4192	9.62638e-05	0.000821128	19.8873	19.8873	2.36552	0.118946
Gckr	126.951	2.9099e-08	1.6024e-06	19.8163	19.8163	3.06608	0.154725
Atad1	34.9802	5.68378e-05	0.000543569	19.8045	19.8045	0.206588	0.0104314
Letm2	11.3635	0.000429854	0.00263785	19.567	19.567	0.717213	0.0366542
Ovol1	34.5459	0.00517887	0.0190051	19.5573	19.5573	1.90766	0.0975423
Uchl1	5495.36	2.10348e-11	4.29703e-09	19.4763	19.4763	132.656	6.81117
Prepl	15.0606	0.0131523	0.0390405	19.4576	19.4576	0.211376	0.0108634
Yeats4	111.182	0.00018367	0.00134618	19.4507	19.4507	1.68772	0.086769
H13	822.62	8.91707e-06	0.000125295	19.4182	19.4182	30.4927	1.57031
Letm1	23.7869	0.0107791	0.0335589	19.4159	19.4159	0.277438	0.0142892
Plac8	1146.88	7.74731e-06	0.000115798	19.4158	19.4158	17.1639	0.884016
D130058E05Rik	101.141	2.65197e-07	8.48523e-06	19.3562	19.3562	3.94151	0.20363
Gemin7	1055.29	0.000296492	0.00196518	19.2785	19.2785	61.9352	3.21266
Ccdc50	9.24813	0.000202038	0.00146249	19.2541	19.2541	0.192541	0.01
Th	116.606	1.83932e-07	6.31631e-06	19.2465	19.2465	1.32129	0.068651
Dhx57	20.0719	6.88867e-05	0.000631553	19.2297	19.2297	0.226728	0.0117905
Idh3a	53.0599	0.000107724	0.000901792	19.1805	19.1805	0.791152	0.0412478
Gm6206	733.749	5.93778e-05	0.000562501	19.1654	19.1654	10.5219	0.549002
Jag2	101.149	1.53733e-05	0.000196595	19.159	19.159	3.52588	0.184033
Setd1b	15.5885	0.00011856	0.000974786	19.1022	19.1022	1.16035	0.060744
Ermp1	303.546	1.55607e-07	5.59206e-06	19.0284	19.0284	14.2636	0.749597
Mettl7a2	195.288	0.000116123	0.000956734	19.027	19.027	5.39586	0.283589
Neil2	14.3996	0.0148231	0.0428504	18.9858	18.9858	0.239778	0.0126293
Gtf2a1l	30.6343	2.49952e-06	4.83342e-05	18.9249	18.9249	0.189249	0.01
Cdkn1b	29.277	0.00420138	0.0161627	18.8679	18.8679	1.46911	0.0778629
Ext2	8.47312	0.000561868	0.0032773	18.7783	18.7783	0.193161	0.0102864
Gkap1	13.1506	1.78982e-05	0.000219715	18.7251	18.7251	0.205057	0.0109509
Zbed4	13.5569	0.00280711	0.011642	18.713	18.713	0.662649	0.0354111
Obox1	117.962	2.31208e-07	7.59436e-06	18.6945	18.6945	0.999748	0.0534783
Sec22a	88.728	3.26113e-06	5.86487e-05	18.594	18.594	0.879154	0.0472815
Dynlt1a	7.90373	4.2588e-05	0.000435028	18.5601	18.5601	0.185604	0.0100001
Amn1	10.3497	0.00253061	0.0107127	18.5283	18.5283	0.222501	0.0120087
Gm45894	22.8648	0.000775953	0.00424881	18.4593	18.4593	0.24325	0.0131776
Tgfbrap1	8.33114	0.00324618	0.0130618	18.449	18.449	0.371084	0.0201141
Cds2	23.1413	0.00138365	0.00668093	18.4366	18.4366	0.210216	0.0114021
R3hdm4	1383.32	8.20842e-05	0.000721019	18.2919	18.2919	54.6215	2.9861
Mill1	13.6173	0.0141338	0.041368	18.2702	18.2702	0.182702	0.01
Zfpl1	657.44	5.18372e-05	0.000506732	18.2675	18.2675	14.2994	0.782776
Cox18	228.86	3.08341e-07	9.40046e-06	18.2112	18.2112	5.13582	0.282015
Gm5266	10.7233	0.000141017	0.00110471	18.191	18.191	0.439594	0.0241655
Tctex1d1	31.8042	8.34249e-05	0.000729579	18.1449	18.1449	0.766576	0.0422475
Ccdc106	22.4956	0.00315606	0.0127765	18.0877	18.0877	0.488107	0.0269856
Gng3	1206.33	1.7608e-06	3.68198e-05	18.0696	18.0696	26.1734	1.44848
Oas1f	623.176	0.000108684	0.000906686	17.9946	17.9946	37.4287	2.08
Ndfip2	11.3753	0.000192093	0.00139891	17.922	17.922	0.211911	0.0118241
Ccng2	53.7728	0.00118183	0.00596679	17.8864	17.8864	0.751314	0.0420049
Zfp398	26.1931	0.0166154	0.0469623	17.8756	17.8756	0.335259	0.0187552
Gm12396	9720.06	2.70907e-08	1.53518e-06	17.8506	17.8506	445.467	24.9553
E430024P14Rik	8.52527	8.53747e-05	0.000741745	17.8175	17.8175	0.178175	0.01
Capn12	29.6042	0.00302079	0.0123459	17.8123	17.8123	0.487248	0.0273546
Golga7	67.1497	0.0070714	0.024336	17.7512	17.7512	0.666153	0.0375272
Gm43303	9.87134	0.000184057	0.00134778	17.7408	17.7408	0.205641	0.0115914
Tmem171	495.315	1.38775e-07	5.16644e-06	17.7304	17.7304	12.9426	0.729966
Gins2	306.455	0.000153804	0.00118164	17.6958	17.6958	8.62572	0.487444
Sfmbt1	27.3902	1.27815e-06	2.85238e-05	17.6594	17.6594	0.369216	0.0209077
Nup188	47.4857	1.95722e-05	0.000235903	17.6452	17.6452	1.25752	0.0712667
Cep55	58.4876	0.00291177	0.0119949	17.6186	17.6186	0.644587	0.0365856
Musk	7.56689	0.00357877	0.0141289	17.5782	17.5782	0.215022	0.0122323
Itsn2	19.3976	0.00274344	0.011444	17.5294	17.5294	0.182107	0.0103887
Tfb1m	10.3942	0.000279918	0.00188194	17.5206	17.5206	0.175206	0.01
Gm26725	14.349	3.79473e-05	0.000398026	17.4869	17.4869	0.19698	0.0112645
Ccdc24	24.9538	4.37979e-06	7.39274e-05	17.4663	17.4663	1.79866	0.102979
AC126250.1	94.0379	1.87757e-05	0.000228028	17.4652	17.4652	1.52412	0.0872656
Pradc1	798.327	0.014441	0.0419895	17.4262	17.4262	25.4478	1.46032
Pofut2	775.085	0.000194044	0.00141054	17.3237	17.3237	24.8739	1.43583
Nupl1	14.2721	0.0106007	0.0331458	17.2797	17.2797	0.204679	0.0118451
Mpzl1	141.977	6.73167e-05	0.000621965	17.0753	17.0753	3.16	0.185063
Slc45a3	5232.83	4.36976e-06	7.39197e-05	17.0548	17.0548	118.961	6.97522
Med30	219.732	6.86547e-06	0.000105797	17.0346	17.0346	3.91828	0.230019
CAAA01216754.1	14.3279	0.0142379	0.0416073	17.0282	17.0282	0.170282	0.01
Panx1	18.6346	0.00737841	0.0251213	17.0281	17.0281	0.170281	0.01
Zbtb2	20.9445	0.000215094	0.00153829	16.9654	16.9654	1.01305	0.0597127
Mtfr1	23.9281	0.000309812	0.00203653	16.9292	16.9292	0.377723	0.0223119
Med15	49.193	2.42378e-06	4.72133e-05	16.9235	16.9235	2.45973	0.145344
Brdt	62.2464	2.94881e-05	0.000325842	16.8995	16.8995	1.72682	0.102182
Pycrl	1816.87	0.000269361	0.00182638	16.8923	16.8923	39.4543	2.33564
Wdtc1	34.8252	8.46866e-06	0.000121349	16.8504	16.8504	3.9107	0.232083
Kbtbd8	186.959	0.00719385	0.024598	16.8363	16.8363	2.48419	0.14755
Zfp36l2	328.152	0.0023465	0.0101052	16.8129	16.8129	48.4991	2.88463
Ciapin1	949.329	2.20002e-05	0.000259668	16.799	16.799	31.3162	1.86417
Dhrs3	48.9371	1.17918e-05	0.000157362	16.7416	16.7416	3.38408	0.202136
B3gnt2	18.1724	8.45212e-05	0.000736306	16.7384	16.7384	0.169768	0.0101424
Arhgap39	11.3106	0.000110664	0.0009184	16.711	16.711	0.31399	0.0187894
1700020I14Rik	8.43924	0.0167781	0.0472502	16.6885	16.6885	0.283813	0.0170066
Zfp57	1417.5	1.22533e-07	4.81997e-06	16.644	16.644	38.2761	2.29969
Tcl1b3	4625.05	3.24183e-05	0.000353319	16.6294	16.6294	145.685	8.7607
Golga5	37.9229	0.00356535	0.0140898	16.5775	16.5775	0.80554	0.0485924
Tcaim	11.9259	0.00193795	0.00871802	16.5155	16.5155	0.206061	0.0124768
C87198	19.3539	0.00230569	0.00997253	16.4927	16.4927	0.667685	0.0404838
0610033M10Rik	1306.21	3.3251e-06	5.93971e-05	16.4904	16.4904	30.5843	1.85467
Mfsd2a	679.141	3.79787e-06	6.62093e-05	16.43	16.43	22.9252	1.39533
Cd55	63.4553	0.00291565	0.0120047	16.4191	16.4191	0.772705	0.0470615
Gm29016	12.2546	0.00114051	0.00580973	16.3873	16.3873	0.163873	0.01
Pde6d	97.5708	1.16863e-07	4.67862e-06	16.3824	16.3824	2.29679	0.140198
Rab2a	6.40929	0.000260741	0.00178158	16.3455	16.3455	0.17918	0.010962
Gm42947	24.5674	0.00130802	0.00641292	16.3177	16.3177	0.163177	0.01
Tekt4	50.8578	0.00227171	0.00986305	16.2886	16.2886	1.62795	0.099944
Fgfr1	9.27404	0.0012925	0.00635248	16.2756	16.2756	0.582861	0.035812
Dynlt1b	514.452	3.69718e-05	0.000391032	16.2755	16.2755	19.5396	1.20056
Asb8	201.19	2.67143e-05	0.000302319	16.2479	16.2479	7.12728	0.438657
Nsmce1	393.309	3.53352e-05	0.000377874	16.228	16.228	4.19873	0.258734
Lhx2	9.34478	0.00581192	0.0207919	16.2278	16.2278	0.202009	0.0124483
Gm45760	48.9742	0.00048787	0.00293127	16.1753	16.1753	0.70658	0.0436827
Gm9403	7.64356	0.00152339	0.00723293	16.163	16.163	0.16163	0.01
Snd1	12.0397	5.92386e-07	1.53731e-05	16.1451	16.1451	0.36613	0.0226775
Rab21	6.0333	3.68908e-05	0.000391032	16.1356	16.1356	0.191432	0.011864
Dnmt3l	263.387	7.52558e-05	0.000673655	16.0874	16.0874	9.81045	0.609823
Acot7	70.4693	1.25585e-06	2.81841e-05	16.01	16.01	1.8501	0.115559
Chchd6	11.1363	7.31472e-05	0.00066073	15.9563	15.9563	0.1613	0.0101089
Irf1	428.888	0.00721301	0.0246424	15.9453	15.9453	1.53309	0.0961466
Cdk20	4141.26	0.000109077	0.000909013	15.9064	15.9064	75.3178	4.73505
Gm20483	29.7819	0.00341075	0.0135847	15.8891	15.8891	2.63509	0.165842
Mro	18.6495	0.00810637	0.0270904	15.8717	15.8717	0.509991	0.0321321
Dgcr6	159.093	9.46257e-05	0.000808888	15.8083	15.8083	7.64153	0.483387
Hmgcs1	214.212	9.12837e-05	0.000785375	15.8074	15.8074	2.04421	0.12932
Gm31925	74.451	9.03777e-05	0.000780953	15.7918	15.7918	3.14265	0.199006
Tecr	305.309	1.20798e-06	2.74187e-05	15.7497	15.7497	26.3847	1.67525
Pabpc1l	366.045	5.95612e-05	0.000563501	15.7371	15.7371	12.2719	0.779806
Ralbp1	100.194	3.24941e-06	5.86487e-05	15.7194	15.7194	1.55445	0.0988875
Sebox	10235.2	4.64015e-08	2.26798e-06	15.6875	15.6875	491.801	31.35
Gmpr	92.5418	4.41256e-07	1.24222e-05	15.6755	15.6755	2.42997	0.155017
Gm6736	3628.6	0.00426861	0.0163579	15.637	15.637	83.9221	5.3669
Stk32c	10.4362	0.00383154	0.0149718	15.5824	15.5824	0.169097	0.0108518
Rffl	127.477	0.00231875	0.0100135	15.5648	15.5648	1.84814	0.118739
Rnaset2a	411.287	0.000413258	0.00255822	15.5277	15.5277	3.42888	0.220823
Herpud2	89.8169	9.16345e-05	0.000787542	15.4923	15.4923	4.12652	0.266359
Car11	51.0605	0.00466265	0.0175306	15.4657	15.4657	3.62874	0.234631
AC154454.1	511.027	0.00127831	0.00630622	15.4592	15.4592	6.41181	0.414756
Gm3470	1421.44	0.00216918	0.00953219	15.4325	15.4325	109.204	7.07622
Itpk1	167.821	7.10202e-07	1.80197e-05	15.3821	15.3821	6.12431	0.398144
Rnf141	61.7326	0.000772265	0.00423444	15.3575	15.3575	0.984844	0.064128
Dclre1a	226.129	0.000861954	0.00463373	15.3575	15.3575	0.153575	0.01
Zfp473	23.3449	0.00553234	0.0200528	15.3538	15.3538	1.18949	0.0774722
Vps25	502.564	1.39987e-06	3.08088e-05	15.3262	15.3262	7.67708	0.500911
Slc25a17	39.8453	3.55242e-06	6.28369e-05	15.29	15.29	0.228971	0.0149753
4930451I11Rik	231.384	3.14168e-06	5.7644e-05	15.2796	15.2796	3.67417	0.240462
Tbc1d22b	130.451	9.11665e-05	0.000785375	15.2678	15.2678	4.89916	0.320882
Prr14	257.071	0.000206994	0.00149242	15.2654	15.2654	2.33156	0.152735
Fat1	12.6922	0.000351358	0.0022448	15.2653	15.2653	0.420356	0.0275367
Aven	54.5524	6.30274e-08	2.86937e-06	15.265	15.265	0.958229	0.0627729
Sertad3	2437.62	0.00318607	0.0128705	15.2205	15.2205	53.5176	3.51614
Ptbp3	11.307	0.00225505	0.00980677	15.1644	15.1644	0.723346	0.0477001
Gm15941	134.613	0.000171277	0.00127712	15.0712	15.0712	4.72149	0.313279
Arpc1b	544.118	4.23298e-05	0.000434031	14.9961	14.9961	7.77069	0.51818
AU022751	40546.1	2.97373e-05	0.000327234	14.9911	14.9911	660.644	44.0692
Nrbf2	41.1397	8.31247e-06	0.00012041	14.9896	14.9896	0.504857	0.0336805
Clec10a	112.067	4.82065e-06	8.00128e-05	14.9789	14.9789	1.15507	0.0771129
Gm15429	489.849	1.91156e-06	3.93524e-05	14.9725	14.9725	10.7213	0.716066
Fbxw20	403.984	0.000668287	0.00377874	14.9546	14.9546	2.77709	0.185702
Atpaf2	25.3523	0.00978711	0.0311397	14.9389	14.9389	1.04331	0.0698385
Gm6367	9.23883	5.42483e-05	0.000523874	14.9303	14.9303	0.244773	0.0163944
Rnf166	513.379	0.000145944	0.00113548	14.929	14.929	7.64203	0.511891
Cd7	1584.06	1.82217e-07	6.28451e-06	14.9186	14.9186	64.0754	4.29501
Dazl	231.635	0.000595774	0.0034313	14.917	14.917	1.45694	0.0976695
Mapk3	4435.31	2.95721e-05	0.000326317	14.9034	14.9034	261.193	17.5257
Mlxipl	33.7429	0.000124348	0.00100791	14.8659	14.8659	1.46317	0.0984248
Tnfsf13	40.6482	0.0125341	0.0377469	14.84	14.84	1.51331	0.101975
Gm18737	13.2082	0.000125134	0.00101007	14.8043	14.8043	0.148043	0.01
Kcnk13	20.4821	0.00113751	0.00580558	14.7582	14.7582	0.147582	0.01
Gm10704	1319.84	0.000347877	0.0022265	14.7145	14.7145	16.4604	1.11865
Optn	11.3299	0.001021	0.00537985	14.7134	14.7134	0.264535	0.0179792
Tex264	229.91	0.000926827	0.00493655	14.6982	14.6982	4.6989	0.319692
Lrrc8e	360.914	5.26134e-05	0.000511184	14.6975	14.6975	7.67934	0.522494
Rab25	30.2544	0.0169807	0.047703	14.6544	14.6544	0.146544	0.01
Sgsm3	305.029	1.08755e-05	0.000147606	14.65	14.65	8.93689	0.610028
Selenow	2002.6	0.000430094	0.00263785	14.6194	14.6194	74.6618	5.10703
Mospd3	384.517	4.51623e-07	1.26693e-05	14.6087	14.6087	20.1107	1.37662
Plat	658.561	0.000291072	0.00193894	14.4435	14.4435	2.36338	0.16363
Rnf123	82.8922	0.00168849	0.00783929	14.4075	14.4075	4.07837	0.283072
Mtfmt	20.2023	0.00704542	0.0242787	14.4038	14.4038	0.404248	0.0280653
Speer5-ps1	31.8509	0.000167793	0.00126114	14.3717	14.3717	0.907346	0.0631343
B4galt4	70.2137	2.30686e-05	0.000268696	14.2232	14.2232	2.41505	0.169797
Rbm4	147.79	0.000244495	0.00168941	14.2052	14.2052	5.28602	0.37212
Ccdc90b	22.9542	0.00833836	0.0275767	14.1507	14.1507	0.23899	0.0168889
Elp2	136.221	0.00641185	0.0225135	14.1469	14.1469	0.324104	0.0229099
Dnaja3	16.0767	0.000458454	0.00278604	14.1404	14.1404	0.49126	0.0347416
Asgr2	77.043	1.55822e-07	5.59206e-06	14.0992	14.0992	1.80255	0.127847
B3gnt8	60.7832	0.00078561	0.00428696	14.041	14.041	1.28355	0.0914142
Txn2	1756.89	1.31257e-05	0.000172151	14.0385	14.0385	111.222	7.92265
Gm12161	219.385	0.00575172	0.0206693	14.0248	14.0248	3.13723	0.223691
Coq10b	65.5072	7.81524e-06	0.000116001	13.9912	13.9912	0.855232	0.0611263
Gm11827	2502.84	0.000758908	0.00418424	13.849	13.849	56.3071	4.06578
Cdkn2c	25.9746	0.0171873	0.0481473	13.8241	13.8241	1.5057	0.108918
Npffr2	9.55965	0.000340787	0.00219309	13.8188	13.8188	0.138188	0.01
Gm26524	27.3762	0.00249967	0.0106192	13.7568	13.7568	0.137568	0.01
Nprl2	1750.31	0.000873799	0.00469108	13.7555	13.7555	31.0647	2.25834
Tmem255b	197.007	3.02233e-07	9.33443e-06	13.6895	13.6895	3.73188	0.272609
Med28	3337.68	1.11353e-13	5.91432e-11	13.5941	13.5941	102.293	7.5248
Elf2	6.57096	0.000287156	0.00191767	13.584	13.584	0.139413	0.010263
Satb1	13.071	0.00420904	0.0161755	13.5673	13.5673	0.152795	0.0112619
5830462I19Rik	55.5505	3.24002e-06	5.86487e-05	13.4861	13.4861	4.40508	0.326638
H1fx	286.112	0.00219615	0.00960832	13.4826	13.4826	16.7989	1.24597
Serpinc1	146.839	0.000770349	0.00422975	13.4575	13.4575	10.5642	0.785002
C330018D20Rik	18.8659	0.012217	0.0370087	13.4571	13.4571	0.150506	0.0111841
Slc39a10	22.2714	0.000445913	0.00271812	13.3944	13.3944	0.464526	0.0346805
Papd4	9.70769	0.00875006	0.0285003	13.3453	13.3453	0.182333	0.0136627
Zswim1	631.87	1.61088e-05	0.000201554	13.3423	13.3423	19.8146	1.4851
Gm38056	4222.26	3.79344e-05	0.000398026	13.3159	13.3159	89.7727	6.74177
Tmc4	123.09	1.88121e-05	0.000228122	13.3059	13.3059	2.96479	0.222818
Spire1	16.863	0.000223948	0.00158025	13.2731	13.2731	0.216973	0.0163469
Actn4	24.0642	1.02852e-05	0.00014128	13.266	13.266	1.27408	0.0960407
Wee2	313.149	3.5571e-06	6.28369e-05	13.2346	13.2346	14.788	1.11737
Lpcat1	131.005	0.000787831	0.00429613	13.219	13.219	1.07443	0.0812794
Vrtn	139.297	0.0127243	0.0380965	13.2137	13.2137	1.44569	0.109409
Sephs2	937.829	9.25873e-05	0.000794077	13.158	13.158	14.5739	1.10761
Mrps25	455.584	1.60493e-06	3.40973e-05	13.1547	13.1547	7.92847	0.60271
Entpd5	17.887	0.00441108	0.0167988	13.1235	13.1235	0.38878	0.0296247
Gpr137	297.553	8.38303e-06	0.000120773	13.0764	13.0764	27.5923	2.11007
Rgp1	45.0186	6.70558e-05	0.000621471	12.9783	12.9783	2.25067	0.173418
Arl2	555.51	0.000261744	0.0017869	12.9723	12.9723	5.7506	0.4433
AC166358.3	205.268	0.000402874	0.00250336	12.9042	12.9042	17.2424	1.33618
Trak1	9.14721	0.00112079	0.00575712	12.9021	12.9021	0.536532	0.0415849
Spop	23.948	0.00421088	0.0161755	12.9014	12.9014	1.39551	0.108168
Umodl1	710.411	1.98046e-08	1.19533e-06	12.9005	12.9005	14.1757	1.09885
Trim13	469.177	0.000125038	0.00101007	12.869	12.869	4.31721	0.335474
Tmem107	1289.14	3.98034e-07	1.14482e-05	12.8205	12.8205	30.7877	2.40144
Aes	154.431	0.0135539	0.0399941	12.8014	12.8014	14.7539	1.15253
Iglc2	1288.47	4.11486e-07	1.17502e-05	12.7922	12.7922	32.9602	2.5766
Ift22	250.909	0.000140082	0.00110193	12.7572	12.7572	7.41012	0.580856
Ganab	68.285	0.00213373	0.00939625	12.7298	12.7298	2.07188	0.162757
Ica1	13.9265	0.000521556	0.0030894	12.7163	12.7163	0.127163	0.01
Efcab14	58.1079	4.15374e-06	7.13208e-05	12.6858	12.6858	2.2461	0.177056
Osbpl9	9.22567	0.000156259	0.00119588	12.6305	12.6305	0.339465	0.0268767
Zfp541	11.9486	0.000669732	0.00378422	12.5662	12.5662	0.776796	0.0618162
Rnf24	128.653	8.20228e-05	0.000721019	12.5391	12.5391	2.4397	0.194566
Fbxo28	76.8832	0.000500017	0.00298485	12.5273	12.5273	0.731578	0.0583987
Atp2c2	41.048	0.000420247	0.00259142	12.5093	12.5093	0.125093	0.01
AC118476.3	2018.16	1.44315e-06	3.15002e-05	12.4958	12.4958	25.826	2.06678
Prdx1	2390.2	3.2801e-07	9.93634e-06	12.4804	12.4804	33.98	2.72267
Usp30	30.512	6.96786e-06	0.000106756	12.4176	12.4176	0.831212	0.0669384
Kdelr2	63.0757	4.02881e-06	6.96533e-05	12.4128	12.4128	1.6831	0.135594
Gm26620	127.677	0.000331211	0.00214359	12.3764	12.3764	0.597141	0.0482484
Zfyve21	796.558	2.48363e-06	4.81437e-05	12.3751	12.3751	5.17143	0.417889
Grina	3256.79	0.00149585	0.00713125	12.3672	12.3672	127.031	10.2716
Shoc2	7.69591	0.00163285	0.00764782	12.3547	12.3547	0.142506	0.0115346
Wdsub1	10.0098	0.00127482	0.00630057	12.342	12.342	0.214041	0.0173425
Gja4	18421.5	1.58022e-05	0.000199835	12.3256	12.3256	150.875	12.2407
Dvl3	52.2878	7.00861e-05	0.000638874	12.2814	12.2814	4.52	0.368037
Plpp2	195.182	0.000401688	0.00250019	12.2629	12.2629	16.8579	1.3747
Ick	7.42238	3.26939e-05	0.000355351	12.2575	12.2575	0.145108	0.0118383
Dcp1a	209.226	5.62421e-05	0.000539207	12.2362	12.2362	5.14881	0.420786
Gm12138	2806.03	2.38151e-05	0.000276178	12.2195	12.2195	64.4631	5.27544
Rfpl4	2634.62	3.09029e-07	9.40046e-06	12.1706	12.1706	32.9942	2.71097
Gm42847	16.3029	0.00122937	0.00612915	12.0704	12.0704	1.61201	0.133551
Kif17	226.928	1.50455e-06	3.25908e-05	12.0651	12.0651	11.0588	0.916587
Tbc1d14	62.9553	2.15619e-07	7.21781e-06	12.0437	12.0437	2.32344	0.192918
Thegl	10.1051	0.000149977	0.00116119	12.0269	12.0269	0.120269	0.01
Atp6v1f	1465.18	0.000568513	0.00330851	12.0063	12.0063	58.1633	4.84441
Dnajb12	27.6189	0.0174446	0.0486299	11.9959	11.9959	1.4029	0.116948
Sil1	7.82996	9.29731e-06	0.000129723	11.9713	11.9713	0.120904	0.0100995
Psen1	165.313	4.09087e-05	0.000420681	11.9599	11.9599	5.65133	0.472522
Ighg1	445.601	0.00245673	0.0104835	11.934	11.934	21.533	1.80433
Gsta4	58.7807	0.00881426	0.0286275	11.9257	11.9257	0.209647	0.0175794
Pld2	207.973	0.00704738	0.0242787	11.9071	11.9071	13.5676	1.13945
Sult5a1	38.1518	0.00514908	0.0189569	11.905	11.905	1.28217	0.1077
Fam46c	720.016	4.03101e-05	0.000415915	11.8967	11.8967	8.3949	0.705646
Zfp385a	20.0609	0.000400483	0.00249782	11.8967	11.8967	0.536977	0.0451366
Xrcc1	104.189	0.00395659	0.0153766	11.8797	11.8797	0.220007	0.0185195
Atxn1l	82.1103	2.94314e-05	0.000325842	11.8294	11.8294	8.02217	0.678156
Senp6	8.67872	0.0159087	0.0454118	11.7897	11.7897	0.147661	0.0125245
Smox	178.226	0.0019682	0.00881926	11.786	11.786	2.58204	0.219077
Ccnj	34.6657	0.000400159	0.00249782	11.7421	11.7421	0.903344	0.0769319
Nfya	239.63	3.23571e-05	0.000353136	11.6916	11.6916	11.8646	1.0148
Mvb12b	9.90791	4.97931e-06	8.21047e-05	11.6665	11.6665	0.470204	0.0403039
Mgst3	1092.5	9.86008e-06	0.000136856	11.5913	11.5913	15.4146	1.32984
Dazap2	1253.77	8.89198e-06	0.000125235	11.5894	11.5894	38.5712	3.32814
Ccdc92	169.611	2.5644e-05	0.00029312	11.5879	11.5879	3.65272	0.315217
Cdk16	965.446	0.00346098	0.0137387	11.5843	11.5843	82.547	7.12579
Bcl2l10	54620.2	2.1058e-08	1.24302e-06	11.5799	11.5799	545.122	47.075
Rgs10	18.0695	3.2605e-06	5.86487e-05	11.5235	11.5235	0.12114	0.0105125
Zar1	10253	1.82131e-07	6.28451e-06	11.5106	11.5106	29.7244	2.58235
Nlrp4a	116.799	3.32988e-05	0.000359474	11.4549	11.4549	0.499966	0.0436466
Lmo1	1833.35	2.06025e-09	1.86523e-07	11.4536	11.4536	51.4557	4.49255
Dnajc2	23.4703	0.0128165	0.0382861	11.4432	11.4432	0.334798	0.0292575
Mtf1	103.045	5.24609e-05	0.000511165	11.42	11.42	2.70694	0.237035
Pcx	8.8538	0.0179958	0.0497131	11.4134	11.4134	0.336897	0.0295176
Gm15915	55.4257	6.24827e-07	1.61623e-05	11.3938	11.3938	1.5613	0.13703
Gm8121	2733.58	1.51822e-06	3.27797e-05	11.3859	11.3859	49.9401	4.38614
Slc16a13	766.383	4.97476e-07	1.38097e-05	11.3777	11.3777	10.0338	0.881883
Bmp15	6354.32	8.34509e-06	0.000120663	11.3674	11.3674	111.792	9.83442
Ncoa6	7.37742	0.00984471	0.031298	11.3518	11.3518	0.388429	0.0342175
Gm42952	20.079	0.0143368	0.0418062	11.3485	11.3485	0.250547	0.0220775
Cenpo	80.2013	8.31002e-05	0.000727538	11.3271	11.3271	1.02635	0.0906096
Deptor	10.2488	0.00118736	0.00597751	11.3216	11.3216	0.267541	0.0236311
Abtb1	340.314	0.00649086	0.0227308	11.3207	11.3207	7.77286	0.686604
AC131117.1	120.172	0.00128365	0.00632649	11.2888	11.2888	7.37123	0.652967
Pla2g4c	245.624	0.000527864	0.0031198	11.2659	11.2659	4.84262	0.429846
Gm17018	245.375	0.000339126	0.00218417	11.2581	11.2581	7.25982	0.644853
Tdrp	53.3651	5.56525e-06	8.93919e-05	11.247	11.247	1.05069	0.0934191
Tmem181a	17.7817	0.00507617	0.0187491	11.2277	11.2277	0.151638	0.0135057
Accsl	2454.51	3.31227e-06	5.93008e-05	11.2175	11.2175	78.7916	7.02397
Gm14227	22.4787	0.000536292	0.00316257	11.1934	11.1934	0.438194	0.0391475
Gcat	357.893	0.0014101	0.00677988	11.1827	11.1827	5.33575	0.477145
Camsap3	203.555	0.00714126	0.0244994	11.1717	11.1717	1.48977	0.133352
Limk1	34.47	0.00124721	0.00618919	11.1437	11.1437	1.46661	0.131609
D6Ertd527e	1940.47	2.97615e-06	5.51419e-05	11.0892	11.0892	31.6608	2.8551
Trim71	61.0053	0.00105557	0.00551095	11.0629	11.0629	2.65609	0.240091
2010001K21Rik	13.1719	0.000106875	0.000898182	11.0205	11.0205	0.121037	0.0109829
Mllt11	37.1443	0.0025053	0.0106338	11.0067	11.0067	0.574055	0.0521552
Gm6644	15934.8	7.33631e-06	0.000111543	10.9937	10.9937	355.028	32.2939
Fkbp8	396.768	0.000141011	0.00110471	10.983	10.983	27.7917	2.53044
Ap3m1	82.2667	0.000750975	0.00414336	10.9716	10.9716	1.02574	0.0934903
Rictor	8.46047	0.0113629	0.0349261	10.9716	10.9716	0.167633	0.0152789
Ap1m1	636.977	8.55981e-06	0.000122132	10.9709	10.9709	30.5316	2.78296
Tmcc2	243.941	0.000866449	0.00465475	10.9591	10.9591	5.32636	0.486022
Tcf25	244.314	7.81493e-05	0.000691027	10.933	10.933	3.47869	0.318184
Gm4129	10.7478	0.00111182	0.00572585	10.911	10.911	0.10911	0.01
Nfs1	163.243	0.00114484	0.00582092	10.9023	10.9023	2.27434	0.208612
Spry4	1373.27	1.49966e-05	0.000193017	10.8514	10.8514	76.3851	7.0392
Dcaf12	648.683	6.2779e-06	9.84567e-05	10.8443	10.8443	12.5013	1.1528
AC122251.2	14.801	0.0056368	0.0203574	10.8431	10.8431	0.108431	0.01
Csrp1	65.0974	4.69536e-05	0.000465852	10.8245	10.8245	2.52875	0.233614
Gm15459	1751.09	0.00548601	0.0199212	10.8187	10.8187	6.75789	0.624647
Gcdh	124.205	0.000926399	0.00493655	10.7882	10.7882	3.63963	0.337372
C86187	10832	2.02416e-06	4.08265e-05	10.7804	10.7804	431.946	40.0677
Nsun4	634.683	1.62792e-05	0.000202968	10.7705	10.7705	19.0895	1.77239
Ssbp2	5.65115	2.56806e-05	0.00029312	10.7682	10.7682	0.128034	0.01189
Ppfibp2	7.76743	0.00121279	0.0060693	10.7663	10.7663	0.193723	0.0179934
Tcte2	13.841	3.86467e-06	6.72266e-05	10.7657	10.7657	0.425822	0.0395534
Pla2g6	154.21	0.00145301	0.00695682	10.7518	10.7518	8.65239	0.804741
2810408I11Rik	180.061	0.000347935	0.0022265	10.7359	10.7359	3.60516	0.335805
Arhgdia	3087.96	8.8849e-06	0.000125235	10.7345	10.7345	162.365	15.1255
Cdk5r2	46.2375	0.0141978	0.0415251	10.7221	10.7221	1.94664	0.181554
B230219D22Rik	43.2795	0.00128483	0.00632649	10.7217	10.7217	0.766748	0.0715137
A330009N23Rik	148.338	2.21301e-05	0.000260814	10.6815	10.6815	4.05089	0.379244
Ada	33.7605	0.00471256	0.0176648	10.6607	10.6607	1.1178	0.104852
Glrx	1398.72	0.00127677	0.00630622	10.6586	10.6586	14.6386	1.37342
Btg4	661.314	5.47227e-07	1.4528e-05	10.6521	10.6521	6.49625	0.609855
Ensa	175.668	0.000127757	0.00102604	10.6099	10.6099	2.93799	0.27691
AC112259.1	307.97	0.00776379	0.026154	10.605	10.605	2.83364	0.267197
Gm16211	203.234	6.39818e-06	0.000100134	10.5979	10.5979	15.713	1.48264
Lsm10	5008.34	0.000671565	0.00379189	10.5868	10.5868	193.75	18.3011
Akap17b	14.2504	0.000573567	0.00333399	10.5773	10.5773	0.151961	0.0143667
Tmem183a	79.257	0.00620533	0.0218849	10.5754	10.5754	1.7904	0.169299
Ildr1	34.8098	0.00246318	0.0104961	10.5727	10.5727	1.31396	0.124278
Nudcd3	47.3385	0.006526	0.0228338	10.5687	10.5687	1.69285	0.160177
Gm3143	780.136	0.00201059	0.00895882	10.5621	10.5621	34.1126	3.22972
Gm42945	87.2112	0.000221678	0.00156947	10.5469	10.5469	2.70168	0.25616
Chid1	20.2765	0.0160707	0.0457432	10.5432	10.5432	0.212877	0.020191
Naa11	201.63	9.33235e-05	0.000798612	10.5358	10.5358	5.28264	0.5014
Gpr180	167.481	2.7482e-05	0.00030925	10.5235	10.5235	3.46932	0.329673
Ubiad1	1097.78	0.00372371	0.0145783	10.5193	10.5193	63.4689	6.03354
Ippk	126.956	6.73724e-05	0.000621965	10.5062	10.5062	1.71173	0.162926
Armcx5	215.626	0.00417528	0.0160931	10.5034	10.5034	4.58825	0.436836
4931406P16Rik	17.3962	0.00582094	0.0207949	10.4877	10.4877	0.64132	0.0611498
Zfp318	8.38429	0.00857928	0.0280818	10.4475	10.4475	0.315245	0.0301743
Usp21	1204.26	6.79578e-06	0.000104926	10.4456	10.4456	42.7913	4.09657
Gm10436	1160.51	0.000181966	0.00133686	10.4078	10.4078	19.884	1.91048
Epsti1	8.56262	0.0164925	0.0467268	10.3886	10.3886	0.103886	0.01
Cttnbp2nl	10.9117	0.00145657	0.00696967	10.3862	10.3862	0.457631	0.0440614
Stx6	27.88	0.000182063	0.00133686	10.3659	10.3659	0.534425	0.051556
Ppp2r5b	221.72	0.000537897	0.00316907	10.3518	10.3518	16.9758	1.63989
Lpcat4	1022.58	6.06347e-06	9.6039e-05	10.3479	10.3479	74.2828	7.17853
Spin1	1111.21	9.01395e-10	9.83756e-08	10.3433	10.3433	25.5091	2.46624
Ybx2	364.754	0.00461687	0.0174078	10.3181	10.3181	37.0907	3.59473
Tom1l2	16.4067	4.33863e-06	7.37011e-05	10.2843	10.2843	0.885155	0.0860686
Slc9a3r2	40.0118	0.000520508	0.00308815	10.1468	10.1468	2.86936	0.282785
Prdx2	17138.8	4.75597e-09	3.75156e-07	10.1406	10.1406	875.248	86.3111
Lgmn	35.7058	0.00237254	0.0101898	10.1332	10.1332	0.63101	0.0622713
Trnau1ap	164.397	6.58531e-06	0.000102471	10.1062	10.1062	2.47846	0.245242
Abhd13	74.8342	0.00550918	0.0199871	10.0901	10.0901	1.39398	0.138154
Nup214	161.848	6.94686e-05	0.000636157	10.0722	10.0722	8.95071	0.888654
Grip1os3	65.1781	6.61424e-05	0.000615408	10.064	10.064	1.42091	0.141188
Trim60	180.177	0.000347483	0.0022265	10.0614	10.0614	9.729	0.966959
Idnk	196.26	0.00128695	0.006333	10.0577	10.0577	4.4322	0.440677
Gm36862	10.4785	0.000328453	0.00213267	10.0232	10.0232	0.527653	0.0526433
Ano10	18.8171	0.00396874	0.0154164	10.004	10.004	0.318107	0.031798
Abhd4	1420.74	2.85176e-06	5.32083e-05	9.97923	9.97923	71.9002	7.20499
AC133947.1	19.4843	2.87298e-06	5.33544e-05	9.9525	9.9525	0.632668	0.0635687
A430005L14Rik	1317.38	2.70836e-07	8.63099e-06	9.91153	9.91153	41.7295	4.2102
Arhgap10	5.32944	5.36507e-05	0.000519362	9.90229	9.90229	0.360919	0.036448
Osbp2	9.45278	8.11993e-06	0.000118918	9.89129	9.89129	0.182616	0.0184623
Psmd9	202.346	1.8037e-06	3.75197e-05	9.87533	9.87533	1.43904	0.145721
Ppme1	36.1169	6.01293e-05	0.000566924	9.86244	9.86244	0.541821	0.0549378
Ap1m2	453.752	4.37005e-06	7.39197e-05	9.80562	9.80562	13.5626	1.38315
Tmem106c	379.742	3.24551e-06	5.86487e-05	9.79804	9.79804	13.7109	1.39935
Ywhag	459.703	0.00333396	0.0133518	9.79645	9.79645	18.3668	1.87485
Slain2	8.38775	0.00559705	0.020223	9.78848	9.78848	0.269739	0.0275568
Alkbh5	524.756	0.000335222	0.00216779	9.78772	9.78772	16.2754	1.66284
Smarcb1	263.247	1.13202e-06	2.57681e-05	9.78687	9.78687	4.5422	0.464112
Pold3	58.0489	0.00160848	0.00755142	9.77106	9.77106	2.03842	0.208618
Cenpx	2287.2	0.00234997	0.0101146	9.72951	9.72951	107.584	11.0575
Oog1	2166.51	1.53126e-06	3.29718e-05	9.66109	9.66109	24.3813	2.52366
Pkd2l2	742.187	0.000490084	0.00294235	9.65212	9.65212	18.446	1.91109
4833439L19Rik	63.3492	0.00474662	0.0177708	9.64635	9.64635	3.89472	0.403751
Zdhhc8	179.249	0.000482557	0.00290373	9.60317	9.60317	9.10551	0.948178
Tpgs2	311.337	3.15734e-05	0.000345529	9.59839	9.59839	10.7186	1.11671
Tob2	535.352	0.00197635	0.00884582	9.58607	9.58607	14.1008	1.47096
Klhl18	13.7224	0.0113749	0.0349495	9.58322	9.58322	0.129801	0.0135446
Gbf1	10.8972	0.00105627	0.00551102	9.5789	9.5789	0.219297	0.0228937
Arid3b	22.9679	0.0174649	0.0486685	9.54056	9.54056	0.604998	0.0634133
Dbf4	49.5249	4.64627e-05	0.000462133	9.53389	9.53389	0.776033	0.0813973
Zfp511	266.87	4.53017e-05	0.000453986	9.52683	9.52683	6.67968	0.701144
Prr5	264.838	5.55901e-07	1.45921e-05	9.52376	9.52376	13.7251	1.44114
Gm10637	25.6668	0.000160012	0.00122039	9.50764	9.50764	1.27039	0.133618
Mydgf	73.6579	4.41231e-05	0.000444973	9.47316	9.47316	1.20732	0.127447
2210406O10Rik	49.6563	0.00234622	0.0101052	9.45195	9.45195	0.600028	0.0634819
Fam229b	98.6215	2.24282e-05	0.00026316	9.43637	9.43637	4.89659	0.518906
Ncoa4	131.069	0.00017323	0.00128623	9.39301	9.39301	0.873878	0.0930349
Cd72	12.7519	0.000107102	0.000899141	9.38433	9.38433	0.511491	0.0545048
Ccdc186	89.1878	0.00599029	0.0212487	9.36754	9.36754	0.582374	0.0621693
Zbed3	37330.3	8.74836e-09	6.16798e-07	9.35612	9.35612	785.967	84.0057
Usp46	35.6209	0.00109491	0.00565705	9.31878	9.31878	0.23763	0.0255001
Cndp1	14.3695	0.00625918	0.0220552	9.31196	9.31196	0.222938	0.023941
Actr1a	417.168	0.00330525	0.0132526	9.29457	9.29457	7.61394	0.819182
Ccdc97	319.114	0.00529636	0.0193471	9.20901	9.20901	17.2148	1.86935
Josd1	65.8657	6.39418e-05	0.000597916	9.1959	9.1959	1.70493	0.185402
Scpep1	152.405	0.000100739	0.000855638	9.18949	9.18949	4.06364	0.442206
Blcap	507.303	7.14161e-05	0.000647295	9.18226	9.18226	4.15108	0.452076
Emd	155.284	2.77958e-05	0.00031234	9.17268	9.17268	4.46911	0.48722
Tuba1a	268.058	0.000552113	0.00323909	9.16661	9.16661	19.1933	2.09382
Tdpx-ps1	4767.61	5.80168e-08	2.68732e-06	9.15149	9.15149	256.009	27.9746
Zfp653	50.0362	5.51109e-05	0.00053156	9.15146	9.15146	0.787149	0.0860136
Slc4a8	145.052	2.73991e-06	5.17271e-05	9.12013	9.12013	3.80357	0.417052
Tmem150a	265.503	0.000809269	0.00440399	9.1124	9.1124	15.0448	1.65103
Rbpms2	422.273	5.14997e-06	8.41285e-05	9.08406	9.08406	26.4128	2.9076
Spag7	616.631	0.00137101	0.00664407	9.07305	9.07305	9.79449	1.07951
Ap2s1	594.302	0.000234702	0.00163737	9.07262	9.07262	16.8	1.85173
Surf4	7038.32	0.0012263	0.00611951	9.06998	9.06998	151.787	16.7351
Tox2	11.6206	0.000474118	0.00286593	9.05743	9.05743	0.935252	0.103258
Hist1h3f	810.135	0.000329303	0.00213645	9.05684	9.05684	23.2307	2.56499
Actg1	1053.86	0.000495717	0.00296808	9.05496	9.05496	43.1239	4.76246
Mxd4	152.11	7.11264e-05	0.000646877	9.04113	9.04113	4.87307	0.538989
Fam46b	14224.4	0.00235628	0.0101363	9.02686	9.02686	411.623	45.5998
B4galt2	312.132	0.00597137	0.0212005	8.99718	8.99718	16.3868	1.82132
Oosp3	778.972	8.86206e-07	2.13647e-05	8.99486	8.99486	16.2248	1.80378
Itm2b	80.9811	0.000204123	0.00147439	8.97287	8.97287	1.26865	0.141387
Dynlt1-ps1	3593.73	4.49544e-05	0.000451641	8.9614	8.9614	140.406	15.6679
Immp1l	46.698	2.25774e-06	4.4304e-05	8.95635	8.95635	0.901434	0.100648
Shf	16.5083	0.00332953	0.0133432	8.95009	8.95009	0.367764	0.0410906
Tmbim1	787.627	0.00113091	0.00579718	8.93818	8.93818	24.8441	2.77954
Abcb9	239.624	0.000664472	0.00376251	8.91832	8.91832	13.7414	1.5408
Pcyt1b	7.05111	0.00193478	0.0087087	8.91731	8.91731	0.187678	0.0210464
Cntrob	48.5231	0.0100046	0.0316423	8.91549	8.91549	0.872842	0.0979017
Gm5560	228.775	0.00415527	0.0160305	8.85857	8.85857	8.81794	0.995413
Hmga1b	2983.09	1.79393e-05	0.00021988	8.85827	8.85827	124.859	14.0952
Pold2	612.796	0.0108052	0.0336008	8.85059	8.85059	25.4229	2.87245
Gm43592	123.461	0.00498585	0.0184841	8.84139	8.84139	7.20923	0.815396
Mrnip	141.258	0.00124763	0.00618919	8.83961	8.83961	1.36941	0.154918
Myo19	26.8993	0.00700134	0.0241889	8.82707	8.82707	1.46685	0.166177
Map4k2	56.2595	0.0133349	0.0394941	8.79632	8.79632	3.10763	0.353288
Rbm48	30.3574	0.0136462	0.0402218	8.79273	8.79273	0.506521	0.0576068
Fbxo8	39.9557	1.59116e-05	0.000199968	8.78935	8.78935	0.430934	0.0490291
C87977	2160.19	4.93875e-05	0.000485296	8.78841	8.78841	32.9124	3.74498
Arhgef1	64.1747	0.000116124	0.000956734	8.76961	8.76961	1.03756	0.118313
Smagp	1069.06	5.43463e-07	1.44808e-05	8.73916	8.73916	36.3544	4.15995
Hmga1	400.619	1.80555e-05	0.000220454	8.73532	8.73532	19.262	2.20507
Cmya5	91.1731	5.33765e-06	8.62733e-05	8.72141	8.72141	0.627871	0.0719919
Rras2	32.8692	0.00186072	0.00844422	8.72102	8.72102	0.401693	0.0460603
Sh3bgrl3	6607.6	0.00294252	0.0120965	8.71827	8.71827	244.008	27.9881
Drap1	207.216	0.0159752	0.0455692	8.71449	8.71449	4.94451	0.567389
Cul4b	13.9318	0.00175324	0.00806935	8.68593	8.68593	0.31155	0.0358683
Obox5	2685.35	0.000318555	0.00208112	8.67144	8.67144	36.1186	4.16524
Ctdsp1	17.182	0.00125165	0.00620143	8.67019	8.67019	1.13672	0.131107
Tex26	25.659	0.000557136	0.00326158	8.66095	8.66095	0.493263	0.0569526
Etfb	45.9012	0.00124171	0.0061684	8.64377	8.64377	0.441385	0.0510639
Krt88	124.181	0.000561916	0.0032773	8.63091	8.63091	4.58196	0.530878
Ooep	26081.7	1.81753e-08	1.1225e-06	8.62962	8.62962	258.608	29.9675
Miox	9215.44	9.51762e-05	0.000812721	8.62166	8.62166	292.735	33.9534
Ttll11	19.5107	0.000647232	0.00367796	8.61223	8.61223	0.258139	0.0299736
Oprd1	14.5776	0.00296248	0.0121598	8.60829	8.60829	0.851303	0.0988934
Dusp7	1397.19	0.00764948	0.0258764	8.59932	8.59932	93.4725	10.8698
Elobl	36020.7	6.85472e-11	1.18721e-08	8.59276	8.59276	382.257	44.486
C87499	1022.25	6.85485e-05	0.000630868	8.57204	8.57204	7.63382	0.890549
Ccdc42	13.0821	0.000342614	0.00219952	8.571	8.571	1.23719	0.144346
Gpr137b-ps	127.602	0.00265856	0.0111533	8.5656	8.5656	6.82955	0.797323
Smco4	10.449	0.000460813	0.00279612	8.54707	8.54707	0.481401	0.0563235
Apex2	37.3092	0.0151879	0.0436394	8.4959	8.4959	0.0990343	0.0116567
Zbtb39	81.6173	0.001909	0.008617	8.49183	8.49183	7.19673	0.847489
Cep41	41.4856	1.17283e-05	0.000157306	8.48276	8.48276	0.389	0.0458577
Marf1	14.8009	0.00485812	0.0181202	8.471	8.471	0.962278	0.113597
Copz2	27.0753	0.00113851	0.00580697	8.47015	8.47015	1.33554	0.157676
Fam96b	2385.29	1.48651e-07	5.46731e-06	8.46746	8.46746	91.9861	10.8635
Aco1	22.1071	0.0110954	0.0343423	8.43757	8.43757	0.655094	0.0776401
Cox10	198.305	3.83477e-07	1.12737e-05	8.43699	8.43699	3.9526	0.468485
Cfap43	9.53949	0.000768498	0.00422833	8.42501	8.42501	0.219484	0.0260515
Gpr1	249.018	0.000417206	0.00257466	8.38335	8.38335	4.13491	0.493229
B3gntl1	26.6286	0.00432792	0.0165454	8.34684	8.34684	1.79871	0.215496
Tm2d3	2615.41	1.24042e-09	1.22005e-07	8.34271	8.34271	62.9918	7.55052
Cnst	104.627	0.0142741	0.0416411	8.33621	8.33621	5.42549	0.650834
Rpa1	28.2431	0.00116879	0.00591975	8.3239	8.3239	0.285152	0.034257
Peak1	9.44309	0.00286899	0.0118493	8.28838	8.28838	0.383201	0.0462336
Max	58.4329	0.00418112	0.0161	8.27878	8.27878	3.55481	0.429388
Mcoln1	372.128	0.00383812	0.0149894	8.27521	8.27521	18.5158	2.2375
Gipc2	17.8923	0.000491902	0.00294882	8.2545	8.2545	0.0890643	0.0107898
Creld2	1320.3	0.00365025	0.0143754	8.25124	8.25124	4.43933	0.538019
Rbms2	15.793	0.00146299	0.0069962	8.24264	8.24264	1.27295	0.154435
Ubl3	34.885	0.0027846	0.0115909	8.2292	8.2292	2.85861	0.347374
Dok4	429.813	0.0147482	0.0426648	8.22655	8.22655	21.5309	2.61724
Ston2	24.8364	0.00175603	0.00807754	8.18245	8.18245	0.917194	0.112093
Spink2	71.9995	0.00115262	0.00585645	8.16195	8.16195	1.00524	0.123161
AC152394.2	25.0614	0.000705408	0.00394165	8.1605	8.1605	0.97244	0.119164
Epc1	11.6948	0.00590972	0.0210097	8.13513	8.13513	0.208429	0.0256209
Gm4353	2769.46	0.000584306	0.00337575	8.12517	8.12517	20.0836	2.47178
Zfp957	56.7801	0.00201014	0.00895882	8.12265	8.12265	0.550475	0.0677703
Sipa1	340.403	5.25472e-05	0.000511165	8.11805	8.11805	19.4048	2.39033
Erp29	68.0452	0.0104329	0.0327628	8.09746	8.09746	0.792806	0.0979081
BC030867	577.733	0.00456048	0.0172359	8.09484	8.09484	21.5569	2.66305
Oas1e	5848.98	0.000379284	0.00239063	8.07897	8.07897	78.0325	9.65872
Mrpl14	228.969	8.36339e-06	0.000120709	8.05407	8.05407	1.24363	0.15441
Ntpcr	85.7061	0.00016196	0.00123007	8.03606	8.03606	2.43983	0.30361
Ybx3	60.0295	0.000253264	0.00174094	8.0079	8.0079	2.10848	0.2633
Tex261	222.134	6.61987e-05	0.000615408	7.99071	7.99071	6.21633	0.777945
Rela	618.9	0.00287593	0.0118718	7.96264	7.96264	19.6893	2.47271
Tspan14	312.487	0.000267667	0.00181799	7.95052	7.95052	5.87974	0.739542
Tyw1	60.3831	0.00055676	0.00326158	7.94219	7.94219	0.78281	0.0985634
Cdk5	453.335	2.31738e-06	4.53626e-05	7.91224	7.91224	5.94018	0.750758
Gm4862	684.821	0.000175513	0.00130197	7.89931	7.89931	41.3807	5.23851
Commd1	22.2498	0.00702976	0.0242508	7.89811	7.89811	0.0810994	0.0102682
Stx5a	1566.94	8.13575e-05	0.000716216	7.88892	7.88892	37.1854	4.71362
Iglv1	166.093	0.00204154	0.00907134	7.86357	7.86357	9.34294	1.18813
Gm45410	5910.91	5.21673e-05	0.000509335	7.85984	7.85984	595.697	75.7899
Nectin3	39.938	0.00240724	0.0103074	7.81925	7.81925	0.382708	0.0489444
Psmb3	1388.25	7.83774e-06	0.000116066	7.8156	7.8156	19.7561	2.52778
Tmem63b	157.939	0.00211509	0.00934317	7.81053	7.81053	5.98553	0.766341
Ccdc84	212.409	1.07223e-05	0.000146275	7.80969	7.80969	1.95625	0.250491
Kctd13	629.282	0.00884013	0.0286998	7.7902	7.7902	53.7475	6.89938
Mdm4	140.939	2.80864e-05	0.000314718	7.78061	7.78061	3.79847	0.488197
Dnajc14	197.175	0.000128026	0.00102718	7.7741	7.7741	5.50209	0.707746
Pycr2	790.937	0.00193101	0.00869663	7.7641	7.7641	17.248	2.22151
Oog3	7584.87	0.000192743	0.00140236	7.76154	7.76154	171.317	22.0725
Dicer1	17.0403	7.64733e-05	0.000678977	7.73177	7.73177	0.320476	0.0414492
Nucb1	123.262	0.0114366	0.0351212	7.69609	7.69609	1.76499	0.229337
Mecr	161.78	0.00267691	0.0112129	7.69062	7.69062	2.46258	0.320206
Mast3	25.5583	0.0023917	0.0102555	7.67249	7.67249	1.67506	0.218321
Fabp5	1890.42	0.000632634	0.00361045	7.66086	7.66086	31.7646	4.14635
Ceacam20	175.841	0.00279068	0.0116012	7.65586	7.65586	5.66595	0.74008
Gsto2	30.2596	0.00835178	0.0275979	7.65067	7.65067	0.713776	0.0932958
Tspan33	157.25	4.43064e-06	7.46278e-05	7.64593	7.64593	4.4009	0.575587
Wdr20	53.9479	0.0144361	0.0419895	7.64521	7.64521	0.341702	0.0446949
Rnf25	409.415	2.16638e-05	0.000256959	7.63814	7.63814	11.3685	1.48839
Agtpbp1	10.9883	0.0057741	0.0207131	7.61896	7.61896	0.308584	0.0405021
Srp72	16.1374	0.00896614	0.0290297	7.60816	7.60816	0.644892	0.0847632
Llgl1	234.508	0.00117049	0.00592458	7.60619	7.60619	4.38396	0.576367
Bola3	24.6445	0.00441785	0.0168085	7.59327	7.59327	0.149369	0.0196713
Rbm18	252.792	0.013449	0.0397286	7.59042	7.59042	1.52057	0.200327
Cd5	16.7866	0.0100009	0.0316423	7.56748	7.56748	0.0756748	0.01
AC113031.2	2203.16	0.000259196	0.00177255	7.56575	7.56575	49.2646	6.51153
Rhot2	422.594	0.00040314	0.00250336	7.56117	7.56117	19.6466	2.59835
Gm42650	44.1775	0.0160048	0.045621	7.5434	7.5434	0.216076	0.0286444
Gna14	12.1583	0.0124932	0.0376591	7.54297	7.54297	0.70424	0.0933637
Gm11448	543.913	5.90306e-06	9.38717e-05	7.53864	7.53864	3.23426	0.429025
Gm15476	2408.78	5.31906e-06	8.62733e-05	7.52643	7.52643	26.0579	3.46218
Fam222b	68.6285	1.8643e-05	0.000227109	7.52508	7.52508	2.23043	0.2964
1700029F12Rik	24.4902	0.00115764	0.00587447	7.49578	7.49578	1.55933	0.208028
Dpysl3	20.1798	1.28746e-05	0.000170103	7.45001	7.45001	0.495717	0.0665392
Natd1	4011.07	0.000851712	0.00458796	7.44973	7.44973	104.359	14.0084
Stard5	283.045	7.05463e-06	0.000107878	7.44539	7.44539	3.22355	0.43296
Tspan31	809.199	0.000796045	0.00433796	7.43403	7.43403	18.6411	2.50753
Olfr287	34.0282	0.00200402	0.00894922	7.43166	7.43166	2.38864	0.321414
Igsf3	56.9289	0.00102703	0.00540088	7.42765	7.42765	2.05649	0.276869
Smim20	243.328	0.00712901	0.0244709	7.42689	7.42689	2.22982	0.300236
AC123738.2	9.84757	0.00654777	0.0228999	7.42324	7.42324	0.0742324	0.01
Fam122b	12.1827	0.00225013	0.00979607	7.41833	7.41833	0.446067	0.0601304
Eefsec	44.0575	4.27838e-05	0.00043588	7.41817	7.41817	0.965272	0.130123
Fetub	125.127	0.00657913	0.0229995	7.41787	7.41787	1.8628	0.251123
Slc9a1	24.7425	8.36217e-05	0.000730498	7.41529	7.41529	0.719569	0.0970386
Tcea3	39.7254	0.000484342	0.00291227	7.41337	7.41337	0.516319	0.0696471
Pabpn1l	7633.44	1.10242e-06	2.53112e-05	7.39985	7.39985	15.4147	2.0831
Akr1b3	670.65	0.000245197	0.00169242	7.39214	7.39214	13.8123	1.86851
Sptlc2	17.7585	0.000136615	0.00108026	7.38791	7.38791	0.444043	0.060104
2019-09-03	93.5773	0.0173094	0.0483872	7.36514	7.36514	4.774	0.648189
Gm10874	6.358	0.00271448	0.0113464	7.36379	7.36379	0.12407	0.0168486
Fkbp1a	368.537	1.21222e-07	4.80487e-06	7.34803	7.34803	10.2301	1.39222
Mff	242.211	0.00279646	0.0116159	7.34485	7.34485	4.98945	0.679312
Gm32983	496.246	0.00155051	0.00733982	7.32897	7.32897	24.0285	3.27856
Dsn1	210.811	0.00487543	0.0181592	7.32183	7.32183	1.82027	0.248609
Zmiz2	103.653	0.0137392	0.0404112	7.31477	7.31477	8.06428	1.10246
Lrp5	22.3783	0.00157808	0.0074482	7.29972	7.29972	2.15807	0.295638
Rasa2	11.7622	0.00238142	0.0102224	7.29856	7.29856	0.244597	0.0335131
Pou5f1	3236.8	0.00207152	0.00919945	7.29806	7.29806	77.6899	10.6453
Ethe1	133.274	0.00163859	0.00766567	7.2866	7.2866	4.57002	0.627182
Cd164l2	4894.4	2.10043e-07	7.06082e-06	7.28549	7.28549	61.4578	8.43565
Mrpl48-ps	11463.2	5.30546e-05	0.000514216	7.27952	7.27952	285.746	39.2534
Tmem109	655.739	0.000126126	0.00101602	7.27453	7.27453	14.0774	1.93517
Os9	31.8968	0.00113159	0.00579718	7.25414	7.25414	1.96966	0.271522
Slc25a26	14.2233	0.00109141	0.00565363	7.2513	7.2513	0.168453	0.0232307
Mthfd2	269.071	0.000141501	0.00110689	7.23281	7.23281	5.09421	0.70432
1110012L19Rik	1246.4	0.00352103	0.0139355	7.22454	7.22454	24.4029	3.37777
Nipal3	21.769	0.000199232	0.0014443	7.2225	7.2225	1.14686	0.158789
Gm32585	19.1745	0.00633652	0.0222785	7.2195	7.2195	1.27267	0.176282
Myo5b	10.6562	0.000305895	0.00201911	7.20374	7.20374	0.448388	0.0622438
Acat1	64.5594	3.85676e-05	0.000403239	7.17341	7.17341	0.267881	0.0373436
Khdc1b	10245.8	0.000232023	0.00162151	7.15661	7.15661	76.5999	10.7034
Rhbdf1	430.221	8.56931e-06	0.000122132	7.14752	7.14752	9.4948	1.3284
AC116726.2	1605.89	0.00031637	0.00206939	7.11925	7.11925	126.412	17.7563
Fam160a1	27.4981	0.00166719	0.00776756	7.08737	7.08737	0.873809	0.123291
Fbxl19	107.01	0.00755398	0.0256205	7.08724	7.08724	2.03972	0.287801
Pih1d1	266.956	0.00633062	0.0222676	7.07403	7.07403	3.36451	0.475615
AC142114.1	13.8662	0.0099258	0.031493	7.06192	7.06192	0.568662	0.080525
Mier2	1617.51	0.00675616	0.0235152	7.05212	7.05212	21.3305	3.0247
Ino80d	5.66116	0.00643458	0.0225735	7.05074	7.05074	0.165841	0.0235212
Pigf	203.787	0.000136272	0.0010792	7.03011	7.03011	2.79425	0.397469
Mrps36	60.206	0.00231892	0.0100135	7.01561	7.01561	0.321502	0.0458266
Tmem134	829.563	7.55596e-05	0.000674869	7.01552	7.01552	59.2819	8.4501
Eif2d	64.6244	0.0122242	0.0370165	6.99506	6.99506	3.66604	0.524089
Btbd2	167.337	0.000928199	0.00493655	6.98558	6.98558	6.66946	0.954747
Tmem38a	184.905	0.0171129	0.0479895	6.98067	6.98067	10.3946	1.48905
Ube2t	354.944	0.000740164	0.00410075	6.97039	6.97039	1.43096	0.205291
Rab38	97.9588	8.20072e-06	0.000119865	6.90554	6.90554	1.86282	0.269758
CT572998.1	644.733	0.00300975	0.0123094	6.89715	6.89715	21.9534	3.18297
Shisa5	226.693	0.00357008	0.0141016	6.89632	6.89632	10.2782	1.49038
Rimkla	104.394	0.000330544	0.00214101	6.86064	6.86064	4.98336	0.726369
Gosr2	157.336	0.00914914	0.0295106	6.84974	6.84974	7.18174	1.04847
Rnf181	1508.68	6.58994e-05	0.000614059	6.82947	6.82947	42.2324	6.18385
Rpl21	29.4756	0.0078663	0.0264395	6.81126	6.81126	1.2572	0.184577
Gm45040	52.6483	0.00756381	0.0256429	6.81	6.81	3.07129	0.450997
Appl1	10.0294	0.00252168	0.010692	6.79928	6.79928	0.167454	0.0246282
Poll	235.431	0.00227543	0.00987382	6.79842	6.79842	5.6675	0.833649
Paqr6	988.606	0.00720392	0.0246219	6.79214	6.79214	48.5117	7.14233
Fam187b	174.473	0.00509888	0.0188243	6.79138	6.79138	2.87414	0.423204
Gm43694	2923.87	6.26481e-05	0.000587197	6.78722	6.78722	181.365	26.7215
Fbxo34	65.9001	0.00219391	0.00960832	6.78244	6.78244	1.33384	0.196661
Atp6v1g1	926.02	0.00168323	0.00782396	6.78153	6.78153	18.9405	2.79296
Mrpl48	133.075	0.000313424	0.00205688	6.77515	6.77515	3.37392	0.497984
Lrrfip1	13.9382	0.00243299	0.0103916	6.76792	6.76792	0.209663	0.030979
Mcur1	43.529	0.00162452	0.00761906	6.76059	6.76059	0.828289	0.122517
Wdr76	61.2863	0.000168715	0.00126568	6.72466	6.72466	0.461832	0.0686773
Cdc34b	25795	0.00153446	0.00726818	6.71453	6.71453	886.875	132.083
Ak2	350.504	0.0012333	0.0061449	6.70802	6.70802	2.50234	0.373038
Caskin2	91.8863	0.00281933	0.0116866	6.70625	6.70625	4.33798	0.646856
Ift43	45.5301	3.20491e-05	0.000350254	6.7042	6.7042	0.663589	0.0989811
AC117949.2	16.4064	0.014165	0.0414441	6.70353	6.70353	0.22803	0.0340164
Pik3cd	262.429	0.000275221	0.00185663	6.6976	6.6976	8.11778	1.21204
U2af1l4	1822.32	0.000323572	0.00210785	6.69577	6.69577	46.1561	6.89332
Sipa1l3	6.88121	0.00119657	0.00600321	6.68418	6.68418	0.484746	0.0725214
Dmac2	339.049	0.00118917	0.00597751	6.68383	6.68383	12.1741	1.82143
Arpc3	97.0915	0.000164421	0.00124283	6.67904	6.67904	1.57686	0.23609
Fbxw22	202.478	3.79691e-05	0.000398026	6.66711	6.66711	2.01823	0.302715
AC139758.2	12.8836	0.000923641	0.00493176	6.66594	6.66594	0.759118	0.11388
Cdh1	35.1445	0.00220173	0.00962745	6.64298	6.64298	0.350569	0.0527729
Syt5	129.644	0.0174304	0.0486231	6.63946	6.63946	7.96748	1.20002
Nobox	2265.81	0.000223373	0.00157907	6.63802	6.63802	51.9275	7.82274
Aldoa	1129.77	2.22978e-05	0.000262403	6.62176	6.62176	48.0701	7.25941
Tpi1	2171.41	0.000558118	0.00326231	6.61483	6.61483	52.5118	7.93849
Scap	281.657	0.00397547	0.0154275	6.61288	6.61288	21.7759	3.29295
Mbd3l2	82.2551	0.00854567	0.0280178	6.60778	6.60778	1.00873	0.152658
Arhgap20os	95.7393	0.00135798	0.00659697	6.60206	6.60206	1.70973	0.258969
Zfr	36.545	0.00260974	0.0109777	6.59629	6.59629	1.43543	0.217612
Pramef12	244.914	0.014507	0.0421199	6.59407	6.59407	3.25249	0.493245
Gm21399	3235.42	2.63535e-06	5.02293e-05	6.56878	6.56878	46.0635	7.01248
AA792892	65.117	0.00574271	0.0206556	6.56174	6.56174	1.22541	0.18675
Atp5g2	19.5139	0.00429169	0.0164147	6.55796	6.55796	0.256826	0.0391625
Lhpp	38.1811	4.76261e-06	7.93802e-05	6.55771	6.55771	0.946963	0.144404
Tmtc1	7.25532	0.00129178	0.00635248	6.54472	6.54472	0.252337	0.0385558
Ccndbp1	2053.9	0.00171049	0.00793217	6.52999	6.52999	30.4116	4.65722
Chn1	10.4365	0.0114396	0.0351212	6.52708	6.52708	0.30449	0.0466502
B930036N10Rik	1360.75	4.50789e-05	0.000452322	6.51583	6.51583	29.9514	4.59672
Gm29483	566.689	0.00393349	0.0153168	6.49991	6.49991	15.3802	2.36622
Gm42817	628.658	0.00679994	0.023616	6.49634	6.49634	16.6505	2.56305
Gpr3	1774.81	0.00134683	0.00655477	6.49617	6.49617	76.3065	11.7464
Gm13394	12500.5	0.0177777	0.0492987	6.49358	6.49358	697.49	107.412
Gyg	316.139	0.00132191	0.00646113	6.49201	6.49201	7.69401	1.18515
Jak1	14.13	0.0179578	0.0496597	6.48833	6.48833	0.28629	0.0441239
Scarna2	25.3103	0.0018617	0.00844422	6.46795	6.46795	2.87789	0.444947
Klhl8	431.56	0.00160486	0.00754775	6.46509	6.46509	4.17838	0.646299
Aph1a	675.045	1.53198e-05	0.000196543	6.45941	6.45941	12.8705	1.99253
Gdpd1	195.409	0.000505069	0.0030092	6.45282	6.45282	1.39794	0.21664
Me2	16.8687	0.012644	0.0379272	6.44542	6.44542	0.236628	0.0367125
Gm43042	583.451	0.000108326	0.000904647	6.43935	6.43935	36.1037	5.60673
Pxt1	132.125	2.26146e-05	0.000264568	6.41877	6.41877	4.97775	0.775499
Gm19461	53.7771	0.00766342	0.0259035	6.41329	6.41329	1.6975	0.264685
Thap7	2516.74	0.00765215	0.0258764	6.4032	6.4032	48.0121	7.49814
Zfyve19	63.0609	0.0107926	0.0335877	6.36562	6.36562	1.99164	0.312875
Jpt2	246.362	0.00367014	0.0144395	6.35734	6.35734	2.08228	0.32754
Mllt10	8.39819	0.00499039	0.0184923	6.34855	6.34855	0.493946	0.0778045
Nuf2	70.6728	0.00926501	0.0297999	6.34475	6.34475	0.782894	0.123392
AC134860.1	1623.96	0.00399947	0.0155131	6.33906	6.33906	20.1019	3.17112
Cacna1h	18.7723	0.000124487	0.00100791	6.31669	6.31669	1.80551	0.285831
D11Wsu47e	86.5465	0.00767417	0.0259288	6.31074	6.31074	0.947325	0.150113
Ninj1	7399.03	0.00103477	0.00543732	6.30479	6.30479	198.945	31.5546
Gm26969	22.2562	0.00329027	0.0132058	6.30012	6.30012	1.8563	0.294646
Fopnl	22.6154	0.0130931	0.0389046	6.29467	6.29467	0.287802	0.0457215
Gnb1l	47.2479	0.00710744	0.0244284	6.29363	6.29363	2.26326	0.359611
Plpp1	18.0002	0.00117549	0.00593856	6.28331	6.28331	0.205858	0.0327627
Oosp1	1084.59	0.000262656	0.00179006	6.28294	6.28294	9.71037	1.54551
Lamtor4	214.426	0.00144059	0.00690563	6.26498	6.26498	3.86596	0.617075
Fmc1	277.603	0.000823934	0.00446854	6.2488	6.2488	4.59014	0.734564
E330034G19Rik	1598.85	0.00258611	0.0109013	6.24866	6.24866	12.6903	2.03088
Trav7-6	123.495	0.00300521	0.0122995	6.24271	6.24271	1.49285	0.239135
Aaas	424.009	0.00174966	0.0080622	6.23985	6.23985	6.44058	1.03217
Arf3	106.457	0.0121887	0.0369508	6.22068	6.22068	8.42371	1.35414
Dcakd	472.079	0.000173067	0.00128622	6.21179	6.21179	12.1079	1.94918
Mef2d	46.2849	0.00936053	0.0300388	6.17066	6.17066	1.83889	0.298006
Wdr1	82.6738	0.00138243	0.00668053	6.14419	6.14419	1.39635	0.227264
Ccno	10659.6	0.000507376	0.00301887	6.1431	6.1431	125.028	20.3525
Strada	70.5407	1.75777e-05	0.000216783	6.13727	6.13727	2.52213	0.410953
Poc1a	196.825	1.19655e-05	0.000159414	6.13465	6.13465	5.41876	0.883304
Gm42887	38.4059	0.0026373	0.0110819	6.13463	6.13463	2.62146	0.427321
Lrrc28	47.6732	0.00109382	0.00565705	6.12771	6.12771	1.52577	0.248995
Gm11758	104.944	0.0074804	0.0254251	6.11884	6.11884	7.25459	1.18562
Gm13597	2279.03	0.00176609	0.00810511	6.09948	6.09948	29.1186	4.77394
Tgfb2	65.1441	0.00545452	0.0198309	6.07883	6.07883	1.23601	0.203329
Gm44792	2802.41	0.0014058	0.00676328	6.07232	6.07232	193.357	31.8423
Rnf220	45.766	2.71261e-05	0.00030611	6.05676	6.05676	0.793584	0.131024
Tacc3	577.762	0.00124893	0.00619179	6.05122	6.05122	2.8562	0.472003
Gm43808	299.698	2.54121e-05	0.000291307	6.05008	6.05008	5.25099	0.867921
Gm38383	1058.64	0.000107871	0.000901792	6.04859	6.04859	78.2518	12.9372
Birc3	102.939	0.00858986	0.0281049	6.04824	6.04824	1.76149	0.291241
Ephb6	211.819	0.016707	0.0471323	6.04245	6.04245	4.79402	0.793391
E330011O21Rik	75.9726	0.00147015	0.00702621	6.03176	6.03176	1.70616	0.282863
Arhgap12	11.1524	0.0160836	0.0457636	6.02743	6.02743	0.160688	0.0266594
Snap29	14.3956	0.0105181	0.0329654	6.01269	6.01269	0.65755	0.10936
1700018B24Rik	1795.23	0.00160769	0.00755142	6.00982	6.00982	29.1078	4.84337
Tubb3	889.378	0.000465432	0.0028177	6.00318	6.00318	29.2709	4.8759
Ipcef1	5.43191	0.0107008	0.0333672	6.00085	6.00085	0.213763	0.0356221
Gm4735	2252.13	0.0148595	0.0429088	5.99434	5.99434	50.908	8.49267
Lancl1	194.353	0.016817	0.0473432	5.99223	5.99223	4.7436	0.791625
Fsd1	337.098	0.000135528	0.00107438	5.98016	5.98016	15.7064	2.62642
Mrgbp	84.745	0.00070409	0.00393924	5.96368	5.96368	1.49406	0.250527
Gm21988	202.146	0.012445	0.037528	5.96132	5.96132	7.39112	1.23985
Alg12	43.4662	0.0124298	0.0375117	5.9588	5.9588	1.48262	0.248811
Slc26a6	84.5618	0.00614219	0.0217006	5.94835	5.94835	1.13827	0.191359
Sh3rf1	8.94651	0.000586462	0.00338575	5.94292	5.94292	0.25898	0.0435779
Creb3l4	469.909	5.61949e-06	9.00815e-05	5.93753	5.93753	7.55351	1.27216
Gm46312	15.3532	0.000724239	0.00402934	5.93558	5.93558	0.244335	0.0411644
Kmt2d	128.283	0.00047454	0.00286631	5.93535	5.93535	7.26671	1.22431
Ddost	534.325	0.00521339	0.0190878	5.92604	5.92604	19.3691	3.26848
Sdhd	761.551	0.014843	0.0428767	5.913	5.913	5.97839	1.01106
B3galnt2	16.0386	0.0155182	0.0444405	5.9097	5.9097	0.182276	0.0308435
Plagl2	16.6329	0.0160621	0.045735	5.90562	5.90562	0.628765	0.106469
Gm428	57.25	0.0125413	0.0377469	5.8938	5.8938	3.06765	0.520488
Cdh24	152.77	0.0115902	0.0354332	5.84282	5.84282	9.27337	1.58714
Adgra3	15.7688	0.000396808	0.00248145	5.84188	5.84188	0.466256	0.0798126
Odf2	42.2194	0.00274633	0.0114495	5.84039	5.84039	2.68796	0.460236
Cacfd1	287.28	0.000150947	0.00116643	5.83163	5.83163	9.4557	1.62145
Rasa4	950.934	4.94007e-05	0.000485296	5.82227	5.82227	26.7493	4.59431
Tmem14c	1425.04	0.00567954	0.0204839	5.81816	5.81816	14.8317	2.5492
Ighg2b	171.444	0.00672973	0.0234642	5.81247	5.81247	8.34305	1.43537
Gm7204	705.632	4.35117e-05	0.000440618	5.806	5.806	9.58709	1.65124
Cdpf1	320.823	0.000371724	0.00234856	5.8013	5.8013	14.2045	2.4485
Reep5	29.4256	0.000281956	0.00188927	5.80096	5.80096	0.369252	0.0636536
Bap1	439.315	0.00844863	0.0278027	5.76488	5.76488	18.4745	3.20466
Helq	49.985	0.0104381	0.0327661	5.76224	5.76224	0.834289	0.144786
Gm13871	106.377	0.0106757	0.033315	5.75225	5.75225	7.17711	1.24771
Nfu1	46.63	0.00587263	0.0209339	5.7399	5.7399	1.04727	0.182454
Gm15681	2644.15	7.85226e-05	0.000693558	5.7299	5.7299	137.161	23.9377
Atat1	113.553	0.00643758	0.022574	5.72881	5.72881	3.05234	0.532805
Pcid2	103.421	0.000906412	0.00484657	5.72083	5.72083	2.63823	0.461162
Hexdc	1005.67	2.17062e-05	0.000256959	5.71654	5.71654	70.7462	12.3757
BC037034	106.024	0.000189446	0.00138216	5.71396	5.71396	7.12998	1.24782
Hibadh	17.7432	0.000538587	0.00316907	5.7129	5.7129	0.245192	0.042919
Lin37	636.022	0.00163228	0.00764782	5.70769	5.70769	4.55146	0.797426
6430710C18Rik	7.7018	0.00826019	0.027431	5.70295	5.70295	0.151641	0.02659
Fam160b2	13.5014	0.0130719	0.0388877	5.70155	5.70155	0.739805	0.129755
Gm7353	509.518	0.005825	0.0207949	5.69968	5.69968	32.9901	5.78805
Fam122a	2471.67	0.00104226	0.00546469	5.68133	5.68133	58.4412	10.2865
Mavs	200.709	0.0111135	0.0343532	5.68007	5.68007	8.72126	1.53541
Gltp	113.432	0.0046326	0.0174423	5.65559	5.65559	3.91283	0.691852
Sh2b3	237.231	0.0181359	0.0499614	5.64132	5.64132	9.73171	1.72508
Papd7	43.1028	0.00211372	0.00934317	5.63929	5.63929	2.1349	0.378576
Fam110c	240.708	0.00113236	0.00579718	5.63316	5.63316	3.49141	0.619796
Gapdh	514.578	0.0138729	0.0407242	5.62568	5.62568	28.7493	5.11038
Gm527	92.5503	0.000593086	0.00341904	5.60607	5.60607	1.31406	0.2344
Dusp1	2083.59	0.0111364	0.0343756	5.55113	5.55113	43.4884	7.83416
Mtif3	226.356	0.00468124	0.0175821	5.54892	5.54892	3.38498	0.610025
Patl2	10.0433	0.00165582	0.00773264	5.54591	5.54591	0.125952	0.0227108
Traf4	2270.87	0.00229401	0.00993281	5.54147	5.54147	138.312	24.9594
Cc2d1a	60.2355	0.00942106	0.0302043	5.5266	5.5266	2.47227	0.447339
Pak4	107.319	0.00592472	0.0210536	5.52202	5.52202	6.13225	1.11051
Zfp108	368.983	0.00220988	0.00965777	5.51533	5.51533	10.6742	1.93537
Pin1rt1	918.686	0.0173221	0.0484011	5.4963	5.4963	15.29	2.78188
Ankra2	55.8755	0.0130765	0.0388877	5.49357	5.49357	1.71342	0.311895
Ypel3	1516.1	2.59223e-05	0.000295455	5.49013	5.49013	40.2128	7.32455
Cldn25-ps	2627.88	3.87548e-05	0.000404665	5.46293	5.46293	46.7689	8.56114
Rpp25l	4307.99	0.00420967	0.0161755	5.45967	5.45967	74.379	13.6234
Rabac1	2410.34	1.07814e-05	0.00014683	5.43964	5.43964	92.9358	17.0849
Polr2g	1490.74	0.000141574	0.00110689	5.43158	5.43158	18.4358	3.39419
Reep2	1162.04	0.000589835	0.00340276	5.42743	5.42743	15.7013	2.89296
Rad51d	60.397	0.0168912	0.0475015	5.42513	5.42513	0.621035	0.114474
Cdk2ap2	21177	3.57677e-06	6.30445e-05	5.42119	5.42119	337.559	62.2666
Ppp1r3d	688.043	1.61629e-05	0.000201833	5.40073	5.40073	19.2099	3.55691
Gm4950	1042.43	0.000296316	0.00196518	5.39918	5.39918	13.6602	2.53005
Gm29595	11.949	0.000140966	0.00110471	5.38004	5.38004	0.532656	0.0990059
Gm12497	38.055	0.00894237	0.0289845	5.37813	5.37813	0.831768	0.154658
Lamtor2	420.319	3.29742e-05	0.000357423	5.36282	5.36282	4.87743	0.909488
Tmem164	13.3727	0.0134321	0.0397081	5.35377	5.35377	0.918487	0.171559
Aldoart1	23.4626	0.00349383	0.0138553	5.34998	5.34998	0.947838	0.177167
Ccdc14	29.9531	0.0126818	0.0380263	5.34645	5.34645	0.338824	0.0633735
Cep164	132.54	9.31187e-05	0.000797717	5.3448	5.3448	2.3555	0.440709
E2f4	366.246	0.000167543	0.00126045	5.32992	5.32992	23.7173	4.44984
Slc25a5	1671.32	0.016052	0.045735	5.32763	5.32763	54.5986	10.2482
Arel1	13.9721	0.0104132	0.0327267	5.32406	5.32406	0.593343	0.111446
Slc16a11	108.955	0.000109403	0.000910778	5.31771	5.31771	3.36167	0.632166
Shisa8	740.136	0.0150052	0.0432312	5.30202	5.30202	13.5307	2.55199
Ctnnal1	24.7991	0.00189456	0.00856097	5.30025	5.30025	1.00066	0.188795
Gm14328	250.502	0.00518457	0.0190172	5.28022	5.28022	5.97116	1.13085
Myl12b	107.413	0.000613984	0.00351914	5.2735	5.2735	1.97829	0.375138
Lrrfip2	10.1708	0.00246262	0.0104961	5.26903	5.26903	0.191441	0.0363333
Asf1b	978.315	0.00589466	0.0209936	5.25263	5.25263	26.9253	5.12605
Plekhg3	8.38848	0.00966251	0.0308171	5.24586	5.24586	0.34562	0.0658843
Inpp5b	22.2767	0.00453611	0.0171683	5.23965	5.23965	0.364879	0.069638
Dctn5	150.388	0.00393221	0.0153168	5.23959	5.23959	3.38105	0.645289
Gm5276	11.3981	0.00761367	0.025801	5.22845	5.22845	0.467674	0.0894479
Kremen1	41.6934	0.000160999	0.00122393	5.22511	5.22511	3.1292	0.598877
Gm17120	485.904	0.000388637	0.00243418	5.2028	5.2028	10.3016	1.98
Emx2	9.37408	0.0082401	0.027431	5.1934	5.1934	0.275489	0.0530459
Itsn1	6.13237	0.0126233	0.0378935	5.18548	5.18548	0.0788543	0.0152068
Rhpn2	207.391	0.0104314	0.0327628	5.17547	5.17547	3.00682	0.580975
Insig1	914.772	6.06767e-05	0.000569389	5.17502	5.17502	10.8696	2.10041
Bnip1	143.614	0.0178902	0.0495243	5.16776	5.16776	3.08352	0.596684
Abcc3	25.1304	0.00438009	0.0167047	5.15597	5.15597	1.16259	0.225485
Dyrk1b	86.227	0.00590188	0.0210027	5.1411	5.1411	5.34225	1.03913
Ptov1	1385.8	0.00451007	0.0171022	5.13478	5.13478	35.663	6.94538
Hirip3	1747.17	0.000843331	0.00455398	5.1277	5.1277	35.9855	7.01785
Sdhaf2	20.2531	0.00516439	0.0189957	5.12641	5.12641	0.371728	0.0725124
Map3k11	178.451	0.00645189	0.0226143	5.12615	5.12615	4.505	0.878828
Gda	7.55413	0.0150472	0.0433095	5.12105	5.12105	0.322025	0.0628826
Rab5c	23.1391	0.00670167	0.0233769	5.10848	5.10848	1.38245	0.270618
Cxcr3	1072.45	0.000768261	0.00422833	5.10678	5.10678	24.8498	4.86603
Slc23a2	66.5468	0.00280531	0.0116406	5.10459	5.10459	0.680018	0.133217
Slc35a4	3937.58	0.00149681	0.00713125	5.10093	5.10093	113.523	22.2554
Cebpb	1916.07	0.0181082	0.0499246	5.09472	5.09472	63.4453	12.4531
Usp43	29.5678	0.00543183	0.0197836	5.06705	5.06705	1.58319	0.312448
Zc3h3	9.32859	0.000336056	0.0021679	5.06188	5.06188	0.547127	0.108088
Agr3	20.6072	0.0181099	0.0499246	5.05591	5.05591	0.187532	0.0370917
Tbx4	254.432	8.28815e-05	0.000726421	5.03498	5.03498	6.48783	1.28855
Gm19299	8.74578	0.000297496	0.0019702	5.03248	5.03248	0.210079	0.0417446
Rac3	2242.7	4.60513e-05	0.000458613	5.02401	5.02401	37.0723	7.37901
Tsg101	22.4577	0.0111623	0.0344424	5.01085	5.01085	0.597701	0.119281
Bpgm	1071.69	0.000144895	0.00112842	5.0107	5.0107	5.04266	1.00638
Pld3	114.973	0.00964007	0.0307579	5.00831	5.00831	4.63319	0.9251
Fam234a	58.2812	0.00674588	0.0234897	5.00344	5.00344	1.8064	0.361032
Usp2	155.854	0.000132374	0.00105462	5.00068	5.00068	1.51836	0.303631
Ganc	28.0407	0.000438901	0.00268153	4.98718	4.98718	0.808785	0.162173
Rab3gap1	23.9438	0.0147191	0.042627	4.97667	4.97667	0.368471	0.0740396
Noct	171.717	0.000157574	0.00120479	4.97415	4.97415	3.53914	0.711507
Commd3	446.013	0.000257762	0.00176729	4.95103	4.95103	6.2012	1.25251
Krt73	119.021	0.00896726	0.0290297	4.93431	4.93431	4.41801	0.895364
Lrrc41	282.38	0.00831369	0.0275177	4.92661	4.92661	8.36697	1.69832
Cited2	702.601	0.000649347	0.00368735	4.92628	4.92628	14.9325	3.03119
Gm44183	215.587	0.000176079	0.00130253	4.87995	4.87995	14.3438	2.93932
Phlda1	131.68	7.69474e-05	0.000681913	4.87119	4.87119	3.37491	0.69283
1700034K08Rik	7.63761	0.00774881	0.0261145	4.86859	4.86859	0.0486859	0.01
Gm19587	116.978	0.0008585	0.0046214	4.85685	4.85685	2.08041	0.428345
Glrx5	935.897	1.55493e-05	0.000197577	4.84942	4.84942	16.2507	3.35106
Gstp2	155.314	0.00135528	0.00659014	4.84199	4.84199	7.02542	1.45094
Ctbp2	50.8619	0.00042897	0.002635	4.8284	4.8284	0.975841	0.202105
Arrdc1	3496.62	0.00166951	0.00777379	4.82722	4.82722	83.2676	17.2496
Tmed10	104.227	0.000137469	0.00108544	4.82374	4.82374	1.79487	0.372092
Fbp1	102.905	0.000111419	0.00092178	4.82166	4.82166	1.65682	0.343621
Gm12226	2110.24	4.47448e-05	0.000450672	4.81734	4.81734	37.1914	7.72032
Trpc4ap	58.3444	0.00842758	0.0277563	4.81477	4.81477	2.01222	0.417925
Cnot7	63.8914	0.000823025	0.00446665	4.81326	4.81326	1.45494	0.302278
Nlrp9c	103.494	0.0159404	0.0454862	4.79902	4.79902	2.29552	0.478332
E2f2	179.425	0.00905855	0.029254	4.79433	4.79433	3.19084	0.665544
Gm38070	97.9016	0.000502934	0.00299916	4.77396	4.77396	5.40351	1.13187
Msh3	5.98387	0.0109745	0.0340607	4.76299	4.76299	0.19707	0.0413751
Slc6a20a	10.2635	0.00283363	0.0117336	4.76092	4.76092	0.101975	0.0214191
Knstrn	130.026	0.00104259	0.00546469	4.75758	4.75758	3.4581	0.726862
Myo18a	7.86821	0.00394883	0.0153615	4.75461	4.75461	0.273072	0.057433
Rtbdn	112.08	0.000299551	0.00198216	4.74924	4.74924	5.83168	1.22792
Arhgef39	6240.11	0.000409017	0.0025359	4.74807	4.74807	82.1438	17.3004
Mthfd1	12.3272	0.00724223	0.024721	4.74706	4.74706	0.187161	0.0394267
Gna12	25.1699	8.6153e-05	0.00074725	4.74228	4.74228	1.22906	0.25917
Phb2	3293.3	7.25527e-07	1.82026e-05	4.74212	4.74212	141.762	29.8942
Smg9	19.1612	0.00797395	0.0267376	4.74072	4.74072	0.772298	0.162907
Mesp2	1908.8	0.0165812	0.0469113	4.73473	4.73473	49.9252	10.5445
Zrsr2	6.78092	0.0108031	0.0336008	4.72341	4.72341	0.0566456	0.0119925
Gm4202	2825.29	0.00113664	0.00580558	4.72238	4.72238	31.6268	6.69722
Klhl25	95.0793	0.00164251	0.00767952	4.721	4.721	2.96375	0.627779
Naa20	50.6579	0.0106376	0.0332353	4.71225	4.71225	0.368929	0.0782914
7420426K07Rik	3309.52	0.000324246	0.00211051	4.71106	4.71106	69.8847	14.8342
Rnf34	88.3303	0.0173546	0.0484627	4.71006	4.71006	0.6872	0.145901
Trappc3	159.083	0.000480608	0.00289678	4.70924	4.70924	1.87465	0.398079
Lef1	15.1037	0.00084369	0.00455398	4.70463	4.70463	0.352534	0.0749336
Dpy30	200.384	0.000151594	0.0011703	4.68695	4.68695	2.86534	0.611345
Stat6	253.377	0.00111427	0.00573473	4.68593	4.68593	5.94281	1.26822
Vamp8	525.779	0.000769107	0.0042287	4.67919	4.67919	14.9992	3.20551
Cks1b	7298.64	2.07068e-07	6.99028e-06	4.65477	4.65477	138.716	29.8008
Cdkn2aipnl	91.3784	0.000845751	0.00456202	4.64213	4.64213	1.3654	0.294132
Tcn2	113.253	0.00675915	0.0235153	4.63969	4.63969	3.31105	0.713637
Sin3b	286.585	0.00642154	0.0225376	4.63641	4.63641	10.4724	2.25873
Arg2	200.901	0.00543323	0.0197836	4.63154	4.63154	4.56749	0.986171
Tbc1d10a	80.9496	0.00212238	0.00935376	4.62993	4.62993	1.0197	0.220242
Coa4	295.92	0.0161769	0.0459799	4.62873	4.62873	6.9314	1.49747
Entpd6	213.707	0.0111057	0.0343493	4.62028	4.62028	3.11564	0.674341
Gnpat	43.8198	0.0144152	0.0419758	4.59182	4.59182	0.441471	0.0961429
Gm38110	1408.82	0.000734002	0.00407796	4.58668	4.58668	131.173	28.5988
Mea1	6938.39	8.29205e-07	2.03362e-05	4.56876	4.56876	249.076	54.5173
Rspo2	29.6061	0.00711283	0.0244364	4.56546	4.56546	0.318769	0.0698219
Spocd1	54.4229	0.00163789	0.00766567	4.55477	4.55477	2.31178	0.50755
Gm14165	41.5996	0.00953991	0.0304872	4.54869	4.54869	3.57778	0.786551
Oas1c	4739.88	0.00174168	0.00803907	4.53673	4.53673	69.1459	15.2414
Rapsn	27.2441	0.0032579	0.0131023	4.53173	4.53173	0.511916	0.112962
Ttc9c	255.896	0.00704865	0.0242787	4.51056	4.51056	4.41319	0.978414
Plekha3	27.6279	0.017919	0.0495869	4.50327	4.50327	0.68637	0.152416
Chek1	184.716	0.00529252	0.019342	4.49837	4.49837	1.40949	0.313333
Wfdc3	131.326	0.00148279	0.00707813	4.49785	4.49785	1.71563	0.381433
Mus81	2043.08	0.00718119	0.0245653	4.48469	4.48469	10.0918	2.25029
Gm13509	4981.35	1.77953e-05	0.000218789	4.48315	4.48315	134.48	29.9968
Mcat	241.156	2.16968e-05	0.000256959	4.473	4.473	5.27795	1.17996
Det1	65.8917	3.7663e-05	0.000396382	4.47127	4.47127	3.26739	0.730751
Gm42553	15741.6	9.90114e-07	2.31327e-05	4.4505	4.4505	1478.24	332.151
Dedd	751.437	0.00423159	0.0162473	4.43978	4.43978	17.8487	4.02017
Pigq	249.613	0.0150322	0.0432822	4.43561	4.43561	9.62978	2.17102
Ppp3r1	39.7268	0.011192	0.0345072	4.43056	4.43056	0.365801	0.0825631
Pla2g12a	77.7431	0.00365009	0.0143754	4.42399	4.42399	1.56608	0.353997
AC131187.1	54.6067	0.00229201	0.00992955	4.39921	4.39921	1.23655	0.281085
Cldnd1	188.069	0.00113295	0.00579718	4.39695	4.39695	9.03191	2.05413
H2-Aa	277.216	0.000742826	0.00410976	4.39505	4.39505	6.0432	1.375
Pacsin1	61.3275	0.00153156	0.00726417	4.38993	4.38993	0.847481	0.193051
Elavl2	6.64942	0.00303418	0.0123775	4.38947	4.38947	0.200866	0.0457608
Zfp865	94.6773	0.000224695	0.00158092	4.38393	4.38393	2.90137	0.661819
Gm26916	96.8279	0.00426645	0.0163575	4.36939	4.36939	6.01487	1.37659
Bcl7c	51.2811	0.00753876	0.0255798	4.36366	4.36366	1.67947	0.384876
Sec31a	35.1847	0.00992258	0.031493	4.34963	4.34963	1.59359	0.366374
Eef2k	239.65	0.00574189	0.0206556	4.34176	4.34176	3.45502	0.795764
Gstm5	3129.19	0.00603455	0.0213935	4.33106	4.33106	150.579	34.7672
Hnf4aos	10.6085	0.0082621	0.027431	4.32144	4.32144	0.113562	0.0262788
0610010K14Rik	959.339	0.000123466	0.00100475	4.31986	4.31986	39.6435	9.17703
AU016765	50.9489	6.03885e-05	0.000568023	4.30493	4.30493	1.03903	0.241358
Olfr639	9.46436	0.00510779	0.0188397	4.29557	4.29557	0.758956	0.176683
2310061I04Rik	874.034	0.0129333	0.0385917	4.2924	4.2924	54.7864	12.7636
Cops7a	1325.85	0.000121194	0.000991509	4.29209	4.29209	53.9746	12.5754
Csk	22.891	0.0118246	0.0360531	4.28697	4.28697	0.800612	0.186755
Gng5	1065.77	0.000239802	0.00166275	4.28608	4.28608	23.8364	5.56135
Unk	27.5552	0.000841803	0.00454996	4.2699	4.2699	1.01466	0.237631
Pttg1	35866.3	2.68058e-06	5.09695e-05	4.25862	4.25862	554.799	130.277
Stradb	162.763	0.00108277	0.00562713	4.25063	4.25063	3.40826	0.801825
Gm43069	10.2157	0.00228574	0.00990779	4.2357	4.2357	0.145525	0.0343568
Abcf3	997.493	0.000522232	0.0030911	4.23485	4.23485	8.68364	2.05052
Farsb	33.6052	0.00927583	0.0298226	4.22891	4.22891	0.635613	0.150302
Rbck1	128.173	3.25852e-05	0.000354653	4.222	4.222	5.3554	1.26845
Nabp2	107.291	0.000777683	0.00425536	4.21694	4.21694	3.09295	0.733459
Vps26a	22.8273	0.0132668	0.0393216	4.19543	4.19543	0.364735	0.0869363
Zbtb46	19.2407	0.00260836	0.0109777	4.19039	4.19039	0.347242	0.0828664
Gpn2	987.76	0.0058159	0.0207949	4.18863	4.18863	14.0982	3.36582
Gm17484	13.1869	0.00359399	0.0141724	4.18078	4.18078	0.256915	0.0614514
1700018B08Rik	49.3055	0.000210908	0.00151652	4.17928	4.17928	1.51871	0.363391
Vac14	41.0592	0.00202107	0.00899043	4.17824	4.17824	2.45149	0.586727
Zfp78	42.0133	0.012794	0.0382477	4.17173	4.17173	1.23526	0.296103
Cenpv	110.493	0.00171697	0.00795296	4.1713	4.1713	3.41667	0.81909
Srf	88.2657	0.0067963	0.023616	4.15932	4.15932	7.72577	1.85746
Phospho2	320.623	0.00598667	0.0212453	4.14865	4.14865	3.3008	0.795631
Zfp628	54.8103	0.00104477	0.00547248	4.14265	4.14265	4.29762	1.03741
Asf1a	207.202	0.000431056	0.0026406	4.13792	4.13792	0.876044	0.211711
Olfr624	242.32	0.00012308	0.00100311	4.12891	4.12891	19.1089	4.62807
Myadm	119.968	0.016308	0.0462864	4.12872	4.12872	9.01481	2.18344
Flot1	96.9422	0.0016495	0.00770768	4.1239	4.1239	1.65618	0.401606
Zfp692	40.0213	0.000167353	0.00126021	4.12027	4.12027	1.03908	0.252187
Mfng	81.5759	0.00727034	0.0248063	4.11788	4.11788	0.847347	0.205773
Zfp655	364.81	0.00809034	0.0270822	4.1144	4.1144	7.98093	1.93976
Gdf9	13760.4	0.000596075	0.0034313	4.11169	4.11169	87.5414	21.2908
Calm1	1070.62	0.000273031	0.00184499	4.10992	4.10992	6.53958	1.59117
Smt3h1-ps	13.5497	0.0105772	0.0330984	4.07475	4.07475	0.477493	0.117183
Gm13414	1199.28	0.00510375	0.0188335	4.06917	4.06917	26.0009	6.38973
Spc24	445.827	0.000715454	0.00398661	4.05959	4.05959	1.9397	0.477806
Gm5475	46.66	0.000557583	0.00326158	4.05783	4.05783	1.86607	0.45987
Grm2	357.211	0.00120706	0.00604561	4.05705	4.05705	13.5976	3.35158
Ldhd	361.807	0.00486621	0.0181333	4.05391	4.05391	9.14826	2.25665
Tbc1d15	130.205	0.00772437	0.0260544	4.04914	4.04914	1.55968	0.385188
Rims3	55.2354	0.00029579	0.00196518	4.04877	4.04877	1.30316	0.321866
Ptpre	9.09611	0.00472273	0.0176897	4.04572	4.04572	0.0404572	0.01
Fam117a	10.5663	0.00329725	0.0132272	4.02541	4.02541	0.5439	0.135117
Nipsnap1	155.972	0.00650761	0.0227795	4.02527	4.02527	2.22576	0.552947
Olfr1173	12.7367	0.000936716	0.00497853	4.00537	4.00537	1.11501	0.27838
Nrn1l	2369.45	0.000125793	0.00101437	4.00006	4.00006	24.605	6.15115
Slc25a22	134.241	0.0160597	0.045735	3.99488	3.99488	5.03202	1.25962
Srebf1	332.064	0.00306634	0.0124772	3.99001	3.99001	2.18005	0.546378
Hes6	1287.68	0.00339452	0.0135288	3.98721	3.98721	10.7116	2.6865
Psmd10	125.445	0.00724115	0.024721	3.97057	3.97057	1.09512	0.27581
Parl	717.558	0.00513341	0.0189254	3.95568	3.95568	15.4823	3.91396
Gm22009	131.555	0.0105451	0.0330368	3.94867	3.94867	19.1323	4.84526
2810025M15Rik	237.504	0.0107174	0.0333936	3.94853	3.94853	8.72945	2.21081
Mrpl24	592.382	0.00503471	0.0186392	3.94312	3.94312	8.40653	2.13195
2019-03-02	119.664	0.00341194	0.0135847	3.93785	3.93785	4.78987	1.21637
Birc5	3422.08	5.20377e-06	8.47821e-05	3.92988	3.92988	50.358	12.8141
Krt71	53.7349	0.00673309	0.0234657	3.92377	3.92377	3.12459	0.796323
Mypop	12.1296	0.00715084	0.0244994	3.9225	3.9225	0.766639	0.195447
Mkrn2os	118.413	0.0030058	0.0122995	3.89121	3.89121	4.08463	1.04971
Foxo1	70.1889	0.0118631	0.0361427	3.88018	3.88018	1.00288	0.258461
Nudt14	271.398	0.00257022	0.0108516	3.87777	3.87777	6.10497	1.57435
Tspan5	11.9189	0.00811686	0.0271141	3.87627	3.87627	0.160761	0.041473
Ttll4	32.9264	0.00449604	0.0170571	3.87542	3.87542	1.27761	0.32967
Spast	14.0611	0.00528691	0.0193303	3.8688	3.8688	0.219981	0.0568604
4933427D06Rik	7.60041	0.0135146	0.0398928	3.86549	3.86549	0.226935	0.0587081
Gm37110	262.937	0.00186224	0.00844422	3.86361	3.86361	18.854	4.87989
Myl12a	1130.23	2.06247e-05	0.000247093	3.85921	3.85921	16.8683	4.37092
Rab3il1	849.616	0.0014975	0.00713125	3.85007	3.85007	11.5046	2.98815
Rnasek	1189.16	0.00315608	0.0127765	3.84008	3.84008	27.9027	7.26618
Gm20826	15.9074	0.00236518	0.0101691	3.83376	3.83376	1.25322	0.32689
Gm4981	1389.48	0.00427794	0.0163857	3.83086	3.83086	11.8574	3.09522
Vdac3	93.742	0.00240365	0.0103012	3.81404	3.81404	1.09768	0.2878
Orc5	73.0839	0.014476	0.0420452	3.80815	3.80815	0.801548	0.210482
Rhd	129.619	0.00238882	0.0102486	3.79992	3.79992	1.26193	0.332094
Ndufa8	148.236	0.00341952	0.0136081	3.79737	3.79737	1.03158	0.271657
Uvrag	7.79065	0.00828019	0.0274525	3.79588	3.79588	0.359212	0.0946322
Trappc9	6.84153	0.00752529	0.025545	3.79279	3.79279	0.357378	0.0942256
Lhb	204.676	0.00303239	0.0123766	3.79178	3.79178	3.91789	1.03326
Gm11239	89.1915	0.00521088	0.0190874	3.77999	3.77999	3.14478	0.831952
Hagh	15.3248	0.0156563	0.0447776	3.77558	3.77558	0.509289	0.13489
Pnp	73.6659	0.00934965	0.0300237	3.76874	3.76874	1.70631	0.452753
6430548M08Rik	51.4262	0.0115383	0.0353424	3.76485	3.76485	1.17105	0.311048
Dlgap4	76.1596	0.0111784	0.0344788	3.76043	3.76043	0.863409	0.229604
Gm13181	199.446	0.00854113	0.0280145	3.75855	3.75855	3.44059	0.915403
Cpa1	1608.79	2.28351e-05	0.000266755	3.7584	3.7584	39.8515	10.6033
Eif1b	5449.74	0.000124394	0.00100791	3.75157	3.75157	66.7715	17.7983
Oosp2	552.518	0.00186847	0.00846362	3.73521	3.73521	1.78114	0.476851
Tubb2a	3172.37	0.010693	0.033356	3.73148	3.73148	151.011	40.4695
Timm10b	540.742	0.0172785	0.048335	3.72673	3.72673	5.36466	1.43951
Tacc2	6.2848	0.01555	0.0445157	3.72489	3.72489	0.11577	0.03108
Arf1	1307.78	1.59446e-05	0.000200048	3.72414	3.72414	16.8007	4.51129
Pim2	314.51	0.0023087	0.00998014	3.71772	3.71772	5.69096	1.53076
Gm8616	15.4065	0.0114781	0.0352219	3.70388	3.70388	0.119661	0.0323069
Gm20690	1492.25	0.00053073	0.00313441	3.70166	3.70166	28.455	7.68711
Fastk	227.381	0.00583624	0.0208135	3.69642	3.69642	4.91303	1.32913
Sumo3	301.102	0.00166534	0.00776348	3.67286	3.67286	5.80239	1.5798
Gm44087	22006.6	0.000289411	0.0019311	3.66968	3.66968	1252.99	341.444
Wdr25	17.5928	0.0170736	0.0478961	3.66354	3.66354	0.437149	0.119324
Tmem97	1324.7	0.0134223	0.0396938	3.65762	3.65762	16.0441	4.38647
Abhd12	57.5119	0.00614085	0.0217006	3.6474	3.6474	1.4619	0.400805
Hexim2	261.557	0.000139177	0.00109676	3.64381	3.64381	3.50151	0.960949
Aldh2	288.738	0.000459493	0.00279023	3.61897	3.61897	7.57759	2.09386
Gm36976	31291	6.17845e-06	9.70882e-05	3.614	3.614	3229.64	893.647
Borcs5	37.878	0.00133652	0.00652236	3.61024	3.61024	0.719594	0.19932
Ablim2	19.1443	0.0058258	0.0207949	3.60705	3.60705	0.125348	0.0347508
Gbx2	1322.35	0.00177972	0.00814887	3.60495	3.60495	35.7501	9.91697
[truncated: 858 more rows]
