# Supplementary material for: The translational oscillation in oocyte and early embryo development
Source: Nucleic Acids Res. 2023 Nov 10;51(22):12076–91. doi: 10.1093/nar/gkad996 (PMC10711566; doi:10.1093/nar/gkad996)
Supplement: gkad996_Supplemental_Files [file gkad996_supplemental_files.zip › 9 S.File (Fig.5F) GO Dot plot M phase vs Interphase.xlsx]

## Sheet: DE GO MII Down
Combined group	geneSet	description	link	size	overlap	expect	Number of gene	enrichmentRatio	pValue	FDR	overlapId	userId
apoptotic process	GO:0006915	apoptotic process	http://amigo.geneontology.org/amigo/term/GO:0006915	1839	24	8.911197725	24	2.693240655	4.82835E-06	0.030388541	11669;11793;11848;12534;14678;14775;14827;17865;18813;19165;22070;24075;26417;30954;53323;54208;66090;67025;67044;78928;97165;108086;207785;100463512	Mybl2	Rhoa	Siva1	Gm20594	Higd2a	Ypel3	Arl6ip1	Tpt1	Rnf216	Taf10	Ube2k	Atg5	Gpx1	Pigt	Cdk1	Aldh2	Rpl11	Csrnp2	Pa2g4	Mapk3	Hmgb2	Psen2	Pdia3	Gnai2
apoptotic process	GO:0012501	programmed cell death	http://amigo.geneontology.org/amigo/term/GO:0012501	1875	24	9.085642052	0	2.641530435	6.73953E-06	0.030388541	11669;11793;11848;12534;14678;14775;14827;17865;18813;19165;22070;24075;26417;30954;53323;54208;66090;67025;67044;78928;97165;108086;207785;100463512	Mybl2	Rhoa	Siva1	Gm20594	Higd2a	Ypel3	Arl6ip1	Tpt1	Rnf216	Taf10	Ube2k	Atg5	Gpx1	Pigt	Cdk1	Aldh2	Rpl11	Csrnp2	Pa2g4	Mapk3	Hmgb2	Psen2	Pdia3	Gnai2
Cell cycle	GO:0140014	mitotic nuclear division	http://amigo.geneontology.org/amigo/term/GO:0140014	261	7	1.264721374	7	5.534815925	0.000277466	0.134724294	11848;17865;23980;30939;66156;77891;103768	Mybl2	Rhoa	Ube2s	Tubg2	Anapc11	Pttg1	Pebp1
Cell cycle	GO:0051301	cell division	http://amigo.geneontology.org/amigo/term/GO:0051301	551	10	2.669967344	7	3.74536416	0.000333414	0.134724294	11848;12313;12534;14678;30939;56044;66156;71909;73708;77891	Rhoa	Dppa3	Ube2s	Calm1	Cdk1	Rala	Anapc11	Pttg1	Gnai2	Haus5
cellular signalling	GO:0009968	negative regulation of signal transduction	http://amigo.geneontology.org/amigo/term/GO:0009968	1137	16	5.50953334	16	2.904057206	0.000104179	0.112812977	11848;12006;12313;14678;14775;19165;20401;22070;23980;54401;56310;56533;56612;70300;97165;100463512	Rhoa	Gm20594	Ywhab	Tpt1	Pfdn5	Gpx1	Axin2	Calm1	Gps2	Rgs17	Sh3bp1	Hmgb2	Psen2	Fuz	Pebp1	Gnai2
cellular signalling	GO:0043949	regulation of cAMP-mediated signaling	http://amigo.geneontology.org/amigo/term/GO:0043949	64	4	0.310123249	1	12.89809783	0.000262664	0.134724294	12313;14678;14683;23980	Calm1	Pebp1	Gnai2	Gnas
cellular signalling	GO:0010648	negative regulation of cell communication	http://amigo.geneontology.org/amigo/term/GO:0010648	1267	16	6.139471189	0	2.606087643	0.000357426	0.134724294	11848;12006;12313;14678;14775;19165;20401;22070;23980;54401;56310;56533;56612;70300;97165;100463512	Rhoa	Gm20594	Ywhab	Tpt1	Pfdn5	Gpx1	Axin2	Calm1	Gps2	Rgs17	Sh3bp1	Hmgb2	Psen2	Fuz	Pebp1	Gnai2
cellular signalling	GO:0023057	negative regulation of signaling	http://amigo.geneontology.org/amigo/term/GO:0023057	1271	16	6.158853892	0	2.597885951	0.00037016	0.134724294	11848;12006;12313;14678;14775;19165;20401;22070;23980;54401;56310;56533;56612;70300;97165;100463512	Rhoa	Gm20594	Ywhab	Tpt1	Pfdn5	Gpx1	Axin2	Calm1	Gps2	Rgs17	Sh3bp1	Hmgb2	Psen2	Fuz	Pebp1	Gnai2
others	GO:0006518	peptide metabolic process	http://amigo.geneontology.org/amigo/term/GO:0006518	705	13	3.416201412	13	3.805396238	3.42115E-05	0.082748031	11848;14775;14866;18813;19165;19934;20088;20918;23983;26417;67025;102436;100502825	Eif1	Pcbp1	Rhoa	Rpl37rt	Rps24	Gpx1	Rpl22	Rpl11	Lars2	Pa2g4	Mapk3	Psen2	Gstm5
others	GO:0022900	electron transport chain	http://amigo.geneontology.org/amigo/term/GO:0022900	131	6	0.634783525	6	9.452041155	4.22003E-05	0.082748031	12534;12861;12864;12868;17992;70383	Cox10	Cox6a1	Cdk1	Ndufa4	Cox8a	Cox6c
others	GO:0006613	cotranslational protein targeting to membrane	http://amigo.geneontology.org/amigo/term/GO:0006613	17	3	0.082376488	3	36.41815857	7.12785E-05	0.091827098	54208;66212;67398	Sec61b	Arl6ip1	Srpr
others	GO:0006091	generation of precursor metabolites and energy	http://amigo.geneontology.org/amigo/term/GO:0006091	389	9	1.884967871	2	4.77461719	0.000112588	0.112812977	11848;12534;12861;12864;12868;14683;17992;70383;239017	Rhoa	Cox10	Cox6a1	Cdk1	Ndufa4	Cox8a	Ogdhl	Cox6c	Gnas
others	GO:0032269	negative regulation of cellular protein metabolic process	http://amigo.geneontology.org/amigo/term/GO:0032269	1017	14	4.928052249	10	2.840878971	0.00037047	0.134724294	11461;11793;14678;14775;19165;23980;30939;54208;54401;56310;66915;67025;72114;114128	Zbed3	Arl6ip1	Ywhab	Laptm4b	Atg5	Gpx1	Gps2	Cops9	Rpl11	Pttg1	Actb	Psen2	Pebp1	Gnai2
others	GO:0055114	oxidation-reduction process	http://amigo.geneontology.org/amigo/term/GO:0055114	1026	14	4.971663331	5	2.81595898	0.000404792	0.134724294	11669;12534;12861;12864;12868;14683;14775;14827;16832;17992;54405;67044;70383;239017	Higd2a	Cox10	Cox6a1	Gpx1	Cdk1	Aldh2	Ldhb	Ndufa4	Cox8a	Ogdhl	Cox6c	Ndufa1	Pdia3	Gnas
post translational modification	GO:1903321	negative regulation of protein modification by small protein conjugation or removal	http://amigo.geneontology.org/amigo/term/GO:1903321	81	5	0.392499737	5	12.73886205	4.58794E-05	0.082748031	11793;19165;56310;66915;67025	Atg5	Gps2	Cops9	Rpl11	Psen2
post translational modification	GO:0045116	protein neddylation	http://amigo.geneontology.org/amigo/term/GO:0045116	17	3	0.082376488	1	36.41815857	7.12785E-05	0.091827098	56438;66915;67025	Rbx1	Cops9	Rpl11
post translational modification	GO:2000434	regulation of protein neddylation	http://amigo.geneontology.org/amigo/term/GO:2000434	5	2	0.024228379	0	82.54782609	0.000230071	0.134724294	66915;67025	Cops9	Rpl11
post translational modification	GO:0032446	protein modification by small protein conjugation	http://amigo.geneontology.org/amigo/term/GO:0032446	741	12	3.590645739	6	3.34201725	0.000236848	0.134724294	11793;19165;53323;56310;56438;66156;66915;67025;67673;77891;108086;213211	Rbx1	Rnf26	Rnf216	Ube2k	Atg5	Ube2s	Gps2	Cops9	Rpl11	Anapc11	Psen2	Elob
post translational modification	GO:0070647	protein modification by small protein conjugation or removal	http://amigo.geneontology.org/amigo/term/GO:0070647	858	13	4.157589803	1	3.126811594	0.000245177	0.134724294	11793;19165;24075;53323;56310;56438;66156;66915;67025;67673;77891;108086;213211	Rbx1	Rnf26	Rnf216	Taf10	Ube2k	Atg5	Ube2s	Gps2	Cops9	Rpl11	Anapc11	Psen2	Elob
proteasomal ubiquitin catabolic process	GO:0010994	free ubiquitin chain polymerization	http://amigo.geneontology.org/amigo/term/GO:0010994	5	2	0.024228379	2	82.54782609	0.000230071	0.134724294	53323;77891	Ube2k	Ube2s
proteasomal ubiquitin catabolic process	GO:0000209	protein polyubiquitination	http://amigo.geneontology.org/amigo/term/GO:0000209	182	6	0.881912989	4	6.80339226	0.000257476	0.134724294	53323;56310;66156;77891;108086;213211	Rnf26	Rnf216	Ube2k	Ube2s	Gps2	Anapc11
proteasomal ubiquitin catabolic process	GO:0070979	protein K11-linked ubiquitination	http://amigo.geneontology.org/amigo/term/GO:0070979	30	3	0.145370273	0	20.63695652	0.000406599	0.134724294	66156;77891;213211	Rnf26	Ube2s	Anapc11
RNA processing	GO:0006364	rRNA processing	http://amigo.geneontology.org/amigo/term/GO:0006364	181	6	0.877067313	6	6.840980062	0.000249952	0.134724294	18813;20088;66181;67025;67674;102462	Nop10	Imp3	Trmt112	Rps24	Rpl11	Pa2g4
translation	GO:0006412	translation	http://amigo.geneontology.org/amigo/term/GO:0006412	555	10	2.689350047	10	3.718370544	0.000353011	0.134724294	11848;18813;19934;20088;20918;23983;26417;67025;102436;100502825	Eif1	Pcbp1	Rhoa	Rpl37rt	Rps24	Rpl22	Rpl11	Lars2	Pa2g4	Mapk3
Groups and Values from above used for graph
GO_biological_process	Gene_number	enrichmentRatio	p_value
nucleotide metabolic process	0
proteasomal ubiquitin catabolic process	6	82.54782609	0.000230071
ribonucleoprotein complex assembly	6	6.840980062	0.000249952
RNA processing
translation	10	3.718370544	0.000353011
transcription
Cell cycle	14	5.534815925	0.000277466
cell and developmental
apoptosis	24	2.693240655	4.82835E-06
cellular signalling	17	2.904057206	0.000104179
post translational modification
others	39	3.805396238	3.42115E-05

## Sheet: DE GO MII Up
Combined group	geneSet	description	link	size	overlap	expect	enrichmentRatio	pValue	FDR	overlapId		userId
translation	GO:0043043	peptide biosynthetic process	http://amigo.geneontology.org/amigo/term/GO:0043043	572	32	4.940903824	6.476547842	0	0	11837;13667;16418;17149;19899;19921;19946;19989;20055;20085;20103;21357;27398;56282;66493;67160;67248;67427;67671;68052;68463;68735;69125;69241;74412;76808;76846;78294;105638;216767;217715;100043813	32	Rps27rt	Rpl30	Rps19	Rps27a	Rpl19	Rpl7	Mrpl22	Eef1g	Cnot8	Rps13	Eif2b4	Mrpl2	Rps9	Mrps18c	Rpl18	Rps5	Mrpl14	Mrpl12	Rpl39	Eif2b2	Gle1	Tarbp2	Rps20	Magoh	Rpl38	Mrpl51	Polr2d	Rps16	Dph3	Rplp0	Rpl18a	Eif6
translation	GO:0006412	translation	http://amigo.geneontology.org/amigo/term/GO:0006412	555	32	4.79405878	6.674928587	0	0	11837;13667;16418;17149;19899;19921;19946;19989;20055;20085;20103;21357;27398;56282;66493;67160;67248;67427;67671;68052;68463;68735;69125;69241;74412;76808;76846;78294;105638;216767;217715;100043813	0	Rps27rt	Rpl30	Rps19	Rps27a	Rpl19	Rpl7	Mrpl22	Eef1g	Cnot8	Rps13	Eif2b4	Mrpl2	Rps9	Mrps18c	Rpl18	Rps5	Mrpl14	Mrpl12	Rpl39	Eif2b2	Gle1	Tarbp2	Rps20	Magoh	Rpl38	Mrpl51	Polr2d	Rps16	Dph3	Rplp0	Rpl18a	Eif6
translation	GO:0006518	peptide metabolic process	http://amigo.geneontology.org/amigo/term/GO:0006518	705	33	6.089750342	5.41894136	1.33E-15	3.00E-12	11837;13667;14872;16418;17149;19899;19921;19946;19989;20055;20085;20103;21357;27398;56282;66493;67160;67248;67427;67671;68052;68463;68735;69125;69241;74412;76808;76846;78294;105638;216767;217715;100043813	1	Rps27rt	Rpl30	Gstt2	Rps19	Rps27a	Rpl19	Rpl7	Mrpl22	Eef1g	Cnot8	Rps13	Eif2b4	Mrpl2	Rps9	Mrps18c	Rpl18	Rps5	Mrpl14	Mrpl12	Rpl39	Eif2b2	Gle1	Tarbp2	Rps20	Magoh	Rpl38	Mrpl51	Polr2d	Rps16	Dph3	Rplp0	Rpl18a	Eif6
translation	GO:0042254	ribosome biogenesis	http://amigo.geneontology.org/amigo/term/GO:0042254	259	16	2.237227431	7.1517092	9.20E-10	1.19E-06	11837;14791;16418;19989;20055;20085;20103;27993;66164;67671;68040;68533;73736;97961;216767;100043813	7	Emg1	Rps27rt	Fcf1	Zfp593	Rps19	Nol12	Rpl7	Mrpl22	Nip7	Rps5	Rpl38	Mphosph6	Rps16	Rplp0	Eif6	Imp4
translation	GO:0042255	ribosome assembly	http://amigo.geneontology.org/amigo/term/GO:0042255	56	8	0.48372485	16.53832753	2.61E-08	2.61E-05	11837;16418;20085;20103;66164;67671;216767;100043813	0	Rps27rt	Rps19	Mrpl22	Nip7	Rps5	Rpl38	Rplp0	Eif6
translation	GO:0002181	cytoplasmic translation	http://amigo.geneontology.org/amigo/term/GO:0002181	83	8	0.716949331	11.15838966	5.94E-07	5.36E-04	11837;19899;19921;19946;67248;67671;76808;105638	0	Rpl30	Rpl19	Rpl18	Rpl39	Rpl38	Dph3	Rplp0	Rpl18a
translation	GO:0000028	ribosomal small subunit assembly	http://amigo.geneontology.org/amigo/term/GO:0000028	16	4	0.1382071	28.94207317	9.01E-06	0.003740812	20085;20103;67671;100043813	0	Rps27rt	Rps19	Rps5	Rpl38
translation	GO:0042274	ribosomal small subunit biogenesis	http://amigo.geneontology.org/amigo/term/GO:0042274	60	6	0.518276625	11.57682927	1.29E-05	0.005059212	20055;20085;20103;67671;73736;100043813	0	Rps27rt	Fcf1	Rps19	Rps5	Rpl38	Rps16
nucleotide metabolic process	GO:0043604	amide biosynthetic process	http://amigo.geneontology.org/amigo/term/GO:0043604	677	33	5.847887917	5.643063011	4.44E-16	1.33E-12	11837;13667;16418;17149;19899;19921;19946;19989;20055;20085;20103;20598;21357;27398;56282;66493;67160;67248;67427;67671;68052;68463;68735;69125;69241;74412;76808;76846;78294;105638;216767;217715;100043813	33	Rps27rt	Smpd2	Rpl30	Rps19	Rps27a	Rpl19	Rpl7	Mrpl22	Eef1g	Cnot8	Rps13	Eif2b4	Mrpl2	Rps9	Mrps18c	Rpl18	Rps5	Mrpl14	Mrpl12	Rpl39	Eif2b2	Gle1	Tarbp2	Rps20	Magoh	Rpl38	Mrpl51	Polr2d	Rps16	Dph3	Rplp0	Rpl18a	Eif6
nucleotide metabolic process	GO:0043603	cellular amide metabolic process	http://amigo.geneontology.org/amigo/term/GO:0043603	929	36	8.024649742	4.486177112	1.95E-14	3.52E-11	11837;13667;14872;16418;17149;19899;19921;19946;19989;20055;20085;20103;20598;21357;26363;27398;56282;66493;67160;67248;67427;67671;68052;68463;68735;69125;69241;74412;76808;76846;78294;105638;192156;216767;217715;100043813	3	Rps27rt	Mvd	Smpd2	Rpl30	Gstt2	Rps19	Btd	Rps27a	Rpl19	Rpl7	Mrpl22	Eef1g	Cnot8	Rps13	Eif2b4	Mrpl2	Rps9	Mrps18c	Rpl18	Rps5	Mrpl14	Mrpl12	Rpl39	Eif2b2	Gle1	Tarbp2	Rps20	Magoh	Rpl38	Mrpl51	Polr2d	Rps16	Dph3	Rplp0	Rpl18a	Eif6
nucleotide metabolic process	GO:1901566	organonitrogen compound biosynthetic process	http://amigo.geneontology.org/amigo/term/GO:1901566	1532	44	13.23332982	3.32493791	5.65E-13	8.49E-10	11674;11837;11951;13667;16418;17149;17319;18746;19899;19921;19946;19989;20055;20085;20103;20598;20810;21357;22271;27398;56282;57423;66493;67160;67248;67427;67671;67942;68052;68463;68735;69038;69125;69241;70377;74412;76808;76846;78294;105638;110074;216767;217715;100043813	11	Upp1	Rps27rt	Smpd2	Rpl30	Rps19	Rps27a	Rpl19	Rpl7	Mrpl22	Eef1g	Cnot8	Rps13	Eif2b4	Mrpl2	Rps9	Mrps18c	Rpl18	Atp5j2	Rps5	Atp5g2	Mrpl14	Mrpl12	Rpl39	Eif2b2	Aldoa	Gle1	Tarbp2	Srm	Dut	Rps20	Magoh	Atp5g1	Rpl38	Derl3	Mrpl51	Mif	Polr2d	Rps16
nucleotide metabolic process	GO:0009123	nucleoside monophosphate metabolic process	http://amigo.geneontology.org/amigo/term/GO:0009123	279	12	2.409986306	4.979281406	5.77E-06	0.00322075	11674;11951;12857;16418;17319;18746;22271;22272;57423;67942;110074;268697	3	Upp1	Atp5j2	Atp5g2	Aldoa	Dut	Cox4i1	Atp5g1	Mif	Ccnb1	Uqcrq	Pkm	Eif6
nucleotide metabolic process	GO:0009117	nucleotide metabolic process	http://amigo.geneontology.org/amigo/term/GO:0009117	560	17	4.837248499	3.514394599	7.37E-06	0.003692949	11674;11951;12857;16418;17319;17448;18746;22271;22272;54683;57423;66355;67942;110074;192156;268697;333433	4	Upp1	Mvd	Gmpr	Mdh2	Atp5j2	Gpd1l	Atp5g2	Aldoa	Dut	Cox4i1	Atp5g1	Mif	Prdx5	Ccnb1	Uqcrq	Pkm	Eif6
nucleotide metabolic process	GO:0006753	nucleoside phosphate metabolic process	http://amigo.geneontology.org/amigo/term/GO:0006753	567	17	4.897714105	3.471007012	8.67E-06	0.003740812	11674;11951;12857;16418;17319;17448;18746;22271;22272;54683;57423;66355;67942;110074;192156;268697;333433	0	Upp1	Mvd	Gmpr	Mdh2	Atp5j2	Gpd1l	Atp5g2	Aldoa	Dut	Cox4i1	Atp5g1	Mif	Prdx5	Ccnb1	Uqcrq	Pkm	Eif6
nucleotide metabolic process	GO:0009124	nucleoside monophosphate biosynthetic process	http://amigo.geneontology.org/amigo/term/GO:0009124	157	9	1.356157168	6.636398944	9.13E-06	0.003740812	11674;11951;16418;17319;18746;22271;57423;67942;110074	0	Upp1	Atp5j2	Atp5g2	Aldoa	Dut	Atp5g1	Mif	Pkm	Eif6
nucleotide metabolic process	GO:0009161	ribonucleoside monophosphate metabolic process	http://amigo.geneontology.org/amigo/term/GO:0009161	260	11	2.245865374	4.897889306	1.67E-05	0.006264065	11674;11951;12857;16418;17319;18746;22271;22272;57423;67942;268697	0	Upp1	Atp5j2	Atp5g2	Aldoa	Cox4i1	Atp5g1	Mif	Ccnb1	Uqcrq	Pkm	Eif6
nucleotide metabolic process	GO:0046034	ATP metabolic process	http://amigo.geneontology.org/amigo/term/GO:0046034	220	10	1.900347625	5.262195122	2.21E-05	0.007963496	11674;11951;12857;16418;17319;18746;22272;57423;67942;268697	0	Atp5j2	Atp5g2	Aldoa	Cox4i1	Atp5g1	Mif	Ccnb1	Uqcrq	Pkm	Eif6
proteasomal ubiquitin-independent protein catabolic process	GO:0010499	proteasomal ubiquitin-independent protein catabolic process	http://amigo.geneontology.org/amigo/term/GO:0010499	23	5	0.198672706	25.16702015	1.34E-06	0.001008712	19170;19173;19175;19177;26443	5	Psmb1	Psmb7	Psmb5	Psma6	Psmb6
ribonucleoprotein complex assembly	GO:0022613	ribonucleoprotein complex biogenesis	http://amigo.geneontology.org/amigo/term/GO:0022613	405	19	3.498367218	5.431105089	2.32E-09	2.62E-06	11837;14791;16418;19989;20055;20085;20103;21357;27993;66164;67671;68040;68533;69241;73736;97961;107686;216767;100043813	19	Emg1	Rps27rt	Fcf1	Snrpd2	Zfp593	Rps19	Nol12	Rpl7	Mrpl22	Nip7	Rps5	Tarbp2	Rpl38	Mphosph6	Polr2d	Rps16	Rplp0	Eif6	Imp4
ribonucleoprotein complex assembly	GO:0022618	ribonucleoprotein complex assembly	http://amigo.geneontology.org/amigo/term/GO:0022618	210	11	1.813968187	6.064053426	2.19E-06	0.001408608	11837;16418;20085;20103;21357;66164;67671;69241;107686;216767;100043813	0	Rps27rt	Snrpd2	Rps19	Mrpl22	Nip7	Rps5	Tarbp2	Rpl38	Polr2d	Rplp0	Eif6
ribonucleoprotein complex assembly	GO:0071826	ribonucleoprotein complex subunit organization	http://amigo.geneontology.org/amigo/term/GO:0071826	223	11	1.926261456	5.710543585	3.91E-06	0.002348684	11837;16418;20085;20103;21357;66164;67671;69241;107686;216767;100043813	0	Rps27rt	Snrpd2	Rps19	Mrpl22	Nip7	Rps5	Tarbp2	Rpl38	Polr2d	Rplp0	Eif6
RNA processing	GO:0006396	RNA processing	http://amigo.geneontology.org/amigo/term/GO:0006396	775	22	6.694406405	3.286325728	9.28E-07	7.61E-04	14791;17149;19989;20055;20085;21357;27993;52670;56031;58523;68052;68533;68991;69241;73736;74753;97961;105638;107686;231889;268697;100043813	22	Emg1	Rps27rt	Ppie	Fcf1	Cpsf4l	Snrpd2	Elp2	Rps19	Nol12	Trmo	Rpl7	Bud31	Rps13	Ssu72	Tarbp2	Magoh	Mphosph6	Polr2d	Rps16	Dph3	Ccnb1	Imp4
RNA processing	GO:0016072	rRNA metabolic process	http://amigo.geneontology.org/amigo/term/GO:0016072	209	11	1.805330243	6.093068036	2.09E-06	0.001408608	14791;19989;20055;20085;20587;20729;27993;68533;73736;97961;100043813	2	Emg1	Rps27rt	Fcf1	Rps19	Nol12	Rpl7	Smarcb1	Mphosph6	Rps16	Spin1	Imp4
RNA processing	GO:0034470	ncRNA processing	http://amigo.geneontology.org/amigo/term/GO:0034470	330	13	2.850521437	4.560569106	6.07E-06	0.00322075	14791;19989;20055;20085;21357;27993;58523;68533;73736;74753;97961;105638;100043813	0	Emg1	Rps27rt	Fcf1	Elp2	Rps19	Nol12	Trmo	Rpl7	Tarbp2	Mphosph6	Rps16	Dph3	Imp4
RNA processing	GO:0034660	ncRNA metabolic process	http://amigo.geneontology.org/amigo/term/GO:0034660	446	15	3.852522912	3.893552444	7.83E-06	0.003717447	14791;19989;20055;20085;20587;20729;21357;27993;58523;68533;73736;74753;97961;105638;100043813	0	Emg1	Rps27rt	Fcf1	Elp2	Rps19	Nol12	Trmo	Rpl7	Tarbp2	Smarcb1	Mphosph6	Rps16	Dph3	Spin1	Imp4
												#NAME?
GO_biological_process	Gene_number	enrichmentRatio	p_value
nucleotide metabolic process	54	5.643063011	4.44E-16
proteasomal ubiquitin catabolic process	5	25.16702015	1.34E-06
ribonucleoprotein complex assembly	19	5.431105089	2.32E-09
RNA processing	24	3.286325728	9.28E-07
translation	40	5.41894136	1.33E-15
transcription
Cell cycle
cell and developmental
apoptosis
cellular signalling
post translational modification
others
[truncated: 6 more columns]

## Sheet: DE GO Zygote M Down
Combined group	geneSet	description	link	size	overlap	expect		enrichmentRatio	pValue	FDR	overlapId	userId
apoptosis	GO:0042981	regulation of apoptotic process	http://amigo.geneontology.org/amigo/term/GO:0042981	1500	17	6.399452228	17	2.656477366	1.65E-04	0.090370558	12534;14726;15357;15481;18453;18813;19733;20115;27061;54208;56338;72462;97961;109032;319801;381569;381570	Sp110	Arl6ip1	Bcap31	Tigar	Oog2	Cdk1	Rps7	Pa2g4	P4hb	Rgn	Gm13084	Txnip	Rrp1b	Hmgcr	Pdpn	Nol12	Hspa8
apoptosis	GO:0010941	regulation of cell death	http://amigo.geneontology.org/amigo/term/GO:0010941	1659	18	7.077794164	1	2.543165227	1.77E-04	0.090370558	12534;13030;14726;15357;15481;18453;18813;19733;20115;27061;54208;56338;72462;97961;109032;319801;381569;381570	Sp110	Arl6ip1	Bcap31	Tigar	Oog2	Cdk1	Rps7	Pa2g4	P4hb	Rgn	Gm13084	Txnip	Rrp1b	Hmgcr	Ctsb	Pdpn	Nol12	Hspa8
apoptosis	GO:0043067	regulation of programmed cell death	http://amigo.geneontology.org/amigo/term/GO:0043067	1518	17	6.476245655	0	2.624977635	1.90E-04	0.090370558	12534;14726;15357;15481;18453;18813;19733;20115;27061;54208;56338;72462;97961;109032;319801;381569;381570	Sp110	Arl6ip1	Bcap31	Tigar	Oog2	Cdk1	Rps7	Pa2g4	P4hb	Rgn	Gm13084	Txnip	Rrp1b	Hmgcr	Pdpn	Nol12	Hspa8
apoptosis	GO:0012501	programmed cell death	http://amigo.geneontology.org/amigo/term/GO:0012501	1875	19	7.999315285	2	2.375203292	2.73E-04	0.123082881	12534;14726;15357;15481;18453;18746;18813;19733;20115;27061;54208;56338;56455;72462;97961;109032;319801;381569;381570	Pkm	Dynll1	Sp110	Arl6ip1	Bcap31	Tigar	Oog2	Cdk1	Rps7	Pa2g4	P4hb	Rgn	Gm13084	Txnip	Rrp1b	Hmgcr	Pdpn	Nol12	Hspa8
nucleotide metabolic process	GO:0043603	cellular amide metabolic process	http://amigo.geneontology.org/amigo/term/GO:0043603	929	17	3.96339408	17	4.289253013	3.05E-07	6.87E-04	13667;14860;15481;18813;20102;20115;20116;27207;27370;67891;69241;70769;76808;76846;242726;270106;319801	Rps11	Rpl18a	Tigar	Rps7	Polr2d	Pa2g4	Rpl13	Nolc1	Rps26	Padi6	Rps8	Eif2b4	Rps4x	Rpl4	Rps9	Gsta4	Hspa8
nucleotide metabolic process	GO:0043604	amide biosynthetic process	http://amigo.geneontology.org/amigo/term/GO:0043604	677	14	2.888286106	0	4.847165235	9.40E-07	0.001695587	13667;18813;20102;20115;20116;27207;27370;67891;69241;70769;76808;76846;242726;270106	Rps11	Rpl18a	Rps7	Polr2d	Pa2g4	Rpl13	Nolc1	Rps26	Padi6	Rps8	Eif2b4	Rps4x	Rpl4	Rps9
nucleotide metabolic process	GO:0022613	ribonucleoprotein complex biogenesis	http://amigo.geneontology.org/amigo/term/GO:0022613	405	10	1.727852102	6	5.787532388	8.51E-06	0.010962068	18813;20115;20116;27993;67134;69241;72462;75617;97961;224481	Imp4	Rps7	Polr2d	Pa2g4	Tfb1m	Rps8	Rps25	Rrp1b	Nop56	Nol12
nucleotide metabolic process	GO:0009161	ribonucleoside monophosphate metabolic process	http://amigo.geneontology.org/amigo/term/GO:0009161	260	7	1.109238386	5	6.310636277	1.22E-04	0.084783485	12534;12857;15481;18746;22247;71679;319801	Pkm	Tigar	Cdk1	Cox4i1	Atp5h	Umps	Hspa8
nucleotide metabolic process	GO:0009117	nucleotide metabolic process	http://amigo.geneontology.org/amigo/term/GO:0009117	560	10	2.389128832	3	4.185626102	1.32E-04	0.084861832	12534;12857;15357;15481;16832;18746;22247;71679;83965;319801	Pkm	Ldhb	Tigar	Cdk1	Cox4i1	Atp5h	Hmgcr	Umps	Enpp5	Hspa8
nucleotide metabolic process	GO:0006753	nucleoside phosphate metabolic process	http://amigo.geneontology.org/amigo/term/GO:0006753	567	10	2.418992942	0	4.133951706	1.46E-04	0.087638355	12534;12857;15357;15481;16832;18746;22247;71679;83965;319801	Pkm	Ldhb	Tigar	Cdk1	Cox4i1	Atp5h	Hmgcr	Umps	Enpp5	Hspa8
nucleotide metabolic process	GO:0009123	nucleoside monophosphate metabolic process	http://amigo.geneontology.org/amigo/term/GO:0009123	279	7	1.190298114	0	5.880879685	1.89E-04	0.090370558	12534;12857;15481;18746;22247;71679;319801	Pkm	Tigar	Cdk1	Cox4i1	Atp5h	Umps	Hspa8
nucleotide metabolic process	GO:0046034	ATP metabolic process	http://amigo.geneontology.org/amigo/term/GO:0046034	220	6	0.938586327	0	6.392592593	3.56E-04	0.134304807	12534;12857;15481;18746;71679;319801	Pkm	Tigar	Cdk1	Cox4i1	Atp5h	Hspa8
others	GO:0006518	peptide metabolic process	http://amigo.geneontology.org/amigo/term/GO:0006518	705	16	3.007742547	16	5.319604238	3.90E-08	3.52E-04	13667;14860;15481;18813;20102;20115;20116;27207;27370;67891;69241;70769;76808;76846;242726;270106	Rps11	Rpl18a	Rps7	Polr2d	Pa2g4	Rpl13	Nolc1	Rps26	Padi6	Rps8	Eif2b4	Rps4x	Rpl4	Rps9	Gsta4	Hspa8
others	GO:1901566	organonitrogen compound biosynthetic process	http://amigo.geneontology.org/amigo/term/GO:1901566	1532	18	6.535973875	4	2.753988976	6.40E-05	0.05772591	13667;18746;18813;20102;20115;20116;22247;27207;27370;67891;69241;70769;71679;76808;76846;242726;270106;319801	Pkm	Rps11	Rpl18a	Tigar	Rps7	Polr2d	Pa2g4	Rpl13	Nolc1	Rps26	Padi6	Atp5h	Rps8	Eif2b4	Rps4x	Rpl4	Rps9	Umps
others	GO:0048524	positive regulation of viral process	http://amigo.geneontology.org/amigo/term/GO:0048524	76	4	0.324238913	3	12.3365822	3.12E-04	0.134125719	15481;18453;20853;72462	P4hb	Stau1	Rrp1b	Hspa8			Pa2g5
others	GO:0017038	protein import	http://amigo.geneontology.org/amigo/term/GO:0017038	218	6	0.930053724	4	6.451240231	3.39E-04	0.134304807	12534;15481;21854;30059;56338;70769	Timm17a	Cdk1	Nolc1	Txnip	Timm10	Hspa8	Pa2g6
others	GO:0055086	nucleobase-containing small molecule metabolic process	http://amigo.geneontology.org/amigo/term/GO:0055086	637	10	2.717634046	4	3.679671299	3.70E-04	0.134304807	12534;12857;15357;15481;16832;18746;22247;71679;83965;319801	Pkm	Ldhb	Tigar	Cdk1	Cox4i1	Atp5h	Pa2g7	Umps	Enpp5	Hspa8
others	GO:1905098	negative regulation of guanyl-nucleotide exchange factor activity	http://amigo.geneontology.org/amigo/term/GO:1905098	7	2	0.02986411	1	66.97001764	3.72E-04	0.134304807	13667;16765	Stmn1	Eif2b4
RNA processing	GO:0006364	rRNA processing	http://amigo.geneontology.org/amigo/term/GO:0006364	181	7	0.772200569	7	9.065002387	1.22E-05	0.013785374	18813;20115;20116;27993;72462;97961;224481	Imp4	Rps7	Pa2g4	Tfb1m	Rps8	Rrp1b	Nol12
RNA processing	GO:0016072	rRNA metabolic process	http://amigo.geneontology.org/amigo/term/GO:0016072	209	7	0.89165701	0	7.850552307	3.09E-05	0.03097263	18813;20115;20116;27993;72462;97961;224481	Imp4	Rps7	Pa2g4	Tfb1m	Rps8	Rrp1b	Nol12
RNA processing	GO:0006396	RNA processing	http://amigo.geneontology.org/amigo/term/GO:0006396	775	12	3.306383651	5	3.629342891	1.04E-04	0.084783485	15481;18813;20115;20116;20382;27370;27993;69241;72462;97961;224481;227695	Imp4	Srsf2	Rps7	Polr2d	Pa2g4	Rps26	Tfb1m	Rps8	Rrp1b	Nol12	Spout1	Hspa8
RNA processing	GO:0034660	ncRNA metabolic process	http://amigo.geneontology.org/amigo/term/GO:0034660	446	9	1.902770462	2	4.729945192	1.17E-04	0.084783485	18813;20115;20116;27993;70769;71981;72462;97961;224481	Imp4	Rps7	Pa2g4	Nolc1	Tdrd12	Tfb1m	Rps8	Rrp1b	Nol12
translation	GO:0006412	translation	http://amigo.geneontology.org/amigo/term/GO:0006412	555	14	2.367797324	14	5.912668224	8.52E-08	3.71E-04	13667;18813;20102;20115;20116;27207;27370;67891;69241;70769;76808;76846;242726;270106	Rps11	Rpl18a	Rps7	Polr2d	Pa2g4	Rpl13	Nolc1	Rps26	Padi6	Rps8	Eif2b4	Rps4x	Rpl4	Rps9
translation	GO:0043043	peptide biosynthetic process	http://amigo.geneontology.org/amigo/term/GO:0043043	572	14	2.44032445	0	5.73694207	1.23E-07	3.71E-04	13667;18813;20102;20115;20116;27207;27370;67891;69241;70769;76808;76846;242726;270106	Rps11	Rpl18a	Rps7	Polr2d	Pa2g4	Rpl13	Nolc1	Rps26	Padi6	Rps8	Eif2b4	Rps4x	Rpl4	Rps9
translation	GO:0042254	ribosome biogenesis	http://amigo.geneontology.org/amigo/term/GO:0042254	259	9	1.104972085	6	8.145002145	1.58E-06	0.00237189	18813;20115;20116;27993;67134;72462;75617;97961;224481	Imp4	Rps7	Pa2g4	Tfb1m	Rps8	Rps25	Rrp1b	Nop56	Nol12
GO_biological_process	Gene_number	enrichmentRatio	p_value
nucleotide metabolic process	31	4.289253013	3.04686E-07
proteasomal ubiquitin catabolic process
ribonucleoprotein complex assembly
RNA processing	14	9.065002387	1.22292E-05
translation	20	5.912668224	8.51938E-08
transcription
Cell cycle
cell and developmental
apoptosis	18	2.656477366	0.000165004
cellular signalling
post translational modification
others	32	5.319604238	3.90335E-08

## Sheet: DE GO Zygote M Up
Combined group	geneSet	description	link	size	overlap	expect		enrichmentRatio	pValue	FDR	overlapId	userId
Cell cycle	GO:0051301	cell division	http://amigo.geneontology.org/amigo/term/GO:0051301	551	14	3.047245339	14	4.59431337	2.07E-06	0.009342786	12428;12615;16413;18226;22196;23991;30939;52004;54124;56350;66197;71890;73139;107995	Cdc20	Cks2	Cenpv	Cks1b	Pttg1	Cdk2ap2	Cib1	Arl3	Itgb1bp1	Nup62	Ube2i	Cenpa	Mad2l2	Ccna2
Cell cycle	GO:1903047	mitotic cell cycle process	http://amigo.geneontology.org/amigo/term/GO:1903047	622	12	3.439903086	3	3.488470372	1.67E-04	0.106479127	12428;12615;18226;24075;30939;52004;54124;56350;66197;67941;103733;107995	Cdc20	Rps27l	Cks2	Cks1b	Pttg1	Cdk2ap2	Arl3	Nup62	Taf10	Tubg1	Cenpa	Ccna2
Cell cycle	GO:0000278	mitotic cell cycle	http://amigo.geneontology.org/amigo/term/GO:0000278	764	13	4.225218582	0	3.076763899	3.01E-04	0.130803029	12428;12615;18226;23991;24075;30939;52004;54124;56350;66197;67941;103733;107995	Cdc20	Rps27l	Cks2	Cks1b	Pttg1	Cdk2ap2	Cib1	Arl3	Nup62	Taf10	Tubg1	Cenpa	Ccna2
cellular signalling	GO:1902532	negative regulation of intracellular signal transduction	http://amigo.geneontology.org/amigo/term/GO:1902532	492	11	2.720952281	11	4.042702284	8.79E-05	0.08288739	12049;14775;14870;16413;18226;20401;22070;23991;56405;67184;233877	Kctd13	Cib1	Dusp14	Sh3bp1	Itgb1bp1	Bcl2l10	Nup62	Ndufa13	Gpx1	Gstp1	Tpt1
nucleotide metabolic process	GO:0043604	amide biosynthetic process	http://amigo.geneontology.org/amigo/term/GO:0043604	677	13	3.744074581	13	3.472153056	9.19E-05	0.08288739	14287;14528;17149;19981;20918;23983;54709;66167;67186;67941;69674;102436;276770	Rps27l	Lars2	Gch1	Fpgs	Magoh	Rplp2	Eif3i	Mif4gd	Rpl37a	Eif5a	Tma7	Pcbp1	Eif1
nucleotide metabolic process	GO:0043603	cellular amide metabolic process	http://amigo.geneontology.org/amigo/term/GO:0043603	929	15	5.137733066	2	2.919575581	1.78E-04	0.106479127	14287;14528;14775;14870;17149;19981;20918;23983;54709;66167;67186;67941;69674;102436;276770	Rps27l	Lars2	Gch1	Fpgs	Magoh	Rplp2	Eif3i	Gpx1	Mif4gd	Gstp1	Rpl37a	Eif5a	Tma7	Pcbp1	Eif1
others	GO:0043933	protein-containing complex subunit organization	http://amigo.geneontology.org/amigo/term/GO:0043933	1857	28	10.26993574	28	2.726404595	6.04E-07	0.005447419	12615;12866;14225;14528;16413;18226;20401;20643;21427;21432;23991;24075;53323;54709;66164;67044;67184;67941;68011;69878;72931;73139;75613;103733;230075;233877;238037;276770	Rps27l	Vps72	Gch1	Snrpg	Cenpv	Kctd13	Snrpe	Tcl1	Cib1	Snrpf	Wdcp	Eif3i	Nip7	Sh3bp1	Itgb1bp1	Nup62	Taf10	Ndufa13	Ube2k	Ndufb6	Med25	Higd2a	Eif5a	Tubg1	Cenpa	Fkbp1a	Cox7a2	Swi5
others	GO:0034622	cellular protein-containing complex assembly	http://amigo.geneontology.org/amigo/term/GO:0034622	953	18	5.270462446	0	3.415260081	4.47E-06	0.013443811	12615;12866;14225;20643;24075;53323;54709;66164;67044;67184;67941;68011;69878;72931;73139;75613;103733;230075	Rps27l	Snrpg	Cenpv	Snrpe	Snrpf	Eif3i	Nip7	Taf10	Ndufa13	Ube2k	Ndufb6	Med25	Higd2a	Tubg1	Cenpa	Fkbp1a	Cox7a2	Swi5
others	GO:0065003	protein-containing complex assembly	http://amigo.geneontology.org/amigo/term/GO:0065003	1644	24	9.091962499	0	2.639694126	8.23E-06	0.018554289	12615;12866;14225;14528;16413;18226;20643;21432;24075;53323;54709;66164;67044;67184;67941;68011;69878;72931;73139;75613;103733;230075;233877;238037	Rps27l	Gch1	Snrpg	Cenpv	Kctd13	Snrpe	Tcl1	Snrpf	Wdcp	Eif3i	Nip7	Itgb1bp1	Nup62	Taf10	Ndufa13	Ube2k	Ndufb6	Med25	Higd2a	Tubg1	Cenpa	Fkbp1a	Cox7a2	Swi5
others	GO:0051338	regulation of transferase activity	http://amigo.geneontology.org/amigo/term/GO:0051338	853	16	4.717423365	12	3.391682019	1.77E-05	0.031844434	12428;13001;14870;16413;18226;21432;22196;23991;51812;54124;56405;57816;66197;71890;83409;107995	Cdc20	Cks2	Cks1b	Lamtor2	Tcl1	Cib1	Dusp14	Tesc	Itgb1bp1	Nup62	Gstp1	Csnk2b	Mcrs1	Ube2i	Mad2l2	Ccna2
others	GO:0043534	blood vessel endothelial cell migration	http://amigo.geneontology.org/amigo/term/GO:0043534	110	6	0.60834299	2	9.862857143	3.33E-05	0.050074478	11947;13001;14775;16413;20401;23991	Cib1	Sh3bp1	Itgb1bp1	Gpx1	Csnk2b	Atp5b
others	GO:0051348	negative regulation of transferase activity	http://amigo.geneontology.org/amigo/term/GO:0051348	254	8	1.404719267	0	5.695088114	8.38E-05	0.08288739	14870;16413;18226;23991;51812;56405;57816;71890	Cib1	Dusp14	Tesc	Itgb1bp1	Nup62	Gstp1	Mcrs1	Mad2l2
others	GO:0043535	regulation of blood vessel endothelial cell migration	http://amigo.geneontology.org/amigo/term/GO:0043535	87	5	0.481144001	0	10.39189929	1.21E-04	0.092726247	11947;13001;16413;20401;23991	Cib1	Sh3bp1	Itgb1bp1	Csnk2b	Atp5b
others	GO:0006518	peptide metabolic process	http://amigo.geneontology.org/amigo/term/GO:0006518	705	13	3.898925524	8	3.334251942	1.38E-04	0.095442556	14775;14870;17149;19981;20918;23983;54709;66167;67186;67941;69674;102436;276770	Rps27l	Lars2	Magoh	Rplp2	Eif3i	Gpx1	Mif4gd	Gstp1	Rpl37a	Eif5a	Tma7	Pcbp1	Eif1
others	GO:0030163	protein catabolic process	http://amigo.geneontology.org/amigo/term/GO:0030163	842	14	4.656589066	7	3.006492478	2.20E-04	0.112308872	14775;18245;19175;20439;22196;26446;53323;56438;56550;66212;67184;71890;107995;233877	Cdc20	Kctd13	Psmb3	Oaz1	Siah2	Psmb6	Ube2d2a	Ndufa13	Ube2k	Gpx1	Ube2i	Rbx1	Mad2l2	Sec61b
others	GO:0043086	negative regulation of catalytic activity	http://amigo.geneontology.org/amigo/term/GO:0043086	765	13	4.230748973	1	3.072741986	3.05E-04	0.130803029	14225;14775;14870;16413;18226;18245;20439;23991;30939;51812;56405;57816;71890	Pttg1	Oaz1	Siah2	Cib1	Dusp14	Tesc	Itgb1bp1	Nup62	Gpx1	Gstp1	Mcrs1	Fkbp1a	Mad2l2
others	GO:0098754	detoxification	http://amigo.geneontology.org/amigo/term/GO:0098754	108	5	0.597282208	2	8.371252205	3.34E-04	0.130803029	14528;14775;14870;17748;66447	Gch1	Mgst3	Gpx1	Gstp1	Mt1
others	GO:0045859	regulation of protein kinase activity	http://amigo.geneontology.org/amigo/term/GO:0045859	682	12	3.771726535	0	3.18156682	3.86E-04	0.145109966	12428;13001;14870;16413;18226;21432;23991;54124;56405;57816;66197;83409	Cks2	Cks1b	Lamtor2	Tcl1	Cib1	Dusp14	Tesc	Itgb1bp1	Nup62	Gstp1	Csnk2b	Ccna2
post translational modification	GO:0032446	protein modification by small protein conjugation	http://amigo.geneontology.org/amigo/term/GO:0032446	741	13	4.098019593	13	3.172263993	2.24E-04	0.112308872	14225;20439;22196;28077;53323;56438;56550;66915;68975;71890;74198;107995;233877	Cdc20	Kctd13	Med27	Siah2	Dtx2	Cops9	Ube2d2a	Ube2k	Ube2i	Rbx1	Med10	Fkbp1a	Mad2l2
post translational modification	GO:0016567	protein ubiquitination	http://amigo.geneontology.org/amigo/term/GO:0016567	696	12	3.849152007	0	3.117569787	4.63E-04	0.166344444	14225;20439;22196;28077;53323;56438;56550;68975;71890;74198;107995;233877	Cdc20	Kctd13	Med27	Siah2	Dtx2	Ube2d2a	Ube2k	Ube2i	Rbx1	Med10	Fkbp1a	Mad2l2
proteasomal ubiquitin catabolic process	GO:0070647	protein modification by small protein conjugation or removal	http://amigo.geneontology.org/amigo/term/GO:0070647	858	15	4.745075319	15	3.161172161	7.38E-05	0.08288739	14225;20439;22196;24075;28077;53323;56438;56550;66915;68975;71890;74198;107995;223527;233877	Cdc20	Kctd13	Med27	Siah2	Eny2	Dtx2	Cops9	Taf10	Ube2d2a	Ube2k	Ube2i	Rbx1	Med10	Fkbp1a	Mad2l2
proteasomal ubiquitin catabolic process	GO:0010498	proteasomal protein catabolic process	http://amigo.geneontology.org/amigo/term/GO:0010498	425	10	2.350416096	4	4.254565826	1.23E-04	0.092726247	14775;19175;20439;22196;26446;53323;56438;66212;107995;233877	Cdc20	Kctd13	Psmb3	Siah2	Psmb6	Ube2k	Gpx1	Ube2i	Rbx1	Sec61b
proteasomal ubiquitin catabolic process	GO:0043161	proteasome-mediated ubiquitin-dependent protein catabolic process	http://amigo.geneontology.org/amigo/term/GO:0043161	364	9	2.013062256	0	4.470800628	1.89E-04	0.106479127	19175;20439;22196;26446;53323;56438;66212;107995;233877	Cdc20	Kctd13	Psmb3	Siah2	Psmb6	Ube2k	Ube2i	Rbx1	Sec61b
translation	GO:0006412	translation	http://amigo.geneontology.org/amigo/term/GO:0006412	555	11	3.069366902	11	3.583800944	2.51E-04	0.119240441	17149;19981;20918;23983;54709;66167;67186;67941;69674;102436;276770	Rps27l	Lars2	Magoh	Rplp2	Eif3i	Mif4gd	Rpl37a	Eif5a	Tma7	Pcbp1	Eif1
translation	GO:0043043	peptide biosynthetic process	http://amigo.geneontology.org/amigo/term/GO:0043043	572	11	3.163383546	0	3.477289377	3.25E-04	0.130803029	17149;19981;20918;23983;54709;66167;67186;67941;69674;102436;276770	Rps27l	Lars2	Magoh	Rplp2	Eif3i	Mif4gd	Rpl37a	Eif5a	Tma7	Pcbp1	Eif1
GO_biological_process	Gene_number	enrichmentRatio	p_value
nucleotide metabolic process	13	3.472153056	9.19E-05
proteasomal ubiquitin catabolic process	15	3.161172161	7.38E-05
ribonucleoprotein complex assembly
RNA processing
translation	11	3.583800944	2.51E-04
transcription
Cell cycle	14	4.59431337	2.07E-06
cell and developmental
apoptosis
cellular signalling	11	4.042702284	8.79E-05
post translational modification	13	3.172263993	2.24E-04
others	28	2.726404595	6.04E-07

## Sheet: DE GO 2CellM Down 
Combined group	geneSet	description	link	size	overlap	expect		enrichmentRatio	pValue	FDR	overlapId	userId
apoptosis	GO:0044248	cellular catabolic process	http://amigo.geneontology.org/amigo/term/GO:0044248	1888	130	73.089645	130	1.778637726	3.69E-11	8.32E-08	11486;11669;11674;11750;11847;11992;12036;12183;12193;12457;12568;13167;13650;13806;14121;14479;14651;14673;14719;14751;14866;14950;18477;18715;18806;18950;18983;19164;20439;20610;20747;20787;21402;21672;21991;22088;22187;22223;22320;22393;23802;24105;26417;26446;26912;26965;28084;30838;30931;30941;52815;53376;53380;54197;56032;56190;56371;56407;56458;56709;56727;56812;58805;64930;66105;66194;663…	Edem2	Rchy1	Ubb	Sec13	Cul1	Skp1a	Ube2c	Spopl	Tmbim6	Nanos1	Siah2	Anxa7	Ube2d3	Rnf185	Pacs2	Tet3	Usp15	Rubcn	Dcps	Auh	Rnf187	Tor1a	Eno1	Tsc1	Amfr	Aldh2	Abhd12	Sumo3	Pim2	Pnp	Hagh	Foxo1	Parl	Psmd10	Srebf1	Ldhd	Rbck1	Gstm5
apoptosis	GO:0012501	programmed cell death	http://amigo.geneontology.org/amigo/term/GO:0012501	1875	125	72.58637944	97	1.722086168	7.51E-10	3.56E-07	11486;11669;11677;11740;11796;11799;11847;12034;12048;12049;12055;12155;12568;12608;12649;12766;13135;13631;13848;14179;14232;14381;14566;14751;14797;16362;16450;16973;17187;17248;17261;17390;17684;18226;18391;18707;18715;18950;18996;19164;19252;19400;19697;19765;20220;20439;20544;20681;20747;21432;21664;21672;21766;21808;21945;22032;22187;22393;23991;24105;26403;26417;26965;28106;52020;53357;533…	Ubb	Unc5a	Cul1	Ern1	Tmbim6	Sox8	Cib1	Siah2	Thoc6	Ube2d3	Pacs2	Sap18	Higd2a	Dap3	Dcps	Nup62	S100a14	Dad1	Ptpa	Aldh2	Pim2	Pnp	Foxo1	Birc5	Parl	Psmd10	Gdf9	Rbck1	Stradb	Eef2k	Bcl7c	Dedd	Chek1	Rapsn	Arg2	Rnf34	Phb2	E2f2
apoptosis	GO:0006915	apoptotic process	http://amigo.geneontology.org/amigo/term/GO:0006915	1839	122	71.19272095	0	1.71365834	1.69E-09	6.93E-07	11486;11669;11677;11740;11796;11799;11847;12034;12048;12049;12055;12155;12568;12608;12649;12766;13135;13631;13848;14179;14232;14381;14566;14751;14797;16362;16450;16973;17187;17248;17261;17390;17684;18226;18391;18707;18715;18950;18996;19164;19252;19400;19697;19765;20220;20439;20544;20681;20747;21432;21664;21672;21766;21808;21945;22032;22187;22393;23991;24105;26403;26417;26965;28106;52020;53357;533…	Ubb	Unc5a	Cul1	Ern1	Tmbim6	Sox8	Cib1	Siah2	Thoc6	Ube2d3	Pacs2	Sap18	Higd2a	Dap3	Nup62	S100a14	Dad1	Ptpa	Aldh2	Pim2	Pnp	Foxo1	Birc5	Parl	Psmd10	Gdf9	Rbck1	Stradb	Eef2k	Bcl7c	Dedd	Chek1	Rapsn	Arg2	Rnf34	Phb2	E2f2	Phlda1
Cell cycle	GO:0007049	cell cycle	http://amigo.geneontology.org/amigo/term/GO:0007049	1544	110	59.77246392	110	1.840312291	2.23E-10	1.44E-07	11799;11840;12034;12048;12193;12313;12531;12568;12580;12631;12649;13164;13559;14179;14748;16362;16897;16973;17151;17248;17684;18226;18286;18426;18555;18715;18996;19252;19364;19765;20439;20587;20729;20892;21808;22088;22142;22151;22152;22187;22393;23991;24100;26417;27223;30939;51944;52004;52570;53376;53380;53598;53619;54124;54427;56057;56190;56205;56327;56371;57784;58220;58805;64930;66196;66578;669…	Ubb	H1foo	Pmf1	Ube2c	Ern1	Cib1	Mis18a	Dctn3	Siah2	Trp53bp1	Cfl1	Npm2	Tubg2	Ccdc69	Syce2	Nup62	Tsc1	Ptpa	Hexim2	Pim2	Arf1	Tubb2a	Birc5	Psmd10	Spc24	Calm1	Zfp655	Cenpv	Nabp2	Stradb	Pttg1	Mus81	Chek1	Cks1b	Phb2	Knstrn	E2f2	Cited2
Cell cycle	GO:0022402	cell cycle process	http://amigo.geneontology.org/amigo/term/GO:0022402	1038	77	40.18381966	0	1.916194146	2.90E-08	1.04E-05	11799;11840;12034;12048;12193;12313;12531;12580;12631;12649;13164;13559;14179;14748;16362;16897;16973;17248;18226;18286;18426;18715;18996;19252;19765;20729;20892;21808;22088;22187;24100;30939;51944;52004;52570;53598;54124;54427;56190;56205;56327;56371;57784;58220;58805;66196;66934;66977;68067;68612;69917;70235;71711;71846;72008;72611;73139;78943;103768;104394;105835;110854;114642;116748;216846;21…	Ubb	Ube2c	Ern1	Dctn3	Cfl1	Npm2	Tubg2	Ccdc69	Syce2	Nup62	Ptpa	Pim2	Arf1	Birc5	Calm1	Zfp655	Cenpv	Nabp2	Pttg1	Mus81	Chek1	Cks1b	Phb2	Knstrn	Tsg101	E2f4	Cdk2ap2	Dusp1	Pcid2	Odf2	Fsd1	Tgfb2	Poc1a	Ccno	Nuf2	Zfyve19	Gpr3	Lrp5
nucleotide metabolic process	GO:1901575	organic substance catabolic process	http://amigo.geneontology.org/amigo/term/GO:1901575	1777	125	68.79253134	125	1.817057718	2.35E-11	7.07E-08	11486;11669;11674;11847;11992;12036;12183;12193;12457;12568;13167;13650;13806;14121;14479;14651;14673;14719;14751;14950;16973;17248;18806;18807;18950;18983;19164;19697;20439;20610;20747;21402;21945;21991;22088;22187;22223;22393;23802;24105;26394;26446;26912;26965;28084;30838;30931;30941;52815;53357;53376;53380;54197;55988;56190;56371;56389;56407;56458;56709;56727;56812;58805;66105;66117;66194;663…	Edem2	Rchy1	Ubb	Sec13	Cul1	Skp1a	Ube2c	Spopl	Nanos1	Siah2	Ube2d3	Rnf185	Tet3	Usp15	Dcps	Snx12	Auh	Rnf187	Tor1a	Eno1	Amfr	Aldh2	Abhd12	Sumo3	Pnp	Hagh	Foxo1	Psmd10	Ldhd	Rbck1	Pla2g12a	Dedd	Det1	Mus81	Arg2	Rnf34	Klhl25	Smg9
nucleotide metabolic process	GO:1901565	organonitrogen compound catabolic process	http://amigo.geneontology.org/amigo/term/GO:1901565	1105	83	42.77757295	0	1.940269031	4.47E-09	1.75E-06	11486;11847;11992;12036;13650;14479;14673;14719;14950;17248;18950;19164;19697;20439;20610;20747;21402;21945;22088;22187;22223;22393;23802;24105;26394;26446;26912;26965;28084;30838;30931;30941;53376;53380;54197;55988;56371;56389;56407;56458;56709;56812;66105;66194;66349;66597;67338;68034;68098;68497;68612;68728;68818;68904;69668;70025;70377;74617;76192;76375;76857;80751;84585;104416;105418;105835;…	Edem2	Rchy1	Ubb	Sec13	Cul1	Skp1a	Ube2c	Spopl	Siah2	Ube2d3	Rnf185	Tet3	Usp15	Snx12	Auh	Rnf187	Tor1a	Amfr	Abhd12	Sumo3	Pnp	Foxo1	Psmd10	Rbck1	Dedd	Det1	Arg2	Rnf34	Klhl25	Gna12	Trpc4ap	Arrdc1	Usp2	Tsg101	Usp43	Arel1	Fam122a	Bap1
others	GO:0051649	establishment of localization in cell	http://amigo.geneontology.org/amigo/term/GO:0051649	1822	131	70.53460445	131	1.857244413	1.48E-12	9.37E-09	11465;11632;11767;11768;11799;11840;11842;11844;12034;12048;12313;12568;12631;12766;13017;13167;13726;14225;14664;14950;16559;16897;16973;18220;18226;18386;18555;18806;19164;19340;19345;19428;19653;20787;20853;21766;21808;22088;22187;22223;22320;22628;23969;23991;24045;26412;26417;27096;28084;30931;53357;53420;55988;56358;56389;56447;56494;56495;60595;64930;66196;66310;66541;66592;66687;66913;669…	Edem2	Ubb	Tbc1d10b	Gpr68	Tmem201	Sec13	Tmbim6	Aip	Cib1	Asna1	Thoc6	Stau1	Mterf4	Romo1	Stoml2	Cfl1	Arf5	Zdhhc3	Snx12	Zdhhc4	Phpt1	Tor1a	Nup62	Rab3d	Stard3nl	Tsc1	Aspscr1	Borcs5	Arf1	Birc5	Parl	Srebf1	Rims3	Tbc1d15	Calm1	Stradb	Sec31a	Pacsin1
others	GO:0046907	intracellular transport	http://amigo.geneontology.org/amigo/term/GO:0046907	1449	111	56.09475403	0	1.978794665	2.08E-12	9.37E-09	11632;11767;11768;11840;11842;11844;12034;12048;12313;12568;12631;13017;13726;14950;16559;18220;18226;18386;18806;19164;19340;19345;19428;19653;20787;20853;21766;22088;22187;22223;22320;22628;23991;24045;26417;27096;28084;30931;53420;55988;56358;56389;56447;56494;56495;60595;64930;66196;66310;66541;66592;66687;66913;67067;67286;67338;67384;67397;67474;67774;67826;68137;68449;68581;68818;68938;690…	Edem2	Ubb	Tbc1d10b	Tmem201	Sec13	Aip	Cib1	Asna1	Thoc6	Stau1	Mterf4	Romo1	Stoml2	Cfl1	Arf5	Zdhhc3	Snx12	Zdhhc4	Tor1a	Nup62	Rab3d	Tsc1	Aspscr1	Borcs5	Arf1	Parl	Srebf1	Rims3	Tbc1d15	Calm1	Stradb	Sec31a	Plekha3	Tbc1d10a	Vamp8	Dpy30	Trappc3	Phb2
others	GO:0042886	amide transport	http://amigo.geneontology.org/amigo/term/GO:0042886	1714	120	66.35362899	23	1.808491892	8.69E-11	1.33E-07	11632;11767;11768;11799;11840;11842;11844;11847;12034;12568;12631;12988;13650;13726;13848;14356;14751;14950;16973;18220;18226;18386;18555;19164;19340;19345;19428;19653;20787;20853;21808;22088;22320;22628;23991;24045;26417;28084;30931;53357;55988;56205;56325;56356;56358;56389;56447;56494;56495;59090;60595;64930;66541;66687;66913;66939;67067;67151;67286;67338;67384;67397;67474;67826;68137;68449;685…	Edem2	Tbc1d10b	Gpr68	Scamp1	Sec13	Aagab	Tmbim6	Aip	Cib1	Asna1	Thoc6	Stau1	Mterf4	Btf3	Romo1	Cfl1	Midn	Arf5	Zdhhc3	Snx12	Zdhhc4	Phpt1	Tor1a	Nup62	Rab3d	Tsc1	Aspscr1	Arf1	Timm10b	Rab3il1	Birc5	Parl	Srebf1	Tbc1d15	Stradb	Csk	Sec31a	Plekha3
others	GO:0045184	establishment of protein localization	http://amigo.geneontology.org/amigo/term/GO:0045184	1742	121	67.43758559	4	1.794251662	1.18E-10	1.33E-07	11632;11767;11768;11799;11840;11842;11844;11847;12034;12313;12568;12631;12988;13650;13726;13848;14356;14751;14950;16973;18220;18226;18386;18555;19164;19340;19345;19400;19428;19653;20787;20853;21808;22088;22320;22628;23991;24045;26417;28084;30931;53357;55988;56205;56325;56358;56389;56447;56494;56495;59090;60595;64930;66541;66687;66913;66939;67067;67151;67286;67338;67384;67397;67474;67826;68137;684…	Edem2	Tbc1d10b	Gpr68	Scamp1	Sec13	Aagab	Tmbim6	Aip	Cib1	Asna1	Thoc6	Stau1	Mterf4	Btf3	Romo1	Cfl1	Midn	Arf5	Zdhhc3	Snx12	Wrb	Zdhhc4	Phpt1	Tor1a	Nup62	Rab3d	Tsc1	Aspscr1	Arf1	Timm10b	Rab3il1	Birc5	Parl	Srebf1	Tbc1d15	Calm1	Nabp2	Stradb
others	GO:0015031	protein transport	http://amigo.geneontology.org/amigo/term/GO:0015031	1644	116	63.64373749	0	1.822645944	1.18E-10	1.33E-07	11632;11767;11768;11799;11840;11842;11844;11847;12034;12568;12631;12988;13650;13726;13848;14356;14751;14950;16973;18220;18226;18386;18555;19164;19340;19345;19428;19653;20787;20853;21808;22088;22320;22628;23991;24045;26417;28084;30931;53357;55988;56205;56325;56358;56389;56447;56494;56495;59090;60595;64930;66541;66687;66913;66939;67067;67151;67286;67338;67384;67397;67474;67826;68137;68449;68581;688…	Edem2	Tbc1d10b	Gpr68	Scamp1	Sec13	Aagab	Tmbim6	Aip	Cib1	Asna1	Thoc6	Stau1	Mterf4	Btf3	Romo1	Cfl1	Midn	Arf5	Zdhhc3	Snx12	Zdhhc4	Phpt1	Tor1a	Nup62	Rab3d	Tsc1	Aspscr1	Arf1	Timm10b	Rab3il1	Birc5	Parl	Srebf1	Tbc1d15	Stradb	Csk	Sec31a	Tbc1d10a
others	GO:0009057	macromolecule catabolic process	http://amigo.geneontology.org/amigo/term/GO:0009057	1133	89	43.86152955	67	2.029113004	1.19E-10	1.33E-07	11992;12193;12457;12568;13650;14479;14673;14950;17248;18983;19164;19697;20439;20610;20747;21402;21945;22088;22187;22223;22393;23802;24105;26394;26446;26965;28084;30838;30931;30941;53376;53380;54197;55988;56190;56371;56389;56407;56458;56709;56812;66105;66349;66597;67338;67710;68034;68098;68497;68612;68728;68818;68904;69305;69668;70377;71711;71997;74617;75901;76192;76375;76857;80751;84585;104416;10…	Edem2	Rchy1	Ubb	Sec13	Cul1	Skp1a	Ube2c	Spopl	Nanos1	Siah2	Ube2d3	Rnf185	Usp15	Dcps	Snx12	Auh	Rnf187	Tor1a	Amfr	Abhd12	Sumo3	Foxo1	Psmd10	Rbck1	Dedd	Det1	Mus81	Rnf34	Klhl25	Smg9	Gna12	Cnot7	Trpc4ap	Arrdc1	Noct	Usp2	Tsg101	Usp43
others	GO:0034613	cellular protein localization	http://amigo.geneontology.org/amigo/term/GO:0034613	1590	113	61.55324976	17	1.835808839	1.40E-10	1.33E-07	11632;11767;11768;11840;11842;11844;12034;12048;12313;12568;12631;12988;13544;13726;14251;14950;16973;18220;18226;18386;19164;19340;19345;19400;19428;20610;20787;20853;21402;21808;22088;22320;22628;23969;23991;24045;28084;30931;50918;52588;56327;56358;56389;56447;56494;56495;64930;66096;66541;66687;66910;66913;67067;67268;67286;67338;67384;67826;68067;68137;68449;68581;68728;68818;68845;68938;690…	Edem2	Tbc1d10b	Tmem201	Sec13	Skp1a	Aip	Cib1	Asna1	Thoc6	Stau1	Mterf4	Pacs2	Romo1	Cfl1	Arf5	Zdhhc3	Wrb	Dclk2	Zdhhc4	Tor1a	Nup62	Rab3d	Tsc1	Aspscr1	Sumo3	Arf1	Myl12a	Parl	Srebf1	Tbc1d15	Calm1	Flot1	Myadm	Nabp2	Stradb	Csk	Sec31a	Pacsin1
others	GO:0015833	peptide transport	http://amigo.geneontology.org/amigo/term/GO:0015833	1689	118	65.3858106	0	1.804672893	1.47E-10	1.33E-07	11632;11767;11768;11799;11840;11842;11844;11847;12034;12568;12631;12988;13650;13726;13848;14356;14751;14950;16973;18220;18226;18386;18555;19164;19340;19345;19428;19653;20787;20853;21808;22088;22320;22628;23991;24045;26417;28084;30931;53357;55988;56205;56325;56358;56389;56447;56494;56495;59090;60595;64930;66541;66687;66913;66939;67067;67151;67286;67338;67384;67397;67474;67826;68137;68449;68581;688…	Edem2	Tbc1d10b	Gpr68	Scamp1	Sec13	Aagab	Tmbim6	Aip	Cib1	Asna1	Thoc6	Stau1	Mterf4	Btf3	Romo1	Cfl1	Midn	Arf5	Zdhhc3	Snx12	Zdhhc4	Phpt1	Tor1a	Nup62	Rab3d	Tsc1	Aspscr1	Arf1	Timm10b	Rab3il1	Birc5	Parl	Srebf1	Tbc1d15	Stradb	Csk	Sec31a	Tbc1d10a
others	GO:0006886	intracellular protein transport	http://amigo.geneontology.org/amigo/term/GO:0006886	857	73	33.17681449	0	2.200331801	1.90E-10	1.44E-07	11632;11767;11768;11840;11842;11844;12034;12568;12631;13726;14950;18220;18226;18386;19164;19340;19345;19428;20787;20853;22628;23991;24045;28084;56358;56389;56447;56494;56495;64930;66541;66687;67067;67286;67338;67384;67826;68449;68581;68818;68938;69035;69162;69697;69821;70377;72149;72433;72881;75734;76219;76308;100855;103724;105835;108687;110379;216440;223642;225362;227154;227720;228607;231070;231…	Edem2	Tbc1d10b	Sec13	Aip	Cib1	Asna1	Thoc6	Stau1	Mterf4	Romo1	Cfl1	Arf5	Zdhhc3	Zdhhc4	Nup62	Rab3d	Tsc1	Aspscr1	Arf1	Parl	Srebf1	Tbc1d15	Stradb	Sec31a	Tbc1d10a	Phb2	Tmed10	Zc3h3	Rab5c	Insig1	Reep2	Mavs	Pcid2	Strada	Arf3	Gosr2	Rab38	Os9
others	GO:0070727	cellular macromolecule localization	http://amigo.geneontology.org/amigo/term/GO:0070727	1600	113	61.94037712	0	1.824335034	2.04E-10	1.44E-07	11632;11767;11768;11840;11842;11844;12034;12048;12313;12568;12631;12988;13544;13726;14251;14950;16973;18220;18226;18386;19164;19340;19345;19400;19428;20610;20787;20853;21402;21808;22088;22320;22628;23969;23991;24045;28084;30931;50918;52588;56327;56358;56389;56447;56494;56495;64930;66096;66541;66687;66910;66913;67067;67268;67286;67338;67384;67826;68067;68137;68449;68581;68728;68818;68845;68938;690…	Edem2	Tbc1d10b	Tmem201	Sec13	Skp1a	Aip	Cib1	Asna1	Thoc6	Stau1	Mterf4	Pacs2	Romo1	Cfl1	Arf5	Zdhhc3	Wrb	Dclk2	Zdhhc4	Tor1a	Nup62	Rab3d	Tsc1	Aspscr1	Sumo3	Arf1	Myl12a	Parl	Srebf1	Tbc1d15	Calm1	Flot1	Myadm	Nabp2	Stradb	Csk	Sec31a	Pacsin1
others	GO:0030163	protein catabolic process	http://amigo.geneontology.org/amigo/term/GO:0030163	842	72	32.59612346	0	2.208851617	2.15E-10	1.44E-07	13650;14479;14673;14950;17248;19164;19697;20439;20610;20747;21402;21945;22088;22187;22223;22393;23802;24105;26394;26446;26965;28084;30838;30931;30941;53376;53380;54197;55988;56371;56389;56407;56458;56709;56812;66105;66349;66597;67338;68034;68098;68497;68612;68728;68818;68904;69668;70377;74617;76192;76375;76857;80751;84585;104416;105418;105835;108660;108687;110379;193670;207952;215705;216440;21683…	Edem2	Rchy1	Ubb	Sec13	Cul1	Skp1a	Ube2c	Spopl	Siah2	Ube2d3	Rnf185	Usp15	Snx12	Rnf187	Tor1a	Amfr	Abhd12	Sumo3	Foxo1	Psmd10	Rbck1	Dedd	Det1	Rnf34	Klhl25	Gna12	Trpc4ap	Arrdc1	Usp2	Tsg101	Usp43	Arel1	Fam122a	Bap1	E330034G19Rik	Klhl8	Dmac2	Fbxl19
others	GO:0043632	modification-dependent macromolecule catabolic process	http://amigo.geneontology.org/amigo/term/GO:0043632	564	54	21.83398293	0	2.473208858	8.68E-10	3.88E-07	14479;14673;19164;20439;20610;20747;21402;22088;22187;22223;22393;23802;24105;26446;26965;28084;30838;30941;53376;53380;54197;56371;56407;56812;66105;66349;66597;67338;68034;68098;68497;68612;68728;68818;70377;76375;76857;80751;104416;105418;108660;108687;110379;193670;207952;215705;216440;216835;228769;233877;233902;246293;381944;636931	Edem2	Rchy1	Ubb	Sec13	Cul1	Skp1a	Ube2c	Spopl	Siah2	Ube2d3	Rnf185	Usp15	Rnf187	Amfr	Sumo3	Psmd10	Rbck1	Det1	Rnf34	Klhl25	Gna12	Trpc4ap	Arrdc1	Usp2	Tsg101	Usp43	Arel1	Fam122a	Bap1	E330034G19Rik	Klhl8	Dmac2	Fbxl19	Os9	Kctd13	Psmb3	Usp21	Trim71
others	GO:0044257	cellular protein catabolic process	http://amigo.geneontology.org/amigo/term/GO:0044257	697	62	26.98277678	0	2.297762032	9.04E-10	3.88E-07	13650;14479;14673;14950;19164;20439;20610;20747;21402;22088;22187;22223;22393;23802;24105;26446;26965;28084;30838;30931;30941;53376;53380;54197;56371;56407;56709;56812;66105;66349;66597;67338;68034;68098;68497;68612;68728;68818;69668;70377;74617;76375;76857;80751;84585;104416;105418;108660;108687;110379;193670;207952;215705;216440;216835;228769;233877;233902;242406;246293;381944;636931	Edem2	Rchy1	Ubb	Sec13	Cul1	Skp1a	Ube2c	Spopl	Siah2	Ube2d3	Rnf185	Usp15	Rnf187	Tor1a	Amfr	Sumo3	Psmd10	Rbck1	Det1	Rnf34	Klhl25	Gna12	Trpc4ap	Arrdc1	Usp2	Tsg101	Usp43	Arel1	Fam122a	Bap1	E330034G19Rik	Klhl8	Dmac2	Fbxl19	Rhbdf1	Os9	Kctd13	Psmb3
proteasomal ubiquitin catabolic process	GO:0019941	modification-dependent protein catabolic process	http://amigo.geneontology.org/amigo/term/GO:0019941	553	54	21.40814284	54	2.522404694	4.25E-10	2.55E-07	14479;14673;19164;20439;20610;20747;21402;22088;22187;22223;22393;23802;24105;26446;26965;28084;30838;30941;53376;53380;54197;56371;56407;56812;66105;66349;66597;67338;68034;68098;68497;68612;68728;68818;70377;76375;76857;80751;104416;105418;108660;108687;110379;193670;207952;215705;216440;216835;228769;233877;233902;246293;381944;636931	Edem2	Rchy1	Ubb	Sec13	Cul1	Skp1a	Ube2c	Spopl	Siah2	Ube2d3	Rnf185	Usp15	Rnf187	Amfr	Sumo3	Psmd10	Rbck1	Det1	Rnf34	Klhl25	Gna12	Trpc4ap	Arrdc1	Usp2	Tsg101	Usp43	Arel1	Fam122a	Bap1	E330034G19Rik	Klhl8	Dmac2	Fbxl19	Os9	Kctd13	Psmb3	Usp21	Trim71
proteasomal ubiquitin catabolic process	GO:0044265	cellular macromolecule catabolic process	http://amigo.geneontology.org/amigo/term/GO:0044265	945	77	36.58353524	19	2.104771983	4.62E-10	2.60E-07	11992;12193;12457;13650;14479;14673;14950;18983;19164;20439;20610;20747;21402;22088;22187;22223;22393;23802;24105;26446;26965;28084;30838;30931;30941;53376;53380;54197;56190;56371;56407;56709;56812;66105;66349;66597;67338;67710;68034;68098;68497;68612;68728;68818;69305;69668;70377;71711;71997;74617;75901;76375;76857;80751;84585;104416;105418;108660;108687;110379;193670;207952;215705;216440;216835…	Edem2	Rchy1	Ubb	Sec13	Cul1	Skp1a	Ube2c	Spopl	Nanos1	Siah2	Ube2d3	Rnf185	Usp15	Dcps	Auh	Rnf187	Tor1a	Amfr	Sumo3	Psmd10	Rbck1	Det1	Mus81	Rnf34	Klhl25	Smg9	Gna12	Cnot7	Trpc4ap	Arrdc1	Noct	Usp2	Tsg101	Usp43	Arel1	Polr2g	Fam122a	Pcid2
proteasomal ubiquitin catabolic process	GO:0051603	proteolysis involved in cellular protein catabolic process	http://amigo.geneontology.org/amigo/term/GO:0051603	654	60	25.31812915	0	2.36984335	5.20E-10	2.76E-07	13650;14479;14673;14950;19164;20439;20610;20747;21402;22088;22187;22223;22393;23802;24105;26446;26965;28084;30838;30931;30941;53376;53380;54197;56371;56407;56709;56812;66105;66349;66597;67338;68034;68098;68497;68612;68728;68818;70377;74617;76375;76857;80751;84585;104416;105418;108660;108687;110379;193670;207952;215705;216440;216835;228769;233877;233902;246293;381944;636931	Edem2	Rchy1	Ubb	Sec13	Cul1	Skp1a	Ube2c	Spopl	Siah2	Ube2d3	Rnf185	Usp15	Rnf187	Tor1a	Amfr	Sumo3	Psmd10	Rbck1	Det1	Rnf34	Klhl25	Gna12	Trpc4ap	Arrdc1	Usp2	Tsg101	Usp43	Arel1	Fam122a	Bap1	E330034G19Rik	Klhl8	Dmac2	Fbxl19	Rhbdf1	Os9	Kctd13	Psmb3
proteasomal ubiquitin catabolic process	GO:0006511	ubiquitin-dependent protein catabolic process	http://amigo.geneontology.org/amigo/term/GO:0006511	542	53	20.98230275	0	2.525938198	5.90E-10	2.95E-07	14479;14673;19164;20439;20610;20747;21402;22088;22223;22393;23802;24105;26446;26965;28084;30838;30941;53376;53380;54197;56371;56407;56812;66105;66349;66597;67338;68034;68098;68497;68612;68728;68818;70377;76375;76857;80751;104416;105418;108660;108687;110379;193670;207952;215705;216440;216835;228769;233877;233902;246293;381944;636931	Edem2	Rchy1	Sec13	Cul1	Skp1a	Ube2c	Spopl	Siah2	Ube2d3	Rnf185	Usp15	Rnf187	Amfr	Sumo3	Psmd10	Rbck1	Det1	Rnf34	Klhl25	Gna12	Trpc4ap	Arrdc1	Usp2	Tsg101	Usp43	Arel1	Fam122a	Bap1	E330034G19Rik	Klhl8	Dmac2	Fbxl19	Os9	Kctd13	Psmb3	Usp21	Trim71	Psen1
proteasomal ubiquitin catabolic process	GO:0010498	proteasomal protein catabolic process	http://amigo.geneontology.org/amigo/term/GO:0010498	425	43	16.45291267	0	2.613519008	9.46E-09	3.55E-06	13650;14673;14950;19164;20439;20747;21402;22187;22393;23802;24105;26446;26965;30838;30931;53380;54197;56371;56709;56812;66105;66349;66597;67338;68034;68098;68497;68612;68818;70377;76375;76857;80751;105418;108660;108687;110379;193670;216440;228769;233877;233902;636931	Edem2	Rchy1	Ubb	Sec13	Cul1	Skp1a	Ube2c	Spopl	Siah2	Ube2d3	Rnf185	Rnf187	Tor1a	Amfr	Psmd10	Rbck1	Det1	Rnf34	Gna12	Arel1	Fam122a	E330034G19Rik	Dmac2	Fbxl19	Rhbdf1	Os9	Kctd13	Psmb3	Trim71	Psen1	Dnajb12	Trim13	Spop	Rffl	H13	Fbxw4	Dnajb2	Fzr1
GO_biological_process	Gene_number	enrichmentRatio	p_value
nucleotide metabolic process	125	1.817057718	2.35E-11
proteasomal ubiquitin catabolic process	73	2.522404694	4.25E-10
ribonucleoprotein complex assembly	0	0	0
RNA processing	0	0	0
translation	0	0	0
transcription	0	0	0
Cell cycle	110	1.840312291	2.23E-10
cell and developmental	0	0	0
apoptosis	227	1.778637726	3.69E-11
cellular signalling	0	0	0
post translational modification	0	0	0
others	242	1.857244413	1.48E-12
[truncated: 93 more columns]

## Sheet: DE GO 2Cell+M Up
Combined group	geneSet	description	link	size	overlap	expect		enrichmentRatio	pValue	FDR	overlapId	userId
nucleotide metabolic process	GO:1901566	organonitrogen compound biosynthetic process	http://amigo.geneontology.org/amigo/term/GO:1901566	1532	90	24.7721479	90	3.633112493	0	0	11821;11837;11848;11958;13205;13665;13681;13682;15387;15452;15469;16418;16785;17347;18245;18263;18618;18813;19899;19921;19934;19951;19981;19988;20044;20054;20055;20068;20085;20088;20090;20103;20116;20918;21915;23918;24015;26961;26987;27050;27207;27370;29858;52530;54127;56040;56347;56374;57808;60365;66085;66167;66416;66448;66475;66480;66481;66489;67115;67160;67186;67248;67427;67671;67891;67945;680…	Rpl14	Cad	Rps27a	Mknk2	Mrpl20	Trub2	Tmem59	Odc1	Eif3f	Rpl41	Rps8	Rbm8a	Rpl38	Rps21	Rpl4	Rps11	Rplp1	Rpl19	Rps23	Rpl10l	Rps3	Rps24	Rpl37a	Rps29	Eif4a2	Rpl23a	Impdh2	Ddx3x	Prmt1	Rpl35a	Rps26	Etf1	Rpsa	Rpl22	Rps17	Abce1	Atp5k	Eif3c
nucleotide metabolic process	GO:0043603	cellular amide metabolic process	http://amigo.geneontology.org/amigo/term/GO:0043603	929	81	15.02175287	3	5.392180307	0	0	11837;11848;13205;13665;13681;13682;14275;14775;16418;16785;17347;18618;18813;19025;19899;19921;19934;19951;19981;19988;20044;20054;20055;20068;20085;20088;20090;20103;20116;20918;24015;26961;26987;27050;27207;27370;52530;54127;56040;56347;57808;60365;66085;66167;66416;66448;66475;66480;66481;66489;67115;67160;67186;67248;67427;67671;67891;67945;68052;68092;68172;68193;69125;69719;70769;76808;768…	Rpl14	Cad	Rps27a	Mknk2	Mrpl20	Trub2	Eif3f	Rpl41	Rps8	Rbm8a	Ctsa	Rpl38	Rps21	Rpl4	Rps11	Rplp1	Rpl19	Rps23	Rpl10l	Folr1	Rps3	Rps24	Rpl37a	Rps29	Eif4a2	Rpl23a	Ddx3x	Rpl35a	Rps26	Etf1	Rpsa	Rpl22	Rps17	Abce1	Eif3c	Rpl24	Rpl6	Rpl39
nucleotide metabolic process	GO:0043604	amide biosynthetic process	http://amigo.geneontology.org/amigo/term/GO:0043604	677	77	10.94696092	0	7.033915675	0	0	11837;11848;13205;13665;13681;13682;16418;16785;17347;18618;18813;19899;19921;19934;19951;19981;19988;20044;20054;20055;20068;20085;20088;20090;20103;20116;20918;24015;26961;26987;27050;27207;27370;52530;54127;56040;56347;57808;60365;66085;66167;66416;66448;66475;66480;66481;66489;67115;67160;67186;67248;67427;67671;67891;67945;68052;68092;68172;68193;69125;69719;70769;76808;76846;78294;79044;940…	Rpl14	Cad	Rps27a	Mknk2	Mrpl20	Trub2	Eif3f	Rpl41	Rps8	Rbm8a	Rpl38	Rps21	Rpl4	Rps11	Rplp1	Rpl19	Rps23	Rpl10l	Rps3	Rps24	Rpl37a	Rps29	Eif4a2	Rpl23a	Ddx3x	Rpl35a	Rps26	Etf1	Rpsa	Rpl22	Rps17	Abce1	Eif3c	Rpl24	Rpl6	Rpl39	Rps19	Pemt
others	GO:0006518	peptide metabolic process	http://amigo.geneontology.org/amigo/term/GO:0006518	705	77	11.39971558	77	6.754554485	0	0	11837;11848;13205;13665;13681;13682;14775;16418;16785;17347;18813;19025;19899;19921;19934;19951;19981;19988;20044;20054;20055;20068;20085;20088;20090;20103;20116;20918;24015;26961;26987;27050;27207;27370;52530;54127;56040;56347;57808;60365;66085;66167;66416;66448;66475;66480;66481;66489;67115;67160;67186;67248;67427;67671;67891;67945;68052;68092;68172;68193;69125;70769;76808;76846;78294;79044;940…	Rpl14	Rps27a	Mknk2	Mrpl20	Trub2	Eif3f	Rpl41	Rps8	Rbm8a	Ctsa	Rpl38	Rps21	Rpl4	Rps11	Rplp1	Rpl19	Rps23	Rpl10l	Rps3	Rps24	Rpl37a	Rps29	Eif4a2	Rpl23a	Ddx3x	Rpl35a	Rps26	Etf1	Rpsa	Rpl22	Rps17	Abce1	Eif3c	Rpl24	Rpl6	Rpl39	Rps19	Rps5
others	GO:0034622	cellular protein-containing complex assembly	http://amigo.geneontology.org/amigo/term/GO:0034622	953	55	15.40982829	33	3.569150736	1.11E-16	5.89E-14	11837;11848;12181;12615;12856;13205;13665;14784;14976;16418;16785;17128;17991;19988;20044;20054;20085;20103;20422;20630;20638;27050;27374;27756;50783;50927;54127;56347;56351;56436;56505;66085;66152;66164;66377;66448;66467;66475;66537;67097;67671;67952;68077;68193;71902;72587;72831;75617;83486;110749;110809;225215;238217;268449;268857	Snrpb	Srsf1	Pfdn6	Mrpl20	Eif3f	Rps25	Bop1	Ndufc1	Rbm5	Rpl38	Dhx30	Tomm20	Rps23	Rpl10l	Rps3	Prmt5	Pomp	Pan3	Rpl23a	Nlrc3	Ddx3x	Rpsa	Eif3c	Rpl24	Rpl6	Rps19	Snrpc	Rps5	Nip7	Nop53	Grb2	Cox17	Cand1	Chaf1b	Ruvbl1	Rps28	Adrm1	Gtf2h5
others	GO:0043933	protein-containing complex subunit organization	http://amigo.geneontology.org/amigo/term/GO:0043933	1857	78	30.02733593	20	2.597633043	1.44E-15	6.51E-13	11837;11848;12181;12534;12615;12856;13205;13665;14784;14976;15452;15469;16418;16785;17128;17991;19231;19988;20044;20054;20085;20103;20422;20462;20630;20638;21849;22241;22346;23918;24015;27050;27374;27756;30934;50783;50927;54127;56347;56351;56436;56505;56847;64540;66085;66152;66164;66377;66448;66467;66475;66537;66734;67097;67443;67671;67952;68077;68193;71902;72587;72831;73804;75617;83486;110749;11…	Snrpb	Tspan4	Tor1b	Srsf1	Pfdn6	Mrpl20	Eif3f	Vhl	Rps25	Bop1	Ndufc1	Rbm5	Ptma	Rpl38	Dhx30	Aldh1a3	Tomm20	Rps23	Rpl10l	Rps3	Prmt5	Pomp	Pan3	Mat2a	Rpl23a	Ulk1	Nlrc3	Impdh2	Ddx3x	Prmt1	Kif2c	Etf1	Trim28	Rpsa	Abce1	Eif3c	Wdcp	Rpl24
others	GO:0065003	protein-containing complex assembly	http://amigo.geneontology.org/amigo/term/GO:0065003	1644	71	26.58316654	0	2.670863153	9.66E-15	4.15E-12	11837;11848;12181;12534;12615;12856;13205;13665;14784;14976;15452;15469;16418;16785;17128;17991;19988;20044;20054;20085;20103;20422;20462;20630;20638;21849;22241;22346;23918;27050;27374;27756;30934;50783;50927;54127;56347;56351;56436;56505;56847;64540;66085;66152;66164;66377;66448;66467;66475;66537;67097;67671;67952;68077;68193;71902;72587;72831;75617;83486;110749;110809;215210;216001;225215;2320…	Snrpb	Tspan4	Tor1b	Srsf1	Pfdn6	Mrpl20	Eif3f	Vhl	Rps25	Bop1	Ndufc1	Rbm5	Rpl38	Dhx30	Aldh1a3	Tomm20	Rps23	Rpl10l	Rps3	Prmt5	Pomp	Pan3	Mat2a	Rpl23a	Ulk1	Nlrc3	Impdh2	Ddx3x	Prmt1	Trim28	Rpsa	Eif3c	Wdcp	Rpl24	Tra2b	Rpl6	Rps19	Snrpc
others	GO:0070925	organelle assembly	http://amigo.geneontology.org/amigo/term/GO:0070925	753	40	12.17586643	7	3.285187156	3.65E-11	1.32E-08	11837;11848;12181;12615;13205;13665;16418;16785;17128;19332;19988;20044;20054;20085;20103;20873;22241;27050;50783;54127;54633;66164;66448;66475;66734;67097;67443;67671;68077;68118;68193;72587;72831;75617;93739;107995;217379;225215;238217;268449	Mrpl20	Rps25	Rab20	Bop1	Pqbp1	Rpl38	Dhx30	Rps23	Rpl10l	Rps3	Pan3	Rpl23a	Ulk1	Ddx3x	Rpsa	Rpl24	Rpl6	Rps19	Rps5	Nip7	Plk4	Nop53	Map1lc3b	Rps28	Ubxn2a	Gabarapl2	Rps10	Rps15	Rsl24d1	Cenpa	Lsm4	Eif2s1	Rhoa	Map1lc3a	Atg101	Rps14	Smad4	Cdc20
ribonucleoprotein complex assembly	GO:0022613	ribonucleoprotein complex biogenesis	http://amigo.geneontology.org/amigo/term/GO:0022613	405	62	6.54877278	62	9.467422689	0	0	11837;12181;13205;13665;14113;14791;16418;16785;18813;19384;19988;20044;20054;20055;20068;20085;20088;20103;20116;20630;20638;24015;27374;27756;27966;50783;52530;54127;56347;56351;56505;57808;59050;66085;66164;66448;66467;66475;66481;66489;67097;67115;67205;67619;67671;68077;68193;69072;71952;72587;72831;73736;75617;83486;100609;107071;110809;192170;225215;227715;238217;268449	Rpl14	Snrpb	Nob1	Riox1	Nsun5	Srsf1	Mrpl20	Eif3f	Rps25	Bop1	Wdr74	Rps8	Rbm5	Nsa2	Rpl38	Rps21	Dhx30	Fbl	Rps23	Rpl10l	Rrp9	Prmt5	Rps24	Pan3	Rpl23a	Ddx3x	Rpl35a	Rpsa	Rps17	Abce1	Eif3c	Ebna1bp2	Rpl24	Rpl6	Exosc2	Rps19	Utp11	Snrpc
ribonucleoprotein complex assembly	GO:0071826	ribonucleoprotein complex subunit organization	http://amigo.geneontology.org/amigo/term/GO:0071826	223	36	3.605867481	0	9.983727962	0	0	11837;12181;13205;13665;16418;16785;19988;20044;20054;20085;20103;20630;20638;27374;27756;50783;54127;56347;56351;56505;66085;66164;66448;66475;67097;67671;68077;68193;72587;72831;75617;83486;110809;225215;238217;268449	Snrpb	Srsf1	Mrpl20	Eif3f	Rps25	Bop1	Rbm5	Rpl38	Dhx30	Rps23	Rpl10l	Prmt5	Pan3	Rpl23a	Ddx3x	Rpsa	Eif3c	Rpl24	Rpl6	Rps19	Snrpc	Rps5	Nip7	Nop53	Ruvbl1	Rps28	Rps10	Rps15	Rsl24d1	Lsm4	Eif2s1	Ptges3	Rps14	Lsm2	Eif6	Rplp0
ribonucleoprotein complex assembly	GO:0022618	ribonucleoprotein complex assembly	http://amigo.geneontology.org/amigo/term/GO:0022618	210	36	3.39565996	0	10.60176826	0	0	11837;12181;13205;13665;16418;16785;19988;20044;20054;20085;20103;20630;20638;27374;27756;50783;54127;56347;56351;56505;66085;66164;66448;66475;67097;67671;68077;68193;72587;72831;75617;83486;110809;225215;238217;268449	Snrpb	Srsf1	Mrpl20	Eif3f	Rps25	Bop1	Rbm5	Rpl38	Dhx30	Rps23	Rpl10l	Prmt5	Pan3	Rpl23a	Ddx3x	Rpsa	Eif3c	Rpl24	Rpl6	Rps19	Snrpc	Rps5	Nip7	Nop53	Ruvbl1	Rps28	Rps10	Rps15	Rsl24d1	Lsm4	Eif2s1	Ptges3	Rps14	Lsm2	Eif6	Rplp0
RNA processing	GO:0006396	RNA processing	http://amigo.geneontology.org/amigo/term/GO:0006396	775	58	12.53160223	58	4.628298834	0	0	12181;14113;14791;15387;16785;18813;20044;20054;20055;20068;20085;20088;20116;20462;20630;20638;22687;27366;27370;27374;27756;27966;50783;52530;54127;54633;57808;59050;60365;66467;66481;66489;67115;67205;67619;68052;68077;68092;68278;68816;69072;70233;70359;71990;72587;73736;74255;83486;100609;107071;108121;110809;192170;225027;227682;227695;227715;230908	Rpl14	Spout1	Ppil1	Snrpb	Nob1	Nsun5	Srsf1	Gtpbp3	Zpr1	Trub2	Ddx54	Bop1	Wdr74	Rps8	Pqbp1	Rbm5	Nsa2	Rbm8a	Rps21	Fbl	Rrp9	Txnl4a	Prmt5	Rps24	Pan3	Rpl35a	Rps26	Rpsa	Rps17	Ebna1bp2	Tra2b	Exosc2	Rps19	Utp11	Snrpc	Ddx39	Smu1	Pa2g4
RNA processing	GO:0016072	rRNA metabolic process	http://amigo.geneontology.org/amigo/term/GO:0016072	209	30	3.379490151	0	8.87707869	0	0	12181;14113;14791;16785;18813;20044;20054;20055;20068;20085;20088;20116;27966;52530;54127;57808;59050;66467;66481;66489;67115;67205;67619;68077;69072;73736;100609;107071;192170;227715	Rpl14	Nob1	Nsun5	Bop1	Wdr74	Rps8	Nsa2	Rps21	Fbl	Rrp9	Rps24	Rpl35a	Rpsa	Rps17	Ebna1bp2	Exosc2	Rps19	Utp11	Pa2g4	Nop53	Rps28	Eif4a3	Gtf2h5	Emg1	Rps15	Nhp2	Fcf1	Rps16	Rps14	Rpl35
RNA processing	GO:0006364	rRNA processing	http://amigo.geneontology.org/amigo/term/GO:0006364	181	30	2.926735489	0	10.25032843	0	0	12181;14113;14791;16785;18813;20044;20054;20055;20068;20085;20088;20116;27966;52530;54127;57808;59050;66467;66481;66489;67115;67205;67619;68077;69072;73736;100609;107071;192170;227715	Rpl14	Nob1	Nsun5	Bop1	Wdr74	Rps8	Nsa2	Rps21	Fbl	Rrp9	Rps24	Rpl35a	Rpsa	Rps17	Ebna1bp2	Exosc2	Rps19	Utp11	Pa2g4	Nop53	Rps28	Eif4a3	Gtf2h5	Emg1	Rps15	Nhp2	Fcf1	Rps16	Rps14	Rpl35
RNA processing	GO:0034470	ncRNA processing	http://amigo.geneontology.org/amigo/term/GO:0034470	330	32	5.33603708	0	5.996959826	4.44E-16	2.22E-13	12181;14113;14791;16785;18813;20044;20054;20055;20068;20085;20088;20116;27966;52530;54127;57808;59050;66467;66481;66489;67115;67205;67619;68077;69072;70359;73736;100609;107071;192170;227682;227715	Rpl14	Nob1	Nsun5	Gtpbp3	Trub2	Bop1	Wdr74	Rps8	Nsa2	Rps21	Fbl	Rrp9	Rps24	Rpl35a	Rpsa	Rps17	Ebna1bp2	Exosc2	Rps19	Utp11	Pa2g4	Nop53	Rps28	Eif4a3	Gtf2h5	Emg1	Rps15	Nhp2	Fcf1	Rps16	Rps14	Rpl35
RNA processing	GO:0034660	ncRNA metabolic process	http://amigo.geneontology.org/amigo/term/GO:0034660	446	33	7.211734963	0	4.575875316	3.41E-13	1.40E-10	12181;14113;14791;16785;18813;20044;20054;20055;20068;20085;20088;20116;27966;52530;54127;57808;59050;66467;66481;66489;67115;67205;67619;68077;69072;70359;70769;73736;100609;107071;192170;227682;227715	Rpl14	Nob1	Nsun5	Gtpbp3	Trub2	Bop1	Wdr74	Rps8	Nsa2	Rps21	Fbl	Rrp9	Rps24	Rpl35a	Rpsa	Rps17	Ebna1bp2	Exosc2	Rps19	Utp11	Pa2g4	Nop53	Rps28	Nolc1	Eif4a3	Gtf2h5	Emg1	Rps15	Nhp2	Fcf1	Rps16	Rps14	Rpl35
translation	GO:0043043	peptide biosynthetic process	http://amigo.geneontology.org/amigo/term/GO:0043043	572	75	9.249130939	75	8.108869957	0	0	11837;11848;13205;13665;13681;13682;16418;16785;17347;18813;19899;19921;19934;19951;19981;19988;20044;20054;20055;20068;20085;20088;20090;20103;20116;20918;24015;26961;26987;27050;27207;27370;52530;54127;56040;56347;57808;60365;66085;66167;66416;66448;66475;66480;66481;66489;67115;67160;67186;67248;67427;67671;67891;67945;68052;68092;68172;68193;69125;70769;76808;76846;78294;79044;94065;121022;19…	Rpl14	Rps27a	Mknk2	Mrpl20	Trub2	Eif3f	Rpl41	Rps8	Rbm8a	Rpl38	Rps21	Rpl4	Rps11	Rplp1	Rpl19	Rps23	Rpl10l	Rps3	Rps24	Rpl37a	Rps29	Eif4a2	Rpl23a	Ddx3x	Rpl35a	Rps26	Etf1	Rpsa	Rpl22	Rps17	Abce1	Eif3c	Rpl24	Rpl6	Rpl39	Rps19	Rps5	Rps20
translation	GO:0006412	translation	http://amigo.geneontology.org/amigo/term/GO:0006412	555	75	8.97424418	0	8.357249758	0	0	11837;11848;13205;13665;13681;13682;16418;16785;17347;18813;19899;19921;19934;19951;19981;19988;20044;20054;20055;20068;20085;20088;20090;20103;20116;20918;24015;26961;26987;27050;27207;27370;52530;54127;56040;56347;57808;60365;66085;66167;66416;66448;66475;66480;66481;66489;67115;67160;67186;67248;67427;67671;67891;67945;68052;68092;68172;68193;69125;70769;76808;76846;78294;79044;94065;121022;19…	Rpl14	Rps27a	Mknk2	Mrpl20	Trub2	Eif3f	Rpl41	Rps8	Rbm8a	Rpl38	Rps21	Rpl4	Rps11	Rplp1	Rpl19	Rps23	Rpl10l	Rps3	Rps24	Rpl37a	Rps29	Eif4a2	Rpl23a	Ddx3x	Rpl35a	Rps26	Etf1	Rpsa	Rpl22	Rps17	Abce1	Eif3c	Rpl24	Rpl6	Rpl39	Rps19	Rps5	Rps20
translation	GO:0042254	ribosome biogenesis	http://amigo.geneontology.org/amigo/term/GO:0042254	259	48	4.187980617	20	11.4613711	0	0	11837;12181;13205;14113;14791;16418;16785;18813;19384;19988;20044;20054;20055;20068;20085;20088;20103;20116;24015;27966;52530;54127;57808;59050;66164;66448;66467;66481;66489;67097;67115;67205;67619;67671;68077;68193;69072;71952;72831;73736;75617;100609;107071;192170;225215;227715;238217;268449	Rpl14	Nob1	Riox1	Nsun5	Mrpl20	Rps25	Bop1	Wdr74	Rps8	Nsa2	Rpl38	Rps21	Dhx30	Fbl	Rpl10l	Rrp9	Rps24	Rpl23a	Ddx3x	Rpl35a	Rpsa	Rps17	Abce1	Ebna1bp2	Rpl24	Rpl6	Exosc2	Rps19	Utp11	Rps5	Nip7	Pa2g4	Nop53	Rps28	Eif4a3	Gtf2h5	Emg1	Rps10
translation	GO:0002181	cytoplasmic translation	http://amigo.geneontology.org/amigo/term/GO:0002181	83	23	1.342094175	0	17.13739649	0	0	11837;19899;19921;19951;19988;20090;26961;27370;54127;56040;56347;57808;66085;66167;66475;66480;66481;67248;67671;67945;68193;76808;225363	Eif3f	Rpl41	Rpl38	Rps21	Rplp1	Rpl19	Rps23	Rps29	Rpl35a	Rps26	Etf1	Eif3c	Rpl24	Rpl6	Rpl39	Rpl18	Rps28	Rpl8	Tma7	Rpl15	Rpl32	Rpl18a	Rplp0
translation	GO:0042273	ribosomal large subunit biogenesis	http://amigo.geneontology.org/amigo/term/GO:0042273	67	19	1.083377225	0	17.53775098	0	0	11837;12181;16418;19988;52530;57808;66164;66448;66489;67115;67671;68077;68193;69072;72831;107071;225215;238217;268449	Rpl14	Mrpl20	Bop1	Wdr74	Rpl38	Dhx30	Rpl10l	Rpl23a	Rpl35a	Ebna1bp2	Rpl24	Rpl6	Nip7	Nop53	Rsl24d1	Nhp2	Rpl35	Eif6	Rplp0
translation	GO:0042255	ribosome assembly	http://amigo.geneontology.org/amigo/term/GO:0042255	56	22	0.905509323	0	24.29571894	0	0	11837;12181;13205;16418;16785;19988;20044;20054;20085;20103;54127;66164;66448;67097;67671;68077;68193;72831;75617;225215;238217;268449	Mrpl20	Rps25	Bop1	Rpl38	Dhx30	Rpl10l	Rpl23a	Ddx3x	Rpsa	Rpl24	Rpl6	Rps19	Rps5	Nip7	Nop53	Rps28	Rps10	Rps15	Rsl24d1	Rps14	Eif6	Rplp0
translation	GO:0042274	ribosomal small subunit biogenesis	http://amigo.geneontology.org/amigo/term/GO:0042274	60	16	0.97018856	0	16.49163952	1.11E-15	5.27E-13	16785;20044;20054;20055;20068;20085;20088;20103;20116;54127;66481;67097;67619;67671;73736;75617	Nob1	Rps25	Rps8	Rpl38	Rps21	Rps24	Rpsa	Rps17	Rps19	Rps5	Rps28	Rps10	Rps15	Fcf1	Rps16	Rps14
translation	GO:0000027	ribosomal large subunit assembly	http://amigo.geneontology.org/amigo/term/GO:0000027	29	11	0.468924471	0	23.45793553	4.41E-13	1.73E-10	11837;12181;19988;66448;67671;68077;68193;72831;225215;238217;268449	Mrpl20	Bop1	Rpl38	Dhx30	Rpl10l	Rpl23a	Rpl24	Rpl6	Nop53	Rsl24d1	Rplp0
translation	GO:0000028	ribosomal small subunit assembly	http://amigo.geneontology.org/amigo/term/GO:0000028	16	9	0.258716949	0	34.78705212	6.97E-13	2.62E-10	16785;20044;20054;20085;20103;54127;67097;67671;75617	Rps25	Rpl38	Rpsa	Rps19	Rps5	Rps28	Rps10	Rps15	Rps14
GO_biological_process	Gene_number	enrichmentRatio	p_value
nucleotide metabolic process	93	3.633112493	0
proteasomal ubiquitin catabolic process
ribonucleoprotein complex assembly	62	9.467422689	0
RNA processing	58	4.628298834	4.44089E-16
translation	95	8.108869957	1.11022E-15
transcription
Cell cycle
cell and developmental
apoptosis
cellular signalling
post translational modification
others	137	6.754554485	5.88941E-14
[truncated: 52 more columns]
